# Supplementary material for: Transcriptome analysis of sugarcane reveals differential switching of major defense signaling pathways in response to Sporisorium scitamineum isolates with varying virulent attributes
Source: Front Plant Sci. 2022 Oct 17;13:969826. doi: 10.3389/fpls.2022.969826 (PMC9619058; doi:10.3389/fpls.2022.969826)
Supplement: Supplementary file 3 [file Table_1.xlsx]

## Sheet: Contents
Supplementary File 1: Differential gene expression analysis
	A	2dpi Ss97009 vs 2dpi control	Up-regulated
			Down-regulated
	B	2dpi SsV89101 vs 2dpi control	Up-regulated
			Down-regulated
	C	5dpi Ss97009 vs 5dpi control	Up-regulated
			Down-regulated
	D	5dpi SsV89101 vs 5dpi control	Up-regulated
			Down-regulated
	E	60dpi Ss97009 vs 60dpi control	Up-regulated
			Down-regulated
	F	60dpi SsV89101 vs 60dpi control	Up-regulated
			Down-regulated

## Sheet: A) 2dpi Ss97009
2dpi Ss97009 vs 2dpi control
UP-REGULATED								DOWN-REGULATED
Name	FC	logFC	logCPM	P-Value	FDR	F		Name	FC	logFC	logCPM	P-Value	FDR	F
TRINITY_DN636_c17_g1	262.365	8.03543	0.908765	0.000100856	0.00574827	180.064		TRINITY_DN8961_c0_g1	-8.10178	-3.01824	1.82098	0.00156288	0.0285582	28.3241
TRINITY_DN6451_c1_g2	411.613	8.68515	1.51442	0.000281206	0.0104786	119.248		TRINITY_DN56044_c0_g1	-4.31761	-2.11023	4.64319	7.03831e-05	0.00479805	85.3756
TRINITY_DN1976_c3_g1	107.289	6.74536	3.60538	1.08936e-06	0.000499414	338.214		TRINITY_DN151769_c1_g1	-125.1	-6.96694	0.163491	0.00165099	0.0294594	47.577
TRINITY_DN16830_c0_g1	9.88098	3.30465	1.3234	3.959e-05	0.00340423	99.8087		TRINITY_DN32271_c5_g1	-146.128	-7.19109	0.32617	0.00123399	0.0249765	54.8633
TRINITY_DN1111_c2_g1	6.50456	2.70145	1.71716	4.91618e-06	0.00104286	197.133		TRINITY_DN38128_c0_g1	-242.32	-7.92077	0.930267	0.000389147	0.0127272	97.6372
TRINITY_DN8315_c0_g1	7.42496	2.89238	4.66788	9.56128e-06	0.00153133	166.335		TRINITY_DN46994_c1_g1	-10.4668	-3.38775	1.04517	0.00169342	0.0299884	27.4718
TRINITY_DN19437_c0_g1	4.04051	2.01454	3.7899	1.94177e-05	0.00223268	131.561		TRINITY_DN72736_c3_g1	-214.205	-7.74285	0.764274	0.00154568	0.0284588	51.6807
TRINITY_DN16251_c0_g1	4.20096	2.07072	0.784094	0.00321867	0.0435397	20.9994		TRINITY_DN24778_c0_g1	-189.28	-7.56438	0.632391	0.000204346	0.00865987	129.408
TRINITY_DN168322_c0_g1	21.1321	4.40136	0.549743	0.0032102	0.0434406	21.4062		TRINITY_DN54761_c0_g1	-267.348	-8.06258	1.06875	0.000146619	0.00713751	151.2
TRINITY_DN345631_c0_g1	139.846	7.1277	0.107709	0.00166401	0.0296221	47.3935		TRINITY_DN75978_c0_g1	-6.6671	-2.73706	5.699	3.62074e-07	0.000298876	474.466
TRINITY_DN24945_c1_g2	19.427	4.27999	4.17529	4.63518e-06	0.00100884	211.007		TRINITY_DN85621_c0_g1	-7.43096	-2.89355	3.96492	3.61283e-06	0.000890797	228.929
TRINITY_DN8328_c0_g1	5.44766	2.44564	0.450523	0.000752257	0.0190173	36.2981		TRINITY_DN962_c1_g1	-9.84727	-3.29972	0.074009	0.00250799	0.0376109	23.1532
TRINITY_DN157_c0_g1	11.1859	3.4836	4.48363	2.16587e-08	0.000137067	1105.26		TRINITY_DN28762_c0_g2	-138.992	-7.11886	0.240984	0.00160348	0.0289794	48.2648
TRINITY_DN190755_c0_g2	136.097	7.08849	0.0627123	0.00299803	0.0418049	35.3588		TRINITY_DN51429_c0_g1	-34.2791	-5.09926	0.334774	0.00142967	0.0271929	28.8245
TRINITY_DN266946_c0_g1	192.266	7.58696	0.492523	0.0014832	0.0278255	52.7594		TRINITY_DN8232_c1_g1	-5.92206	-2.5661	0.277228	0.00397619	0.0492111	19.3029
TRINITY_DN14625_c1_g1	5.43858	2.44323	2.49426	0.00226612	0.0353227	24.5543		TRINITY_DN47534_c0_g1	-8.49515	-3.08664	1.59022	0.00113796	0.0239255	31.9185
TRINITY_DN7735_c0_g1	4.12904	2.04581	3.31096	0.000441836	0.0137968	45.0812		TRINITY_DN45596_c0_g1	-136.462	-7.09235	0.281287	0.00125295	0.0252729	54.4572
TRINITY_DN36655_c0_g1	62.6841	5.97003	2.17092	2.91185e-05	0.00285699	114.936		TRINITY_DN118725_c0_g2	-7.00273	-2.80792	4.09395	0.00226324	0.0353227	24.5665
TRINITY_DN7_c4_g1	7.76303	2.95662	2.89529	3.15262e-05	0.00300021	111.921		TRINITY_DN21453_c0_g1	-345.891	-8.43417	1.3722	0.00197265	0.0326479	45.713
TRINITY_DN9000_c0_g1	5.75183	2.52402	7.19463	1.24801e-06	0.000503778	323.132		TRINITY_DN202998_c2_g1	-633.076	-9.30623	2.19659	0.000524851	0.0152015	88.0964
TRINITY_DN143354_c0_g1	28.6511	4.84052	3.99107	3.23147e-05	0.00305019	110.999		TRINITY_DN148587_c2_g1	-162.256	-7.34212	0.439314	0.000984158	0.0220826	61.2746
TRINITY_DN6595_c1_g1	50.3688	5.65446	5.13395	9.94048e-08	0.000247159	732.518		TRINITY_DN194838_c0_g1	-127.449	-6.99378	0.212985	0.00194978	0.0324297	43.8289
TRINITY_DN29570_c0_g1	33.0616	5.04709	3.33967	0.00016705	0.00776382	63.475		TRINITY_DN206467_c0_g1	-7.88226	-2.97861	5.69315	3.71282e-05	0.00331154	105.95
TRINITY_DN66085_c0_g1	6.51843	2.70453	4.92545	8.04961e-08	0.000247159	730.417		TRINITY_DN9763_c1_g1	-4.43157	-2.14782	0.78121	0.00148249	0.0278255	28.2865
TRINITY_DN1285_c4_g1	6.94036	2.79501	1.66675	6.43158e-05	0.00448476	85.9789		TRINITY_DN12244_c1_g1	-10.3953	-3.37786	0.412475	0.000391221	0.0127698	45.8163
TRINITY_DN27256_c18_g1	46.383	5.53553	3.10767	0.000744325	0.0188796	37.3357		TRINITY_DN14812_c0_g1	-6.91147	-2.78899	4.22846	3.55532e-06	0.000890797	230.133
TRINITY_DN6323_c4_g1	22.038	4.46192	3.45386	1.19126e-05	0.00175451	154.69		TRINITY_DN170731_c0_g1	-131.909	-7.0434	0.201696	0.00148254	0.0278255	50.1582
TRINITY_DN18413_c0_g1	8.91205	3.15576	1.89105	1.98563e-06	0.000638133	263.788		TRINITY_DN152329_c3_g1	-20.7186	-4.37285	1.237	0.00206777	0.033611	25.4424
TRINITY_DN6_c0_g2	1501.3	10.552	3.34284	0.00144755	0.0273594	53.4054		TRINITY_DN119744_c0_g1	-5.16238	-2.36804	3.4778	0.000260376	0.0100083	54.3707
TRINITY_DN78951_c0_g1	124.444	6.95935	-0.0350453	0.00301661	0.041896	35.249		TRINITY_DN5528_c6_g1	-141.166	-7.14125	0.287297	0.000836721	0.0201562	66.2278
TRINITY_DN4854_c0_g1	7.03114	2.81376	0.559816	0.000680452	0.0178435	37.6347		TRINITY_DN3070_c8_g1	-6.64214	-2.73165	4.41306	0.000539372	0.0155273	41.9654
TRINITY_DN3572_c0_g2	4.40979	2.14071	1.11019	0.00281707	0.0401829	22.4544		TRINITY_DN252454_c0_g1	-8.51947	-3.09076	4.01349	0.000200449	0.00855195	59.5794
TRINITY_DN44_c136_g1	71.6022	6.16193	2.57443	0.000227427	0.0092163	57.0106		TRINITY_DN68986_c0_g1	-187.251	-7.54883	0.661978	0.00151479	0.0281705	52.2058
TRINITY_DN146581_c0_g1	143.597	7.16588	0.13749	0.00187872	0.0319562	44.6408		TRINITY_DN6538_c0_g1	-4.79726	-2.26221	0.506729	0.00397207	0.0491762	19.3109
TRINITY_DN53560_c0_g1	8.23805	3.0423	1.30961	6.37271e-05	0.00447777	85.196		TRINITY_DN116212_c0_g1	-147.181	-7.20145	0.332116	0.000631275	0.0170882	75.8271
TRINITY_DN41067_c2_g1	9.9465	3.31419	4.32218	0.000412398	0.0132368	46.2053		TRINITY_DN134288_c1_g1	-147.331	-7.20292	0.373809	0.000920557	0.0212413	63.2449
TRINITY_DN48038_c0_g1	219.845	7.78034	0.670655	0.000172632	0.00793584	140.066		TRINITY_DN106034_c1_g1	-193.522	-7.59635	0.71809	0.00231648	0.0358285	42.139
TRINITY_DN29605_c0_g1	19.226	4.26499	1.5955	0.00157421	0.028649	28.2464		TRINITY_DN137576_c0_g1	-126.338	-6.98115	0.146508	0.00325234	0.0438858	33.9352
TRINITY_DN2427_c2_g2	14.9832	3.90528	3.1832	3.43768e-05	0.00315295	108.722		TRINITY_DN4492_c30_g4	-264.638	-8.04788	1.05852	0.000162315	0.00764672	144.169
TRINITY_DN155333_c2_g1	124.444	6.95935	-0.0350453	0.00301661	0.041896	35.249		TRINITY_DN96653_c0_g1	-113.599	-6.8278	0.0824515	0.00332438	0.0444253	33.5611
TRINITY_DN149331_c0_g1	22.8473	4.51395	2.45071	0.000179389	0.00809939	61.9247		TRINITY_DN78656_c0_g1	-123.528	-6.94869	0.146915	0.00179474	0.031189	45.6602
TRINITY_DN11454_c0_g1	58.9932	5.88248	4.80637	1.20222e-08	0.000137067	1377.14		TRINITY_DN25091_c0_g1	-128.335	-7.00378	0.133847	0.00348116	0.0456749	32.7863
TRINITY_DN38330_c0_g1	165.749	7.37286	0.304882	0.00111673	0.0236676	57.5941		TRINITY_DN15389_c2_g2	-117.923	-6.8817	0.106964	0.00281388	0.0401667	36.5046
TRINITY_DN256050_c0_g1	20.9595	4.38953	2.97946	2.67481e-08	0.000145093	1034.13		TRINITY_DN166174_c0_g2	-15.9911	-3.99919	0.137572	0.0039106	0.0487772	19.4323
TRINITY_DN49835_c0_g1	17.2614	4.10948	2.33407	0.0018703	0.031832	26.446		TRINITY_DN81912_c0_g1	-134.739	-7.07403	0.30321	0.00368938	0.0472159	32.7903
TRINITY_DN11610_c0_g1	8.95329	3.16242	0.749534	0.00135577	0.0264407	29.6809		TRINITY_DN100034_c0_g1	-166.808	-7.38204	0.472869	0.000974257	0.0219546	61.9852
TRINITY_DN69160_c0_g1	194.629	7.60459	0.527579	0.000941869	0.0215314	65.3657		TRINITY_DN60146_c0_g1	-215.378	-7.75072	0.793146	0.000219524	0.00901012	125.123
TRINITY_DN55590_c0_g1	41.0211	5.3583	1.1326	0.00043906	0.0137553	45.1829		TRINITY_DN27600_c0_g1	-5.40757	-2.43498	5.03622	1.14235e-06	0.000499414	332.021
TRINITY_DN7287_c0_g1	1193.88	10.2214	3.01668	5.24472e-05	0.00401712	266.312		TRINITY_DN3286_c6_g1	-5.6346	-2.49431	3.84614	8.42847e-06	0.00146136	173.392
TRINITY_DN6081_c2_g1	51.2961	5.68078	0.969445	0.000164317	0.00768821	63.8388		TRINITY_DN36056_c0_g1	-10.4553	-3.38616	0.896054	0.00017974	0.00810023	60.0032
TRINITY_DN6081_c2_g2	12.6264	3.65837	1.03387	7.54664e-05	0.00502362	80.5091		TRINITY_DN4492_c5_g1	-8.29541	-3.05231	4.70024	3.67781e-06	0.000900969	227.599
TRINITY_DN181822_c0_g1	9.60189	3.26332	1.64422	0.000589228	0.016355	40.6467		TRINITY_DN388963_c0_g1	-179.971	-7.49162	0.544345	0.001301	0.0257965	55.7248
TRINITY_DN22198_c0_g1	5.5885	2.48246	3.5517	1.96479e-05	0.00223268	131.047		TRINITY_DN11741_c4_g1	-14.7005	-3.8778	4.38288	0.00117117	0.0242511	31.5774
TRINITY_DN25040_c0_g1	5.37023	2.42498	1.89191	0.000144678	0.00709882	66.6017		TRINITY_DN39560_c2_g1	-134.568	-7.07219	0.21666	0.00182324	0.0314529	45.3066
TRINITY_DN203645_c0_g1	165.98	7.37487	6.22152	2.86876e-05	0.00282893	115.511		TRINITY_DN9052_c2_g1	-139.783	-7.12705	0.317455	0.0012778	0.0255565	53.9381
TRINITY_DN17693_c0_g1	134.661	7.07319	0.056485	0.00215682	0.0344248	41.69		TRINITY_DN152329_c0_g1	-6.11342	-2.61198	1.64076	9.29418e-06	0.00152438	160.436
TRINITY_DN11830_c0_g1	277.146	8.1145	0.97902	5.8389e-05	0.00429225	232.172		TRINITY_DN38799_c0_g1	-138.051	-7.10906	0.235221	0.00301925	0.0419173	35.2767
TRINITY_DN34547_c1_g1	389.622	8.60593	1.44202	0.000224952	0.00915504	132.796		TRINITY_DN11764_c1_g1	-6.49851	-2.70011	5.87667	2.47641e-07	0.000277237	524.029
TRINITY_DN170753_c0_g3	5.98799	2.58207	3.5626	0.000448407	0.0138991	44.8438		TRINITY_DN7906_c3_g1	-147.181	-7.20145	0.332116	0.000631275	0.0170882	75.8271
TRINITY_DN21836_c1_g1	1369.24	10.4192	3.21394	8.23942e-06	0.00144175	639.157		TRINITY_DN54374_c0_g1	-11.5821	-3.53382	3.79381	3.82588e-06	0.000921205	224.681
TRINITY_DN387361_c0_g1	366.966	8.5195	1.36249	7.26065e-05	0.00489173	212.203		TRINITY_DN42133_c1_g1	-6.70896	-2.74609	2.2364	0.000219863	0.00901012	57.6885
TRINITY_DN85875_c0_g1	173.236	7.43659	0.368032	0.000331953	0.0115638	102.954		TRINITY_DN115717_c1_g1	-253.118	-7.98367	0.991621	0.000818464	0.019909	70.8613
TRINITY_DN58490_c1_g1	131.918	7.04349	0.0294818	0.00248486	0.0374563	38.8509		TRINITY_DN930_c20_g1	-171.736	-7.42405	0.531562	0.000633822	0.0171135	75.681
TRINITY_DN18510_c0_g2	342.8	8.42122	1.26243	0.000274066	0.010324	120.737		TRINITY_DN167770_c0_g1	-240.628	-7.91066	0.922804	0.000620331	0.0169458	80.5476
TRINITY_DN98_c0_g1	5.02342	2.32867	4.10345	0.000381778	0.0126057	47.4928		TRINITY_DN4492_c49_g1	-184.698	-7.52903	0.642347	0.00151569	0.0281705	52.1903
TRINITY_DN303411_c0_g1	486.886	8.92744	1.75019	2.76079e-05	0.00273708	333.237		TRINITY_DN11150_c0_g1	-5.09122	-2.34801	1.43168	0.000931501	0.0213682	34.3379
TRINITY_DN439308_c0_g1	662.98	9.37282	2.18249	0.000487702	0.014513	91.3059		TRINITY_DN36675_c2_g1	-106.965	-6.741	-0.00970858	0.00401134	0.0494367	30.5028
TRINITY_DN204710_c0_g1	6.7601	2.75704	2.10873	0.00133015	0.0261154	30.105		TRINITY_DN93469_c0_g1	-134.181	-7.06804	0.242611	0.00103702	0.0225915	59.7017
TRINITY_DN127920_c0_g2	124.321	6.95792	-0.0356528	0.00309054	0.0425647	34.8213		TRINITY_DN26709_c0_g1	-188.652	-7.55958	0.629923	0.00155321	0.0284814	51.5549
TRINITY_DN2839_c1_g2	32.1421	5.00639	5.49461	1.73311e-06	0.000592865	290.869		TRINITY_DN192519_c0_g1	-4.59071	-2.19872	2.49182	0.000570465	0.0160523	41.1251
TRINITY_DN179822_c0_g1	135.364	7.0807	0.0595759	0.00226041	0.0353227	40.7289		TRINITY_DN94563_c0_g1	-139.712	-7.12631	0.223221	0.00393753	0.0489401	31.1195
TRINITY_DN2427_c0_g1	11.9386	3.57756	4.95472	1.24361e-06	0.000503778	323.989		TRINITY_DN7531_c5_g1	-168.694	-7.39826	0.472626	0.000720306	0.0184056	71.178
TRINITY_DN819_c18_g1	14.4731	3.8553	1.89369	0.00189839	0.0321492	26.295		TRINITY_DN93_c32_g1	-11.7827	-3.5586	2.43839	0.000963166	0.0218082	33.9593
TRINITY_DN13991_c0_g1	6.34295	2.66515	1.45597	0.00119845	0.0245186	31.3065		TRINITY_DN103511_c0_g1	-1531.76	-10.581	3.40456	2.70708e-05	0.00270523	364.415
TRINITY_DN3500_c0_g1	10.6634	3.4146	1.05473	0.000159442	0.00753498	62.5135		TRINITY_DN70852_c0_g1	-141.527	-7.14494	0.338379	0.00158681	0.0288154	48.5131
TRINITY_DN12621_c0_g1	5.34036	2.41694	1.44592	0.00401498	0.0494656	19.5621		TRINITY_DN49332_c0_g1	-33.4377	-5.0634	0.985824	0.000195918	0.00844402	59.596
TRINITY_DN25447_c0_g1	11.2584	3.49293	0.353391	0.000279161	0.010438	51.5496		TRINITY_DN23641_c0_g1	-149.953	-7.22836	0.31572	0.0033717	0.0448387	34.4415
TRINITY_DN6137_c0_g1	380.464	8.57161	1.40902	4.88948e-05	0.00390039	252.086		TRINITY_DN108576_c0_g1	-135.183	-7.07877	0.24849	0.0022648	0.0353227	40.6895
TRINITY_DN410_c2_g2	11.574	3.53282	3.11627	8.57054e-07	0.000434565	363.944		TRINITY_DN144002_c0_g1	-8.53507	-3.0934	3.84426	1.12015e-06	0.000499414	335.169
TRINITY_DN405000_c0_g1	1128.33	10.14	2.93752	5.87506e-05	0.00429225	252.327		TRINITY_DN57309_c0_g1	-4.91699	-2.29778	2.15455	0.000710048	0.0182417	37.984
TRINITY_DN4013_c13_g1	4.14259	2.05053	1.56302	0.00159467	0.0288855	28.1081		TRINITY_DN11741_c0_g1	-4.21311	-2.07489	6.01575	2.92051e-07	0.000277237	485.755
TRINITY_DN1638_c43_g1	12.3509	3.62655	2.98782	4.4936e-06	0.000995096	213.161		TRINITY_DN14070_c0_g1	-4.46826	-2.15971	2.43872	2.59581e-05	0.00265676	116.52
TRINITY_DN24511_c0_g1	5.27738	2.39982	3.60725	0.000432791	0.0136152	45.4158		TRINITY_DN21019_c1_g1	-10.7935	-3.43209	0.68755	0.00248068	0.0374231	23.7024
TRINITY_DN75863_c0_g2	27.4789	4.78025	0.340715	0.00362404	0.046742	20.3901		TRINITY_DN42453_c0_g1	-33.847	-5.08096	0.302605	0.000933067	0.0213817	33.5669
TRINITY_DN220322_c0_g1	6.18619	2.62905	6.37143	0.00128591	0.0256312	30.4904		TRINITY_DN7711_c0_g2	-146.242	-7.19221	0.301757	0.00136954	0.0265704	52.1427
TRINITY_DN15181_c0_g2	8.26978	3.04785	3.11102	0.00050752	0.0148811	42.8953		TRINITY_DN93184_c0_g1	-119.598	-6.90205	0.0654723	0.00354457	0.0461719	32.4872
TRINITY_DN27890_c0_g1	166.291	7.37756	0.318099	0.000928561	0.0213428	62.9809		TRINITY_DN11764_c5_g1	-4.28857	-2.1005	5.76919	5.43043e-06	0.00111227	200.337
TRINITY_DN67595_c0_g1	17.6597	4.14239	1.85719	0.000270093	0.0102374	53.6752		TRINITY_DN47751_c0_g1	-153.761	-7.26455	0.401494	0.000553024	0.0157957	80.7807
TRINITY_DN15181_c0_g1	19.4136	4.27899	3.84699	1.31453e-06	0.000514579	318.207		TRINITY_DN73702_c1_g1	-158.347	-7.30694	0.397245	0.000862167	0.0205017	65.2779
TRINITY_DN7282_c0_g2	121.823	6.92864	-0.0631854	0.00403247	0.0495578	30.421		TRINITY_DN378435_c0_g1	-250.309	-7.96757	0.961952	0.00124076	0.0250734	57.6739
TRINITY_DN7807_c0_g1	18.257	4.19038	3.78277	3.59519e-05	0.00325031	107.101		TRINITY_DN182594_c0_g1	-322.595	-8.33358	1.28825	0.00061169	0.0168186	81.7476
TRINITY_DN13594_c0_g5	26.6234	4.73463	2.16101	0.000537091	0.0154734	42.0296		TRINITY_DN3264_c1_g2	-133.508	-7.06079	0.225272	0.00175081	0.0306392	46.2216
TRINITY_DN147758_c0_g1	18.4547	4.20592	1.05822	0.00253635	0.0378824	23.4972		TRINITY_DN40658_c0_g1	-227.685	-7.8309	0.857704	0.00155738	0.0285126	51.4858
TRINITY_DN18100_c0_g1	7.24353	2.85669	2.61321	0.00199206	0.0328787	25.8116		TRINITY_DN22063_c3_g1	-5.42529	-2.4397	5.06992	7.01513e-06	0.00128682	184.184
TRINITY_DN251710_c0_g2	24.1388	4.59328	1.78446	0.000539949	0.0155321	41.9493		TRINITY_DN2767_c0_g3	-113.036	-6.82064	0.053594	0.0029813	0.0416954	35.4587
TRINITY_DN9941_c5_g1	565.504	9.14339	1.95858	0.000401504	0.0130303	100.363		TRINITY_DN132106_c0_g1	-4.47086	-2.16055	5.28291	1.75303e-07	0.000256017	571.036
TRINITY_DN2952_c1_g1	4.63151	2.21148	1.01409	0.000909765	0.021072	33.8781		TRINITY_DN33370_c0_g1	-5.00387	-2.32304	2.77849	6.77992e-07	0.000383263	371.718
TRINITY_DN23111_c0_g1	13.089	3.71029	3.77918	2.67728e-05	0.00270369	118.208		TRINITY_DN83196_c0_g1	-7.37372	-2.88239	0.4638	0.00185693	0.0316612	25.9833
TRINITY_DN36883_c0_g1	730.869	9.51347	2.31982	0.000266791	0.0101608	122.315		TRINITY_DN81930_c0_g1	-5.41304	-2.43644	2.82683	0.00225767	0.0353227	24.59
TRINITY_DN636_c19_g1	3257.8	11.6697	4.45643	5.27e-07	0.000363831	2072.28		TRINITY_DN123231_c0_g1	-11.775	-3.55766	3.54966	0.000713545	0.0182807	37.916
TRINITY_DN118725_c0_g1	5.38298	2.42841	5.57487	1.81883e-06	0.000603817	286.338		TRINITY_DN42033_c0_g2	-42.4916	-5.4091	0.571741	0.000633138	0.0171109	39.4052
TRINITY_DN124719_c0_g1	238.028	7.89499	0.777623	0.0003271	0.0115323	105.069		TRINITY_DN44998_c0_g1	-19.3644	-4.27534	1.39922	0.00254777	0.0379377	23.4559
TRINITY_DN36444_c0_g1	33.065	5.04723	1.62348	0.00102204	0.0224678	33.2208		TRINITY_DN16506_c1_g2	-213.815	-7.74022	0.749036	0.00193285	0.0324028	46.1859
TRINITY_DN388790_c0_g1	21.5828	4.43181	2.19582	0.00207566	0.0336734	25.405		TRINITY_DN233839_c0_g1	-11.2721	-3.49468	3.01691	3.43721e-06	0.000881853	232.687
TRINITY_DN176962_c0_g1	55.8241	5.80282	0.403504	0.000140737	0.00699467	65.23		TRINITY_DN5018_c0_g2	-8.50781	-3.08879	0.976077	0.00359731	0.0465991	20.451
TRINITY_DN39244_c0_g1	8.38055	3.06704	4.23439	2.8645e-06	0.000799817	246.955		TRINITY_DN28591_c0_g1	-10.4739	-3.38873	0.690366	0.00365034	0.0469536	20.3308
TRINITY_DN9766_c0_g1	404.184	8.65887	1.49165	3.48015e-05	0.00317789	295.06		TRINITY_DN2326_c5_g1	-125.1	-6.96694	0.163491	0.00165099	0.0294594	47.577
TRINITY_DN24878_c1_g1	249.768	7.96445	0.831598	0.00107666	0.023045	61.8845		TRINITY_DN132290_c0_g1	-5.77759	-2.53047	0.557877	0.000889957	0.0207732	34.151
TRINITY_DN22625_c0_g1	500.032	8.96588	1.78544	0.000128586	0.00663348	173.677		TRINITY_DN163184_c0_g1	-156.315	-7.28831	0.414786	0.000891193	0.0207732	64.243
TRINITY_DN13683_c0_g1	10.4647	3.38746	3.25802	0.00111697	0.0236676	32.141		TRINITY_DN5497_c1_g1	-147.645	-7.20599	0.340419	0.000946013	0.0215885	62.4165
TRINITY_DN6_c2_g2	193.515	7.59631	0.506497	0.000369084	0.0123758	97.9132		TRINITY_DN3983_c1_g1	-5.59959	-2.48532	0.657859	0.0039934	0.0493438	19.3945
TRINITY_DN6356_c0_g3	8.42649	3.07493	1.57079	0.00394723	0.0490022	19.6978		TRINITY_DN117568_c0_g1	-153.834	-7.26523	0.361507	0.00100924	0.0224024	60.4924
TRINITY_DN7811_c0_g1	21.0197	4.39367	3.50056	1.29608e-05	0.00181218	150.436		TRINITY_DN11980_c0_g1	-4.55168	-2.1864	1.9709	0.0019203	0.0322922	26.1791
TRINITY_DN21929_c1_g1	641.771	9.32591	2.1365	8.2763e-05	0.00516025	214.348		TRINITY_DN212161_c0_g2	-282.954	-8.14442	1.13701	6.08939e-05	0.00438183	227.69
TRINITY_DN41067_c0_g1	31.9065	4.99578	1.18027	0.00103788	0.0225915	33.0316		TRINITY_DN26837_c0_g1	-8.92307	-3.15754	2.23375	0.000345839	0.0118198	49.1898
TRINITY_DN143671_c0_g1	124.444	6.95935	-0.0350453	0.00301661	0.041896	35.249		TRINITY_DN57826_c0_g1	-26.7487	-4.7414	1.20095	0.00324932	0.0438607	21.3029
TRINITY_DN110261_c0_g1	20.0013	4.32202	3.10893	1.80859e-05	0.00214528	134.705		TRINITY_DN18351_c0_g1	-176.899	-7.46678	0.542793	0.000352843	0.0119623	100.023
TRINITY_DN144302_c0_g1	25.8717	4.6933	1.10016	0.000832922	0.0201067	35.8282		TRINITY_DN7181_c1_g1	-12.4389	-3.63678	0.629225	0.00216209	0.0344279	24.9886
TRINITY_DN15075_c0_g1	8.90203	3.15413	1.06913	0.00110481	0.0234887	32.2724		TRINITY_DN88331_c0_g1	-159.703	-7.31925	0.42602	0.00231614	0.0358285	42.0351
TRINITY_DN5938_c0_g1	27.7208	4.7929	1.13433	0.00268208	0.0389982	22.987		TRINITY_DN90598_c0_g1	-9.79304	-3.29176	0.802869	0.00122985	0.0249192	30.7781
TRINITY_DN7008_c0_g1	8.94175	3.16056	4.18787	2.59946e-06	0.000753466	254.9		TRINITY_DN34158_c0_g4	-139.758	-7.12678	0.279726	0.00090761	0.0210396	63.6792
TRINITY_DN12089_c0_g1	203.326	7.66765	0.56988	0.000178665	0.00809862	137.828		TRINITY_DN229_c6_g2	-6.12402	-2.61448	2.30471	0.00050394	0.0148565	43.0046
TRINITY_DN4914_c13_g4	15.6671	3.96967	1.08816	0.000105752	0.00594011	72.3517		TRINITY_DN26668_c0_g1	-124.613	-6.96131	0.137092	0.00194096	0.0324297	43.9273
TRINITY_DN39903_c0_g1	15.6508	3.96816	1.33403	0.00112662	0.0237683	32.0381		TRINITY_DN55704_c0_g1	-9.7034	-3.27849	1.95745	1.81462e-05	0.00214528	131.342
TRINITY_DN337388_c0_g1	155.329	7.27918	0.238326	0.000890684	0.0207732	64.2608		TRINITY_DN70299_c2_g1	-114.223	-6.8357	0.0607968	0.00369327	0.0472338	31.8155
TRINITY_DN24816_c2_g1	142.836	7.15822	0.120552	0.00242078	0.0367824	39.3611		TRINITY_DN239239_c1_g1	-6.4483	-2.68892	3.02129	6.25972e-06	0.00120654	191.209
TRINITY_DN39950_c0_g1	195.079	7.60791	0.521131	0.000196245	0.00844855	131.89		TRINITY_DN32746_c1_g1	-148.855	-7.21777	0.295576	0.00402355	0.049481	31.5062
TRINITY_DN2445_c1_g1	9217.89	13.1702	5.9546	1.39474e-06	0.000529597	1474.43		TRINITY_DN29885_c0_g1	-114.462	-6.83872	0.06187	0.00277611	0.0398683	36.7532
TRINITY_DN59734_c1_g1	142.836	7.15822	0.120552	0.00242078	0.0367824	39.3611		TRINITY_DN211703_c0_g1	-193.533	-7.59644	0.68689	0.00181509	0.0313704	47.6733
TRINITY_DN4492_c20_g1	1674.06	10.7091	6.84025	3.8748e-07	0.000313042	472.56		TRINITY_DN3550_c1_g2	-177.225	-7.46943	0.575237	0.000351646	0.0119431	100.184
TRINITY_DN934_c0_g2	22.6933	4.50419	3.73103	2.73888e-07	0.000277237	528.541		TRINITY_DN6068_c0_g1	-5.1397	-2.36168	0.57919	0.00274984	0.039656	22.3386
TRINITY_DN1673_c4_g2	10.6878	3.4179	2.90231	0.00117315	0.0242556	31.5574		TRINITY_DN130682_c0_g1	-10.0009	-3.32206	2.22686	1.11958e-06	0.000499414	316.807
TRINITY_DN83908_c0_g1	5.81485	2.53974	2.07382	0.00130058	0.0257965	30.3607		TRINITY_DN101609_c0_g1	-7.9821	-2.99677	5.30067	1.14501e-07	0.000247159	661.416
TRINITY_DN115486_c2_g1	148.884	7.21804	0.186392	0.00108698	0.0232135	58.3545		TRINITY_DN105346_c0_g1	-133.15	-7.05691	0.208793	0.00195316	0.0324567	43.7913
TRINITY_DN18899_c0_g1	15.2806	3.93363	2.83518	0.000197821	0.00847796	59.8538		TRINITY_DN76142_c0_g1	-124.778	-6.96322	0.129472	0.00354231	0.0461719	32.4978
TRINITY_DN699_c10_g1	19.0606	4.25252	0.424037	0.00241521	0.0367715	23.9517		TRINITY_DN84849_c0_g1	-123.726	-6.951	0.0988773	0.0038057	0.0478814	31.3333
TRINITY_DN3813_c0_g1	17.9804	4.16835	1.90162	0.00028671	0.0106315	52.5593		TRINITY_DN622_c7_g1	-4.00682	-2.00246	1.49465	0.00184197	0.0315712	26.6015
TRINITY_DN36300_c0_g1	262.96	8.0387	0.905449	0.000845069	0.0202833	69.7535		TRINITY_DN47974_c0_g1	-171.156	-7.41916	0.509786	0.000291953	0.0107524	109.395
TRINITY_DN40240_c0_g1	5.38125	2.42794	0.85435	0.000178946	0.00809862	60.0943		TRINITY_DN1668_c0_g2	-9.43634	-3.23823	0.962413	0.00370273	0.0473229	20.2142
TRINITY_DN24722_c0_g1	370.104	8.53179	1.36913	0.000338399	0.0116918	109.037		TRINITY_DN11878_c0_g1	-4.06622	-2.02369	0.46591	0.0031103	0.0426975	21.2851
TRINITY_DN125170_c0_g1	5.52755	2.46664	3.43108	0.000258401	0.00996115	54.5162		TRINITY_DN246098_c0_g1	-139.661	-7.12579	0.230637	0.00386307	0.0483788	31.4722
TRINITY_DN301_c2_g1	8.1922	3.03425	0.400719	0.000642101	0.0172549	38.427		TRINITY_DN22537_c0_g1	-227.171	-7.82764	0.87119	0.00267781	0.0389724	39.138
TRINITY_DN6595_c10_g1	205.312	7.68167	0.58565	0.000635132	0.0171283	77.9529		TRINITY_DN45274_c0_g1	-32.5743	-5.02566	0.98147	0.000931916	0.0213682	34.376
TRINITY_DN95566_c0_g1	99.6451	6.63873	4.60426	1.72728e-05	0.00212181	136.778		TRINITY_DN66373_c0_g1	-5.7254	-2.51738	0.818022	0.00309237	0.0425745	21.5387
TRINITY_DN6_c39_g1	38.0814	5.25101	3.5891	1.96392e-05	0.00223268	131.066		TRINITY_DN49525_c0_g1	-191.389	-7.58036	0.662101	0.000567705	0.0160263	80.3605
TRINITY_DN13290_c0_g1	16.4437	4.03947	4.99976	3.24897e-07	0.00029373	500.209		TRINITY_DN106999_c0_g1	-14.4652	-3.85451	0.48794	0.00207605	0.0336734	25.2788
TRINITY_DN27486_c0_g1	8.17206	3.0307	3.05974	5.08333e-05	0.00395531	95.3184		TRINITY_DN118725_c1_g1	-8.37488	-3.06607	4.50583	1.84229e-05	0.00216574	133.881
TRINITY_DN201395_c0_g1	13.2638	3.72942	2.82372	0.000212397	0.00885914	58.3886		TRINITY_DN6057_c1_g2	-6.03578	-2.59354	4.88349	1.57422e-07	0.000249061	590.82
TRINITY_DN72058_c0_g1	551.536	9.10731	1.92363	0.000111708	0.00608561	185.764		TRINITY_DN26190_c1_g1	-4.39486	-2.13582	1.64333	0.000137192	0.00689973	65.7987
TRINITY_DN2865_c3_g1	4.76624	2.25285	1.45553	0.00343571	0.0453218	20.8325		TRINITY_DN98852_c0_g1	-6.33363	-2.66303	2.55754	0.000102834	0.00582791	75.0211
TRINITY_DN7678_c1_g1	11.1812	3.48301	4.10196	4.97433e-06	0.00104354	206.182		TRINITY_DN102972_c0_g1	-6.14064	-2.61839	5.2672	1.43767e-05	0.00188891	145.361
TRINITY_DN195_c0_g1	5.84926	2.54826	3.65498	3.18353e-06	0.000849078	238.588		TRINITY_DN66268_c0_g1	-4.64909	-2.21695	1.09145	0.000867228	0.0205416	34.4741
TRINITY_DN43524_c0_g1	27.9991	4.80731	1.55501	6.34589e-05	0.00447049	88.4286		TRINITY_DN25504_c0_g1	-63.0629	-5.97872	1.81891	2.81541e-06	0.000799817	237.242
TRINITY_DN80377_c0_g5	214.27	7.74328	0.642327	0.000262413	0.0100445	115.041		TRINITY_DN5802_c0_g1	-4.75886	-2.25062	0.776985	0.00260103	0.0383446	22.828
TRINITY_DN80377_c0_g1	218.445	7.77113	4.82866	0.00311885	0.0427222	21.654		TRINITY_DN119744_c5_g1	-175.05	-7.45162	0.551853	0.000238654	0.00946911	120.3
TRINITY_DN45532_c0_g1	5.07863	2.34444	0.878491	0.00166259	0.0296107	27.1382		TRINITY_DN278543_c0_g1	-891.75	-9.8005	2.65681	5.34606e-05	0.0040635	263.901
TRINITY_DN23353_c0_g1	5.62484	2.49181	1.50308	0.00114593	0.0240292	31.8354		TRINITY_DN29524_c0_g1	-125.86	-6.97567	0.197279	0.00201744	0.0331908	43.0947
TRINITY_DN69346_c0_g1	263.227	8.04016	0.92205	0.00148577	0.0278461	52.7138		TRINITY_DN37068_c0_g1	-113.539	-6.82705	0.0821884	0.00339609	0.044994	33.2003
TRINITY_DN52650_c0_g1	323.241	8.33647	1.18549	7.81743e-05	0.00504823	202.74		TRINITY_DN331_c3_g2	-44.6068	-5.47919	0.624135	0.000375624	0.0125078	47.1925
TRINITY_DN834_c8_g1	31.7527	4.98881	1.79923	0.0011565	0.0241416	31.7265		TRINITY_DN398585_c0_g1	-229.269	-7.84089	0.867301	0.00152796	0.0283154	51.98
TRINITY_DN2101_c6_g1	615.396	9.26537	2.07734	4.19579e-05	0.00355622	296.075		TRINITY_DN6111_c3_g1	-121.864	-6.92913	0.137879	0.00288006	0.0407551	36.0806
TRINITY_DN9363_c0_g1	4.65825	2.21979	2.59	0.000473448	0.014336	43.9792		TRINITY_DN4492_c24_g1	-4.64563	-2.21587	4.7262	0.000241651	0.00955805	55.8128
TRINITY_DN44_c81_g1	15.1003	3.91651	2.16088	0.000227671	0.0092163	56.9892		TRINITY_DN4492_c36_g2	-7.46454	-2.90005	5.64618	1.58584e-08	0.000137067	1219.32
TRINITY_DN69735_c0_g1	316.645	8.30672	1.15779	9.81926e-05	0.00564065	182.325		TRINITY_DN153420_c1_g1	-398.38	-8.638	1.57941	8.24175e-05	0.00516025	205.725
TRINITY_DN3644_c0_g1	8.85235	3.14606	4.5307	1.32599e-07	0.000247159	639.893		TRINITY_DN98739_c1_g1	-4.4363	-2.14936	4.14817	9.08799e-06	0.00151351	169.142
TRINITY_DN5395_c0_g1	5.92796	2.56754	0.45708	0.00211773	0.0339753	24.7127		TRINITY_DN13311_c1_g1	-5.4475	-2.4456	1.28404	0.00190455	0.0321987	26.2622
TRINITY_DN5381_c1_g1	7.70581	2.94595	4.10597	6.95128e-06	0.00128682	184.739
TRINITY_DN2570_c0_g1	6.81241	2.76816	6.83461	7.06798e-05	0.00480965	85.2537
TRINITY_DN4566_c0_g1	4.59252	2.19929	3.44523	2.94144e-06	0.000815251	241.008
TRINITY_DN2435_c4_g2	7.62375	2.9305	2.79569	8.04136e-05	0.00510369	81.5935
TRINITY_DN6_c9_g1	5.50649	2.46113	2.81656	0.00121159	0.0246676	31.1791
TRINITY_DN51066_c0_g1	17.1476	4.09993	1.38651	0.000384788	0.01265	47.3603
TRINITY_DN94635_c0_g1	45.3979	5.50455	4.20367	4.15743e-07	0.000323058	461.938
TRINITY_DN746_c1_g1	168.251	7.39447	0.337169	0.000641388	0.017248	75.2521
TRINITY_DN1507_c3_g1	8.70496	3.12184	2.99956	0.000899803	0.0209353	34.8238
TRINITY_DN699_c12_g1	245.199	7.93781	0.821138	0.000185631	0.00823433	135.377
TRINITY_DN35188_c0_g1	390.098	8.60769	1.44351	3.06155e-05	0.00295051	313.07
TRINITY_DN11649_c0_g4	6.06795	2.60121	1.71669	0.000409074	0.0131971	46.3389
TRINITY_DN31173_c0_g1	38.4824	5.26613	0.738095	0.000917661	0.0212208	34.5722
TRINITY_DN7_c0_g1	24.7695	4.6305	5.00584	5.67261e-07	0.000377886	417.8
TRINITY_DN47826_c0_g1	125.672	6.97351	2.76335	1.64385e-05	0.00204651	139.044
TRINITY_DN47160_c1_g1	11.6607	3.54358	1.70971	0.000130749	0.00668195	69.082
TRINITY_DN36178_c0_g1	4.05341	2.01914	2.11009	2.7073e-05	0.00270523	113.147
TRINITY_DN699_c0_g1	24.339	4.6052	0.862233	5.22465e-05	0.00401589	91.0295
TRINITY_DN38795_c0_g1	349.604	8.44958	1.2949	6.15556e-05	0.00439347	226.551
TRINITY_DN699_c0_g2	320.354	8.32352	1.17291	0.000100663	0.00574827	180.225
TRINITY_DN38795_c0_g2	239.211	7.90214	0.775494	0.000778452	0.0193248	72.6307
TRINITY_DN175957_c0_g1	180.934	7.49932	0.419354	0.000346452	0.0118301	100.892
TRINITY_DN19378_c0_g1	20.2536	4.3401	3.05362	0.000592493	0.0164336	40.5656
TRINITY_DN9260_c1_g1	10.9402	3.45157	3.69139	1.82874e-06	0.000603817	285.833
TRINITY_DN13327_c1_g1	387.232	8.59705	1.4352	0.000136631	0.0068891	168.706
TRINITY_DN224_c7_g1	12.6989	3.66663	6.96891	6.18499e-07	0.000383263	406.276
TRINITY_DN2435_c2_g1	11.0236	3.46253	3.21983	0.000440997	0.013782	45.1119
TRINITY_DN205210_c0_g1	62.9602	5.97637	5.1941	5.15857e-07	0.000362733	430.83
TRINITY_DN14813_c0_g1	582.891	9.18708	2.00198	3.78822e-05	0.00331154	310.78
TRINITY_DN8327_c0_g2	4.47864	2.16306	2.05822	0.000235501	0.00937337	56.3189
TRINITY_DN251_c3_g1	28.9777	4.85687	3.20018	0.00066972	0.0176474	38.8017
TRINITY_DN4559_c2_g1	8.44542	3.07817	0.948459	0.000410532	0.0132115	45.1847
TRINITY_DN4246_c0_g1	5.35179	2.42002	4.19755	3.96268e-05	0.00340423	103.657
TRINITY_DN85833_c0_g1	232.143	7.85887	0.756122	0.00117133	0.0242511	59.3494
TRINITY_DN1673_c46_g1	69.9815	6.1289	3.36664	5.51285e-05	0.00413464	92.7424
TRINITY_DN5437_c1_g1	6.18045	2.62771	1.74854	0.000203108	0.00863629	59.3064
TRINITY_DN82_c70_g1	139.39	7.12299	0.0915862	0.00254076	0.0378824	38.4213
TRINITY_DN5437_c1_g2	9.02231	3.1735	1.71131	8.83103e-06	0.00149698	163.118
TRINITY_DN234512_c0_g1	45.2366	5.49942	1.62547	0.000446556	0.0138758	44.9102
TRINITY_DN57826_c1_g1	384.533	8.58696	1.41862	0.000728271	0.0185504	75.0484
TRINITY_DN53628_c0_g1	241.72	7.91719	0.790943	0.000902204	0.0209398	67.5391
TRINITY_DN11762_c0_g1	4.09509	2.03389	2.34034	4.50756e-06	0.000995096	202.724
TRINITY_DN82_c13_g1	38.348	5.26108	3.13453	0.00174197	0.0305487	27.1766
TRINITY_DN47716_c0_g1	129.748	7.01957	4.49602	1.15838e-06	0.000499828	331.54
TRINITY_DN435_c9_g2	182.581	7.51239	0.43554	0.000228574	0.00923318	122.768
TRINITY_DN43793_c0_g1	48.5448	5.60124	3.03639	0.000280536	0.0104639	52.9637
TRINITY_DN29282_c0_g1	381.944	8.57722	1.41803	0.0024711	0.0373082	40.776
TRINITY_DN50531_c0_g1	8.28738	3.05092	3.968	0.00031138	0.0112269	51.051
TRINITY_DN33241_c0_g1	244.932	7.93624	0.81447	0.000149856	0.00723943	149.662
TRINITY_DN5769_c0_g1	7.42837	2.89305	3.89378	2.47406e-05	0.00259042	121.364
TRINITY_DN24051_c0_g1	5.22074	2.38425	0.450243	0.00392661	0.0488684	19.4005
TRINITY_DN8166_c0_g1	4.50191	2.17054	3.1573	0.00206745	0.033611	25.444
TRINITY_DN77623_c0_g1	5.78013	2.5311	3.19857	0.000197008	0.00845284	59.9397
TRINITY_DN281101_c0_g1	4362.65	12.091	4.87642	1.75539e-05	0.00213509	447.277
TRINITY_DN138392_c0_g1	16.431	4.03834	1.63455	0.000271692	0.0102651	53.564
TRINITY_DN21487_c0_g1	6.08568	2.60542	4.42636	1.26796e-06	0.000503778	321.955
TRINITY_DN136647_c0_g1	6.97967	2.80316	1.74284	0.000474405	0.0143438	43.9474
TRINITY_DN23066_c0_g1	10.119	3.339	1.55563	1.38548e-05	0.00187886	140.9
TRINITY_DN8219_c0_g1	29.4652	4.88094	1.62307	0.000126642	0.00656927	69.8454
TRINITY_DN2122_c0_g2	4.21348	2.07501	1.55194	0.000115853	0.00616112	69.6837
TRINITY_DN30133_c0_g1	59.4244	5.89298	1.65791	6.3798e-05	0.00447777	88.269
TRINITY_DN5108_c1_g1	9.0526	3.17833	1.85865	3.8332e-06	0.000921205	213.584
TRINITY_DN115662_c0_g1	71.1705	6.15321	0.790581	0.000331006	0.0115638	49.9595
TRINITY_DN14296_c0_g1	9.2067	3.20268	1.52423	0.00195068	0.0324297	26.0214
TRINITY_DN3857_c18_g1	210.386	7.71689	0.604972	0.0021799	0.0346041	43.4592
TRINITY_DN14666_c0_g1	4.34026	2.11778	0.971211	0.00051926	0.0151302	41.4535
TRINITY_DN15651_c0_g1	10.604	3.40653	1.56565	3.23955e-05	0.00305019	107.446
TRINITY_DN44571_c0_g2	39.936	5.31962	0.779603	0.00159388	0.0288855	28.1134
TRINITY_DN282497_c0_g1	153.722	7.26418	0.219392	0.000778672	0.0193248	68.5613
TRINITY_DN30776_c0_g2	238.848	7.89995	0.780584	0.000316257	0.0113182	106.581
TRINITY_DN16231_c0_g1	4.7352	2.24343	3.1122	7.61611e-05	0.00502362	83.1165
TRINITY_DN335357_c0_g1	142.836	7.15822	0.120552	0.00242078	0.0367824	39.3611
TRINITY_DN101609_c1_g1	560.644	9.13094	4.39467	3.3825e-07	0.000293973	493.75
TRINITY_DN21342_c1_g1	14.6938	3.87714	0.255133	0.00264989	0.0387444	22.6634
TRINITY_DN2977_c0_g1	124.319	6.95791	1.48578	3.78593e-06	0.000921205	215.281
TRINITY_DN10329_c1_g2	7.0405	2.81568	3.27684	3.60972e-06	0.000890797	228.993
TRINITY_DN10329_c1_g1	48.977	5.61403	5.53699	4.62269e-07	0.000351056	446.376
TRINITY_DN879_c13_g1	133.502	7.06072	0.0514891	0.00197947	0.032722	43.5022
TRINITY_DN22471_c0_g2	23.1261	4.53145	1.99167	1.04573e-06	0.000496344	323.78
TRINITY_DN22471_c0_g1	12.007	3.58581	4.5278	0.0002109	0.00883249	58.5329
TRINITY_DN459395_c0_g1	375.368	8.55216	1.39423	0.000317975	0.0113509	112.372
TRINITY_DN25566_c0_g1	191.245	7.57928	0.488574	0.000355566	0.0120439	99.6594
TRINITY_DN14918_c0_g1	8.26641	3.04726	2.12352	0.000103472	0.00585535	74.8622
TRINITY_DN121636_c1_g1	11.6927	3.54753	1.66005	4.44434e-06	0.000995096	203.649
TRINITY_DN1511_c0_g1	15.002	3.90708	2.69671	2.0486e-07	0.000277237	543.541
TRINITY_DN251547_c2_g1	757.332	9.56478	2.37008	0.000192198	0.00833099	143.236
TRINITY_DN121636_c1_g2	463.086	8.85514	1.68093	5.3615e-05	0.0040635	257.562
TRINITY_DN12938_c0_g1	142.288	7.15267	0.131987	0.00154994	0.0284588	49.0764
TRINITY_DN62953_c0_g1	6.43331	2.68556	1.724	0.00181389	0.0313704	26.7587
TRINITY_DN62953_c0_g2	214.347	7.7438	0.649759	0.00143478	0.0272401	53.6425
TRINITY_DN23_c0_g1	16.7061	4.0623	2.33812	0.000293311	0.0107715	52.1393
TRINITY_DN11443_c2_g1	22.9002	4.51729	1.47061	0.000517999	0.0151299	42.5811
TRINITY_DN9791_c0_g1	57.0815	5.83495	3.48221	2.78024e-07	0.000277237	525.993
TRINITY_DN125405_c1_g1	200.031	7.64408	0.557066	0.000418184	0.0132989	92.28
TRINITY_DN13773_c0_g1	5.63667	2.49484	1.56369	9.77601e-05	0.00564065	73.8697
TRINITY_DN45196_c0_g1	5.56426	2.47619	1.34613	0.00261903	0.0384559	23.2031
TRINITY_DN26160_c0_g1	47.6081	5.57314	3.95581	1.47909e-06	0.000545528	306.248
TRINITY_DN55862_c0_g1	4.00264	2.00095	1.24579	0.000429279	0.0135159	44.3428
TRINITY_DN50281_c1_g1	5.01005	2.32482	0.867014	0.000136172	0.0068758	65.9657
TRINITY_DN24836_c0_g1	8.81583	3.1401	1.8405	0.00263117	0.0385448	23.161
TRINITY_DN6533_c2_g1	16.8762	4.07692	3.64043	1.2563e-06	0.000503778	322.922
TRINITY_DN23817_c0_g1	4.10355	2.03687	0.690481	0.00216141	0.0344279	24.5201
TRINITY_DN59251_c0_g1	2362.82	11.2063	3.99557	6.87825e-07	0.000383263	1822.88
TRINITY_DN11187_c0_g1	477.121	8.89821	1.71871	0.000790199	0.0195168	72.0976
TRINITY_DN528_c0_g1	4.97062	2.31343	3.71866	4.16893e-07	0.000323058	433.871
TRINITY_DN29477_c0_g1	137.131	7.09941	0.0817546	0.00224491	0.0352237	40.8686
TRINITY_DN45861_c0_g1	483.916	8.91861	1.74153	0.000109369	0.00603962	187.652
TRINITY_DN35519_c0_g2	5.2895	2.40313	6.45246	2.66335e-05	0.0026968	118.414
TRINITY_DN31793_c0_g1	4.60652	2.20368	1.23298	0.000416662	0.0132969	44.8117
TRINITY_DN42063_c0_g2	6.27784	2.65027	6.2416	6.95475e-07	0.000383263	389.946
TRINITY_DN22152_c0_g1	10.6899	3.41817	4.09824	1.14593e-05	0.00174048	156.686
TRINITY_DN11836_c0_g1	7.22879	2.85375	5.04558	0.00025632	0.00991657	54.6712
TRINITY_DN40949_c0_g2	6.58706	2.71963	2.82065	1.60493e-05	0.00202067	140.154
TRINITY_DN18877_c0_g1	208.5	7.7039	0.612974	0.000415286	0.0132807	93.258
TRINITY_DN25_c0_g1	6.96431	2.79998	4.07295	1.19771e-06	0.000503778	327.967
TRINITY_DN45289_c0_g2	14.3202	3.83998	2.10058	0.00125396	0.0252729	30.7798
TRINITY_DN1797_c2_g2	52.0746	5.70251	4.23942	2.87469e-07	0.000277237	520.356
TRINITY_DN4890_c0_g2	5.22183	2.38456	3.81101	1.96979e-05	0.00223268	130.936
TRINITY_DN45845_c0_g1	7.30871	2.86962	0.923896	0.00142557	0.0271929	29.1912
TRINITY_DN88259_c0_g1	8.82347	3.14135	5.16717	8.33733e-05	0.00516714	80.5949
TRINITY_DN189102_c1_g1	193.141	7.59351	0.513246	0.00102631	0.022487	62.7499
TRINITY_DN88452_c0_g1	157.5	7.2992	0.247615	0.00162219	0.0292078	47.9904
TRINITY_DN4732_c0_g2	37.3962	5.22482	2.47735	2.90716e-07	0.000277237	489.412
TRINITY_DN69206_c0_g1	293.321	8.19634	1.05104	0.000827773	0.0200455	70.4677
TRINITY_DN5593_c1_g1	20.2945	4.34302	1.18764	0.00143879	0.0273014	29.2264
TRINITY_DN37153_c0_g2	12.8745	3.68644	1.51379	0.00134411	0.0263076	29.9869
TRINITY_DN15193_c1_g2	15.172	3.92333	4.37744	0.000302687	0.0109565	51.5639
TRINITY_DN20832_c0_g1	7.09244	2.82628	0.895685	0.000207083	0.00874655	57.1558
TRINITY_DN83302_c0_g1	14.2766	3.83558	2.2555	0.000332831	0.0115758	49.8624
TRINITY_DN1673_c16_g1	4.95405	2.30861	6.76156	4.47382e-06	0.000995096	213.469
TRINITY_DN394667_c0_g1	3521.08	11.7818	4.56661	7.81679e-05	0.00504823	220.263
TRINITY_DN7571_c4_g1	2649.54	11.3715	4.16165	6.87863e-05	0.00471459	234.09
TRINITY_DN71248_c0_g1	15.7816	3.98017	1.55777	0.00340671	0.0450719	20.9034
TRINITY_DN819_c12_g1	15.626	3.96587	2.2911	3.6879e-05	0.00331048	106.19
TRINITY_DN38556_c1_g2	368.721	8.52638	1.36761	5.81202e-05	0.00429225	232.67
TRINITY_DN7254_c1_g1	4.35394	2.12232	3.74537	7.29509e-05	0.00490269	84.3425
TRINITY_DN26610_c0_g1	747.93	9.54676	2.35148	0.00234256	0.0361143	41.8998
TRINITY_DN2082_c0_g1	7.48121	2.90327	4.14559	1.54442e-06	0.000555779	301.976
TRINITY_DN63508_c0_g1	1097.03	10.0994	2.89639	0.00360589	0.0466664	33.5814
TRINITY_DN68189_c1_g1	2923.19	11.5133	4.30144	5.68375e-06	0.00112994	761.373
TRINITY_DN13423_c2_g1	47.9689	5.58403	4.58985	5.90463e-06	0.0011557	194.91
TRINITY_DN473116_c0_g1	261.902	8.03288	0.90725	0.000108202	0.00601541	174.258
TRINITY_DN272882_c0_g1	268.26	8.06749	0.934106	0.000122759	0.00642934	164.289
TRINITY_DN11278_c0_g2	3703.45	11.8547	4.64156	2.04564e-06	0.000641942	1231.51
TRINITY_DN11278_c0_g1	5.89701	2.55998	3.73881	1.25784e-05	0.00180368	151.934
TRINITY_DN143784_c0_g1	5.48624	2.45582	0.817763	0.000121171	0.00636376	68.632
TRINITY_DN1638_c36_g1	16.4014	4.03575	2.01941	0.000292702	0.0107696	52.1776
TRINITY_DN1980_c0_g1	12.3243	3.62343	1.81498	0.000175646	0.00804519	62.3797
TRINITY_DN51935_c0_g2	813.412	9.66784	2.47121	4.448e-06	0.000995096	760.85
TRINITY_DN11741_c2_g1	487.525	8.92933	1.7528	6.33777e-05	0.00447049	243.392
TRINITY_DN5537_c0_g2	194.612	7.60445	6.07002	0.000230346	0.00926531	56.7568
TRINITY_DN62028_c1_g1	5.83481	2.54469	1.0138	0.00163589	0.0293279	27.6765
TRINITY_DN15480_c0_g1	5.40965	2.43553	1.39704	9.34349e-05	0.00551539	74.9331
TRINITY_DN14687_c0_g3	4.12653	2.04493	1.33203	0.00181487	0.0313704	26.6694
TRINITY_DN29175_c2_g1	1102.74	10.1069	2.90336	0.00018093	0.00813028	147.454
TRINITY_DN13191_c0_g1	10.7081	3.42062	0.473003	0.00141952	0.0271403	28.8468
TRINITY_DN94395_c0_g1	37.3686	5.22375	1.77232	0.00140944	0.0270019	29.4549
TRINITY_DN22567_c0_g1	6.73781	2.75228	0.587582	0.00105304	0.0227331	32.1123
TRINITY_DN10324_c1_g1	10.6976	3.41922	2.29376	9.76971e-05	0.00564065	76.3482
TRINITY_DN24967_c0_g1	17.3622	4.11788	3.41507	1.76906e-05	0.00213509	135.697
TRINITY_DN87915_c0_g1	9.76056	3.28696	0.0891363	0.00223568	0.0351634	24.2039
TRINITY_DN32627_c0_g1	660.239	9.36685	2.17661	8.5629e-05	0.00524423	210.897
TRINITY_DN246961_c0_g1	5.27437	2.399	5.41514	0.000105716	0.00594011	74.314
TRINITY_DN102972_c1_g1	2207.8	11.1084	3.89576	0.000110228	0.00603962	186.952
TRINITY_DN1811_c1_g1	20.7972	4.37832	3.55665	4.8324e-06	0.00103085	208.146
TRINITY_DN41595_c0_g1	7.69	2.94298	0.547789	0.000869933	0.0205481	34.435
TRINITY_DN168527_c0_g1	147.502	7.20459	0.16775	0.00143089	0.0271933	51.037
TRINITY_DN107661_c0_g1	181.319	7.50238	0.420981	0.00043942	0.0137553	90.1334
TRINITY_DN46387_c0_g1	9.38627	3.23055	2.45342	0.000157247	0.00747287	64.8184
TRINITY_DN18283_c0_g2	341.14	8.41422	1.26332	0.000187209	0.00825238	144.046
TRINITY_DN12365_c1_g1	9.67915	3.27488	2.23434	0.000111288	0.00607144	73.0168
TRINITY_DN196365_c0_g1	26.5522	4.73076	0.309344	0.00401028	0.0494367	19.5714
TRINITY_DN28379_c0_g1	11.5433	3.52899	0.658355	0.000190515	0.00830063	58.8171
TRINITY_DN27890_c1_g1	25.4545	4.66985	2.10295	8.7322e-05	0.00531363	79.3331
TRINITY_DN30927_c0_g2	389.014	8.60368	1.44034	2.61081e-05	0.00266492	336.971
TRINITY_DN23137_c1_g1	36.9898	5.20906	0.687177	0.00167369	0.029711	27.5949
TRINITY_DN95254_c0_g1	527.154	9.04208	1.85855	0.00231273	0.0358206	42.1737
TRINITY_DN299078_c0_g1	1008.27	9.97766	4.47612	5.80871e-07	0.000378903	414.608
TRINITY_DN2952_c2_g1	10.9663	3.455	2.99822	6.55751e-06	0.00123878	188.313
TRINITY_DN8519_c0_g1	8.06789	3.01219	5.82329	7.22903e-05	0.00488423	84.6036
TRINITY_DN162596_c0_g1	9.00705	3.17106	2.00518	0.00278888	0.0399459	22.6358
TRINITY_DN25106_c0_g2	310.891	8.28027	1.13956	0.000470451	0.0142794	92.9212
TRINITY_DN11455_c1_g1	4.35538	2.1228	4.96308	0.000571644	0.0160547	41.0944
TRINITY_DN18500_c1_g1	47.8379	5.58008	3.12534	6.35412e-06	0.00121586	190.271
TRINITY_DN10368_c0_g1	9.93262	3.31218	0.271392	0.000696295	0.0180133	37.3243
TRINITY_DN61249_c0_g1	202.509	7.66184	0.56669	0.000146865	0.00714034	151.081
TRINITY_DN32454_c0_g1	16.7326	4.06459	0.942971	2.30742e-05	0.0025005	119.248
TRINITY_DN182934_c0_g1	15.6705	3.96998	0.908139	0.000734438	0.0186787	37.5186
TRINITY_DN290602_c0_g1	127.615	6.99566	-0.00498319	0.00261098	0.0383823	37.9007
TRINITY_DN20642_c0_g1	21.2584	4.40996	4.75755	1.64659e-07	0.00025009	622.717
TRINITY_DN84423_c1_g1	1479.79	10.5312	3.32598	4.45597e-05	0.00365438	287.741
TRINITY_DN402602_c0_g1	201.654	7.65574	0.563157	0.000960322	0.0217698	65.2098
TRINITY_DN39649_c0_g1	338.85	8.4045	1.25639	0.000339648	0.0117243	108.843
TRINITY_DN1065_c0_g2	601.74	9.233	2.04656	6.12342e-05	0.00438183	247.408
TRINITY_DN325_c3_g1	173.57	7.43937	1.95543	7.28704e-07	0.000395281	365.337
TRINITY_DN28496_c1_g3	12.6612	3.66234	1.95531	0.00214473	0.0343474	25.085
TRINITY_DN37943_c4_g1	648.357	9.34065	2.15117	0.000767017	0.019204	73.1612
TRINITY_DN53056_c0_g1	5.42202	2.43883	1.57542	0.000358246	0.0121131	48.4761
TRINITY_DN325_c3_g2	917.431	9.84146	2.64199	5.19678e-05	0.00401071	267.476
TRINITY_DN4056_c1_g1	68.4979	6.09799	3.49832	1.39659e-05	0.00188436	146.763
TRINITY_DN73240_c0_g1	374.393	8.54841	1.38666	4.83948e-05	0.00388499	253.29
TRINITY_DN44743_c0_g1	10.4194	3.3812	3.95385	0.000120239	0.0063323	71.1028
TRINITY_DN42349_c0_g2	5.99896	2.58471	5.56874	5.04771e-06	0.00104736	205.194
TRINITY_DN235456_c0_g2	15.8416	3.98564	0.344381	0.00135728	0.0264565	29.2344
TRINITY_DN26202_c0_g2	40.1023	5.32561	1.24981	0.000802493	0.0196717	36.3211
TRINITY_DN2445_c7_g2	959.789	9.90657	2.70711	9.59826e-06	0.00153133	594.767
TRINITY_DN377864_c0_g1	91.6397	6.5179	2.6902	0.000120034	0.00633029	71.1445
TRINITY_DN177717_c1_g1	166.79	7.38189	0.331001	0.000901863	0.0209398	63.8749
TRINITY_DN11464_c0_g1	12.2981	3.62037	1.49177	0.0018991	0.0321492	26.2912
TRINITY_DN269943_c0_g1	32.3206	5.01438	5.22019	9.41675e-05	0.00552648	77.3148
TRINITY_DN4983_c0_g2	14.8027	3.88779	2.82777	1.27367e-06	0.000503778	320.561
TRINITY_DN107039_c0_g1	422.666	8.72337	1.55544	0.000338128	0.0116918	109.079
TRINITY_DN18372_c0_g2	154.895	7.27514	1.82152	2.4984e-05	0.00259199	120.968
TRINITY_DN33088_c0_g1	5.73232	2.51912	1.70069	1.4176e-05	0.00188891	139.851
TRINITY_DN2084_c0_g2	66.3743	6.05255	3.12514	4.31125e-06	0.000986161	216.071
TRINITY_DN30699_c2_g1	10.5356	3.3972	2.85472	3.32221e-05	0.00309945	109.974
TRINITY_DN39538_c0_g1	154.665	7.273	0.235448	0.00101854	0.0224464	60.224
TRINITY_DN10473_c0_g1	239.224	7.90222	0.787728	0.00129024	0.0256898	56.5617
TRINITY_DN45608_c0_g1	280.156	8.13008	1.0028	0.00285583	0.0405378	37.8695
TRINITY_DN169204_c0_g1	5980.98	12.5462	5.33133	1.9476e-07	0.000273897	3187.85
TRINITY_DN13837_c3_g1	1012.68	9.98396	8.88862	9.35496e-06	0.00152438	167.535
TRINITY_DN10980_c1_g1	4.63592	2.21286	1.70167	0.000449515	0.0139146	44.8042
TRINITY_DN17901_c1_g1	6.61453	2.72564	1.79481	6.98873e-06	0.00128682	175.961
TRINITY_DN819_c2_g1	6.40928	2.68016	3.98553	0.00169178	0.029976	27.4819
TRINITY_DN1324_c0_g2	549.301	9.10145	1.9183	7.31082e-05	0.00490458	227.396
TRINITY_DN4433_c0_g1	9.19275	3.2005	1.86144	2.43234e-05	0.00257984	120.289
TRINITY_DN15332_c1_g1	7.31825	2.8715	4.87349	7.55707e-06	0.00136643	179.732
TRINITY_DN3742_c0_g1	4.34819	2.12041	2.33204	1.20551e-05	0.00175451	147.433
TRINITY_DN479644_c0_g1	188.438	7.55794	0.477498	0.000505814	0.0148723	84.2939
TRINITY_DN1976_c1_g1	9.60148	3.26326	4.15304	0.000229086	0.00924402	56.8658
TRINITY_DN56044_c3_g1	164.735	7.364	0.300757	0.000628879	0.0170651	75.9653
TRINITY_DN12231_c0_g1	10.1435	3.34249	4.32379	6.60298e-08	0.000237625	783.241
TRINITY_DN59978_c0_g1	16.3539	4.03156	2.56988	0.00245044	0.0370405	23.8165
TRINITY_DN119782_c0_g1	7.07025	2.82176	2.3931	4.06462e-05	0.00346826	102.776
TRINITY_DN24123_c1_g1	17.2725	4.11041	2.47784	3.75814e-05	0.00331154	105.519
TRINITY_DN16690_c0_g2	129.633	7.01829	0.00387884	0.00376852	0.0477141	31.4904
TRINITY_DN90686_c0_g4	7.30252	2.86839	2.45968	1.43462e-05	0.00188891	145.463
TRINITY_DN1385_c1_g1	90.9099	6.50636	8.66503	1.88207e-05	0.00219216	132.934
TRINITY_DN8026_c1_g1	4.56404	2.19031	3.02834	2.00558e-06	0.000638133	262.945
TRINITY_DN8026_c1_g2	33.6875	5.07414	5.14016	2.71359e-06	0.000780588	251.353
TRINITY_DN36475_c0_g1	5.46963	2.45144	1.6772	0.000728414	0.0185504	37.6316
TRINITY_DN51359_c2_g1	104.769	6.71107	2.46733	4.09787e-06	0.000960495	219.69
TRINITY_DN118725_c2_g1	632.212	9.30426	2.11545	7.41816e-06	0.00134773	601.564
TRINITY_DN159031_c0_g1	237.235	7.89018	0.774715	0.000212548	0.00885914	127.037
TRINITY_DN16690_c0_g1	5.30993	2.40869	1.93269	0.000150522	0.00725312	65.8057
TRINITY_DN103120_c0_g2	4.76395	2.25216	4.07082	0.00125703	0.0252836	30.7516
TRINITY_DN8190_c2_g1	667.743	9.38315	2.19252	0.00014545	0.00709882	163.727
TRINITY_DN126784_c0_g1	11.4438	3.5165	-0.024322	0.00290001	0.0409456	21.8788
TRINITY_DN9941_c2_g1	12.2711	3.6172	4.17624	8.75254e-05	0.00531748	79.2702
TRINITY_DN5033_c0_g1	145.518	7.18505	0.145879	0.00160973	0.0290647	48.1726
TRINITY_DN37025_c0_g1	28.7128	4.84362	0.181402	0.00203407	0.0333116	25.0968
TRINITY_DN11669_c0_g1	286.806	8.16393	1.02929	0.000616276	0.016908	81.4494
TRINITY_DN449811_c0_g1	166.79	7.38189	0.331001	0.000901863	0.0209398	63.8749
TRINITY_DN23299_c1_g1	1272.45	10.3134	3.11249	0.00102621	0.022487	63.3736
TRINITY_DN2575_c3_g1	4.98598	2.31788	0.586973	0.000891124	0.0207732	34.1347
TRINITY_DN178329_c0_g2	18.263	4.19085	0.750226	0.000100778	0.00574827	73.0459
TRINITY_DN4709_c1_g2	37.9405	5.24567	1.01206	0.000278593	0.0104324	53.0934
TRINITY_DN6057_c2_g1	5.07752	2.34412	6.92474	6.75476e-08	0.000237625	772.025
TRINITY_DN520_c0_g2	16.3688	4.03287	0.922283	0.00403579	0.0495578	19.521
TRINITY_DN18872_c0_g2	26.8171	4.74508	2.60801	0.00020261	0.00862479	59.3571
TRINITY_DN10701_c0_g1	6.97122	2.80141	0.168149	0.00391286	0.0487772	19.4278
TRINITY_DN819_c4_g1	362.674	8.50253	3.76332	6.88387e-08	0.000237625	824.35
TRINITY_DN86776_c0_g2	34.6252	5.11375	1.64632	0.000388618	0.012727	47.1936
TRINITY_DN77847_c3_g1	141.588	7.14555	0.128971	0.00189622	0.0321427	44.4367
TRINITY_DN46711_c1_g1	45.4956	5.50766	1.26914	0.000232015	0.00927998	56.6136
TRINITY_DN30699_c0_g2	1955.26	10.9331	3.72612	0.000169451	0.00782752	152.167
TRINITY_DN43101_c1_g1	227.417	7.8292	0.732412	0.00236609	0.0363148	41.6874
TRINITY_DN5252_c0_g3	5.26926	2.3976	3.35128	8.58348e-07	0.000434565	346.037
TRINITY_DN435_c21_g1	5.54499	2.47119	6.97905	2.49666e-05	0.00259199	120.996
TRINITY_DN11021_c0_g1	327.641	8.35597	5.70873	1.94834e-08	0.000137067	1236.05
TRINITY_DN11680_c0_g1	7.96025	2.99281	1.87697	0.000164029	0.00768821	63.8777
TRINITY_DN8958_c0_g1	4.01309	2.00471	0.895528	0.000341129	0.0117434	48.0709
TRINITY_DN29534_c0_g1	22.9012	4.51735	2.18818	5.45423e-05	0.00411569	93.0781
TRINITY_DN7711_c0_g4	7.25438	2.85885	2.73267	0.000109329	0.00603962	73.4628
TRINITY_DN149568_c0_g1	7.94051	2.98923	2.64577	0.000219967	0.00901012	57.679
TRINITY_DN6451_c20_g1	14.195	3.82731	1.57657	0.00128537	0.0256312	30.4953
TRINITY_DN15159_c0_g1	534.935	9.06322	1.88268	0.00019533	0.00843785	142.128
TRINITY_DN4372_c2_g1	5.42078	2.4385	1.04558	0.00278717	0.0399365	22.6413
TRINITY_DN46978_c0_g1	269.461	8.07393	0.938242	0.000139613	0.00696617	154.702
TRINITY_DN4492_c69_g3	610.818	9.2546	2.06712	0.000213578	0.00888038	136.153
TRINITY_DN64211_c0_g1	26.162	4.7094	1.43136	1.33782e-05	0.00184053	143.237
TRINITY_DN299079_c0_g1	184.816	7.52994	0.453754	0.000260475	0.0100083	115.444
TRINITY_DN14790_c0_g1	17.6449	4.14118	2.68385	0.000159741	0.00753498	64.4664
TRINITY_DN422763_c0_g1	2492.42	11.2833	4.07179	3.06016e-07	0.000283408	2592.65
TRINITY_DN10644_c0_g1	4.07118	2.02545	3.63083	0.00375815	0.0476764	20.0933
TRINITY_DN13701_c0_g1	39.6852	5.31053	4.05927	2.2306e-07	0.000277237	564.705
TRINITY_DN4914_c4_g1	15.7916	3.98109	4.81745	1.43703e-06	0.000540252	309.131
TRINITY_DN3241_c0_g1	4.91912	2.2984	3.31683	6.8716e-06	0.00128533	185.44
TRINITY_DN1367_c3_g2	19.4265	4.27996	3.72394	3.75864e-05	0.00331154	105.515
TRINITY_DN13701_c0_g2	148.734	7.21659	1.76687	8.64568e-06	0.00148095	171.945
TRINITY_DN2643_c0_g2	28.0121	4.80798	4.10582	8.27078e-05	0.00516025	80.8153
TRINITY_DN64199_c1_g1	127.463	6.99393	-0.00562798	0.00259545	0.0383276	38.014
TRINITY_DN224715_c0_g1	2539.78	11.3105	4.09832	5.46916e-07	0.000370838	1999.94
TRINITY_DN3600_c2_g1	10.3741	3.37491	0.87307	0.00151422	0.0281705	28.6663
TRINITY_DN325_c6_g1	121.302	6.92246	-0.065679	0.00357633	0.0464357	32.3404
TRINITY_DN40833_c1_g1	14.6369	3.87154	3.24252	0.000418041	0.0132989	45.9818
TRINITY_DN64628_c0_g1	10.4675	3.38784	0.833271	0.00320629	0.0434094	21.4166
TRINITY_DN11854_c2_g1	29.1463	4.86524	2.76343	0.000357806	0.012109	48.5998
TRINITY_DN84240_c0_g1	35.1807	5.13671	1.25802	0.00106731	0.0229744	32.69
TRINITY_DN33032_c0_g1	88.1428	6.46177	4.86701	0.000118039	0.00625113	71.5554
TRINITY_DN91861_c0_g1	11.5119	3.52506	3.98739	1.6228e-05	0.00202696	139.64
TRINITY_DN552_c2_g1	4.01619	2.00583	0.86074	0.00162039	0.0292016	27.3573
TRINITY_DN22319_c0_g1	14.4358	3.85158	0.396383	0.00152976	0.0283348	28.1202
TRINITY_DN87308_c0_g1	359.488	8.4898	1.32737	0.000425368	0.013415	97.5873
TRINITY_DN149727_c0_g1	39.8255	5.31562	2.09257	0.000532932	0.0153769	42.1475
TRINITY_DN34627_c0_g1	7.39628	2.8868	2.02471	2.4166e-05	0.00257633	120.694
TRINITY_DN51397_c0_g3	112.327	6.81156	2.60757	2.45551e-05	0.00258995	121.669
TRINITY_DN15489_c4_g1	16.0817	4.00735	6.65278	1.00762e-05	0.00157449	163.482
TRINITY_DN6242_c1_g1	15.9696	3.99725	0.64258	0.00132408	0.0260231	30.1569
TRINITY_DN85133_c0_g1	305.98	8.25729	1.10867	0.00047801	0.0143773	92.2029
TRINITY_DN9930_c1_g2	19.6736	4.29819	3.23391	1.60055e-06	0.000561247	298.493
TRINITY_DN31167_c0_g1	90.6984	6.503	5.67133	5.10481e-07	0.000362733	432.292
TRINITY_DN37457_c0_g1	16.7772	4.06843	1.39127	0.00279512	0.0399692	22.6158
TRINITY_DN715_c1_g1	21.006	4.39273	2.88455	0.000607342	0.0167354	40.2036
TRINITY_DN819_c0_g1	5.26786	2.39722	2.39962	5.65092e-06	0.00112932	188.469
TRINITY_DN514_c0_g1	4.28587	2.09959	3.22721	0.000770208	0.0192152	36.8717
TRINITY_DN78110_c1_g1	30.048	4.9092	2.80729	0.000267264	0.0101686	53.8742
TRINITY_DN12514_c0_g1	813.568	9.66812	2.47263	0.000546462	0.015658	86.3788
TRINITY_DN6499_c4_g2	18.1107	4.17877	2.66831	6.48005e-05	0.00449825	87.8037
TRINITY_DN106364_c0_g1	4.4963	2.16874	1.22976	0.000142528	0.007048	64.9498
TRINITY_DN6595_c0_g2	6.7933	2.76411	2.87485	0.000134653	0.0068263	68.3854
TRINITY_DN2796_c0_g1	10.4812	3.38973	2.40569	1.40797e-05	0.00188891	146.369
TRINITY_DN299453_c0_g1	139.39	7.12299	0.0915862	0.00254076	0.0378824	38.4213
TRINITY_DN71652_c0_g1	8.06508	3.01169	0.56578	0.000665294	0.0175918	37.9406
TRINITY_DN18745_c0_g1	26.3615	4.72036	6.52023	3.03401e-05	0.00293141	113.367
TRINITY_DN13479_c0_g1	5.9609	2.57553	1.17872	0.00284478	0.0404415	22.4589
TRINITY_DN124352_c0_g1	16.1554	4.01394	1.01279	0.00172043	0.0302998	27.3062
TRINITY_DN175608_c0_g1	19.8186	4.30878	3.44577	9.41117e-06	0.00152438	167.205
TRINITY_DN4262_c1_g1	7.74367	2.95302	2.86193	4.94629e-06	0.00104342	206.564
TRINITY_DN15181_c1_g1	238.946	7.90054	0.774519	0.000695143	0.0180133	76.783
TRINITY_DN6323_c3_g2	46.5584	5.54097	3.54959	0.000129998	0.00667422	69.2193
TRINITY_DN3_c41_g1	15.3437	3.93957	3.14294	0.000135631	0.00685756	68.2151
TRINITY_DN1638_c2_g1	26.645	4.73579	3.47931	0.000203621	0.00864841	59.2543
TRINITY_DN11836_c5_g1	38.9032	5.28182	2.80685	1.18659e-05	0.00175451	154.891
TRINITY_DN1780_c0_g1	4.13252	2.04702	4.72963	5.83576e-05	0.00429225	90.9741
TRINITY_DN22314_c0_g1	24.7952	4.63199	3.44883	2.27888e-06	0.000690571	266.072
TRINITY_DN58490_c0_g1	999.608	9.96522	2.7636	1.04353e-05	0.0016173	571.767
TRINITY_DN18919_c0_g1	12.6534	3.66146	2.088	4.30431e-06	0.000986161	207.845
TRINITY_DN98951_c0_g2	413.77	8.69268	1.52049	0.00116804	0.0242358	59.4325
TRINITY_DN98951_c0_g4	8.62211	3.10804	0.851109	0.00120142	0.0245395	31.0793
TRINITY_DN879_c6_g1	6.74604	2.75404	4.38714	2.70279e-05	0.00270523	117.834
TRINITY_DN4246_c1_g1	19.164	4.26033	2.06728	5.05124e-05	0.00395531	95.5224
TRINITY_DN11199_c0_g2	4.61726	2.20704	0.909919	0.00271661	0.0393262	22.5698
TRINITY_DN879_c6_g4	137.681	7.10518	0.0841892	0.00187931	0.0319562	44.634
TRINITY_DN11199_c0_g3	427.62	8.74018	4.50373	1.06565e-06	0.000499414	340.636
TRINITY_DN6967_c0_g1	42.5862	5.41231	2.79622	3.5949e-08	0.000170627	942.077
TRINITY_DN879_c6_g2	45.2956	5.5013	4.49019	5.05041e-07	0.000362733	433.791
TRINITY_DN22470_c0_g1	239.306	7.90271	0.79421	0.000660809	0.0175221	78.7137
TRINITY_DN8229_c2_g1	27.3302	4.77242	0.337287	0.00367812	0.0471166	20.2687
TRINITY_DN45138_c0_g1	328.302	8.35888	1.20841	0.00344869	0.0454058	34.3651
TRINITY_DN9077_c1_g1	3316	11.6952	4.48247	1.12502e-05	0.00171882	551.839
TRINITY_DN7200_c0_g1	5.5875	2.4822	5.04666	0.000377556	0.0125316	47.681
TRINITY_DN91151_c0_g1	19.662	4.29734	1.68113	0.000298245	0.0108568	51.8335
TRINITY_DN76733_c0_g1	7.82984	2.96898	1.43074	0.0030815	0.0424734	21.7581
TRINITY_DN11079_c1_g1	4.07646	2.02732	1.38549	0.000190138	0.00830063	58.8572
TRINITY_DN92078_c0_g1	17.4454	4.12478	1.37816	0.00133487	0.0261809	30.0649
TRINITY_DN22198_c1_g1	601.72	9.23295	2.04625	7.6104e-06	0.00136955	594.532
TRINITY_DN53630_c0_g1	52.7176	5.72021	0.420542	0.000672638	0.0176998	38.4914
TRINITY_DN68060_c1_g1	7.90239	2.98229	1.06092	0.000140405	0.00698733	65.2824
TRINITY_DN31183_c0_g1	211.822	7.72671	0.625582	0.000804077	0.0196867	71.0922
TRINITY_DN3553_c0_g2	14.9453	3.90162	2.24666	0.000318067	0.0113509	50.6692
TRINITY_DN162182_c0_g1	32.8131	5.0362	0.541409	0.00141783	0.0271269	29.3889
TRINITY_DN51803_c0_g2	22.1425	4.46875	4.7888	0.000250933	0.00978533	55.0802
TRINITY_DN28207_c0_g1	4.04142	2.01486	2.03311	0.00253439	0.0378824	23.5043
TRINITY_DN4996_c0_g1	5.37604	2.42654	3.28739	1.07724e-07	0.000247159	666.156
TRINITY_DN123780_c0_g1	34.5057	5.10876	1.75938	0.000254179	0.00986856	54.8323
TRINITY_DN746_c9_g1	576.135	9.17026	1.98459	3.79373e-05	0.00331154	310.565
TRINITY_DN879_c4_g1	4.06312	2.02259	3.17846	0.000110201	0.00603962	73.2631
TRINITY_DN10644_c2_g1	7.51198	2.90919	3.60645	9.00369e-05	0.00539242	78.5085
TRINITY_DN1566_c4_g1	24.4207	4.61003	1.8398	0.00203207	0.0333116	25.6143
TRINITY_DN443628_c0_g1	376.461	8.55636	1.39032	0.000273929	0.010324	120.766
TRINITY_DN122022_c0_g1	861.324	9.75041	2.55141	0.000109456	0.00603962	187.581
TRINITY_DN376848_c36_g1	20.5704	4.3625	2.19519	8.3053e-05	0.00516714	80.7007
TRINITY_DN25_c6_g1	348.147	8.44355	1.28474	0.000253862	0.00986633	125.281
TRINITY_DN14392_c0_g2	10.5251	3.39576	3.45819	1.98503e-06	0.000638133	278.306
TRINITY_DN86854_c0_g1	476.369	8.89594	1.71893	0.000377969	0.0125344	103.348
TRINITY_DN14853_c0_g1	6.95896	2.79887	0.396435	0.00131218	0.0259357	29.6045
TRINITY_DN435_c6_g1	68.5873	6.09987	5.00218	3.36258e-05	0.00310659	109.53
TRINITY_DN57572_c0_g1	491.493	8.94103	1.76189	0.00010617	0.00594485	190.332
TRINITY_DN304140_c0_g1	28.8168	4.84884	3.46267	0.000190557	0.00830063	60.6384
TRINITY_DN11503_c0_g1	172.315	7.4289	0.364145	0.000472146	0.014308	87.1055
TRINITY_DN94565_c0_g1	28.7522	4.8456	2.04797	0.000596907	0.0165439	40.4567
TRINITY_DN15993_c1_g1	546.977	9.09534	1.91271	1.26151e-05	0.00180368	471.216
TRINITY_DN39407_c0_g1	253.645	7.98667	3.74017	2.13193e-08	0.000137067	1160.88
TRINITY_DN125397_c0_g1	4.33604	2.11638	0.802965	0.00153445	0.028359	27.9235
TRINITY_DN1367_c0_g1	312.557	8.28798	4.94499	8.61681e-08	0.000247159	766.959
TRINITY_DN14992_c0_g1	49.1915	5.62034	2.36815	0.000349027	0.0118859	49.03
TRINITY_DN62470_c2_g2	143.964	7.16957	0.139219	0.0012553	0.025273	54.4075
TRINITY_DN106761_c0_g1	374.611	8.54925	1.38501	0.000275058	0.0103511	120.527
TRINITY_DN13110_c0_g1	4.38888	2.13385	1.41925	0.00360081	0.0466166	20.443
TRINITY_DN98_c1_g3	196.905	7.62136	4.80826	1.26682e-06	0.000503778	322.049
TRINITY_DN435451_c0_g1	889.843	9.79741	2.5979	0.0001627	0.00765538	155.163
TRINITY_DN9273_c0_g1	10.1118	3.33797	2.23809	0.00021863	0.0090039	57.802
TRINITY_DN26837_c2_g1	298.643	8.22228	1.08079	5.12576e-05	0.00397204	246.632
TRINITY_DN38675_c0_g1	13.2306	3.72581	1.57112	0.000454545	0.0139866	44.626
TRINITY_DN13846_c0_g2	513.287	9.00362	1.82283	1.92973e-05	0.00222716	387.741
TRINITY_DN42349_c1_g1	34.5617	5.1111	3.09108	3.83868e-05	0.00332782	104.771
TRINITY_DN21506_c0_g1	22.2075	4.47297	1.28992	6.13707e-06	0.00118893	183.512
TRINITY_DN8315_c1_g1	88.8242	6.47288	2.93573	1.51927e-05	0.00196471	142.726
TRINITY_DN2427_c1_g1	17.8646	4.15903	2.13977	0.00127834	0.0255565	30.5582
TRINITY_DN2427_c1_g2	10882.6	13.4097	6.19375	2.87909e-07	0.000277237	2787.4
TRINITY_DN128067_c0_g1	5.99862	2.58463	1.78773	2.7407e-05	0.00272427	112.691
TRINITY_DN267290_c0_g1	505.038	8.98025	1.79725	0.00403682	0.0495578	31.6683
TRINITY_DN34563_c0_g1	4.38351	2.13209	3.26678	7.51737e-05	0.00502362	83.4862
TRINITY_DN47316_c0_g2	7.41226	2.88991	3.37612	0.00138542	0.0267578	29.6466
TRINITY_DN9962_c0_g1	157.003	7.29465	0.257028	0.00129729	0.0257663	53.5412
TRINITY_DN60110_c0_g1	343.152	8.4227	1.26643	7.14285e-05	0.00484323	211.426
TRINITY_DN459624_c0_g1	246.775	7.94705	0.826608	0.00105471	0.0227419	62.5194
TRINITY_DN28912_c0_g1	121.149	6.92064	-0.0663334	0.00350983	0.04594	32.6501
TRINITY_DN30793_c0_g1	15.9624	3.9966	2.26317	0.000378303	0.0125345	47.6475
TRINITY_DN35558_c4_g1	161.481	7.33522	0.276061	0.00202056	0.033213	43.546
TRINITY_DN3262_c0_g1	5.57474	2.47891	3.85706	0.000112127	0.00609969	72.8289
TRINITY_DN3380_c0_g1	5.55166	2.47292	0.621924	0.000651316	0.017404	38.231
TRINITY_DN4118_c2_g2	4.01913	2.00688	0.815049	0.000890167	0.0207732	34.148
TRINITY_DN24878_c0_g1	274.566	8.10101	2.6191	2.26584e-06	0.000690571	266.57
TRINITY_DN141968_c0_g1	203.262	7.66719	0.569487	0.000498332	0.0147484	85.7674
TRINITY_DN344990_c0_g1	513.845	9.00519	1.82573	1.42268e-05	0.00188891	445.84
TRINITY_DN17083_c0_g1	4.77527	2.25558	2.04306	0.00205711	0.0335526	25.4933
TRINITY_DN6150_c0_g1	12.4713	3.64054	3.75205	6.76265e-07	0.000383263	394.706
TRINITY_DN19494_c0_g1	8.03963	3.00713	3.21811	3.23784e-05	0.00305019	110.926
TRINITY_DN202137_c0_g1	244.79	7.9354	0.819685	0.000210573	0.00883249	127.596
TRINITY_DN18131_c0_g1	4.08207	2.0293	0.997729	0.00100308	0.0223115	32.6901
TRINITY_DN23825_c2_g1	4.45991	2.15701	4.67931	0.000299887	0.0108967	51.7332
TRINITY_DN3357_c1_g2	22.0912	4.4654	0.287838	0.00238339	0.0364439	23.81
TRINITY_DN34483_c0_g1	12.3396	3.62522	2.81495	0.000952202	0.0216633	34.1034
TRINITY_DN36191_c0_g1	322.63	8.33374	1.18692	0.00149505	0.0279297	52.5498
TRINITY_DN67108_c0_g1	7.12004	2.83188	3.34906	3.19765e-06	0.000849078	238.243
TRINITY_DN4741_c0_g2	9.44886	3.24014	1.15942	1.80795e-05	0.00214528	129.171
TRINITY_DN2069_c0_g1	203.377	7.66801	0.577936	0.000222527	0.00908557	124.326
TRINITY_DN20187_c0_g1	4.93361	2.30264	3.50019	6.82017e-05	0.00468298	86.293
TRINITY_DN82_c14_g1	1033.03	10.0127	2.81109	4.50556e-06	0.000995096	803.439
TRINITY_DN363913_c0_g1	146.832	7.19803	0.164801	0.00109485	0.0233422	58.1504
TRINITY_DN1638_c27_g1	554.879	9.11603	1.933	0.000455878	0.0139936	94.3552
TRINITY_DN2167_c0_g1	9.47899	3.24473	1.89454	0.000674511	0.0177367	38.7012
TRINITY_DN26220_c1_g1	22.2673	4.47686	0.820105	0.00120793	0.0246328	31.2144
TRINITY_DN44_c3_g1	6.18083	2.6278	4.2085	1.39946e-05	0.00188436	146.663
TRINITY_DN8157_c0_g1	16.6077	4.05378	3.65117	3.48703e-07	0.000294235	488.923
TRINITY_DN27544_c1_g1	378.897	8.56566	1.40458	4.39279e-05	0.00363396	264.912
TRINITY_DN144802_c0_g2	13.6659	3.77251	0.855389	0.00161912	0.0291928	27.9458
TRINITY_DN5873_c1_g2	6.96876	2.8009	2.02898	0.000400088	0.0129955	46.7073
TRINITY_DN3749_c0_g1	28.2723	4.82132	1.0018	0.000314905	0.0112911	50.8484
TRINITY_DN117058_c0_g1	154.446	7.27096	0.222389	0.000880994	0.0207006	64.601
TRINITY_DN13327_c0_g1	4.65505	2.2188	1.70757	0.000263131	0.0100618	53.7221
TRINITY_DN42028_c3_g1	173.236	7.43659	0.368032	0.000331953	0.0115638	102.954
TRINITY_DN10953_c0_g1	4.84625	2.27687	0.861989	0.00311837	0.0427222	21.4095
TRINITY_DN21172_c0_g1	12.5715	3.65208	2.75125	1.14427e-06	0.000499414	326.978
TRINITY_DN520_c3_g1	481.121	8.91026	1.73441	2.08654e-05	0.00233023	373.698
TRINITY_DN418_c0_g1	4.20827	2.07323	0.538126	0.000870712	0.0205481	34.4238
TRINITY_DN44782_c0_g2	7.32033	2.87191	3.271	5.7986e-05	0.00429225	91.171
TRINITY_DN77956_c0_g1	7.00256	2.80788	2.37746	0.00268991	0.0390664	22.9606
TRINITY_DN10461_c0_g1	12.1145	3.59866	1.85084	1.39176e-06	0.000529597	295.542
TRINITY_DN60146_c1_g1	415.734	8.69952	1.52765	0.000367315	0.0123438	104.791
TRINITY_DN147064_c3_g1	160.592	7.32725	0.260221	0.00311414	0.0427193	35.8158
TRINITY_DN1507_c4_g2	5.07554	2.34356	2.68215	4.47485e-05	0.00366195	99.5046
TRINITY_DN206389_c0_g1	327.317	8.35454	4.78749	2.99526e-06	0.000824153	243.383
TRINITY_DN81069_c0_g1	17.4206	4.12272	2.45065	1.20489e-07	0.000247159	642.977
TRINITY_DN4732_c1_g2	10.9401	3.45155	1.76794	0.00125354	0.0252729	30.7837
TRINITY_DN66590_c0_g2	13.2719	3.7303	1.73807	0.000251247	0.00978533	55.056
TRINITY_DN131922_c0_g1	7.96948	2.99449	1.21908	0.000522534	0.0151788	42.3636
TRINITY_DN6266_c0_g1	1652.62	10.6905	3.48237	1.86906e-06	0.000611813	1231.94
TRINITY_DN544_c0_g1	331.653	8.37353	1.21865	0.000393768	0.0128231	101.315
TRINITY_DN17139_c0_g1	11.5758	3.53304	4.67146	1.15801e-05	0.00175183	156.144
TRINITY_DN16102_c2_g1	618.522	9.27268	2.08429	0.00078259	0.0193759	72.4416
TRINITY_DN32457_c2_g1	81.6578	6.35152	1.68896	0.00104263	0.0226616	32.9755
TRINITY_DN111632_c1_g1	1031.93	10.0111	2.81201	0.000343193	0.0117718	108.297
TRINITY_DN9249_c0_g1	7.32586	2.873	1.05128	0.000294581	0.0108073	50.5951
TRINITY_DN17037_c0_g1	6.47963	2.69591	0.265327	0.00157223	0.0286326	27.6696
TRINITY_DN54441_c1_g1	6.1155	2.61247	2.0102	3.73083e-05	0.00331154	103.855
TRINITY_DN36960_c0_g1	24.2803	4.60171	3.96618	7.7454e-09	0.000137067	1527.92
TRINITY_DN27425_c0_g1	5.52734	2.46659	1.41198	0.00112672	0.0237683	32.0369
TRINITY_DN17004_c11_g1	212.936	7.73427	0.637461	0.000478222	0.0143773	88.3671
TRINITY_DN55103_c0_g1	212.936	7.73427	0.637461	0.000478222	0.0143773	88.3671
TRINITY_DN10387_c2_g1	17.0868	4.09481	0.782186	0.000138423	0.00692497	65.599
TRINITY_DN89808_c0_g1	566.064	9.14482	7.698	7.96547e-07	0.000421439	374.332
TRINITY_DN3857_c1_g2	948.832	9.89001	2.69059	4.67611e-06	0.00100884	773.255
TRINITY_DN3857_c1_g1	5.23152	2.38723	5.21529	1.17303e-05	0.00175451	155.48
TRINITY_DN17374_c0_g1	7.13375	2.83466	4.59397	4.76752e-05	0.00384347	97.4031
TRINITY_DN57106_c1_g1	10.4289	3.38252	3.40045	0.002091	0.0338438	25.3327
TRINITY_DN4521_c0_g1	9.04434	3.17701	3.67496	1.55096e-07	0.000249061	598.24
TRINITY_DN64843_c0_g1	139.696	7.12614	0.0928496	0.00325479	0.0439033	33.9223
TRINITY_DN4581_c0_g1	819.94	9.67937	2.48184	0.000118676	0.00627612	180.469
TRINITY_DN320023_c0_g1	134.204	7.06828	0.0545781	0.00192913	0.0323833	44.0603
TRINITY_DN3820_c0_g1	4.3599	2.12429	4.69377	3.10232e-06	0.000841416	240.609
TRINITY_DN78874_c0_g2	47.5717	5.57203	4.47138	9.30741e-07	0.000453092	355.918
TRINITY_DN819_c9_g1	7.91697	2.98495	6.00576	2.80596e-05	0.00277461	116.368
TRINITY_DN52760_c1_g1	15.3665	3.94172	1.46369	0.000557907	0.015865	41.4571
TRINITY_DN34158_c0_g2	252.348	7.97927	0.852523	0.00203312	0.0333116	45.0207
TRINITY_DN115486_c1_g1	250.792	7.97035	0.835129	0.00191732	0.0322707	46.3743
TRINITY_DN31269_c0_g1	347.925	8.44263	1.28968	0.000461336	0.0140928	93.8103
TRINITY_DN1633_c0_g1	4.10507	2.03741	1.96196	0.000138242	0.00692497	66.6868
TRINITY_DN34547_c0_g1	5.26749	2.39712	1.87561	2.10822e-05	0.00234492	122.833
TRINITY_DN3536_c0_g1	10.3345	3.3694	0.902358	8.04091e-05	0.00510369	78.8136
TRINITY_DN47271_c1_g3	5.56106	2.47536	3.85732	1.39936e-07	0.000247159	613.251
TRINITY_DN2941_c1_g2	4.80431	2.26433	0.935878	0.000205148	0.00868413	57.3407
TRINITY_DN35468_c0_g1	9.54859	3.25529	0.642002	0.00327766	0.0441177	21.2291
TRINITY_DN33515_c0_g2	276.764	8.11251	0.977702	5.99611e-05	0.00433002	229.327
TRINITY_DN34216_c0_g1	246.326	7.94443	0.819176	0.000868275	0.0205416	68.8283
TRINITY_DN251911_c0_g1	191.64	7.58225	0.498961	0.000230122	0.00926531	122.379
TRINITY_DN7956_c0_g1	6.04974	2.59687	3.51081	0.00134067	0.0262676	30.0159
TRINITY_DN14815_c0_g1	15.2905	3.93457	1.11607	0.003459	0.0454498	20.776
TRINITY_DN6808_c0_g2	6.06701	2.60098	3.83357	0.00134837	0.0263368	29.9512
TRINITY_DN7678_c0_g2	10.9368	3.45112	2.56394	6.437e-05	0.00448476	88.0023
TRINITY_DN67123_c0_g2	564.576	9.14102	1.95763	0.000702447	0.0181077	76.3902
TRINITY_DN144902_c3_g1	167.253	7.38588	0.322444	0.00115884	0.0241596	56.5674
TRINITY_DN202476_c0_g1	43.0091	5.42657	2.07731	0.000178353	0.00809862	62.0494
TRINITY_DN25964_c0_g2	121.425	6.92392	-0.0650661	0.00353905	0.0461642	32.513
TRINITY_DN3600_c0_g4	8.61029	3.10606	3.59447	1.77685e-05	0.00213509	135.499
TRINITY_DN467928_c0_g1	129.633	7.01829	0.00387884	0.00376852	0.0477141	31.4904
TRINITY_DN14812_c1_g1	123.57	6.94919	3.97699	5.47771e-06	0.00111227	199.768
TRINITY_DN11187_c4_g1	291.944	8.18955	1.04637	9.55946e-05	0.00556721	184.617
TRINITY_DN7631_c0_g1	20.3961	4.35022	3.05334	7.93861e-06	0.00139554	176.843
TRINITY_DN58482_c0_g1	74.8326	6.22559	3.32788	4.02464e-05	0.00344188	103.118
TRINITY_DN85615_c4_g1	165.749	7.37286	0.304882	0.00111673	0.0236676	57.5941
TRINITY_DN26618_c2_g1	38.5098	5.26715	2.42465	0.000290647	0.0107147	52.3073
TRINITY_DN86762_c0_g1	6.94783	2.79656	1.73586	0.00210752	0.0339231	25.2557
TRINITY_DN10290_c4_g2	32.6113	5.0273	3.04135	0.00406593	0.0497382	19.462
TRINITY_DN13389_c0_g1	4.64535	2.21579	6.52843	8.91475e-06	0.0014978	170.218
TRINITY_DN21537_c0_g1	4.94198	2.30509	1.03938	0.000159401	0.00753498	62.519
TRINITY_DN40268_c0_g1	149.716	7.22609	0.176925	0.00222682	0.0350703	41.0334
TRINITY_DN8796_c2_g1	5.7104	2.51359	1.90055	3.78703e-05	0.00331154	101.995
TRINITY_DN94422_c0_g1	71.896	6.16784	1.52578	0.000388373	0.012727	47.2042
TRINITY_DN74583_c2_g1	8.67434	3.11675	4.02432	2.32732e-06	0.000695832	264.255
TRINITY_DN18628_c0_g1	6.66341	2.73626	3.78841	5.75343e-05	0.00427522	91.4125
TRINITY_DN8043_c0_g1	9.09824	3.18559	1.83168	5.61984e-06	0.00112905	188.805
TRINITY_DN21870_c1_g2	137.253	7.1007	0.082341	0.00184211	0.0315712	45.0769
TRINITY_DN22945_c0_g1	425.833	8.73414	1.5659	0.000279292	0.010438	119.641
TRINITY_DN23155_c0_g1	26.1574	4.70915	2.06369	0.000181659	0.0081388	61.6548
TRINITY_DN69276_c1_g1	39.0039	5.28555	2.87684	0.00305056	0.0421517	21.8456
TRINITY_DN12534_c0_g1	324.633	8.34267	1.19331	4.01653e-05	0.00344188	276.126
TRINITY_DN11863_c0_g1	16.4652	4.04134	3.05114	4.92579e-05	0.00391291	96.3363
TRINITY_DN105834_c1_g1	774.832	9.59774	2.40339	8.98639e-05	0.00539242	206.098
TRINITY_DN13009_c0_g1	16.5261	4.04667	3.01125	1.18483e-05	0.00175451	154.967
TRINITY_DN23299_c0_g2	13.6713	3.77308	1.2941	0.00313783	0.0428277	21.6017
TRINITY_DN8504_c0_g1	10.0988	3.33611	0.756864	0.0027557	0.039698	22.743
TRINITY_DN215667_c0_g1	5.35154	2.41995	2.20305	0.000224253	0.0091364	57.2913
TRINITY_DN8341_c1_g1	4.7547	2.24935	2.06653	2.56209e-05	0.00262932	115.217
TRINITY_DN126800_c0_g1	538.485	9.07276	6.08561	5.08908e-07	0.000362733	432.723
TRINITY_DN162169_c0_g1	21.3561	4.41658	0.703712	0.000645243	0.0172899	39.2769
TRINITY_DN76187_c1_g1	12.8418	3.68277	1.9578	0.00149505	0.0279297	28.8051
TRINITY_DN42797_c0_g1	140.577	7.13522	0.110796	0.00205999	0.0335708	42.6512
TRINITY_DN42028_c0_g1	11.0132	3.46117	3.4419	1.6053e-05	0.00202067	140.143
TRINITY_DN13323_c0_g1	9.1689	3.19675	0.454952	0.00185213	0.0316362	26.0693
TRINITY_DN15707_c0_g1	4.25045	2.08762	4.3274	9.51878e-07	0.000457516	337.953
TRINITY_DN35468_c1_g1	329.926	8.366	1.21329	0.000221978	0.00907291	133.127
TRINITY_DN12365_c0_g1	33.82	5.0798	1.20946	0.000543787	0.0156071	41.8423
TRINITY_DN22704_c0_g1	4.80369	2.26414	0.510275	0.00222163	0.0350176	24.2626
TRINITY_DN114488_c0_g1	156.651	7.29141	0.243717	0.000953459	0.0216789	62.1803
TRINITY_DN17004_c1_g1	58.6973	5.87522	2.08219	0.00024685	0.00971182	55.3979
TRINITY_DN49528_c0_g1	10.803	3.43336	3.3794	1.26641e-07	0.000247159	632.93
TRINITY_DN20642_c3_g1	771.856	9.59219	2.39678	0.00015355	0.00735239	159.53
TRINITY_DN23573_c0_g1	34.4588	5.1068	0.603653	0.00132304	0.0260161	30.1658
TRINITY_DN515_c0_g2	4.11201	2.03985	3.63369	0.000457976	0.0140185	44.506
TRINITY_DN88074_c0_g1	4.89011	2.28987	0.750631	0.000471678	0.0143052	42.8912
TRINITY_DN39792_c0_g2	22.7249	4.5062	3.25973	7.82114e-06	0.0013949	177.713
TRINITY_DN325_c0_g1	8.50924	3.08903	3.22495	1.80457e-06	0.000603817	287.072
TRINITY_DN25429_c0_g1	304.698	8.25124	1.10026	0.00135945	0.0264852	55.107
TRINITY_DN832_c1_g1	5.68926	2.50824	3.39713	0.000391459	0.0127698	47.0714
TRINITY_DN21816_c0_g2	213.27	7.73654	0.6237	0.00165053	0.0294594	50.0071
TRINITY_DN4555_c0_g1	11.7716	3.55724	3.40736	0.000331814	0.0115638	49.9165
TRINITY_DN16070_c0_g2	189.597	7.5668	0.473022	0.00103357	0.022568	62.2581
TRINITY_DN6283_c0_g1	237.235	7.89018	0.774715	0.000212548	0.00885914	127.037
TRINITY_DN5760_c0_g2	4.04589	2.01646	1.93421	0.00173848	0.0305045	27.1974
TRINITY_DN11622_c0_g1	409.733	8.67854	1.51631	0.00194772	0.0324297	46.0076
TRINITY_DN27256_c0_g1	9.71529	3.28026	2.51173	0.000159028	0.00753498	64.5663
TRINITY_DN33378_c0_g2	291.404	8.18688	1.05723	0.00139907	0.026871	54.3224
TRINITY_DN459460_c0_g1	10.5202	3.39509	4.07597	1.50402e-05	0.00195579	143.204
TRINITY_DN201846_c0_g1	173.689	7.44036	0.379899	0.000651947	0.0174086	74.6657
TRINITY_DN47313_c0_g3	452.757	8.82259	1.64734	8.05434e-05	0.00510369	217.143
TRINITY_DN11037_c0_g1	4.41735	2.14318	2.75395	0.00228969	0.0355947	24.4556
TRINITY_DN165259_c0_g1	149.291	7.22198	0.175117	0.00194684	0.0324297	43.8616
TRINITY_DN317_c1_g1	4.36796	2.12696	0.578408	0.00100062	0.0223105	32.7196
TRINITY_DN7032_c0_g4	55.6447	5.79817	3.26381	3.92009e-05	0.00338295	104.035
TRINITY_DN7032_c0_g3	1329.98	10.3772	3.17029	1.96309e-05	0.00223268	424.249
TRINITY_DN482291_c0_g1	649.888	9.34405	2.15434	3.59896e-06	0.000890797	838.515
TRINITY_DN3022_c1_g1	13.3628	3.74015	2.77561	1.55152e-06	0.000555779	300.629
TRINITY_DN84423_c0_g1	188.164	7.55584	0.476111	0.000620175	0.0169458	76.993
TRINITY_DN117578_c0_g1	4.93806	2.30394	2.07246	0.00204163	0.0333575	25.5679
TRINITY_DN79768_c2_g1	196.77	7.62036	0.527706	0.000273685	0.010324	112.782
TRINITY_DN1906_c4_g1	731.47	9.51466	2.32159	6.23412e-05	0.00442459	245.308
TRINITY_DN16962_c0_g1	6.91838	2.79044	3.52982	1.35649e-06	0.000525586	314.977
TRINITY_DN137176_c0_g1	15.3764	3.94265	1.51506	0.00399894	0.049364	19.5939
TRINITY_DN2069_c1_g1	120.721	6.91553	-0.0682548	0.00355485	0.0462581	32.4395
TRINITY_DN1507_c20_g1	4.43758	2.14977	3.0173	6.09034e-06	0.00118593	188.606
TRINITY_DN24202_c0_g1	6.15463	2.62167	3.14143	1.02233e-05	0.00159094	162.702
TRINITY_DN169945_c0_g1	517.507	9.01543	1.83409	8.99803e-05	0.00539242	205.971
TRINITY_DN18644_c0_g1	83.3117	6.38045	5.04972	1.81923e-05	0.00214528	134.443
TRINITY_DN69620_c0_g1	1959.83	10.9365	3.72667	7.11509e-06	0.00129888	684.92
TRINITY_DN70171_c0_g1	14.381	3.84609	2.74951	0.00107551	0.023045	32.597
TRINITY_DN21546_c2_g1	1667.32	10.7033	3.49789	0.000323591	0.0114298	111.424
TRINITY_DN147564_c0_g1	57.92	5.85599	0.541319	0.000341725	0.0117533	49.0108
TRINITY_DN16102_c0_g1	7.05854	2.81937	5.04755	8.65904e-06	0.00148095	171.857
TRINITY_DN81498_c0_g1	11.6195	3.53848	1.37824	0.00346543	0.0455157	20.7605
TRINITY_DN24534_c0_g1	8.07818	3.01403	4.97125	2.86469e-06	0.000799817	246.949
TRINITY_DN82_c55_g1	4.04525	2.01623	2.17948	0.00111054	0.023571	32.2102
TRINITY_DN92330_c1_g2	24.7198	4.6276	1.03695	0.00143015	0.0271929	29.293
TRINITY_DN169204_c1_g1	1129.69	10.1417	2.93897	1.76419e-06	0.000598107	1162.71
TRINITY_DN67551_c0_g1	30.8445	4.94694	4.44095	2.70502e-05	0.00270523	117.802
TRINITY_DN26435_c0_g1	19.2256	4.26496	2.07313	0.000316199	0.0113182	50.7747
TRINITY_DN16619_c0_g1	55.5464	5.79562	2.52985	0.000288995	0.0106849	52.4125
TRINITY_DN357683_c0_g1	185.545	7.53563	0.456593	0.000618633	0.0169458	76.6944
TRINITY_DN14085_c0_g1	5.38997	2.43028	1.08542	0.00012872	0.00663348	67.2393
TRINITY_DN83219_c0_g1	208.466	7.70367	0.597829	0.000863995	0.0205171	68.6695
TRINITY_DN19980_c0_g1	445.021	8.79773	1.62522	0.000187342	0.00825238	145.008
TRINITY_DN57921_c2_g1	232.618	7.86182	0.74536	0.000891011	0.0207732	67.9564
TRINITY_DN23_c1_g1	6.60212	2.72293	1.25713	0.000178427	0.00809862	60.1541
TRINITY_DN13133_c0_g1	9.95303	3.31514	1.03942	0.000384362	0.012647	46.7092
TRINITY_DN22926_c0_g1	3450.95	11.7528	4.53988	9.00133e-05	0.00539242	205.935
TRINITY_DN27391_c0_g1	32.4366	5.01955	1.77745	2.0167e-06	0.000638133	262.48
TRINITY_DN10326_c0_g1	6.70438	2.7451	2.98936	0.0030069	0.0418377	21.971
TRINITY_DN16839_c0_g1	4.10326	2.03677	8.22055	2.47027e-06	0.000727122	250.187
TRINITY_DN13953_c1_g1	142.989	7.15976	0.135003	0.00134479	0.0263076	52.6094
TRINITY_DN57538_c0_g1	164.501	7.36195	0.300015	0.00166963	0.0296804	47.7539
TRINITY_DN25999_c0_g1	12.031	3.58868	3.64673	3.38672e-05	0.00311915	109.268
TRINITY_DN77539_c0_g1	13.7914	3.78569	2.11836	3.14018e-06	0.000845645	229.675
TRINITY_DN15661_c0_g3	795.793	9.63625	2.44144	0.000336494	0.0116472	109.336
TRINITY_DN15661_c0_g1	12.8385	3.68241	3.3289	0.000898355	0.0209273	34.8445
TRINITY_DN13600_c0_g1	5.55666	2.47422	4.81552	2.59664e-07	0.000277237	507.902
TRINITY_DN202998_c0_g1	12.1969	3.60844	1.14846	0.00295467	0.0414297	22.1244
TRINITY_DN12159_c1_g1	266.078	8.05571	0.921477	0.000298001	0.0108568	111.72
TRINITY_DN25166_c0_g1	14.9778	3.90475	0.43304	0.00176085	0.0307285	26.9056
TRINITY_DN133558_c0_g1	884.617	9.78891	2.59193	0.000186175	0.00823439	145.444
TRINITY_DN73121_c0_g1	8.89779	3.15345	5.28498	6.14429e-07	0.000383263	407.144
TRINITY_DN180933_c0_g1	20.9625	4.38974	1.54779	0.000366266	0.0123293	48.1983
TRINITY_DN954_c0_g2	31.3306	4.9695	3.11918	0.00076599	0.0191983	36.9459
TRINITY_DN8026_c0_g1	7.56617	2.91956	2.98399	5.46287e-05	0.00411569	93.0283
TRINITY_DN5522_c0_g1	4.88419	2.28812	3.60792	5.88001e-05	0.00429225	90.7418
TRINITY_DN7758_c0_g1	6.24102	2.64178	4.2746	5.88746e-07	0.000378903	407.563
TRINITY_DN8949_c0_g1	25.7448	4.68621	5.29643	9.38333e-05	0.00551539	77.4088
TRINITY_DN12557_c0_g2	5.71096	2.51373	1.61741	4.50325e-05	0.00366938	95.637
TRINITY_DN260810_c0_g1	4.30948	2.10752	1.31509	0.00256133	0.0380539	23.4071
TRINITY_DN1324_c1_g1	24.1874	4.59618	3.30867	9.8191e-08	0.000247159	703.585
TRINITY_DN8190_c1_g2	42.296	5.40245	4.42449	0.000265715	0.01013	53.9844
TRINITY_DN39407_c1_g1	991.053	9.95282	2.75104	8.52968e-06	0.00147218	628.809
TRINITY_DN2914_c0_g1	5.73871	2.52073	2.92017	3.77223e-05	0.00331154	105.387
TRINITY_DN56379_c0_g1	5.17482	2.37151	3.74073	0.000519289	0.0151302	42.5429
TRINITY_DN130513_c1_g2	14.4033	3.84833	0.590742	0.00137222	0.0265704	29.7204
TRINITY_DN383355_c0_g1	215.933	7.75444	0.648588	0.000695324	0.0180133	75.8767
TRINITY_DN130513_c1_g1	166.948	7.38326	0.320912	0.000513159	0.0150232	83.7166
TRINITY_DN26026_c0_g1	48.1311	5.5889	0.207142	0.000454486	0.0139866	43.4583
TRINITY_DN15489_c1_g1	26.0056	4.70075	4.78757	0.000112903	0.00612549	72.6567
TRINITY_DN55836_c0_g2	48.233	5.59195	0.208406	0.000467298	0.0142178	43.0331
TRINITY_DN55836_c0_g1	7.43041	2.89344	5.76646	1.70069e-05	0.00210348	137.484
TRINITY_DN94171_c1_g1	5.09682	2.3496	0.767425	0.00103178	0.0225548	32.3537
TRINITY_DN146778_c0_g1	377.191	8.55915	1.3948	0.000210323	0.00883249	137.163
TRINITY_DN12277_c0_g1	4.90512	2.29429	0.382447	0.00211421	0.0339753	24.7285
TRINITY_DN26788_c1_g1	4.82082	2.26928	2.61689	0.000792076	0.0195171	36.4955
TRINITY_DN43101_c0_g1	4.51774	2.1756	1.23981	0.000255768	0.00990995	53.1383
TRINITY_DN67148_c0_g1	5.05815	2.33861	1.91201	0.00256177	0.0380539	23.4055
TRINITY_DN7254_c2_g1	947.789	9.88842	2.68882	8.27207e-05	0.00516025	214.4
TRINITY_DN303239_c0_g1	190.328	7.57234	0.475862	0.00219421	0.0347296	43.3152
TRINITY_DN206758_c1_g1	196.888	7.62123	0.528211	0.000225943	0.00918552	123.439
TRINITY_DN157_c2_g1	337.659	8.39943	1.25289	0.00146601	0.0276395	53.068
TRINITY_DN31289_c0_g1	7.70027	2.94491	2.24857	0.000159744	0.00753498	64.4658
TRINITY_DN69763_c0_g1	4.31224	2.10844	1.96989	0.00209741	0.0338897	25.3027
TRINITY_DN2184_c2_g1	63.2005	5.98186	0.578106	0.000397156	0.0129224	46.7605
TRINITY_DN123742_c0_g1	26.2375	4.71356	0.734434	0.00345672	0.0454498	20.7815
TRINITY_DN4277_c0_g1	9.60525	3.26382	1.70835	7.87378e-06	0.00139554	169.298
TRINITY_DN20309_c0_g1	59.3938	5.89224	2.56981	2.85596e-06	0.000799817	247.195
TRINITY_DN224_c1_g1	6080.31	12.5699	5.35568	2.11822e-05	0.00234492	409.263
TRINITY_DN11741_c1_g2	3868.92	11.9177	4.70466	3.03319e-06	0.000828584	1023.25
TRINITY_DN35837_c0_g1	4.66724	2.22257	3.545	2.35626e-07	0.000277237	519.97
TRINITY_DN819_c17_g1	14.4483	3.85283	2.06053	1.56695e-05	0.00200473	141.271
TRINITY_DN134047_c0_g1	193.141	7.59351	0.513246	0.00102631	0.022487	62.7499
TRINITY_DN32004_c0_g2	26.8119	4.7448	0.0955634	0.00302848	0.041978	21.5096
TRINITY_DN54756_c0_g1	25.1517	4.65258	2.89331	0.00193906	0.0324297	26.0813
TRINITY_DN134829_c0_g1	13.3564	3.73946	3.49535	0.00350289	0.0458966	20.6711
TRINITY_DN173_c0_g1	4.35206	2.1217	6.32717	0.00112756	0.0237727	32.028
TRINITY_DN2036_c1_g1	35.7096	5.15824	5.53775	2.49586e-05	0.00259199	121.009
TRINITY_DN91495_c0_g1	30.5731	4.93419	0.91036	0.00344576	0.045383	20.808
TRINITY_DN63341_c0_g1	4.11956	2.04249	1.89515	0.00244169	0.0369819	23.8498
TRINITY_DN2036_c1_g5	445.191	8.79828	1.62427	0.000214928	0.0088997	135.741
TRINITY_DN11895_c0_g1	347.074	8.4391	1.28138	5.12038e-05	0.00397204	246.752
TRINITY_DN67798_c1_g1	713.855	9.47949	2.28697	0.000203873	0.00864946	139.233
TRINITY_DN33157_c0_g1	68.6787	6.10179	0.682018	0.000219595	0.00901012	57.3716
TRINITY_DN13261_c0_g1	15.7129	3.97388	1.83569	0.00136721	0.0265546	29.795
TRINITY_DN42790_c0_g1	4.60267	2.20247	2.45612	0.000940514	0.0215134	34.2595
TRINITY_DN1367_c2_g1	10.0841	3.33401	1.98587	0.000855196	0.0204235	35.4822
TRINITY_DN21626_c0_g1	6.27107	2.64871	1.59187	0.00251283	0.037629	23.5832
TRINITY_DN57921_c0_g1	4.55252	2.18666	2.24257	0.00199552	0.0329013	25.7944
TRINITY_DN77696_c0_g1	28.1457	4.81484	2.43233	8.37196e-05	0.00516897	80.4811
TRINITY_DN88069_c1_g1	23.4932	4.55417	0.366981	0.00206523	0.033611	25.377
TRINITY_DN7881_c0_g1	4.8368	2.27405	0.965003	0.000660492	0.0175221	38.0395
TRINITY_DN28052_c0_g1	5.25224	2.39293	0.833947	0.00399576	0.0493569	19.5311
TRINITY_DN636_c8_g4	30.1804	4.91554	3.24825	1.76723e-05	0.00213509	135.744
TRINITY_DN72307_c0_g2	6.51469	2.7037	1.80111	9.29737e-05	0.00550749	77.3149
TRINITY_DN59484_c0_g1	16.2247	4.02012	0.467627	0.00400715	0.0494333	19.5776
TRINITY_DN5577_c0_g1	26.685	4.73796	2.59844	0.000340309	0.0117258	49.4716
TRINITY_DN75189_c0_g1	4.76526	2.25255	1.41175	0.0019655	0.0325896	25.9456
TRINITY_DN636_c8_g5	5.71356	2.51439	5.69321	6.2833e-07	0.000383263	399.302
TRINITY_DN115582_c0_g1	270.399	8.07895	0.941464	0.000212106	0.00885914	128.292
TRINITY_DN114655_c0_g1	166.496	7.37934	4.56071	2.20846e-06	0.000681769	268.807
TRINITY_DN1709_c0_g1	7.91483	2.98456	7.1344	2.15646e-07	0.000277237	551.369
TRINITY_DN11455_c0_g1	36.128	5.17504	3.87615	1.43201e-07	0.000247159	651.347
TRINITY_DN660_c3_g2	8.57469	3.10009	0.567867	0.000321579	0.0114012	49.0724
TRINITY_DN132207_c0_g1	557.489	9.1228	1.93915	0.00309695	0.0425864	36.3255
TRINITY_DN111821_c0_g1	9.13796	3.19187	2.64657	7.82478e-06	0.0013949	177.686
TRINITY_DN14015_c0_g1	19.5675	4.29039	1.47616	0.00118288	0.0243214	31.4601
TRINITY_DN26481_c0_g2	355.094	8.47206	1.31124	0.000475216	0.0143438	92.4664
TRINITY_DN234814_c0_g1	207.2	7.69488	0.592741	0.000261176	0.0100083	115.297
TRINITY_DN43486_c0_g1	18.059	4.17465	1.50325	0.00150043	0.0279826	28.7659
TRINITY_DN22724_c0_g1	9.51755	3.25059	0.833579	0.00389971	0.0486932	19.7948
TRINITY_DN2966_c0_g1	5.96626	2.57683	2.89009	1.0042e-05	0.00157449	163.665
TRINITY_DN3020_c1_g1	4.07706	2.02753	3.09864	3.55687e-06	0.000890797	219.911
TRINITY_DN4316_c2_g1	56.1062	5.81009	1.57306	0.000177974	0.00809862	62.0953
TRINITY_DN3237_c0_g1	4.61012	2.2048	1.60097	0.000187147	0.00825238	59.4092
TRINITY_DN39087_c1_g2	4.6915	2.23005	0.584859	0.00290836	0.0410228	21.8542
TRINITY_DN843_c0_g1	213.35	7.73708	0.631623	0.000172286	0.00792953	140.198
TRINITY_DN57196_c0_g1	227.882	7.83214	0.71482	0.00299058	0.041779	36.9841
TRINITY_DN299692_c0_g1	590.192	9.20504	2.01961	0.000114648	0.00615743	183.472
TRINITY_DN98417_c0_g1	117.464	6.87608	4.60093	1.24735e-05	0.00180087	152.355
TRINITY_DN1427_c2_g1	24.1969	4.59675	0.926281	0.000999046	0.0223015	33.5024
TRINITY_DN16688_c0_g1	7.60793	2.9275	1.64378	6.1277e-05	0.00438183	87.5662
TRINITY_DN22877_c1_g1	23.8835	4.57794	4.06933	4.92128e-05	0.00391291	96.3661
TRINITY_DN18161_c0_g1	449.188	8.81118	1.63916	2.03605e-05	0.00229409	377.945
TRINITY_DN879_c2_g1	61.2027	5.93552	7.67518	2.87579e-05	0.00282893	115.416
TRINITY_DN5488_c7_g1	197.195	7.62348	0.520859	0.00244985	0.0370405	40.9558
TRINITY_DN26202_c1_g1	18.5942	4.21678	0.769858	0.000363459	0.0122675	47.7083
TRINITY_DN26202_c1_g2	21.7271	4.44143	6.58851	1.44439e-05	0.00189121	145.136
TRINITY_DN17454_c0_g1	16.0448	4.00403	0.789464	0.000955798	0.0217083	34.0559
TRINITY_DN117_c1_g1	6.80058	2.76566	3.75067	0.000419474	0.0133278	45.9257
TRINITY_DN84052_c0_g1	4.15417	2.05456	3.09839	0.00160023	0.0289344	28.0709
TRINITY_DN14777_c1_g1	4.65016	2.21728	3.41591	6.27567e-05	0.00443749	88.7627

## Sheet: B) 2dpi SsV89101
2dpi SsV89101 vs 2dpi control
UP-REGULATED								DOWN-REGULATED
Name	FC	logFC	logCPM	P-Value	FDR	F		Name	FC	logFC	logCPM	P-Value	FDR	F
TRINITY_DN169464_c0_g1	971.499	9.92407	2.36664	7.62635e-05	0.011508	220.273		TRINITY_DN161058_c0_g1	-275.245	-8.10457	0.426142	0.00136467	0.0439416	54.6034
TRINITY_DN100030_c2_g2	315.82	8.30296	0.905775	0.000229698	0.0182419	121.919		TRINITY_DN105346_c0_g1	-244.264	-7.9323	0.293042	0.000595159	0.0293288	77.6874
TRINITY_DN123969_c0_g1	31.0295	4.95557	2.44676	0.00032668	0.0221073	49.9964		TRINITY_DN5802_c0_g1	-13.0075	-3.70127	0.828428	0.000845688	0.0348821	35.4042
TRINITY_DN651_c0_g1	546.367	9.09373	1.60498	0.000267362	0.020062	121.006		TRINITY_DN18317_c2_g1	-284.25	-8.15101	0.490732	0.00119917	0.0408494	58.2246
TRINITY_DN9791_c0_g1	41.2576	5.36659	3.47618	1.35015e-05	0.0049861	147.515		TRINITY_DN51260_c0_g1	-7.58907	-2.92392	0.461036	0.00064329	0.0302171	38.338
TRINITY_DN36973_c0_g1	4.21325	2.07493	3.87723	6.99064e-05	0.0112053	85.1514		TRINITY_DN121184_c1_g1	-213.954	-7.74116	0.0917382	0.00129108	0.042651	53.4836
TRINITY_DN49406_c0_g1	13.1589	3.71797	2.73183	0.000354333	0.0230071	48.5801		TRINITY_DN17248_c0_g2	-4.33618	-2.11643	4.70409	0.000231203	0.0182419	56.4489
TRINITY_DN17629_c0_g1	21.4314	4.42165	1.26845	0.00100421	0.0377349	33.331		TRINITY_DN94422_c1_g1	-20.6481	-4.36793	4.782	3.43307e-05	0.00784198	108.183
TRINITY_DN11435_c0_g1	711.543	9.47481	1.95087	0.000891578	0.0357777	67.4008		TRINITY_DN85236_c0_g1	-9.42221	-3.23607	2.22243	0.000388244	0.0238512	47.0304
TRINITY_DN245572_c0_g1	370.03	8.5315	1.07337	0.000197726	0.0174558	130.803		TRINITY_DN93_c32_g1	-5.08313	-2.34572	2.95633	8.89445e-05	0.0123126	78.4608
TRINITY_DN843_c0_g1	219.102	7.77546	0.439594	0.000619011	0.0297941	76.2426		TRINITY_DN21940_c0_g1	-4.68434	-2.22785	0.790151	0.00144038	0.0449103	28.5525
TRINITY_DN91665_c0_g1	312.439	8.28743	0.89082	0.000233293	0.018283	121.033		TRINITY_DN151769_c1_g1	-229.395	-7.84169	0.234949	0.000439961	0.0254413	89.7059
TRINITY_DN1285_c4_g1	5.88129	2.55613	1.94195	6.42836e-05	0.0105402	85.1651		TRINITY_DN70852_c0_g1	-259.532	-8.01977	0.43609	0.000549752	0.0284596	81.4044
TRINITY_DN109712_c0_g1	382.96	8.58105	1.13704	0.000170547	0.0165782	140.184		TRINITY_DN42349_c0_g3	-404.431	-8.65975	1.00051	0.0016748	0.0485542	49.297
TRINITY_DN2718_c1_g1	4.80469	2.26444	1.54911	0.00110204	0.0391714	32.052		TRINITY_DN20461_c5_g1	-4.58095	-2.19565	2.77662	0.000518474	0.0275625	42.413
TRINITY_DN35188_c1_g1	248.633	7.95788	0.569205	0.000649505	0.0303158	74.5407		TRINITY_DN21263_c1_g3	-5.76469	-2.52724	1.1655	0.000429256	0.0251897	44.2651
TRINITY_DN35468_c1_g1	271.281	8.08364	0.696137	0.000188339	0.0171051	133.819		TRINITY_DN9902_c9_g1	-5.35489	-2.42086	0.793299	0.00154832	0.0466901	27.7904
TRINITY_DN11895_c0_g1	223.896	7.80668	0.450921	0.000486694	0.0264815	85.5048		TRINITY_DN132461_c0_g1	-11.0615	-3.46747	0.802202	0.00078727	0.0336139	36.0281
TRINITY_DN5577_c0_g1	19.3123	4.27145	2.6189	2.23914e-06	0.00244234	261.716		TRINITY_DN2084_c0_g3	-4.26235	-2.09165	2.30778	0.000290827	0.0208869	52.0874
TRINITY_DN405000_c0_g1	2166.68	11.0813	3.48268	1.94694e-05	0.006183	420.027		TRINITY_DN2084_c0_g1	-9.30714	-3.21834	2.72374	0.001549	0.0466901	28.3363
TRINITY_DN98721_c0_g1	223.403	7.80351	0.487019	0.00138627	0.0442627	52.8516		TRINITY_DN258695_c0_g1	-4.74204	-2.24551	1.94803	0.000190922	0.0171791	59.7017
TRINITY_DN372171_c0_g1	1622.64	10.6641	3.07806	0.000129268	0.0145058	171.367		TRINITY_DN28033_c0_g2	-1137.16	-10.1512	2.49808	0.00010589	0.0133872	188.454
TRINITY_DN338_c0_g1	7547.56	12.8818	5.24259	3.2792e-06	0.00270553	969.909		TRINITY_DN6034_c2_g1	-4.27497	-2.09591	0.862527	0.000981462	0.0373732	32.9017
TRINITY_DN101609_c1_g1	247.835	7.95324	3.59249	8.2294e-06	0.00418832	173.641		TRINITY_DN388963_c0_g1	-330.835	-8.36997	0.694322	0.000550762	0.0284596	84.4554
TRINITY_DN338_c0_g2	2298.31	11.1664	3.55286	5.52694e-06	0.00325581	759.244		TRINITY_DN15489_c4_g1	-20.6537	-4.36833	3.09	3.33167e-05	0.00784198	109.273
TRINITY_DN45861_c0_g1	503.999	8.97728	1.48579	0.000201761	0.0175373	136.605		TRINITY_DN70139_c0_g1	-246.614	-7.94611	0.29445	0.000604692	0.0294108	77.1
TRINITY_DN5893_c0_g1	4.38893	2.13387	1.53671	0.000305774	0.0214016	49.8487		TRINITY_DN74583_c2_g1	-10.2993	-3.36447	1.32376	0.00140379	0.0444358	29.4108
TRINITY_DN143784_c0_g1	5.47689	2.45336	1.27893	4.89794e-05	0.00944389	92.7774		TRINITY_DN14725_c0_g1	-190.23	-7.5716	-0.0178296	0.00164992	0.048178	47.4374
TRINITY_DN5192_c0_g2	877.51	9.77727	2.22742	7.86912e-05	0.0115864	217.02		TRINITY_DN23353_c1_g1	-240.259	-7.90844	0.228109	0.00155493	0.0468108	49.4185
TRINITY_DN25449_c0_g1	30.8252	4.94604	0.734327	0.00170315	0.048986	27.3323		TRINITY_DN148951_c0_g1	-398.232	-8.63747	1.00815	0.000153588	0.0156779	148.992
TRINITY_DN11473_c0_g1	9.00515	3.17075	2.16343	1.6308e-06	0.0021784	279.929		TRINITY_DN26249_c1_g3	-17.3836	-4.11966	1.89022	4.85237e-05	0.0093933	96.3246
TRINITY_DN22044_c0_g2	4.31052	2.10786	5.14059	0.00019285	0.0172494	60.1297		TRINITY_DN2326_c5_g1	-229.395	-7.84169	0.234949	0.000439961	0.0254413	89.7059
TRINITY_DN89808_c0_g1	120.13	6.90845	5.91154	0.000383824	0.0238512	47.222		TRINITY_DN60146_c0_g1	-395.59	-8.62786	0.975364	8.68057e-05	0.0121676	192.067
TRINITY_DN19980_c0_g1	2388.81	11.2221	3.59665	0.000530133	0.0278472	86.9099		TRINITY_DN51760_c0_g1	-261.598	-8.03121	0.35309	0.00158501	0.0472035	50.6026
TRINITY_DN12557_c0_g2	5.18567	2.37453	1.97435	7.13637e-05	0.0113317	82.0111		TRINITY_DN331_c3_g2	-4.36676	-2.12656	1.10052	0.000729258	0.0321542	36.648
TRINITY_DN11346_c0_g1	5.09467	2.34899	3.31459	5.56173e-05	0.00991986	91.9964		TRINITY_DN72259_c0_g1	-269.702	-8.07522	0.410608	0.00163538	0.0479778	49.8883
TRINITY_DN479_c0_g2	2829.57	11.4664	3.84855	7.13811e-07	0.00144514	1743.84		TRINITY_DN36675_c2_g1	-195.966	-7.61446	0.0276423	0.00136133	0.0439213	52.1196
TRINITY_DN1507_c3_g1	5.06908	2.34173	2.83517	0.000902395	0.0360283	34.6729		TRINITY_DN7711_c0_g2	-268.371	-8.06809	0.406474	0.000448504	0.0256682	88.8906
TRINITY_DN2122_c0_g2	4.20213	2.07112	2.0094	5.26289e-05	0.00964975	90.5883		TRINITY_DN14127_c1_g1	-15.6824	-3.97107	0.394737	0.000663803	0.0306011	37.9088
TRINITY_DN251547_c2_g1	497.44	8.95838	1.46889	3.78377e-05	0.00828151	282.171		TRINITY_DN40940_c0_g1	-4.66537	-2.22199	2.26656	1.47573e-05	0.00523389	137.637
TRINITY_DN13423_c2_g1	27.5783	4.78546	4.29915	0.000166971	0.0163567	63.2095		TRINITY_DN869_c2_g1	-277.008	-8.11379	0.451414	0.000349513	0.0228034	100.039
TRINITY_DN14687_c0_g3	6.34096	2.6647	2.283	0.000112383	0.0138206	72.4366		TRINITY_DN139969_c0_g1	-4.74001	-2.24489	0.836614	0.00129662	0.0426551	29.6929
TRINITY_DN9249_c0_g1	5.76659	2.52772	1.24541	0.000442271	0.0254413	43.8013		TRINITY_DN398585_c0_g1	-421.12	-8.71809	1.06138	0.00065045	0.0303308	78.6645
TRINITY_DN16962_c0_g1	4.89357	2.29089	3.55588	1.20505e-05	0.00483903	153.156		TRINITY_DN101605_c0_g1	-4.42907	-2.147	1.42251	0.000719999	0.0320132	36.9931
TRINITY_DN278984_c0_g1	483.951	8.91872	1.45547	0.00169631	0.048915	48.9828		TRINITY_DN98739_c1_g1	-13.4221	-3.74653	4.37199	4.75509e-06	0.0030806	207.825
TRINITY_DN51771_c0_g1	231.796	7.85671	0.5261	0.000442091	0.0254413	89.5005		TRINITY_DN811_c2_g2	-5.18503	-2.37435	1.37251	0.000721454	0.0320196	37.1516
TRINITY_DN90036_c0_g1	5.4616	2.44932	1.27758	0.000409284	0.0245818	45.0139		TRINITY_DN103782_c0_g1	-4.22814	-2.08002	2.30919	0.000692859	0.0313457	38.1931
TRINITY_DN276905_c0_g1	1051.36	10.038	2.47242	7.50231e-06	0.00400582	594.155		TRINITY_DN134266_c0_g1	-4.23347	-2.08184	1.51828	0.00131516	0.0428587	29.9873
TRINITY_DN9520_c0_g1	305.186	8.25354	0.854411	0.000158143	0.0159327	145.224		TRINITY_DN15170_c0_g2	-550.132	-9.10363	1.44604	2.01633e-05	0.00632072	377.204
TRINITY_DN39839_c1_g1	5.29725	2.40524	3.98718	2.62068e-06	0.00245441	252.226		TRINITY_DN25504_c0_g1	-176.878	-7.46661	2.10848	1.31508e-07	0.000709984	622.613
TRINITY_DN3286_c6_g1	11.6048	3.53664	7.68763	0.0013163	0.0428671	30.1317		TRINITY_DN116212_c0_g1	-4.42266	-2.14491	0.768723	0.000499014	0.026983	41.9705
TRINITY_DN59251_c0_g1	1419.37	10.471	2.88779	4.05017e-06	0.00285208	799.358		TRINITY_DN105553_c0_g3	-238.22	-7.89615	0.284165	0.000627173	0.0299643	75.7667
TRINITY_DN5537_c0_g2	50.0488	5.64526	4.60409	0.00141518	0.0446411	29.3213		TRINITY_DN393560_c0_g1	-254.005	-7.98872	0.372633	0.000396011	0.0240809	94.2966
TRINITY_DN11669_c0_g1	367.683	8.52232	1.08327	0.000230909	0.0182419	121.987		TRINITY_DN93469_c0_g1	-246.114	-7.94318	0.329058	0.000270357	0.0201523	112.923
TRINITY_DN1367_c3_g5	13.3533	3.73912	0.802711	0.000216597	0.0179615	56.1671		TRINITY_DN49332_c0_g1	-146.902	-7.19871	1.18484	0.000172068	0.0166215	62.5551
TRINITY_DN1367_c3_g2	14.7693	3.88453	3.82011	5.3871e-06	0.00323153	199.515		TRINITY_DN15783_c0_g1	-18.1926	-4.18528	1.24265	0.000190741	0.0171791	60.3074
TRINITY_DN55012_c1_g1	285.985	8.1598	0.736673	0.00158736	0.0472035	50.6377		TRINITY_DN3123_c0_g1	-4.05017	-2.01798	4.25067	1.31521e-05	0.00495985	148.798
TRINITY_DN122098_c0_g1	258.959	8.01658	0.601441	0.00143287	0.0448275	52.9608		TRINITY_DN106999_c0_g1	-4.77996	-2.257	0.837401	0.00131127	0.0428079	29.5692
TRINITY_DN4354_c0_g1	9.11611	3.18842	2.467	0.000222485	0.0179977	57.2111		TRINITY_DN237147_c0_g1	-8.70307	-3.12152	2.55063	0.00116163	0.0401156	31.5751
TRINITY_DN25166_c0_g1	13.5618	3.76147	0.819671	0.00175801	0.0497207	27.0035		TRINITY_DN38035_c0_g1	-439.078	-8.77833	1.10174	0.00046884	0.0260829	92.2553
TRINITY_DN7758_c0_g1	12.6504	3.66111	5.63224	3.53139e-08	0.000615134	953.165		TRINITY_DN46416_c1_g1	-4.21176	-2.07442	3.94019	0.000100603	0.0129824	75.2326
TRINITY_DN184516_c0_g1	4.22327	2.07836	4.05895	1.71513e-05	0.00582771	136.291		TRINITY_DN6675_c0_g1	-4.62383	-2.20909	2.46495	2.64151e-05	0.00710753	115.096
TRINITY_DN76240_c0_g1	180.114	7.49277	0.168175	0.0016317	0.0479339	47.6969		TRINITY_DN69707_c1_g3	-193.097	-7.59319	0.00510831	0.00149462	0.0457038	49.7935
TRINITY_DN47352_c0_g2	237.958	7.89456	0.523082	0.00113336	0.0397034	58.2051		TRINITY_DN8082_c0_g1	-10.1114	-3.33791	2.42628	1.87709e-05	0.00612256	132.276
TRINITY_DN95566_c0_g1	53.8495	5.75086	4.15417	0.000132238	0.0146045	68.5037		TRINITY_DN75497_c2_g3	-210.03	-7.71445	0.124215	0.000844857	0.0348821	65.6754
TRINITY_DN48803_c0_g1	230.631	7.84944	0.449848	0.00111985	0.039456	57.9267		TRINITY_DN377969_c0_g1	-442.608	-8.78989	1.12614	0.000125294	0.0143	164.376
TRINITY_DN50202_c0_g1	310.129	8.27672	0.873994	0.000817212	0.0342602	69.7462		TRINITY_DN8928_c6_g1	-31.5942	-4.98159	4.42417	0.00130886	0.0428079	30.1959
TRINITY_DN1797_c2_g2	6.52777	2.70659	1.92897	0.00138746	0.0442627	29.5408		TRINITY_DN33106_c1_g1	-201.496	-7.65461	0.060609	0.00114999	0.0399407	56.5802
TRINITY_DN2084_c0_g2	98.377	6.62025	4.10879	2.29564e-06	0.00244234	263.492		TRINITY_DN33370_c0_g1	-5.09819	-2.34998	3.15481	0.00116069	0.0401116	31.5846
TRINITY_DN55547_c0_g2	8.78283	3.13469	0.733306	0.000337357	0.0223932	48.1691		TRINITY_DN515_c0_g2	-36.1506	-5.17595	1.78814	0.000115208	0.0139351	71.8233
TRINITY_DN24878_c0_g1	145.092	7.18083	2.03768	1.36482e-05	0.0049861	146.99		TRINITY_DN78839_c0_g1	-254.055	-7.989	0.331308	0.00148796	0.0456719	51.7576
TRINITY_DN6530_c0_g1	5.57238	2.47829	5.06476	9.6167e-06	0.0042096	164.972		TRINITY_DN1321_c3_g1	-8.14464	-3.02585	1.42508	0.000205665	0.0176868	57.9438
TRINITY_DN64193_c0_g1	326.753	8.35206	0.932388	0.000209535	0.0177288	127.293		TRINITY_DN137576_c0_g1	-231.681	-7.856	0.218701	0.00105279	0.0384328	59.0556
TRINITY_DN14085_c0_g1	4.77915	2.25675	1.41774	0.000110957	0.0136834	70.5547		TRINITY_DN154460_c0_g1	-379.194	-8.56679	0.884593	0.00173841	0.0493806	48.3844
TRINITY_DN25999_c0_g1	7.0763	2.823	3.45391	0.000228341	0.0182419	56.6948		TRINITY_DN2767_c0_g3	-207.145	-7.6945	0.103253	0.000929887	0.0364373	62.7085
TRINITY_DN6137_c0_g1	1100.96	10.1045	2.52801	0.000995048	0.0375376	63.8525		TRINITY_DN39244_c1_g4	-1152.24	-10.1702	2.50995	0.000159686	0.0160136	154.922
TRINITY_DN24511_c0_g1	6.10431	2.60983	4.22572	0.000174117	0.0166868	62.2991		TRINITY_DN57826_c0_g1	-63.082	-5.97916	1.41358	0.000555436	0.0285588	41.3751
TRINITY_DN64334_c0_g1	7.73562	2.95152	0.622506	0.000499453	0.026983	41.9574		TRINITY_DN114066_c1_g1	-241.006	-7.91292	0.309766	0.000334135	0.0223627	102.189
TRINITY_DN9766_c0_g1	284.587	8.15273	0.772339	0.00023133	0.0182419	121.514		TRINITY_DN13311_c1_g1	-9.0068	-3.17101	1.46937	0.00025771	0.0195349	54.184
TRINITY_DN251_c3_g1	15.6304	3.96628	2.82172	0.000155678	0.0157841	64.758		TRINITY_DN98_c0_g1	-6.37334	-2.67205	2.15571	0.000192023	0.0172462	60.2197
TRINITY_DN13539_c0_g1	917.672	9.84184	2.28657	0.000108638	0.0135349	186.169		TRINITY_DN1529_c2_g1	-5.59231	-2.48344	4.25667	0.000989417	0.0374168	33.5145
TRINITY_DN13837_c3_g1	199.331	7.63903	7.025	0.000469271	0.0260829	43.9568		TRINITY_DN424_c0_g1	-4.58259	-2.19616	1.53144	0.00158702	0.0472035	28.0768
TRINITY_DN416969_c0_g1	80.2114	6.32574	2.87587	2.39172e-06	0.00244234	260.003
TRINITY_DN2238_c13_g1	205.596	7.68367	0.300763	0.00170431	0.048986	46.796
TRINITY_DN42797_c0_g1	1676.56	10.7113	3.11277	2.88614e-05	0.00730389	348.871
TRINITY_DN8779_c0_g1	4.07619	2.02722	3.03132	5.30941e-06	0.00322473	191.686
TRINITY_DN29570_c0_g1	60.8322	5.92676	4.61077	0.000182676	0.0168997	61.2716
TRINITY_DN213056_c0_g1	6.2876	2.65251	2.66598	0.00107401	0.0386562	32.5106
TRINITY_DN465_c0_g1	5.13792	2.36118	4.16842	8.86195e-08	0.000615134	705.277
TRINITY_DN21103_c0_g1	13.5871	3.76417	0.60593	0.00115694	0.0401116	31.1855
TRINITY_DN369679_c0_g1	698.99	9.44913	1.91882	4.95429e-05	0.00951478	257.965
TRINITY_DN204150_c0_g1	66.1816	6.04836	0.966487	6.13744e-05	0.0104726	86.1281
TRINITY_DN60110_c0_g1	385.332	8.58996	1.1271	0.000204976	0.0176588	128.816
TRINITY_DN387397_c0_g1	1432.74	10.4846	2.88798	0.000288263	0.0208119	116.702
TRINITY_DN9933_c0_g1	20.2024	4.33646	1.21227	0.00153746	0.0466002	28.4168
TRINITY_DN22926_c0_g1	1130.36	10.1426	2.56555	0.000289634	0.0208799	116.436
TRINITY_DN4277_c0_g1	6.72359	2.74923	1.75313	1.20248e-05	0.00483903	147.123
TRINITY_DN64355_c0_g1	2794.37	11.4483	3.82301	0.000190204	0.0171791	142.487
TRINITY_DN4492_c20_g1	1712.01	10.7415	7.26322	1.33716e-06	0.00192727	314.003
TRINITY_DN43835_c0_g1	18.6167	4.21853	0.626463	0.000413592	0.0247184	44.8522
TRINITY_DN337700_c0_g1	300.038	8.229	0.840499	0.000236432	0.0184694	120.275
TRINITY_DN46520_c0_g1	4.06255	2.02239	2.80624	0.0002208	0.0179615	57.3631
TRINITY_DN126800_c0_g1	461.484	8.85014	6.26295	2.27351e-06	0.00244234	264.323
TRINITY_DN29020_c0_g2	13.9727	3.80453	0.677583	0.00164109	0.0479778	27.5936
TRINITY_DN67798_c1_g1	379.781	8.56902	1.12602	0.000171812	0.0166215	139.7
TRINITY_DN55590_c0_g1	24.2181	4.59802	0.89047	0.000951619	0.0367897	34.0005
TRINITY_DN5554_c1_g1	4.07297	2.02608	4.24379	7.26436e-08	0.000615134	750.94
TRINITY_DN149568_c0_g1	13.1652	3.71866	3.77865	0.00123045	0.0415471	30.9034
TRINITY_DN3167_c12_g1	23.3977	4.5483	1.18734	0.00103344	0.0383993	32.9786
TRINITY_DN24653_c0_g1	6.47827	2.69561	3.28452	8.67746e-05	0.0121676	79.1235
TRINITY_DN1425_c0_g2	4.93434	2.30286	0.748473	0.00079856	0.0338285	35.4656
TRINITY_DN11672_c0_g1	5.33158	2.41456	3.09543	6.23016e-05	0.0105402	88.5367
TRINITY_DN24566_c0_g1	11.7827	3.5586	5.52588	0.0014337	0.0448275	29.1778
TRINITY_DN2084_c2_g1	291.782	8.18875	0.815109	0.000462156	0.0260099	88.404
TRINITY_DN9977_c0_g1	4.75479	2.24938	2.90518	3.0533e-05	0.0075308	112.506
TRINITY_DN25687_c0_g1	177.272	7.46982	0.173198	0.00160774	0.047624	48.0444
TRINITY_DN26160_c0_g1	34.0768	5.09072	3.92138	2.4454e-06	0.00244234	258.133
TRINITY_DN15933_c0_g1	5.50057	2.45958	1.04702	0.00033193	0.0222765	48.4426
TRINITY_DN3796_c0_g1	4.4641	2.15837	3.73262	0.000126275	0.014302	69.5985
TRINITY_DN463863_c0_g1	1498.21	10.549	2.94386	0.00162671	0.047903	50.0213
TRINITY_DN169204_c0_g1	12657.1	13.6277	5.9864	2.62671e-06	0.00245441	1076.22
TRINITY_DN819_c0_g2	4.74573	2.24663	2.19392	8.402e-05	0.0120426	78.4217
TRINITY_DN1780_c0_g1	4.57216	2.19288	5.30134	5.74051e-05	0.0100695	91.0193
TRINITY_DN3832_c0_g2	2919.96	11.5117	3.88856	1.26614e-05	0.00495703	514.334
TRINITY_DN3832_c0_g1	7262.23	12.8262	5.18673	8.73771e-06	0.00418832	612.313
TRINITY_DN24108_c0_g1	20.349	4.34688	1.27293	0.00152922	0.0464587	28.4747
TRINITY_DN590_c0_g1	1563.19	10.6103	3.01579	8.98413e-06	0.00418832	603.224
TRINITY_DN220425_c1_g1	680.348	9.41013	1.8803	0.000462918	0.0260099	92.826
TRINITY_DN115582_c0_g1	319.16	8.31814	0.918603	0.000320488	0.0218227	104.27
TRINITY_DN9723_c0_g1	12.1489	3.60275	1.41112	0.000151133	0.0155955	64.4216
TRINITY_DN18413_c0_g1	5.14205	2.36234	1.69594	0.000170618	0.0165782	60.994
TRINITY_DN85833_c0_g1	199.042	7.63693	0.316835	0.000845285	0.0348821	65.6594
TRINITY_DN272882_c0_g1	819.556	9.6787	2.13543	2.59235e-05	0.00710753	343.598
TRINITY_DN4550_c19_g1	241.044	7.91315	0.53971	0.000963265	0.0370114	62.502
TRINITY_DN118725_c2_g1	610.547	9.25396	1.73572	8.11314e-05	0.0117324	205.525
TRINITY_DN24090_c0_g1	265.501	8.05258	0.637927	0.000696605	0.0314444	72.8845
TRINITY_DN3380_c0_g1	4.42505	2.14569	0.83045	0.000946876	0.0367642	33.3358
TRINITY_DN18131_c0_g1	5.14795	2.364	1.7206	5.73694e-05	0.0100695	88.0253
TRINITY_DN12534_c0_g1	1064.31	10.0557	2.48748	2.22334e-05	0.00667019	389.886
TRINITY_DN8328_c0_g1	5.22771	2.38618	0.869701	0.000459642	0.0259692	43.2094
TRINITY_DN15075_c0_g1	26.3682	4.72073	2.87764	2.82822e-05	0.00730161	115.418
TRINITY_DN216178_c0_g1	209.838	7.71313	0.408277	0.000587392	0.0291535	78.1763
TRINITY_DN24051_c0_g2	238.419	7.89735	0.520674	0.000386008	0.0238512	95.4463
TRINITY_DN24051_c0_g1	6.24186	2.64198	1.11631	0.00087345	0.0354845	34.4891
TRINITY_DN41637_c0_g1	4.21853	2.07674	1.11503	0.000410364	0.02461	44.9722
TRINITY_DN30582_c0_g3	4.46976	2.1602	0.660944	0.000961254	0.0370114	33.1528
TRINITY_DN98559_c0_g1	578.17	9.17535	1.65066	0.00114949	0.0399407	59.4581
TRINITY_DN33171_c0_g1	14.1544	3.82317	3.06828	0.000265289	0.0199537	53.7964
TRINITY_DN30793_c0_g1	35.2169	5.1382	3.76029	0.00028289	0.0204996	52.5967
TRINITY_DN13009_c0_g1	4.88665	2.28885	1.9806	0.00117983	0.0404566	31.3924
TRINITY_DN25946_c0_g1	4.11166	2.03972	1.90634	0.000374926	0.023567	46.9408
TRINITY_DN410_c2_g2	9.51975	3.25092	3.32858	1.71649e-07	0.000729328	572.329
TRINITY_DN452304_c0_g1	264.467	8.04695	0.660936	0.00136396	0.0439416	54.4525
TRINITY_DN39950_c0_g1	262.399	8.03562	0.650035	0.00031635	0.0216495	104.862
TRINITY_DN2977_c0_g1	133.798	7.06391	1.89617	3.15044e-06	0.00268555	229.015
TRINITY_DN13957_c0_g1	67.6383	6.07977	1.839	2.25958e-05	0.00669318	124.376
TRINITY_DN11741_c2_g1	457.396	8.8373	1.3638	0.0010107	0.0379219	63.3628
TRINITY_DN332661_c0_g1	281.623	8.13762	0.760946	0.00067575	0.030859	74.7977
TRINITY_DN222904_c0_g1	279.033	8.12429	0.760075	0.000531588	0.0278935	82.8354
TRINITY_DN5702_c0_g3	194.533	7.60387	0.310383	0.000832023	0.0346717	66.1611
TRINITY_DN33814_c0_g1	6.58012	2.71811	0.491251	0.000709693	0.0318405	37.0088
TRINITY_DN350607_c0_g1	368.125	8.52405	1.10019	0.000330031	0.0222412	105.388
TRINITY_DN6967_c0_g1	9.39279	3.23155	1.26289	4.43539e-05	0.00915299	95.8813
TRINITY_DN9962_c0_g1	197.517	7.62583	0.311996	0.00105876	0.0384774	58.8941
TRINITY_DN6689_c0_g1	26.1584	4.7092	1.89734	1.95649e-06	0.0023766	264.102
TRINITY_DN118725_c0_g1	7.17229	2.84243	6.3829	5.2794e-07	0.00125843	421.941
TRINITY_DN7920_c0_g2	12.2259	3.61187	1.8644	5.16205e-06	0.00318237	193.432
TRINITY_DN59795_c0_g1	6.24631	2.643	1.27453	0.00145511	0.0451483	28.9057
TRINITY_DN3241_c0_g1	6.25718	2.64551	4.06003	2.29347e-06	0.00244234	263.573
TRINITY_DN87308_c0_g1	540.144	9.0772	1.59009	0.000219662	0.0179615	132.985
TRINITY_DN22470_c0_g1	296.197	8.21041	0.820806	0.000215789	0.0179615	125.548
TRINITY_DN35654_c0_g1	7.14233	2.83639	1.46625	0.00124176	0.0418128	30.7977
TRINITY_DN396376_c0_g1	232.749	7.86263	0.531703	0.000436514	0.0254314	90.0415
TRINITY_DN29336_c0_g1	5.33422	2.41528	2.2585	0.00121324	0.0411088	31.0666
TRINITY_DN47089_c0_g2	335.329	8.38943	0.965726	0.000212314	0.0177864	126.508
TRINITY_DN20309_c0_g1	73.3446	6.19662	3.28863	1.3197e-05	0.00495985	148.631
TRINITY_DN110443_c0_g1	327.869	8.35697	0.940497	0.000134056	0.0146045	156.878
TRINITY_DN6656_c0_g2	518.653	9.01863	1.52252	5.11232e-05	0.00951857	245.517
TRINITY_DN14043_c0_g1	12.8438	3.683	0.725346	0.00143759	0.0449103	28.9825
TRINITY_DN28141_c0_g1	8.92853	3.15842	4.11706	2.12402e-05	0.00653191	126.96
TRINITY_DN26481_c1_g1	330.845	8.37001	0.947321	0.000121417	0.01408	164.294
TRINITY_DN5257_c0_g1	6.73091	2.7508	3.73491	0.000298055	0.0209887	51.6394
TRINITY_DN21523_c0_g1	25.0006	4.64389	1.27788	0.00104162	0.038408	32.8823
TRINITY_DN819_c4_g1	190.11	7.57069	3.20441	2.70407e-07	0.000871579	525.997
TRINITY_DN73340_c0_g1	217.096	7.76219	0.444827	0.00100018	0.0376434	60.7415
TRINITY_DN311496_c0_g1	1949.41	10.9288	3.31733	0.000623761	0.0298306	80.29
TRINITY_DN6366_c1_g1	6.60859	2.72434	0.400105	0.00125272	0.0420058	30.0747
TRINITY_DN298760_c0_g1	1072.85	10.0672	2.4987	1.67595e-05	0.00573469	435.965
TRINITY_DN42021_c0_g3	199.832	7.64264	0.347972	0.000672834	0.030859	73.2614
TRINITY_DN170753_c0_g2	170.927	7.41724	0.142071	0.00147477	0.0453308	50.1204
TRINITY_DN93649_c0_g1	221.47	7.79097	0.417906	0.000713277	0.0319452	71.2407
TRINITY_DN317_c0_g1	8.32908	3.05816	1.35698	0.000348075	0.0227626	48.2133
TRINITY_DN5033_c0_g1	433.745	8.7607	1.29563	5.31996e-05	0.00968133	241.034
TRINITY_DN73483_c0_g1	210.776	7.71956	0.350982	0.000921294	0.0363056	62.9901
TRINITY_DN63152_c0_g1	4.17303	2.06109	2.72183	4.03515e-06	0.00285208	209.393
TRINITY_DN27364_c0_g2	5.11407	2.35447	0.882808	0.000358761	0.0230071	47.144
TRINITY_DN2522_c0_g1	5466.32	12.4164	4.77876	4.55422e-05	0.00918195	281.232
TRINITY_DN2522_c0_g2	5974.89	12.5447	4.90832	3.62573e-06	0.00279636	925.283
TRINITY_DN34408_c0_g1	795.609	9.63591	2.09616	6.77185e-05	0.0108953	233.052
TRINITY_DN10855_c0_g1	4.5398	2.18263	0.479757	0.00144927	0.0450534	28.4869
TRINITY_DN28819_c0_g1	9.0734	3.18164	1.60372	0.000336071	0.0223906	49.4982
TRINITY_DN2839_c1_g2	9.61239	3.26489	4.33812	0.00156565	0.046872	28.2217
TRINITY_DN2068_c0_g1	262.81	8.03788	0.661842	0.000282998	0.0204996	110.519
TRINITY_DN156170_c0_g1	267.042	8.06092	0.6451	0.000665208	0.0306368	74.508
TRINITY_DN5437_c1_g2	7.24298	2.85658	1.92025	6.31891e-06	0.00365511	181.218
TRINITY_DN456927_c0_g1	6921.14	12.7568	5.11857	3.14356e-06	0.00268555	989.311
TRINITY_DN23085_c0_g1	217.459	7.7646	0.429041	0.000378874	0.0236957	96.2931
TRINITY_DN28_c0_g1	7.50319	2.9075	1.73666	0.000129592	0.0145087	67.9051
TRINITY_DN31183_c0_g1	181.874	7.5068	0.208699	0.00112061	0.039456	57.2954
TRINITY_DN21938_c0_g1	5.80216	2.53659	0.815454	0.000551163	0.0284596	40.5143
TRINITY_DN544_c0_g1	592.464	9.21058	1.70415	2.37946e-05	0.0069263	349.502
TRINITY_DN10387_c2_g1	12.1124	3.59842	0.814873	0.000579319	0.0291107	39.9406
TRINITY_DN12472_c0_g2	315.289	8.30053	0.886477	0.00113855	0.0397676	59.7403
TRINITY_DN94142_c0_g1	4.43023	2.14738	4.30213	2.91075e-05	0.00732799	114.316
TRINITY_DN153322_c1_g1	7460.72	12.8651	5.22484	2.61193e-05	0.00710753	365.697
TRINITY_DN62028_c1_g1	9.92241	3.31069	2.12189	1.29565e-05	0.00495703	144.823
TRINITY_DN75902_c0_g1	4.1255	2.04457	4.16744	0.00108088	0.0387999	32.4337
TRINITY_DN50772_c0_g1	7.08015	2.82378	0.288175	0.00133731	0.0433889	29.3538
TRINITY_DN31993_c1_g1	6.46331	2.69227	1.41264	0.00089804	0.0359135	34.6355
TRINITY_DN47427_c0_g2	291.716	8.18842	0.815551	0.00130117	0.0427074	55.9126
TRINITY_DN8157_c0_g1	12.556	3.65031	3.73902	1.28147e-07	0.000709984	636.112
TRINITY_DN17037_c0_g1	5.36852	2.42453	0.517442	0.000521944	0.0276864	41.3067
TRINITY_DN15559_c0_g1	4.63444	2.2124	1.42662	0.000546673	0.0283869	40.6324
TRINITY_DN49528_c0_g1	6.45572	2.69058	3.19772	1.48764e-06	0.00206523	291.431
TRINITY_DN66085_c0_g1	10.0147	3.32405	5.92282	7.31657e-08	0.000615134	762.007
TRINITY_DN11454_c0_g1	44.5877	5.47858	4.86279	1.63126e-07	0.000729328	618.794
TRINITY_DN90756_c0_g1	222.234	7.79594	0.436625	0.00104327	0.038408	59.6292
TRINITY_DN38481_c0_g1	206.139	7.68748	0.341729	0.00118725	0.0406531	55.7106
TRINITY_DN2471_c0_g1	5.53452	2.46846	4.46872	2.23642e-07	0.000776182	526.368
TRINITY_DN299078_c0_g1	425.825	8.73412	3.4929	9.19986e-06	0.00418832	167.394
TRINITY_DN24728_c0_g1	5.21396	2.38238	1.61383	0.000896423	0.0358784	34.7203
TRINITY_DN29034_c0_g1	6.48065	2.69614	0.663609	0.000729148	0.0321542	36.65
TRINITY_DN9930_c1_g2	8.15409	3.02752	2.56623	2.98665e-06	0.00268555	230.638
TRINITY_DN7726_c6_g1	445.971	8.80081	1.31452	0.000184506	0.0169449	137.943
TRINITY_DN7960_c0_g1	813.379	9.66778	2.12501	4.15704e-05	0.00878202	286.595
TRINITY_DN6283_c0_g1	455.136	8.83015	1.37845	0.00125527	0.0420058	56.9189
TRINITY_DN761_c4_g1	11.7076	3.54937	2.40718	5.0141e-05	0.0095168	95.2673
TRINITY_DN29627_c1_g2	4.02594	2.00933	5.10023	1.28689e-05	0.00495703	149.871
TRINITY_DN14015_c0_g2	6.70607	2.74547	2.47713	0.000398601	0.0241191	46.5923
TRINITY_DN32582_c0_g1	4.28192	2.09826	1.88549	0.000396258	0.0240809	46.1278
TRINITY_DN22714_c0_g1	13.9765	3.80493	2.17339	0.00042239	0.0250287	45.6405
TRINITY_DN17680_c0_g1	27.3792	4.77501	1.10551	0.000660469	0.0306011	38.8632
TRINITY_DN58490_c0_g1	2795.74	11.449	3.84475	0.00010635	0.0133872	188.065
TRINITY_DN6574_c0_g1	33.3296	5.05873	0.901927	0.00011816	0.0139351	69.1133
TRINITY_DN51537_c0_g1	491.197	8.94016	1.44669	0.000217709	0.0179615	131.612
TRINITY_DN127920_c0_g2	374.642	8.54937	1.12652	0.000463038	0.0260099	91.6213
TRINITY_DN71309_c0_g1	303.964	8.24776	0.843684	0.000148131	0.0154454	149.732
TRINITY_DN7_c0_g2	4.11535	2.04102	1.2825	0.00064428	0.0302171	38.3169
TRINITY_DN7_c0_g1	5.16953	2.37003	3.44322	0.000297364	0.0209753	51.6816
TRINITY_DN47716_c0_g1	39.3368	5.29781	3.24897	3.20234e-05	0.00770289	110.729
TRINITY_DN80857_c0_g1	343.859	8.42567	0.951747	0.00128313	0.0424701	56.3018
TRINITY_DN325_c3_g1	139.598	7.12514	1.9502	4.71076e-06	0.0030806	203.938
TRINITY_DN117216_c1_g2	268.536	8.06897	0.647132	0.000739113	0.0323573	71.0297
TRINITY_DN6060_c1_g1	171.076	7.41849	0.152535	0.00142579	0.0447014	50.9552
TRINITY_DN399477_c0_g1	481.419	8.91115	1.44272	0.000282697	0.0204996	117.703
TRINITY_DN12255_c0_g1	17.5787	4.13576	1.13776	0.00071385	0.0319452	37.7804
TRINITY_DN954_c0_g2	21.0064	4.39276	3.03239	4.02967e-07	0.00108776	447.23
TRINITY_DN26102_c0_g1	4.83033	2.27212	1.23776	0.00169353	0.0489066	27.0855
TRINITY_DN36711_c0_g1	612.299	9.25809	1.7549	0.000947308	0.0367642	65.4189
TRINITY_DN269943_c0_g1	15.7843	3.98041	4.70375	1.3486e-06	0.00192727	313.137
TRINITY_DN2209_c0_g3	5.0252	2.32918	2.01654	0.000755105	0.0327003	37.0142
TRINITY_DN16977_c4_g1	2698.26	11.3978	3.78143	5.98658e-07	0.00132219	1889.81
TRINITY_DN44494_c0_g1	239.469	7.90369	0.497083	0.00107046	0.0386287	59.4338
TRINITY_DN457200_c0_g1	11381.7	13.4744	5.83158	2.39537e-06	0.00244234	1123.74
TRINITY_DN26026_c0_g1	45.6436	5.51234	0.492075	0.000275324	0.0203	51.6991
TRINITY_DN337854_c0_g1	928.81	9.85924	2.30314	6.32475e-05	0.0105402	240.724
TRINITY_DN43524_c0_g1	32.4715	5.0211	2.20983	2.72011e-05	0.00722659	116.928
TRINITY_DN17317_c0_g1	14.8435	3.89176	3.16106	0.000816355	0.0342538	35.9731
TRINITY_DN28560_c0_g1	11.9331	3.5769	0.939636	0.00146226	0.0452835	28.9504
TRINITY_DN1385_c1_g1	26.7269	4.74022	7.40645	0.000924057	0.0363555	34.3712
TRINITY_DN6057_c2_g1	4.67049	2.22357	7.27247	8.8513e-08	0.000615134	705.544
TRINITY_DN11021_c0_g1	145.952	7.18935	4.97712	5.80877e-08	0.000615134	861.806
TRINITY_DN224715_c0_g1	232.233	7.85943	0.518778	0.000315774	0.0216425	104.952
TRINITY_DN14574_c0_g2	15.2693	3.93256	0.378516	0.0008917	0.0357777	34.0734
TRINITY_DN62931_c0_g1	4.71252	2.2365	2.57912	0.00165291	0.0482072	27.6459
TRINITY_DN10461_c0_g1	4.54396	2.18395	1.16842	0.000139474	0.0149932	65.2918
TRINITY_DN206389_c0_g1	147.659	7.20612	4.06827	1.89011e-05	0.00612256	131.973
TRINITY_DN10461_c0_g2	10.9019	3.44651	1.49491	8.01789e-05	0.0116641	79.0919
TRINITY_DN4521_c0_g1	5.34461	2.41809	3.48005	2.57652e-06	0.00245441	248.469
TRINITY_DN9706_c1_g1	234.398	7.87281	0.478305	0.000804178	0.0339343	67.2534
TRINITY_DN103160_c0_g2	19.0449	4.25133	1.04001	0.00101967	0.0380471	33.1429
TRINITY_DN16619_c0_g1	50.2984	5.65244	2.86398	0.000979794	0.037339	33.6359
TRINITY_DN73121_c0_g1	5.90259	2.56135	5.22738	3.89479e-06	0.00285208	221.821
TRINITY_DN13915_c2_g3	4.8595	2.28081	1.41585	0.00048996	0.0266294	42.2517
TRINITY_DN9466_c0_g2	373.975	8.5468	1.12292	0.00142187	0.0446411	53.4983
TRINITY_DN9466_c0_g3	886.563	9.79208	2.24208	1.0173e-05	0.00441335	516.645
TRINITY_DN182356_c0_g1	417.673	8.70623	1.26052	0.000234268	0.0183299	124.222
TRINITY_DN25689_c0_g2	425.164	8.73188	1.26743	0.000232018	0.0182419	124.792
TRINITY_DN51935_c0_g2	299.314	8.22551	0.812056	0.000645041	0.0302236	76.7215
TRINITY_DN17901_c1_g1	10.3725	3.37469	2.84087	0.000118949	0.0139942	71.0408
TRINITY_DN3742_c0_g1	4.09885	2.03522	2.73086	2.88e-05	0.00730389	112.344
TRINITY_DN4061_c0_g2	8.43121	3.07574	0.841925	0.000442968	0.0254413	43.7769
TRINITY_DN3936_c0_g1	31.9183	4.99631	0.860053	0.000133506	0.0146045	66.2757
TRINITY_DN5_c0_g1	188.048	7.55495	0.261886	0.000816213	0.0342538	66.7747
TRINITY_DN5397_c0_g2	7.80971	2.96527	2.80829	7.22838e-05	0.0113663	84.1914
TRINITY_DN6658_c1_g1	14.8664	3.89399	0.718239	0.000160588	0.0160222	62.2315
TRINITY_DN356431_c0_g1	235.734	7.88102	0.503037	0.000831696	0.0346717	66.4752
TRINITY_DN32627_c0_g1	1726.81	10.7539	3.15515	3.08965e-06	0.00268555	918.602
TRINITY_DN33088_c0_g1	4.61082	2.20502	1.91574	2.82683e-05	0.00730161	111.255
TRINITY_DN4492_c69_g3	642.92	9.3285	1.80634	0.000253829	0.0193312	124.066
TRINITY_DN5810_c0_g1	4.79415	2.26127	1.23479	0.000410766	0.02461	44.9567
TRINITY_DN435451_c0_g1	536.69	9.06795	1.58005	0.000124825	0.0143	168.279
TRINITY_DN6150_c0_g1	16.0232	4.00209	4.53913	3.04942e-07	0.000871579	506.041
TRINITY_DN337460_c0_g1	469.756	8.87577	1.40328	7.01068e-05	0.0112053	212.098
TRINITY_DN14675_c0_g1	21.9887	4.45869	1.10219	0.0014392	0.0449103	29.1357
TRINITY_DN8395_c0_g1	6.07318	2.60245	1.50499	0.000596078	0.0293443	40.0622
TRINITY_DN6081_c2_g2	6.88985	2.78447	0.785171	0.000457254	0.0259247	43.289
TRINITY_DN422261_c0_g1	2834.46	11.4689	3.84565	2.2682e-05	0.00669318	390.857
TRINITY_DN82_c13_g1	18.464	4.20664	2.61602	1.04385e-06	0.00178952	326.341
TRINITY_DN10987_c0_g1	9.52948	3.2524	0.858237	0.000130603	0.0145215	66.7654
TRINITY_DN4411_c0_g1	5.34321	2.41771	2.61795	0.000542475	0.0283118	41.7284
TRINITY_DN6238_c0_g1	4.15964	2.05646	1.04129	0.000939565	0.0366145	33.4303
TRINITY_DN1111_c2_g1	7.24161	2.85631	2.32158	3.53201e-06	0.00278216	218.549
TRINITY_DN12972_c0_g1	5.28112	2.40084	1.91529	4.46451e-05	0.00915299	95.6736
TRINITY_DN370713_c0_g1	240.008	7.90694	0.546966	0.00158736	0.0472035	50.2621
TRINITY_DN68189_c1_g1	7306.02	12.8349	5.19774	2.99985e-07	0.000871579	2622
TRINITY_DN445012_c0_g1	228.934	7.83879	0.504047	0.00052325	0.0276952	82.6078
TRINITY_DN9835_c0_g2	6.96014	2.79912	1.07413	0.00101598	0.0380125	32.7054
TRINITY_DN47524_c0_g1	203.626	7.66978	0.297539	0.00156053	0.0468536	48.7519
TRINITY_DN1638_c2_g1	16.3223	4.02877	3.28561	4.45692e-05	0.00915299	99.118
TRINITY_DN2167_c0_g1	11.553	3.5302	2.59598	0.00111199	0.039352	32.0932
TRINITY_DN14812_c1_g1	164.545	7.36234	4.79514	4.34102e-06	0.00296669	214.104
TRINITY_DN14705_c0_g1	7.23776	2.85554	2.71036	0.000101051	0.0129824	75.1185
TRINITY_DN58482_c0_g1	100.234	6.64723	4.20832	0.000789608	0.0336546	36.4146
TRINITY_DN438490_c0_g1	234.869	7.87571	0.519887	0.000408519	0.0245662	92.9172
TRINITY_DN11458_c0_g1	4.11861	2.04216	6.09579	1.51701e-05	0.00534132	141.942
TRINITY_DN7287_c0_g3	14.2632	3.83423	1.52604	0.0008226	0.0344289	35.8727
TRINITY_DN376848_c36_g1	117.813	6.88035	5.05555	6.30085e-08	0.000615134	839.639
TRINITY_DN274755_c0_g1	558.49	9.12539	1.63601	0.000589202	0.0291535	82.5529
TRINITY_DN169204_c1_g1	1613.92	10.6564	3.06964	1.06042e-05	0.00445405	559.057
TRINITY_DN116817_c0_g1	342.333	8.41925	0.983554	0.000696981	0.0314444	75.6741
TRINITY_DN660_c3_g2	6.9353	2.79396	0.793684	0.000134033	0.0146045	66.1805
TRINITY_DN32764_c0_g1	12.8625	3.6851	3.9299	0.000273616	0.0202047	53.2161
TRINITY_DN6533_c2_g1	9.43302	3.23772	3.35032	8.25934e-06	0.00418832	173.434
TRINITY_DN8190_c0_g1	44.1476	5.46426	0.550243	0.000949182	0.0367829	33.9032
TRINITY_DN91861_c0_g1	4.9011	2.29311	3.34446	0.000208338	0.0177152	58.536
TRINITY_DN3786_c0_g1	6.23407	2.64017	2.72487	0.00168965	0.048885	27.4154
TRINITY_DN33696_c0_g1	5.53653	2.46898	3.30158	0.00154367	0.0466162	28.3734
TRINITY_DN67123_c0_g2	1103.21	10.1075	2.54308	0.000730796	0.0321928	74.3097
TRINITY_DN37673_c0_g1	4.09898	2.03526	2.685	0.000724493	0.0320897	37.5772
TRINITY_DN23299_c0_g2	32.5112	5.02287	2.91525	0.000577926	0.0291107	40.7871
TRINITY_DN55356_c0_g1	320.292	8.32324	0.930257	0.000640558	0.0302171	77.9589
TRINITY_DN1709_c0_g1	8.07388	3.01326	7.60518	1.80122e-07	0.000729328	571.413
TRINITY_DN26481_c0_g2	1527.67	10.5771	2.98612	1.99696e-05	0.00630066	415.037
TRINITY_DN41067_c0_g1	181.552	7.50424	4.0259	6.84606e-07	0.00144514	389.912
TRINITY_DN90219_c0_g1	334.13	8.38426	0.948211	0.000197161	0.0174558	130.979
TRINITY_DN8440_c0_g1	1157.71	10.1771	2.59964	0.000308332	0.021414	112.979
TRINITY_DN25368_c1_g1	468.663	8.87241	1.39596	4.08674e-05	0.00867121	272.305
TRINITY_DN11464_c0_g1	13.3836	3.74239	2.07269	0.000553575	0.0285538	41.4251
TRINITY_DN6266_c0_g1	1047.04	10.0321	2.47176	0.000117692	0.0139351	179.204
TRINITY_DN43091_c0_g1	35.7545	5.16005	0.167876	0.000927739	0.0364119	33.5851
TRINITY_DN83219_c0_g1	351.245	8.45634	1.04445	0.000727588	0.0321389	74.4699
TRINITY_DN59546_c0_g1	22.5898	4.4976	0.32599	0.00142223	0.0446411	28.773
TRINITY_DN11741_c1_g2	4683.05	12.1932	4.56191	3.76808e-06	0.00285208	908.723
TRINITY_DN39043_c0_g1	362.005	8.49986	1.06806	0.000397038	0.0240809	96.9417
TRINITY_DN35681_c0_g1	4.86748	2.28317	1.52467	0.00143913	0.0449103	29.1184
TRINITY_DN165487_c0_g1	950.941	9.89321	2.34061	0.000717333	0.0320059	74.9892
TRINITY_DN1511_c0_g1	12.4459	3.6376	2.9168	5.07286e-07	0.00125843	406.489
TRINITY_DN17550_c0_g1	269.507	8.07418	0.65531	0.000602165	0.0293761	77.8122
TRINITY_DN9907_c6_g1	4.61263	2.20559	4.18109	0.000781281	0.0334464	36.5561
TRINITY_DN4372_c2_g1	7.40413	2.88833	1.85228	0.00112883	0.0396307	31.914
TRINITY_DN17083_c0_g1	5.0045	2.32323	2.56146	0.000177701	0.0167491	61.8609
TRINITY_DN128_c5_g1	37.6412	5.23424	1.82079	0.000220484	0.0179615	57.3917
TRINITY_DN33157_c0_g1	61.5698	5.94415	0.889035	0.000190644	0.0171791	59.501

## Sheet: C) 5dpi Ss97009
5dpi Ss97009 vs 5dpi control
UP-REGULATED								DOWN-REGULATED
Name	FC	logFC	logCPM	P-Value	FDR	F		Name	FC	logFC	logCPM	P-Value	FDR	F
TRINITY_DN7896_c0_g1	700.658	9.45257	2.25375	0.000164271	0.0178251	191.661		TRINITY_DN92420_c1_g1	-410.471	-8.68114	1.52905	0.00130968	0.0414189	65.291
TRINITY_DN13423_c4_g2	216.231	7.75643	0.691259	0.000574086	0.0290053	91.4316		TRINITY_DN65873_c0_g1	-299.868	-8.22818	1.11543	0.000875848	0.0352676	77.1516
TRINITY_DN16369_c0_g1	4.19759	2.06956	1.65408	0.000352454	0.0235151	50.6568		TRINITY_DN160863_c0_g1	-289.929	-8.17956	1.05909	0.00125991	0.0408568	65.2383
TRINITY_DN19508_c1_g2	7.44532	2.89633	2.05572	0.000277447	0.0213705	56.2066		TRINITY_DN181855_c0_g2	-175.895	-7.45857	0.424927	0.00133405	0.0416225	59.6071
TRINITY_DN159363_c0_g1	442.589	8.78982	1.62732	0.000128222	0.0158139	192.753		TRINITY_DN35044_c1_g1	-332.833	-8.37865	1.2407	0.00069216	0.031693	87.2089
TRINITY_DN2674_c39_g1	4.3133	2.10879	4.6415	0.00165432	0.0464094	29.384		TRINITY_DN96823_c0_g1	-172.689	-7.43204	0.422492	0.00177193	0.0476273	51.5054
TRINITY_DN73551_c0_g1	517.889	9.0165	1.84012	0.000262401	0.0209308	146.25		TRINITY_DN111024_c0_g1	-4.62928	-2.21079	1.68898	0.00150382	0.0441758	29.6139
TRINITY_DN152956_c0_g1	935.517	9.86962	2.65519	0.000995634	0.0372923	75.4359		TRINITY_DN158115_c0_g1	-279.548	-8.12695	1.01856	0.00190839	0.0493354	53.456
TRINITY_DN83932_c0_g1	387.767	8.59905	1.44587	0.000530048	0.0279706	101.311		TRINITY_DN219109_c0_g1	-160.72	-7.32841	0.327931	0.00162581	0.0460905	53.8451
TRINITY_DN83932_c0_g3	316.49	8.30602	1.17968	0.000176116	0.0182741	164.779		TRINITY_DN5802_c0_g1	-4.60445	-2.20303	2.1251	5.40715e-05	0.0118599	97.9117
TRINITY_DN18317_c2_g3	203.953	7.67209	0.616948	0.000662453	0.0310344	85.0716		TRINITY_DN132207_c0_g1	-25.5483	-4.67516	5.12081	6.90892e-05	0.0128641	94.8575
TRINITY_DN15199_c2_g1	5.17408	2.3713	1.81694	0.000787573	0.03345	37.8427		TRINITY_DN34705_c0_g1	-4.04945	-2.01773	1.55464	0.00191553	0.0493433	26.9053
TRINITY_DN164392_c0_g1	278.328	8.12064	1.0148	0.00054948	0.0284371	93.4674		TRINITY_DN169971_c0_g1	-179.899	-7.49105	0.460464	0.00114018	0.0395229	64.592
TRINITY_DN15193_c0_g1	62.8419	5.97365	3.93474	0.000222339	0.0197419	62.4634		TRINITY_DN42001_c0_g1	-208.562	-7.70433	0.644393	0.000653416	0.0308181	85.6628
TRINITY_DN21487_c0_g1	13.2092	3.72348	3.22934	0.00011605	0.0150147	78.9119		TRINITY_DN1811_c7_g1	-7.91126	-2.98391	1.76953	0.000428525	0.0256989	47.6811
TRINITY_DN68626_c0_g1	190.079	7.57046	0.529596	0.00104313	0.0380385	67.589		TRINITY_DN116467_c0_g1	-31.6823	-4.98561	1.95199	0.000693753	0.0317056	41.0406
TRINITY_DN67699_c0_g1	287.539	8.16761	1.04958	0.000683997	0.0315493	84.7507		TRINITY_DN98737_c0_g1	-52.3434	-5.70994	6.06236	4.65395e-05	0.011368	109.006
TRINITY_DN58126_c1_g1	274.479	8.10055	0.996202	0.000857389	0.0349681	76.4172		TRINITY_DN92983_c1_g1	-412.775	-8.68921	1.53054	0.000167103	0.0178952	169.117
TRINITY_DN11895_c0_g1	64.5199	6.01167	5.24777	1.94155e-05	0.00778783	147.835		TRINITY_DN20047_c0_g1	-5.85368	-2.54934	3.12096	5.7521e-05	0.012082	100.993
TRINITY_DN5577_c0_g1	4.58734	2.19766	4.32807	1.57134e-05	0.00715725	159.066		TRINITY_DN272577_c0_g1	-2344.55	-11.1951	3.9533	0.00191444	0.0493354	53.3657
TRINITY_DN37957_c0_g1	66.9175	6.06431	0.877141	0.000418834	0.0256264	48.1039		TRINITY_DN49568_c1_g3	-413.942	-8.69328	1.53178	0.00117682	0.0397398	69.0833
TRINITY_DN17018_c0_g1	7.67524	2.94021	1.79225	0.000222157	0.0197419	59.7588		TRINITY_DN62114_c0_g2	-543.307	-9.08562	1.90478	5.81706e-05	0.012082	284.346
TRINITY_DN2391_c27_g1	190.079	7.57046	0.529596	0.00104313	0.0380385	67.589		TRINITY_DN21342_c0_g1	-5.98683	-2.58179	1.92932	5.00283e-05	0.0117113	100.565
TRINITY_DN80507_c0_g1	57.558	5.84694	0.613442	0.00048149	0.0268437	45.2377		TRINITY_DN379259_c0_g1	-168.999	-7.40087	0.37757	0.00137439	0.0421694	58.7035
TRINITY_DN325_c6_g1	22.8496	4.5141	2.87223	3.08577e-07	0.00176102	552.366		TRINITY_DN59599_c0_g1	-330.13	-8.36689	1.23417	0.000183188	0.0184749	161.599
TRINITY_DN91477_c0_g1	13.3282	3.73641	0.755249	0.000733001	0.0325423	38.7589		TRINITY_DN234646_c0_g1	-298.113	-8.21972	1.09782	0.00031972	0.0225221	122.554
TRINITY_DN92682_c0_g1	22.8892	4.5166	2.48436	3.59589e-06	0.00412569	244.824		TRINITY_DN162953_c0_g1	-482.239	-8.9136	1.74115	0.00010461	0.0142885	213.096
TRINITY_DN89808_c0_g1	17.6292	4.1399	9.32834	5.83159e-05	0.012082	100.7		TRINITY_DN118221_c0_g1	-10.1332	-3.34101	2.63888	0.000131619	0.0160126	75.4415
TRINITY_DN33889_c1_g3	453.431	8.82474	1.65954	0.000122591	0.0154238	197.072		TRINITY_DN9207_c0_g1	-7.81071	-2.96545	2.83486	3.13831e-05	0.00965737	121.641
TRINITY_DN119291_c0_g1	19.8973	4.3145	0.857536	0.000392447	0.0249786	48.727		TRINITY_DN261824_c0_g1	-299.937	-8.22852	1.11257	0.000297837	0.0221418	126.959
TRINITY_DN18087_c0_g1	27.9459	4.80457	2.17256	8.63928e-05	0.0133405	87.6448		TRINITY_DN458562_c0_g1	-836.138	-9.7076	2.49977	0.000111303	0.014772	233.849
TRINITY_DN15333_c0_g1	9.17378	3.19752	2.16713	9.9623e-05	0.0141427	80.264		TRINITY_DN297976_c0_g1	-162.096	-7.3407	0.328743	0.00164104	0.0462946	53.5869
TRINITY_DN15910_c1_g3	237.043	7.889	0.8099	0.00107849	0.0385083	67.303		TRINITY_DN6824_c0_g1	-7.27888	-2.86372	1.49951	0.00166389	0.046487	28.9442
TRINITY_DN879_c1_g2	1025.22	10.0017	2.78413	8.99069e-05	0.0135024	260.745		TRINITY_DN6824_c0_g2	-6.47438	-2.69474	2.34991	0.000620875	0.0300368	42.7891
TRINITY_DN24836_c0_g2	307.588	8.26485	1.14367	0.000219132	0.0195679	147.871		TRINITY_DN23432_c0_g1	-4.51042	-2.17326	2.14999	0.000213222	0.0194446	60.6368
TRINITY_DN1673_c5_g1	7.2216	2.85232	4.86784	8.5229e-06	0.00597273	196.402		TRINITY_DN178495_c0_g2	-192.382	-7.58783	0.554371	0.00110298	0.0388563	65.6944
TRINITY_DN48018_c0_g1	894.586	9.80508	2.59304	8.92962e-06	0.0060287	710.343		TRINITY_DN154514_c1_g1	-167.489	-7.38793	0.372077	0.00130946	0.0414189	60.178
TRINITY_DN9471_c0_g1	26.9015	4.74962	1.47412	8.06102e-06	0.00588417	186.864		TRINITY_DN27890_c0_g1	-904.008	-9.82019	2.60907	0.000439439	0.0258782	115.524
TRINITY_DN397810_c0_g1	313.029	8.29015	1.16078	0.00177258	0.0476273	55.6035		TRINITY_DN12667_c1_g1	-5.38503	-2.42895	0.958727	0.0010773	0.0385083	33.5559
TRINITY_DN20452_c0_g1	7.65353	2.93613	1.87065	4.86372e-05	0.0115605	101.545		TRINITY_DN173840_c0_g1	-274.184	-8.099	0.994722	0.000199535	0.0188784	154.901
TRINITY_DN29011_c0_g1	15.6205	3.96537	1.95672	5.61678e-05	0.0120341	97.0786		TRINITY_DN27816_c0_g1	-5.40508	-2.43432	1.05317	0.000923957	0.0362288	35.5524
TRINITY_DN47164_c0_g1	6.84599	2.77526	2.03418	0.00123883	0.0404398	32.8927		TRINITY_DN55457_c0_g1	-9.37333	-3.22856	1.76052	0.0019569	0.0498118	27.4973
TRINITY_DN27256_c0_g1	6.81041	2.76774	2.20918	0.00171578	0.0470349	28.9652		TRINITY_DN145962_c0_g1	-232.052	-7.8583	0.781196	0.000897422	0.0356803	72.9617
TRINITY_DN73936_c0_g1	169.614	7.40611	0.384712	0.00118778	0.0397701	63.257		TRINITY_DN94950_c0_g1	-169.224	-7.40279	0.392592	0.00150145	0.044127	56.097
TRINITY_DN143071_c0_g2	6.43245	2.68537	2.18348	0.000589264	0.0293119	43.5327		TRINITY_DN95206_c0_g1	-225.819	-7.81903	0.743567	0.00086364	0.0350458	74.3957
TRINITY_DN50435_c0_g2	188	7.55459	0.515582	0.000864651	0.0350631	74.3516		TRINITY_DN185010_c0_g1	-44.0945	-5.46253	0.35893	0.00188294	0.048905	27.086
TRINITY_DN48615_c0_g1	213.957	7.74118	0.670215	0.00115161	0.0395694	64.264		TRINITY_DN422324_c0_g1	-835.293	-9.70614	2.49762	3.37475e-05	0.00971803	375.424
TRINITY_DN21191_c0_g1	81.7492	6.35313	1.86604	0.000320274	0.0225221	54.6844		TRINITY_DN90369_c2_g1	-221.355	-7.79022	0.711717	0.000692676	0.0316935	83.1784
TRINITY_DN80368_c0_g1	200.716	7.64901	0.591828	0.000544597	0.0283263	93.8877		TRINITY_DN29576_c0_g1	-55.5545	-5.79583	5.07078	7.07169e-05	0.0128641	94.0806
TRINITY_DN9520_c0_g1	527.153	9.04208	1.86336	3.75825e-05	0.0101844	352.215		TRINITY_DN50435_c0_g1	-43.2118	-5.43335	1.48573	0.000135676	0.0163165	72.5916
TRINITY_DN1948_c0_g2	4.08906	2.03177	2.80102	6.29267e-05	0.0125315	92.9239		TRINITY_DN54914_c1_g1	-225.317	-7.81582	0.733438	0.00073765	0.0325984	80.5773
TRINITY_DN3820_c3_g1	8.16704	3.02981	2.08253	3.15508e-05	0.00966163	117.766		TRINITY_DN140811_c0_g1	-278.003	-8.11895	1.02304	0.00183825	0.048423	54.5352
TRINITY_DN16670_c0_g1	53.232	5.73422	3.94143	6.38474e-05	0.0125315	97.5354		TRINITY_DN9520_c0_g2	-402.555	-8.65304	1.49971	6.77818e-05	0.0128604	263.786
TRINITY_DN879_c11_g1	272.989	8.0927	0.983934	0.00138113	0.0422152	62.0067		TRINITY_DN351768_c0_g1	-764.884	-9.5791	2.37559	0.000599483	0.0295182	98.3325
TRINITY_DN34748_c0_g1	11.5324	3.52762	1.22903	0.000594254	0.0294668	41.8826		TRINITY_DN237613_c0_g1	-184.158	-7.5248	0.484673	0.00188041	0.0488849	49.946
TRINITY_DN11669_c0_g1	804.526	9.652	2.44538	1.72095e-05	0.00744381	515.902		TRINITY_DN113681_c1_g1	-267.163	-8.06158	0.953997	0.00047874	0.0268437	100.162
TRINITY_DN53642_c0_g2	224.619	7.81134	0.729898	0.00149938	0.0440955	57.7351		TRINITY_DN250666_c0_g1	-210.16	-7.71534	0.652699	0.000472321	0.0268087	100.842
TRINITY_DN53642_c0_g1	165.302	7.36896	0.355732	0.00131296	0.0414367	60.0957		TRINITY_DN71195_c3_g1	-166.901	-7.38285	0.36148	0.00153026	0.0445151	55.5512
TRINITY_DN11622_c0_g1	2683	11.3896	4.14443	2.58508e-05	0.00877194	491.112		TRINITY_DN135730_c0_g1	-6.02291	-2.59046	3.25007	0.000279612	0.0214339	57.4677
TRINITY_DN34564_c0_g1	199.57	7.64075	0.591386	0.000874054	0.035218	73.9449		TRINITY_DN40992_c1_g1	-303.979	-8.24783	1.12943	0.000162822	0.0178063	171.301
TRINITY_DN277720_c0_g1	533.797	9.06015	1.88145	0.000349573	0.0234671	130.022		TRINITY_DN439710_c0_g1	-260.475	-8.025	0.926042	0.000468587	0.0266817	101.244
TRINITY_DN5028_c0_g1	6.63073	2.72917	2.44298	0.00015322	0.0172375	70.0541		TRINITY_DN248137_c0_g1	-51.6297	-5.69013	0.539246	0.00070878	0.0320103	39.2448
TRINITY_DN103017_c2_g1	625.774	9.2895	2.09806	5.28628e-05	0.0118097	298.007		TRINITY_DN417757_c0_g1	-168.704	-7.39835	0.382732	0.00140266	0.0425172	58.0934
TRINITY_DN24945_c1_g2	4.39761	2.13672	2.6158	0.00193608	0.0497094	27.6143		TRINITY_DN110450_c0_g1	-73.7747	-6.20505	0.978915	0.00061055	0.0297115	42.6159
TRINITY_DN15371_c0_g1	9.20843	3.20295	2.53912	2.93408e-06	0.00368937	262.001		TRINITY_DN163198_c0_g1	-56.4051	-5.81775	3.52224	0.000599523	0.0295182	43.3541
TRINITY_DN95566_c0_g1	9.68743	3.27611	5.63361	0.000252951	0.0204834	59.6047		TRINITY_DN224636_c0_g2	-8.91662	-3.1565	1.34733	0.00126036	0.0408568	31.9922
TRINITY_DN29477_c0_g1	34.2888	5.09966	3.41674	1.81475e-06	0.00342931	333.169		TRINITY_DN44782_c0_g2	-6.23534	-2.64047	5.2635	0.00161173	0.0459483	29.6866
TRINITY_DN228004_c1_g1	230.549	7.84893	0.771566	0.000488822	0.0270422	99.1204		TRINITY_DN68804_c0_g2	-720.634	-9.49312	2.29317	0.000245448	0.0202423	155.989
TRINITY_DN112500_c0_g1	164.433	7.36135	0.350817	0.00160797	0.0458828	54.1521		TRINITY_DN465379_c0_g1	-192.197	-7.58645	0.543038	0.000586197	0.0292288	90.4765
TRINITY_DN73468_c0_g1	27.2225	4.76673	0.414362	0.00140458	0.0425186	30.3344		TRINITY_DN460395_c0_g1	-5767.28	-12.4937	5.2394	0.000140613	0.0165559	207.531
TRINITY_DN151363_c0_g1	4.14848	2.05258	2.48959	4.11022e-05	0.0106545	107.583		TRINITY_DN315583_c0_g1	-166.901	-7.38285	0.36148	0.00153026	0.0445151	55.5512
TRINITY_DN342312_c0_g1	952.403	9.89543	2.68036	0.000346069	0.0233815	130.7		TRINITY_DN155185_c0_g1	-651.1	-9.34674	2.15369	0.000104244	0.0142885	225.754
TRINITY_DN118931_c0_g1	194.466	7.60338	0.546893	0.00179861	0.0479668	51.1399		TRINITY_DN95015_c0_g1	-99.7351	-6.64003	1.38135	0.000155127	0.0173031	69.8837
TRINITY_DN40006_c0_g1	7.10254	2.82833	1.4967	8.84372e-05	0.0133777	82.5915		TRINITY_DN133732_c0_g1	-171.199	-7.41953	0.394015	0.00147323	0.0436671	56.6469
TRINITY_DN55875_c0_g1	185.338	7.53401	0.497626	0.00127373	0.0410048	61.0367		TRINITY_DN67326_c0_g2	-228.809	-7.838	0.750697	0.00175951	0.0475075	53.9372
TRINITY_DN49368_c0_g1	172.832	7.43323	0.410724	0.0011568	0.0396609	64.1167		TRINITY_DN110859_c0_g1	-57.6481	-5.8492	2.21611	0.000615941	0.0298812	42.9174
TRINITY_DN85133_c0_g1	403.562	8.65665	1.50328	0.000132586	0.0160328	189.597		TRINITY_DN75464_c0_g1	-2210.44	-11.1101	3.8678	5.37917e-05	0.0118599	338.631
TRINITY_DN2658_c0_g1	4.68835	2.22908	3.03855	0.00129001	0.0411769	32.3809		TRINITY_DN346538_c0_g1	-482.598	-8.91468	1.74719	0.0017705	0.0476202	55.6383
TRINITY_DN234972_c0_g1	173.304	7.43716	0.413288	0.00154515	0.0448105	55.2751		TRINITY_DN192325_c0_g1	-320.894	-8.32595	1.20165	0.000187977	0.0184749	159.547
TRINITY_DN18587_c0_g1	14.675	3.87529	2.03842	7.02602e-05	0.0128641	90.8176		TRINITY_DN223342_c0_g2	-221.82	-7.79324	0.712065	0.00193071	0.0496323	51.4548
TRINITY_DN46015_c0_g1	192.043	7.58528	0.543554	0.00180518	0.0480584	51.0127		TRINITY_DN213056_c0_g1	-413.627	-8.69219	1.54232	0.00191147	0.0493354	53.4101
TRINITY_DN168348_c0_g1	561.3	9.13263	1.94721	0.00176549	0.0476202	55.7223		TRINITY_DN390449_c0_g1	-691.841	-9.4343	2.23664	0.000161942	0.0177613	192.717
TRINITY_DN52633_c1_g1	21.9126	4.45369	0.562418	0.0011162	0.0391019	33.1087		TRINITY_DN251253_c0_g1	-158.965	-7.31257	0.305809	0.00189351	0.0490781	49.7667
TRINITY_DN98901_c0_g1	402.159	8.65162	1.49831	9.55513e-05	0.013821	222.814		TRINITY_DN490967_c0_g1	-160.865	-7.32971	0.317449	0.00177019	0.0476202	51.5315
TRINITY_DN1367_c5_g1	1289.7	10.3328	3.10697	0.000197583	0.0188217	174.362		TRINITY_DN146677_c0_g1	-932.673	-9.86523	2.6526	0.000183109	0.0184749	181.296
TRINITY_DN29407_c0_g1	348.548	8.44521	1.30871	0.000356282	0.0236928	116.519		TRINITY_DN29945_c0_g1	-5.32408	-2.41253	1.39028	0.000632869	0.0302727	40.9228
TRINITY_DN4581_c0_g1	1470.11	10.5217	3.29017	2.57382e-05	0.00877194	492.199		TRINITY_DN37481_c0_g1	-4.46291	-2.15798	1.87102	0.00190428	0.049296	27.3596
TRINITY_DN92725_c0_g1	4.20712	2.07283	1.65545	0.00165848	0.0464168	28.4546		TRINITY_DN189102_c0_g1	-39.8862	-5.31782	2.91087	0.00075938	0.033013	39.6638
TRINITY_DN82216_c0_g1	681.153	9.41184	2.21489	0.000145873	0.0168439	200.469		TRINITY_DN1289_c0_g1	-1934.5	-10.9177	3.67678	0.000113055	0.014849	231.993
TRINITY_DN88998_c0_g1	6.73242	2.75113	0.814132	0.00111447	0.0390848	33.1282		TRINITY_DN1289_c0_g2	-4.36339	-2.12545	5.23979	0.000100478	0.0141427	83.0677
TRINITY_DN22926_c0_g1	23.8678	4.57699	7.50893	0.000631948	0.0302602	42.5063		TRINITY_DN205016_c0_g1	-298.482	-8.2215	1.09823	0.000513795	0.0277234	96.6732
TRINITY_DN15661_c0_g2	996.798	9.96116	2.74534	0.000509577	0.0276382	106.991		TRINITY_DN34499_c4_g1	-279.093	-8.1246	1.01041	0.000903572	0.0358777	74.9064
TRINITY_DN1638_c1_g1	33.5174	5.06684	3.25868	3.31763e-05	0.00971803	122.708		TRINITY_DN61950_c1_g1	-331.215	-8.37163	1.2356	0.000325537	0.0226311	121.457
TRINITY_DN7678_c1_g1	4.2809	2.09791	1.34314	0.00155475	0.0449361	29.1731		TRINITY_DN6991_c0_g1	-42.0629	-5.39448	3.23918	9.80192e-05	0.0140172	83.8028
TRINITY_DN417289_c0_g1	1949.08	10.9286	3.68906	0.000142562	0.0166968	206.075		TRINITY_DN76792_c0_g1	-171.986	-7.42615	0.408685	0.00126132	0.0408568	61.3433
TRINITY_DN10338_c0_g1	8.5334	3.09312	1.97567	0.00020823	0.0193085	61.9071		TRINITY_DN132023_c0_g3	-339.496	-8.40725	1.27474	0.00166413	0.046487	57.5042
TRINITY_DN77847_c3_g1	209.686	7.71209	0.653764	0.000812195	0.0339909	76.7473		TRINITY_DN3357_c0_g2	-6.55197	-2.71193	5.70463	1.11223e-06	0.00318258	376.421
TRINITY_DN22441_c1_g2	239.192	7.90203	0.813697	0.000836899	0.0345309	75.5913		TRINITY_DN79755_c0_g1	-161.671	-7.33691	0.333655	0.00152474	0.0444575	55.6546
TRINITY_DN116909_c0_g1	9.20622	3.20261	3.03337	0.00059916	0.0295182	43.364		TRINITY_DN265956_c0_g1	-341.581	-8.41608	1.27748	0.000279529	0.0214339	131.031
TRINITY_DN54780_c0_g2	156.005	7.28544	0.283123	0.00183524	0.0484071	50.5787		TRINITY_DN59876_c4_g1	-268.748	-8.07011	0.963592	0.00026949	0.0210669	133.436
TRINITY_DN72157_c0_g1	24.3337	4.60488	0.747415	0.0010333	0.0379007	34.2467		TRINITY_DN80417_c3_g1	-607.97	-9.24786	2.05929	0.000928467	0.0362991	78.252
TRINITY_DN126800_c0_g1	4.56042	2.18917	7.23101	1.50014e-07	0.00158852	700.439		TRINITY_DN380067_c0_g1	-193.387	-7.59534	0.552106	0.000570116	0.028956	91.7513
TRINITY_DN300380_c0_g1	267.818	8.06511	0.960332	0.000216744	0.0195679	148.677		TRINITY_DN8403_c8_g1	-1330.93	-10.3782	3.14996	7.69027e-05	0.0130082	282.343
TRINITY_DN59745_c0_g1	4.49246	2.1675	2.18758	0.000213415	0.0194446	60.6174		TRINITY_DN170024_c0_g1	-210.001	-7.71425	0.642938	0.00101979	0.0377689	68.3724
TRINITY_DN339055_c0_g1	233.576	7.86775	0.785524	0.000667836	0.0311713	84.7251		TRINITY_DN34910_c1_g1	-222.835	-7.79983	0.728963	0.000360653	0.0238725	115.407
TRINITY_DN12321_c0_g1	9.74385	3.28449	2.72827	2.48098e-05	0.00871534	131.41		TRINITY_DN16304_c0_g1	-4.32328	-2.11213	2.58786	2.36546e-05	0.00871534	129.904
TRINITY_DN2445_c1_g1	31.5195	4.97817	2.75892	0.00114808	0.0395349	33.8736		TRINITY_DN156927_c0_g1	-305.709	-8.25601	1.13209	0.000316431	0.0224709	123.187
TRINITY_DN4942_c5_g1	824.145	9.68675	2.47937	0.00176766	0.0476202	55.6859		TRINITY_DN156144_c0_g3	-207.92	-7.69989	0.643305	0.00060592	0.029601	88.9822
TRINITY_DN30576_c0_g1	63.6742	5.99264	1.49659	6.26667e-05	0.0125315	93.6789		TRINITY_DN192230_c0_g2	-18.8798	-4.23877	2.15542	0.00146264	0.043454	30.8365
TRINITY_DN41188_c0_g2	240.867	7.91209	0.819578	0.000957463	0.0366057	71.0958		TRINITY_DN373895_c0_g1	-158.765	-7.31075	0.300638	0.00194978	0.0497355	49.0172
TRINITY_DN222081_c0_g1	51.7911	5.69463	0.481962	0.000759074	0.033013	38.2591		TRINITY_DN312536_c0_g1	-178.886	-7.4829	0.463761	0.00170295	0.0468901	52.5727
TRINITY_DN7200_c0_g1	5.12201	2.35671	6.41067	0.000205685	0.0191546	64.2494		TRINITY_DN76138_c0_g1	-64.8571	-6.01919	2.01922	0.000255162	0.0204834	59.4163
TRINITY_DN102758_c1_g1	37.2482	5.2191	1.19487	0.00115018	0.0395422	33.8497		TRINITY_DN337070_c0_g1	-45.1829	-5.4977	1.11855	0.00118512	0.0397701	33.4612
TRINITY_DN19834_c0_g1	6.03577	2.59354	1.24093	0.000557202	0.0285851	42.8847		TRINITY_DN147548_c0_g2	-4.51243	-2.1739	2.9515	0.00083671	0.0345309	38.2325
TRINITY_DN15722_c0_g1	4.60804	2.20415	1.71125	0.000566621	0.0288485	42.6217		TRINITY_DN37104_c0_g2	-5.32143	-2.41181	1.45632	0.00184207	0.048423	27.354
TRINITY_DN85101_c0_g1	4.06508	2.02328	0.834286	0.00133172	0.0416202	30.9591		TRINITY_DN54065_c0_g1	-71.568	-6.16124	0.954866	0.000342563	0.0232484	51.7822
TRINITY_DN102424_c0_g1	182.077	7.50841	0.469836	0.000998579	0.0373581	69.1076		TRINITY_DN45857_c1_g1	-159.588	-7.31821	0.31727	0.00164975	0.0464001	53.4407
TRINITY_DN281101_c0_g1	1281.6	10.3237	3.09815	5.71238e-05	0.012082	328.444		TRINITY_DN78701_c0_g1	-176.575	-7.46414	0.447772	0.00196501	0.0498944	48.8198
TRINITY_DN192230_c0_g3	243.394	7.92715	0.837028	0.000298394	0.0221418	126.841		TRINITY_DN35685_c2_g1	-383.722	-8.58392	1.43462	0.000101722	0.0141807	216.054
TRINITY_DN16128_c0_g1	30.525	4.93192	2.5266	1.02159e-05	0.00621049	178.774		TRINITY_DN90652_c0_g1	-5.87056	-2.5535	0.855793	0.000640223	0.0304706	40.7488
TRINITY_DN7085_c1_g2	285.14	8.15552	1.04257	0.000242936	0.0201994	140.494		TRINITY_DN126574_c0_g2	-211.23	-7.72267	0.651567	0.000834196	0.0345309	75.7153
TRINITY_DN107000_c0_g1	10.7399	3.42491	2.12641	0.000266662	0.0210669	58.4313		TRINITY_DN199528_c0_g1	-161.731	-7.33745	0.333993	0.00175508	0.0474697	51.7602
TRINITY_DN72898_c0_g1	6.3163	2.65908	1.22725	0.00070835	0.0320103	39.2536		TRINITY_DN1112_c0_g2	-58.8955	-5.88008	2.54435	5.14788e-06	0.00504943	224.102
TRINITY_DN82697_c0_g1	13.7846	3.78499	2.25666	0.000877899	0.0353049	37.5402		TRINITY_DN451044_c0_g1	-160.865	-7.32971	0.317449	0.00177019	0.0476202	51.5315
TRINITY_DN56110_c0_g1	7.87199	2.97673	1.09518	0.000986508	0.0371557	34.6884		TRINITY_DN122908_c0_g1	-171.679	-7.42357	0.393503	0.00175663	0.0474911	51.7367
TRINITY_DN39368_c0_g1	13.3713	3.74107	0.801171	0.000270512	0.0210669	55.7066		TRINITY_DN148488_c1_g1	-208.149	-7.70147	0.640055	0.000390164	0.0249165	110.962
TRINITY_DN39509_c0_g1	287.688	8.16836	1.05013	0.000709656	0.0320269	83.3808		TRINITY_DN54336_c0_g1	-33.3642	-5.06023	0.687473	0.000548708	0.0284371	43.1269
TRINITY_DN90233_c0_g1	200.708	7.64896	0.594818	0.000993657	0.0372405	69.2815		TRINITY_DN164187_c0_g1	-156.596	-7.2909	0.295077	0.00196723	0.0498969	48.7912
TRINITY_DN20181_c0_g1	11.8859	3.57118	1.91203	1.86735e-05	0.00761201	140.759		TRINITY_DN98_c1_g2	-26.9393	-4.75164	4.93672	1.55906e-06	0.00337488	350.817
TRINITY_DN124578_c0_g1	59.2852	5.8896	0.728503	0.000510342	0.0276421	44.4937		TRINITY_DN263095_c0_g1	-201.025	-7.65123	0.595606	0.00069582	0.0317056	82.9885
TRINITY_DN415215_c0_g1	295.839	8.20867	1.08815	0.000326393	0.0226333	121.298		TRINITY_DN17837_c1_g1	-277.63	-8.11702	1.00549	0.000466257	0.0266573	101.497
TRINITY_DN23951_c1_g1	6.55258	2.71206	2.14454	0.000168572	0.0178952	66.1461		TRINITY_DN494554_c0_g1	-165.84	-7.37364	0.365829	0.00139373	0.0423695	58.2839
TRINITY_DN237108_c0_g1	446.647	8.80299	1.6385	7.24382e-05	0.0128958	255.317		TRINITY_DN421546_c0_g1	-156.965	-7.2943	0.289464	0.00189605	0.0491237	49.7322
TRINITY_DN24966_c0_g1	7.9706	2.99469	2.12596	2.71005e-05	0.00907099	124.031		TRINITY_DN28440_c1_g1	-172.871	-7.43356	0.403929	0.00145626	0.043362	56.9852
TRINITY_DN71175_c0_g1	210.975	7.72093	0.655142	0.000417178	0.0256253	107.309		TRINITY_DN21023_c0_g2	-352.706	-8.46232	1.32002	0.000297779	0.0221418	126.971
TRINITY_DN53694_c0_g1	184.551	7.52788	0.493399	0.00116546	0.0397015	63.8728		TRINITY_DN43217_c1_g2	-175.785	-7.45767	0.433919	0.00106338	0.0382329	66.9304
TRINITY_DN12534_c0_g1	633.435	9.30705	3.9322	4.6165e-07	0.00181128	529.879		TRINITY_DN43217_c1_g1	-176.517	-7.46366	0.434928	0.000929235	0.0362991	71.6827
TRINITY_DN48522_c0_g2	301.251	8.23482	1.11938	0.0015969	0.0456706	58.7789		TRINITY_DN1376_c2_g3	-107.694	-6.7508	2.74957	6.91003e-05	0.0128641	94.8521
TRINITY_DN254770_c0_g1	261.035	8.0281	0.931567	0.00186445	0.0486664	53.8053		TRINITY_DN456794_c0_g1	-252.474	-7.97999	2.65482	4.85611e-06	0.00483885	236.454
TRINITY_DN127873_c0_g1	8.34492	3.0609	3.29297	0.000406959	0.0253949	50.0724		TRINITY_DN73627_c0_g1	-13.7502	-3.78138	2.15771	0.00125727	0.040831	32.7051
TRINITY_DN43159_c1_g2	5.06831	2.3415	3.24742	0.000319892	0.0225221	54.7083		TRINITY_DN167284_c0_g1	-286.753	-8.16366	1.05072	0.000192998	0.0186394	157.478
TRINITY_DN140148_c0_g1	250.434	7.96829	0.876078	0.00081428	0.0340328	76.8805		TRINITY_DN246454_c0_g1	-162.5	-7.3443	0.338694	0.00172623	0.0472183	52.2054
TRINITY_DN6_c39_g2	275.983	8.10844	0.999288	0.000202724	0.0189103	153.688		TRINITY_DN48555_c0_g1	-280.897	-8.1339	1.02412	0.000226167	0.019811	145.571
TRINITY_DN50665_c3_g1	200.708	7.64896	0.594818	0.000993657	0.0372405	69.2815		TRINITY_DN10290_c0_g2	-35.4712	-5.14858	2.08593	0.000160251	0.01768	70.3001
TRINITY_DN22481_c0_g1	66.1949	6.04865	3.59727	8.00166e-05	0.0130149	90.0584		TRINITY_DN10290_c0_g1	-381.24	-8.57456	1.4277	0.000281558	0.0215287	131.036
TRINITY_DN24051_c0_g2	9.48291	3.24533	2.50813	4.50024e-05	0.0112106	106.796		TRINITY_DN446786_c0_g1	-177.841	-7.47444	0.457926	0.00149424	0.044047	56.236
TRINITY_DN174338_c0_g1	165.485	7.37055	0.360993	0.00173229	0.0472946	52.111		TRINITY_DN61969_c2_g1	-804.717	-9.65234	2.44601	1.59617e-05	0.00715725	535.199
TRINITY_DN18087_c1_g1	157.295	7.29733	0.295538	0.00171007	0.0469809	52.4596		TRINITY_DN220228_c0_g1	-172.005	-7.42631	0.398813	0.00128423	0.0411769	60.7806
TRINITY_DN61638_c0_g1	70.3261	6.13599	0.942011	0.000423743	0.025698	48.1801		TRINITY_DN70419_c0_g1	-5.18631	-2.37471	1.21555	0.0010303	0.0378898	34.1256
TRINITY_DN72565_c0_g1	211.098	7.72177	0.660876	0.000582165	0.0292224	90.7912		TRINITY_DN44174_c0_g2	-27.6479	-4.7891	1.78124	0.00134783	0.041804	31.8343
TRINITY_DN29975_c0_g1	1395.33	10.4464	3.21604	9.63973e-05	0.0139114	251.644		TRINITY_DN195_c0_g1	-6.27297	-2.64915	5.06567	4.30638e-07	0.00180225	494.864
TRINITY_DN76499_c0_g1	7.81164	2.96563	2.54746	4.12424e-05	0.0106545	108.417		TRINITY_DN18511_c0_g1	-6.31293	-2.65831	1.84601	1.92898e-05	0.00778783	139.218
TRINITY_DN8654_c0_g1	4.31068	2.10792	2.76162	0.000249284	0.0204029	59.0579		TRINITY_DN188282_c0_g1	-177.616	-7.47262	0.444423	0.00098501	0.0371381	69.5902
TRINITY_DN41050_c0_g1	190.15	7.571	0.523785	0.00073867	0.0325984	80.5211		TRINITY_DN44541_c0_g1	-165.84	-7.37364	0.365829	0.00139373	0.0423695	58.2839
TRINITY_DN15828_c1_g1	204.606	7.67671	0.625415	0.00189118	0.0490378	50.8901		TRINITY_DN62470_c2_g1	-175.785	-7.45767	0.433919	0.00106338	0.0382329	66.9304
TRINITY_DN39357_c0_g1	184.09	7.52427	0.491142	0.00109613	0.0388109	65.9036		TRINITY_DN30689_c0_g1	-635.166	-9.31099	2.1177	0.00118596	0.0397701	68.8021
TRINITY_DN25168_c0_g1	265.546	8.05282	0.952424	0.000530843	0.0279706	95.1019		TRINITY_DN465253_c0_g1	-10699.9	-13.3853	6.12878	0.000139818	0.0165296	208.133
TRINITY_DN5432_c5_g2	4.07004	2.02504	3.0572	0.0014869	0.0439048	30.6389		TRINITY_DN417096_c0_g1	-411.482	-8.68469	1.53123	0.000185955	0.0184749	160.404
TRINITY_DN109573_c0_g1	177.108	7.46848	0.434808	0.00128048	0.0411379	60.8717		TRINITY_DN119611_c0_g1	-256.447	-8.00252	0.912642	0.00129949	0.0413397	63.0645
TRINITY_DN21023_c0_g1	5.31996	2.41141	1.8008	0.0010594	0.0382303	34.0921		TRINITY_DN131391_c0_g2	-354.943	-8.47144	1.32714	0.00118109	0.0397687	68.9516
TRINITY_DN12009_c1_g1	24.4849	4.61382	0.702841	0.000737662	0.0325984	38.6678		TRINITY_DN131391_c0_g1	-269.916	-8.07637	0.965944	0.000614385	0.0298288	88.3628
TRINITY_DN11130_c0_g1	5.08554	2.3464	2.93592	0.000132412	0.0160328	74.9196		TRINITY_DN368560_c0_g1	-255.291	-7.996	0.904537	0.000504754	0.0275517	97.5384
TRINITY_DN6242_c1_g1	7.11265	2.83039	2.24431	0.000126732	0.0157539	73.4216		TRINITY_DN242533_c0_g1	-267.555	-8.06369	0.958478	0.00117917	0.0397687	66.2465
TRINITY_DN110849_c3_g1	173.889	7.44202	0.420399	0.00152131	0.0444125	55.7192		TRINITY_DN125883_c0_g3	-320.407	-8.32376	1.20429	0.00120833	0.0399652	67.9197
TRINITY_DN165677_c0_g1	32.7877	5.03508	1.36288	0.00168058	0.0467013	29.2026		TRINITY_DN7505_c0_g1	-4.80129	-2.26342	2.64184	6.67757e-06	0.00550535	199.05
TRINITY_DN20952_c0_g1	8.98439	3.16742	1.95757	0.000190276	0.0186346	63.8801		TRINITY_DN224054_c0_g1	-361.868	-8.49932	1.35797	9.08998e-05	0.0135865	228.354
TRINITY_DN23415_c0_g1	7.60978	2.92786	1.67218	0.000138714	0.0164774	70.5759		TRINITY_DN123829_c1_g1	-183.35	-7.51846	0.488791	0.000804351	0.0337752	77.1253
TRINITY_DN512_c0_g1	4.75665	2.24994	2.08364	2.37836e-05	0.00871534	129.665		TRINITY_DN13608_c0_g2	-10.1746	-3.34691	1.7029	0.000470709	0.026763	46.5705
TRINITY_DN1589_c0_g2	4.05474	2.01961	2.65333	0.000115276	0.0149826	75.3037		TRINITY_DN167061_c0_g1	-175.3	-7.45368	0.424694	0.00101331	0.0376623	68.5945
TRINITY_DN154546_c0_g1	18.5966	4.21697	1.00469	0.00190969	0.0493354	27.5991		TRINITY_DN5491_c0_g1	-209.4	-7.71012	10.0015	1.66426e-05	0.00729229	155.937
TRINITY_DN21208_c0_g1	8.12726	3.02277	1.84873	0.000212028	0.0194311	60.849		TRINITY_DN115321_c0_g1	-423.826	-8.72733	1.56658	0.00104758	0.0381013	73.4466
TRINITY_DN33384_c0_g1	7.30897	2.86967	2.66867	4.95961e-05	0.0116608	103.258		TRINITY_DN16688_c1_g2	-40.4915	-5.33955	2.27263	0.0012632	0.0408807	32.6456
TRINITY_DN269961_c0_g1	617.98	9.27142	2.08135	0.00018465	0.0184749	177.396		TRINITY_DN16688_c1_g1	-6.93504	-2.7939	4.25743	1.42095e-05	0.00707948	164.693
TRINITY_DN40940_c0_g1	17.0917	4.09522	2.45264	6.80457e-05	0.0128604	95.3685		TRINITY_DN90299_c0_g1	-8.28684	-3.05082	4.32141	0.000540489	0.0283174	45.0671
TRINITY_DN15205_c0_g1	25.5326	4.67427	1.62004	0.000478528	0.0268437	47.1567		TRINITY_DN12531_c5_g1	-5.17908	-2.37269	1.28309	0.000834975	0.0345309	36.925
TRINITY_DN21171_c0_g1	687.845	9.42594	2.22879	0.00164158	0.0462946	57.923		TRINITY_DN134773_c0_g1	-220.527	-7.78481	0.713569	0.000319389	0.0225221	122.617
TRINITY_DN0_c2_g2	7.14186	2.8363	2.01994	0.00158311	0.0454419	29.896		TRINITY_DN108014_c0_g1	-428.612	-8.74353	1.58179	0.000111591	0.014779	206.42
TRINITY_DN171660_c0_g1	4.54347	2.18379	1.94433	0.00174276	0.0474256	28.4429		TRINITY_DN343023_c0_g1	-183.35	-7.51846	0.488791	0.000804351	0.0337752	77.1253
TRINITY_DN22666_c0_g1	11.4838	3.52153	2.50612	0.00145212	0.0433263	30.9234		TRINITY_DN18751_c0_g1	-6.90715	-2.78809	1.23509	0.00168705	0.0467013	28.2839
TRINITY_DN114746_c0_g1	208.063	7.70087	0.643077	0.000678074	0.0314364	84.0775		TRINITY_DN20681_c1_g4	-673.184	-9.39486	2.19893	2.35759e-05	0.00871534	442.414
TRINITY_DN41424_c0_g1	242.657	7.92277	0.829868	0.000930672	0.0362991	72.1016		TRINITY_DN200515_c0_g1	-339.886	-8.40891	1.27137	0.000179451	0.0184547	163.256
TRINITY_DN383355_c0_g1	413.009	8.69003	1.53289	0.00011223	0.0148323	205.84		TRINITY_DN57528_c0_g1	-53.0168	-5.72838	0.568973	0.00187411	0.0488155	27.6062
TRINITY_DN97442_c0_g1	6.12053	2.61366	3.74799	0.00168304	0.0467013	29.1857		TRINITY_DN111429_c0_g1	-221.34	-7.79012	0.723525	0.000426143	0.025698	106.174
TRINITY_DN7038_c0_g1	4.35004	2.12103	3.46516	9.19111e-05	0.0136255	85.7404		TRINITY_DN157433_c0_g1	-168.999	-7.40087	0.37757	0.00137439	0.0421694	58.7035
TRINITY_DN21571_c0_g3	15.7747	3.97954	1.45073	0.00033968	0.0231528	51.9082		TRINITY_DN43159_c0_g1	-312.441	-8.28744	1.16026	0.000210417	0.0194252	150.877
TRINITY_DN440415_c0_g1	174.777	7.44937	0.425791	0.00164584	0.046373	53.5062		TRINITY_DN429922_c0_g1	-165.228	-7.36831	0.355091	0.00177702	0.0476595	51.429
TRINITY_DN26267_c0_g1	4.81983	2.26898	3.14521	0.00027082	0.0210669	58.1413		TRINITY_DN81060_c0_g1	-12.6831	-3.66483	4.30748	3.68888e-06	0.00412569	261.64
TRINITY_DN205075_c0_g1	4.77335	2.255	1.69027	0.000906815	0.0359383	35.8028		TRINITY_DN81060_c0_g2	-334.545	-8.38606	1.25285	0.000300857	0.0222163	126.322
TRINITY_DN5902_c0_g2	4.91909	2.29839	2.20542	0.000130647	0.0159943	72.0752		TRINITY_DN352_c0_g1	-5.77813	-2.5306	3.6703	2.56998e-06	0.00360435	273.819
TRINITY_DN64605_c0_g1	249.764	7.96442	0.873442	0.000609922	0.0297115	88.6878		TRINITY_DN259618_c0_g1	-223.929	-7.8069	0.724615	0.00174561	0.0474589	53.8879
TRINITY_DN27577_c0_g2	194.549	7.60399	0.547423	0.00187483	0.0488155	50.1752		TRINITY_DN301282_c0_g1	-927.87	-9.85778	2.64346	0.000158523	0.0175201	195.187
TRINITY_DN170424_c0_g1	184.767	7.52956	0.491637	0.00133614	0.0416265	59.5592		TRINITY_DN346602_c0_g1	-191.487	-7.5811	0.533875	0.000752039	0.0329679	79.7944
TRINITY_DN23690_c1_g1	233.529	7.86746	0.785653	0.000673551	0.031299	84.3617		TRINITY_DN7960_c0_g1	-1143.87	-10.1597	2.93632	0.00192963	0.049625	53.1409
TRINITY_DN1367_c0_g1	20.5036	4.3578	6.65416	0.00014448	0.016765	72.9639		TRINITY_DN12471_c0_g1	-5.63565	-2.49458	2.29287	0.000196753	0.0187978	62.8506
TRINITY_DN304079_c0_g1	45.1074	5.49529	2.08581	0.000902563	0.0358603	37.1461		TRINITY_DN33378_c0_g1	-6.7992	-2.76536	1.58143	0.000769486	0.0331767	38.1812
TRINITY_DN146914_c0_g1	25.9479	4.69755	1.21894	0.00143263	0.0429693	31.0869		TRINITY_DN236069_c0_g1	-187.225	-7.54863	0.52127	0.00125698	0.040831	61.4516
TRINITY_DN269881_c0_g1	190.647	7.57476	0.532924	0.000843023	0.03468	75.3125		TRINITY_DN74426_c0_g1	-160.216	-7.32387	0.317303	0.00157914	0.0453693	54.6593
TRINITY_DN4599_c1_g1	7.33594	2.87498	2.97271	0.000486948	0.0270378	46.8521		TRINITY_DN249262_c0_g1	-429.816	-8.74757	1.59072	0.000268254	0.0210669	137.811
TRINITY_DN112303_c0_g1	14.9227	3.89944	1.87992	7.11576e-05	0.0128641	89.3173		TRINITY_DN107686_c0_g1	-41.7318	-5.38307	1.45216	2.93852e-06	0.00368937	261.869
TRINITY_DN139019_c0_g1	382.668	8.57995	1.4308	7.82631e-05	0.0130149	245.796		TRINITY_DN69650_c0_g1	-26.2302	-4.71315	1.17024	0.000804161	0.0337752	38.44
TRINITY_DN93072_c0_g3	305.783	8.25636	1.13199	0.000254513	0.0204834	137.282		TRINITY_DN127361_c0_g1	-461.611	-8.85053	1.6793	0.00149104	0.0440063	60.9584
TRINITY_DN234712_c0_g1	426.255	8.73557	1.576	0.00151321	0.0443247	60.483		TRINITY_DN344333_c0_g1	-446.508	-8.80254	1.63902	6.47088e-05	0.0125315	269.864
TRINITY_DN23309_c1_g3	207.523	7.69713	0.640477	0.00129022	0.0411769	60.6359		TRINITY_DN8383_c0_g3	-115.593	-6.85291	3.50863	0.000311355	0.0223764	55.253
TRINITY_DN422763_c0_g1	330.299	8.36763	5.1629	5.91982e-06	0.00531016	222.563		TRINITY_DN8383_c0_g1	-5.93658	-2.56963	5.46844	0.000302558	0.0222666	55.8355
TRINITY_DN183030_c0_g1	78.6696	6.29774	1.07942	0.000370543	0.0242028	50.9655		TRINITY_DN464838_c0_g1	-183.732	-7.52146	0.485129	0.000711302	0.0320551	82.0715
TRINITY_DN34216_c0_g1	1491.75	10.5428	3.31394	0.00123496	0.0403991	67.3484		TRINITY_DN306400_c0_g1	-175.3	-7.45368	0.424694	0.00101331	0.0376623	68.5945
TRINITY_DN34408_c0_g1	485.943	8.92464	1.75143	0.000164337	0.0178251	173.192		TRINITY_DN132836_c0_g1	-1733.82	-10.7597	3.52471	5.66639e-06	0.00525756	919.247
TRINITY_DN31848_c0_g1	35.4697	5.14851	2.5008	0.001103	0.0388563	34.4003		TRINITY_DN50047_c0_g1	-4.55384	-2.18708	1.26347	0.00169406	0.0467868	28.2218
TRINITY_DN110480_c0_g1	22.3628	4.48303	2.08835	0.000105663	0.0143151	81.5314		TRINITY_DN50605_c0_g1	-10.2313	-3.35492	1.38882	0.000181962	0.0184749	64.1406
TRINITY_DN60640_c0_g1	5.97059	2.57787	2.01163	0.000312357	0.0223764	53.0938		TRINITY_DN331_c1_g1	-52.7785	-5.72188	9.55497	0.000192744	0.0186394	65.7764
TRINITY_DN2068_c0_g1	21.1021	4.39931	3.17294	0.000580614	0.0292224	43.8774		TRINITY_DN385142_c0_g1	-3035.21	-11.5676	4.32334	0.000311809	0.0223764	137.917
TRINITY_DN26202_c0_g2	56.5419	5.82125	3.12164	0.000616643	0.0298922	42.8991		TRINITY_DN73356_c0_g1	-493.64	-8.94731	1.77263	0.00032425	0.0226161	132.187
TRINITY_DN147665_c0_g1	8.2737	3.04853	1.52007	0.000308196	0.0223764	53.163		TRINITY_DN219677_c0_g1	-181.36	-7.50272	0.474702	0.00116405	0.0397015	63.9123
TRINITY_DN544_c0_g1	6.31268	2.65825	4.79435	0.000193528	0.0186619	65.68		TRINITY_DN10324_c1_g2	-23.9923	-4.5845	3.39322	2.02437e-07	0.00158852	634.653
TRINITY_DN195697_c0_g1	161.687	7.33706	0.326009	0.0015657	0.0451694	54.9003		TRINITY_DN12342_c0_g1	-4.22249	-2.0781	3.41382	0.000466068	0.0266573	47.6208
TRINITY_DN22116_c0_g2	202.495	7.66174	0.603833	0.000458614	0.0264371	102.341		TRINITY_DN208876_c0_g1	-21.6811	-4.43837	0.620843	0.00144013	0.0431043	30.0738
TRINITY_DN47690_c0_g1	9.90353	3.30794	1.83911	3.12655e-05	0.00965737	118.131		TRINITY_DN215486_c0_g2	-198.641	-7.63402	0.58051	0.000950543	0.0365612	70.8618
TRINITY_DN387361_c0_g1	895.021	9.80578	2.59344	0.000192305	0.0186394	176.8		TRINITY_DN169548_c0_g1	-366.768	-8.51872	1.38168	0.00162626	0.0460905	58.2124
TRINITY_DN5544_c0_g1	373.093	8.54339	1.39738	7.99324e-05	0.0130149	243.26		TRINITY_DN155190_c0_g1	-193.873	-7.59897	0.541579	0.00172545	0.0472183	52.2177
TRINITY_DN83688_c0_g1	237.653	7.89271	0.804636	0.000499937	0.0273642	98.0088		TRINITY_DN20817_c0_g1	-5.93795	-2.56996	2.67807	0.000173745	0.0181648	67.967
TRINITY_DN20681_c1_g2	7.25461	2.8589	1.53982	7.92216e-05	0.0130149	85.8078		TRINITY_DN385333_c0_g1	-105.442	-6.72031	1.45801	5.5749e-05	0.0119853	97.5838
TRINITY_DN5879_c0_g1	4.58622	2.19731	4.61457	0.000215771	0.0195679	63.1457		TRINITY_DN304491_c0_g1	-206.84	-7.69237	0.644388	0.00108018	0.0385281	66.3978
TRINITY_DN180664_c0_g1	22.0374	4.46188	1.76978	7.90802e-05	0.0130149	86.7801		TRINITY_DN135551_c0_g1	-489.937	-8.93645	1.76543	0.000115995	0.0150147	202.519
TRINITY_DN21535_c1_g2	227.032	7.82675	0.752603	0.000456474	0.0264371	102.581		TRINITY_DN31479_c0_g1	-7.01752	-2.81096	1.39808	0.000641514	0.0304718	40.7185
TRINITY_DN234243_c0_g1	70.317	6.1358	2.42759	0.000169758	0.0179407	68.8578		TRINITY_DN167580_c0_g1	-187.743	-7.55262	0.501888	0.00140026	0.0424857	58.1443
TRINITY_DN83353_c0_g1	5.65884	2.50051	1.28547	0.000850388	0.0347778	36.6737		TRINITY_DN269690_c0_g1	-525.66	-9.03799	1.86395	0.00162479	0.0460905	58.2406
TRINITY_DN27890_c1_g1	10.1612	3.345	3.18084	0.000255092	0.0204834	59.4222		TRINITY_DN155048_c1_g1	-360.944	-8.49563	1.35814	0.00115569	0.0396609	69.7464
TRINITY_DN346099_c0_g1	10.7563	3.4271	2.22309	0.00183392	0.0484071	28.2138		TRINITY_DN34062_c0_g1	-1229.02	-10.2633	3.0404	0.000622167	0.0300368	96.4508
TRINITY_DN40442_c0_g1	47.9625	5.58384	0.474641	0.00131607	0.0414539	31.0991		TRINITY_DN418488_c0_g1	-164.743	-7.36407	0.344853	0.00185858	0.0486244	50.2489
TRINITY_DN879_c0_g1	22.2323	4.47459	2.10004	7.79136e-05	0.0130082	90.0263		TRINITY_DN124382_c0_g1	-221.158	-7.78893	0.708682	0.000923248	0.0362288	71.9184
TRINITY_DN879_c0_g2	198.803	7.6352	0.584537	0.000789394	0.03345	77.8616		TRINITY_DN16181_c0_g1	-4.69688	-2.2317	2.22812	0.000196097	0.0187942	62.4645
TRINITY_DN110783_c1_g3	175.424	7.4547	0.421708	0.00159603	0.0456665	54.3605		TRINITY_DN270411_c0_g1	-744.011	-9.53918	2.33728	2.46791e-05	0.00871534	432.64
TRINITY_DN16577_c0_g1	7.3468	2.87712	2.87246	0.000274819	0.0212463	57.8314		TRINITY_DN1811_c6_g1	-34.1529	-5.09394	3.45829	1.36572e-06	0.00337133	363.907
TRINITY_DN40672_c0_g1	192.864	7.59144	0.550614	0.00130742	0.0414189	60.226		TRINITY_DN20603_c10_g1	-167.945	-7.39185	0.381738	0.00132558	0.0415866	59.8018
TRINITY_DN130877_c0_g1	7.03769	2.8151	1.8606	4.53051e-05	0.0112414	104.05		TRINITY_DN348909_c0_g1	-214.689	-7.74611	0.688437	0.000708475	0.0320103	82.2368
TRINITY_DN2069_c2_g1	68.0358	6.08822	0.899776	0.000339592	0.0231528	51.6775		TRINITY_DN213683_c0_g1	-196.925	-7.6215	0.578657	0.000653303	0.0308181	85.6703
TRINITY_DN2069_c2_g2	364.761	8.51081	1.3665	0.000438302	0.0258782	108.154		TRINITY_DN42964_c0_g1	-291.253	-8.18613	1.07583	0.000294079	0.021962	127.764
TRINITY_DN49568_c2_g1	6.1125	2.61176	2.97117	0.000862076	0.0350276	37.8009		TRINITY_DN237551_c0_g1	-525.13	-9.03653	1.85834	0.000329351	0.0227202	133.447
TRINITY_DN10679_c0_g1	5.71945	2.51588	3.27291	1.01532e-05	0.00621049	174.319		TRINITY_DN153080_c1_g1	-36.5858	-5.19321	1.89631	0.000288416	0.0218329	56.821
TRINITY_DN39973_c0_g1	7.49972	2.90684	1.35474	0.000687232	0.0315594	39.6959		TRINITY_DN128134_c1_g1	-9.80622	-3.2937	0.829789	0.000219573	0.0195795	60.0078
TRINITY_DN113270_c0_g1	46.4391	5.53727	1.13658	0.000189199	0.0185581	63.3931		TRINITY_DN66184_c1_g1	-253.754	-7.98729	0.891759	0.000669117	0.0311837	84.6433
TRINITY_DN18191_c0_g1	18.9568	4.24464	2.48213	5.08256e-05	0.0117113	105.687		TRINITY_DN49800_c0_g1	-7.91079	-2.98382	0.729861	0.000968663	0.036736	34.9273
TRINITY_DN26012_c0_g1	444.23	8.79516	1.63158	7.3479e-05	0.0129208	253.534		TRINITY_DN33330_c0_g1	-46.3347	-5.53402	3.17792	0.000824065	0.0342521	38.4542
TRINITY_DN6283_c0_g1	52.1747	5.70528	5.82666	0.00030709	0.0223641	55.5327		TRINITY_DN483679_c0_g1	-166.901	-7.38285	0.36148	0.00153026	0.0445151	55.5512
TRINITY_DN33378_c0_g2	318.133	8.31349	1.19009	0.00101832	0.0377369	73.1461		TRINITY_DN46786_c0_g1	-356.991	-8.47974	1.34058	0.000116737	0.0150478	201.884
TRINITY_DN11606_c0_g1	7.74522	2.95331	1.95629	0.00016503	0.0178312	66.416		TRINITY_DN17099_c0_g1	-4.68519	-2.22811	2.37083	6.42529e-05	0.0125315	92.2572
TRINITY_DN761_c4_g1	4.47923	2.16325	2.53067	6.29327e-05	0.0125315	92.9209		TRINITY_DN12550_c0_g1	-5.7741	-2.5296	2.87336	0.00037439	0.0243404	51.6366
TRINITY_DN223670_c0_g1	195.357	7.60997	0.566648	0.00131828	0.0414879	59.9714		TRINITY_DN355995_c0_g1	-213.342	-7.73703	0.671143	0.000433726	0.0257106	105.241
TRINITY_DN345631_c0_g1	333.761	8.38267	3.02749	4.73386e-06	0.00483885	240.264		TRINITY_DN427720_c0_g1	-367.026	-8.51974	1.37484	9.80239e-05	0.0140172	220.029
TRINITY_DN6595_c1_g1	5.047	2.33543	2.13425	0.000515594	0.0277828	44.7098		TRINITY_DN81712_c0_g3	-251.35	-7.97355	0.885418	0.000505858	0.0275517	97.4315
TRINITY_DN29410_c0_g1	550.968	9.10583	1.92391	0.000165699	0.0178727	179.145		TRINITY_DN4741_c0_g2	-4.15414	-2.05455	3.47831	4.82373e-06	0.00483885	221.946
TRINITY_DN50046_c0_g1	247.659	7.95221	0.8621	0.000305329	0.0223404	125.398		TRINITY_DN20984_c0_g2	-36.9417	-5.20718	1.26425	0.00179807	0.0479668	28.4348
TRINITY_DN156512_c0_g1	227.992	7.83284	0.752661	0.000908672	0.0359665	72.5018		TRINITY_DN144093_c0_g1	-5.10819	-2.35281	0.618039	0.00104702	0.0381013	33.919
TRINITY_DN21695_c2_g1	7.26104	2.86018	2.01949	0.000217683	0.0195679	60.5926		TRINITY_DN277148_c0_g1	-172.562	-7.43097	0.408765	0.00102304	0.0378142	68.2617
TRINITY_DN45909_c0_g2	458.303	8.84016	1.6729	0.00104352	0.0380385	73.5968		TRINITY_DN265746_c0_g1	-155.585	-7.28156	0.288889	0.0019144	0.0493354	49.4847
TRINITY_DN28919_c0_g1	7.25783	2.85954	3.81034	0.00020273	0.0189103	64.5866		TRINITY_DN16744_c0_g1	-7.0255	-2.8126	1.88121	0.000166279	0.0178952	66.2148
TRINITY_DN8928_c3_g1	6.69529	2.74315	2.0979	0.000790312	0.03345	39.0689		TRINITY_DN2041_c0_g1	-5.62187	-2.49105	6.99366	0.00126397	0.0408807	32.6378
TRINITY_DN105718_c1_g1	10.0055	3.32273	1.13962	0.00128434	0.0411769	31.5295		TRINITY_DN402301_c0_g1	-172.045	-7.42664	0.399032	0.00128642	0.0411769	60.7276
TRINITY_DN60618_c0_g1	38.3414	5.26083	1.64501	1.06591e-05	0.00621049	170.108		TRINITY_DN400319_c0_g1	-168.676	-7.39811	0.372138	0.00182	0.0482708	50.7973
TRINITY_DN13440_c0_g1	5.03207	2.33115	1.70068	0.00195492	0.049806	27.0481		TRINITY_DN52654_c0_g1	-330.198	-8.36719	1.23696	0.000120044	0.0152691	199.123
TRINITY_DN46964_c0_g1	18.231	4.18832	1.21893	0.000113065	0.014849	75.815		TRINITY_DN346878_c0_g1	-213.162	-7.73581	0.661538	0.00151491	0.0443286	56.5376
TRINITY_DN11578_c3_g1	8.51306	3.08968	2.45819	2.71656e-05	0.00907099	123.93		TRINITY_DN32599_c0_g1	-253.645	-7.98667	0.894242	0.000228088	0.0199144	144.962
TRINITY_DN17405_c0_g1	34.4594	5.10683	1.53958	3.36189e-05	0.00971803	115.24		TRINITY_DN178329_c0_g2	-4.16663	-2.05888	2.85512	0.000474706	0.0268437	47.2973
TRINITY_DN127920_c0_g2	114.053	6.83356	2.31191	6.96909e-05	0.0128641	94.5675		TRINITY_DN30699_c0_g2	-468.666	-8.87242	1.70047	0.0010503	0.0381561	73.3465
TRINITY_DN136609_c0_g1	276.216	8.10965	1.00023	0.000217319	0.0195679	148.482		TRINITY_DN84151_c0_g1	-49.3925	-5.62622	0.531939	0.00118847	0.0397701	32.4023
TRINITY_DN325_c3_g1	7.95827	2.99245	5.24516	0.00191679	0.0493553	27.7242		TRINITY_DN173886_c0_g1	-274.193	-8.09905	0.987003	0.000480154	0.0268437	100.014
TRINITY_DN325_c3_g2	4.47594	2.16219	4.23383	0.00113996	0.0395229	33.9664		TRINITY_DN272740_c1_g1	-277.262	-8.11511	1.00648	0.000550074	0.0284443	93.4168
TRINITY_DN56646_c2_g1	195.216	7.60893	0.562878	0.000929722	0.0362991	71.6636		TRINITY_DN157_c4_g1	-8.37089	-3.06538	3.90519	0.00143207	0.0429693	31.0916
TRINITY_DN28207_c0_g1	21.0507	4.3958	3.53379	0.000605147	0.029601	43.2027		TRINITY_DN147547_c0_g1	-248.273	-7.95578	0.865324	0.000240794	0.0201817	141.113
TRINITY_DN124023_c0_g1	178.33	7.47841	0.445453	0.000939937	0.0363111	71.2669		TRINITY_DN183674_c0_g1	-257.613	-8.00906	0.904554	0.000772577	0.033196	78.9559
TRINITY_DN131986_c0_g1	401.689	8.64994	1.49326	0.000597743	0.0295182	97.2039		TRINITY_DN5058_c0_g1	-4.87641	-2.28582	2.82382	7.72241e-05	0.0130082	87.8045
TRINITY_DN17165_c0_g1	7.8428	2.97137	2.44298	4.0463e-05	0.0106131	108.279		TRINITY_DN25689_c2_g1	-5.91703	-2.56487	1.40502	0.000267606	0.0210669	55.9221
TRINITY_DN52672_c0_g1	244.291	7.93246	0.844841	0.000569834	0.028956	91.7741		TRINITY_DN38177_c0_g1	-203.565	-7.66934	0.601976	0.00167771	0.0466636	53.4103
TRINITY_DN10473_c0_g1	9.17674	3.19798	3.69987	0.00175906	0.0475075	28.6821		TRINITY_DN338666_c0_g1	-377.794	-8.56145	1.41459	9.11493e-05	0.0135914	228.046
TRINITY_DN343267_c0_g1	768.83	9.58652	2.38249	0.000421483	0.025698	118.045		TRINITY_DN228396_c0_g1	-173.086	-7.43535	0.418352	0.00110659	0.0389172	65.5851
TRINITY_DN374015_c0_g1	467.721	8.8695	1.70089	5.79742e-05	0.012082	284.818		TRINITY_DN304132_c0_g1	-14004.8	-13.7736	6.51504	0.000191873	0.0186394	177.004
TRINITY_DN221960_c0_g1	225.505	7.81702	0.738509	0.000910704	0.0360028	72.4196		TRINITY_DN22969_c0_g1	-5.79401	-2.53456	1.35048	0.000305696	0.0223404	53.3187
TRINITY_DN3857_c1_g2	860.133	9.74842	2.53875	0.000366375	0.0240833	126.91		TRINITY_DN377877_c0_g1	-332.506	-8.37724	1.24207	0.000311937	0.0223764	124.067
TRINITY_DN71348_c0_g1	202.93	7.66484	0.611647	0.000688964	0.0315927	83.4042		TRINITY_DN26228_c1_g1	-6.48256	-2.69656	2.6168	4.4036e-05	0.0110576	105.562
TRINITY_DN342_c0_g1	4.98353	2.31717	1.70119	0.000393878	0.0250011	48.6628		TRINITY_DN72890_c0_g1	-5.4515	-2.44665	0.761549	0.00184976	0.0484643	27.2743
TRINITY_DN195277_c0_g1	184.484	7.52735	0.493258	0.00095806	0.0366057	70.5786		TRINITY_DN420698_c0_g1	-272.784	-8.09161	0.990059	0.000475556	0.0268437	100.497
TRINITY_DN42630_c0_g1	401.26	8.6484	1.49373	8.08217e-05	0.0130149	241.94		TRINITY_DN12807_c6_g1	-391.251	-8.61195	1.4618	0.000154658	0.0173031	175.713
TRINITY_DN9455_c0_g2	4.64275	2.21498	3.55431	0.000288844	0.0218329	56.7902		TRINITY_DN119789_c0_g2	-176.611	-7.46443	0.438695	0.00177592	0.0476595	51.4455
TRINITY_DN254_c0_g1	6.06113	2.59959	1.02666	0.000218669	0.0195679	60.0959		TRINITY_DN34856_c2_g1	-188.03	-7.55482	0.51759	0.00181315	0.0481684	50.8966
TRINITY_DN287257_c0_g1	237.388	7.89111	0.807502	0.000279635	0.0214339	131.006		TRINITY_DN17213_c0_g1	-6.77823	-2.76091	1.69418	0.000218179	0.0195679	60.1438
TRINITY_DN8219_c0_g1	12.6237	3.65807	4.32927	2.53777e-06	0.00360435	297.236		TRINITY_DN346412_c0_g1	-165.268	-7.36866	0.355314	0.00149562	0.044047	56.2094
TRINITY_DN76948_c0_g1	6.02014	2.5898	2.09448	0.00180891	0.0481374	28.3674		TRINITY_DN78839_c0_g1	-262.643	-8.03696	0.93698	0.000763629	0.0331289	79.6643
TRINITY_DN23_c0_g1	4.53121	2.1799	1.55432	0.00172258	0.04718	28.0398		TRINITY_DN372251_c0_g1	-187.938	-7.55411	0.522446	0.00100936	0.0375648	68.7311
TRINITY_DN1638_c10_g1	210.831	7.71994	0.651756	0.00070717	0.0320067	82.3133		TRINITY_DN389164_c0_g1	-306.442	-8.25947	1.14102	0.000200283	0.0188784	154.614
TRINITY_DN1385_c1_g1	6.43433	2.68579	10.8507	0.000250008	0.0204064	59.859		TRINITY_DN12113_c0_g1	-6.9315	-2.79317	3.76011	8.00893e-05	0.0130149	90.0295
TRINITY_DN9262_c5_g1	205.645	7.68401	0.61727	0.00163193	0.0462093	54.2585		TRINITY_DN25147_c0_g2	-344.676	-8.4291	1.29165	0.000115095	0.0149826	203.299
TRINITY_DN35224_c0_g1	83.2359	6.37913	1.82419	0.000174301	0.018176	68.2061		TRINITY_DN384286_c0_g1	-451.945	-8.82	1.65177	0.000988746	0.0371863	75.7113
TRINITY_DN10094_c0_g1	11.5689	3.53218	2.6825	3.36869e-05	0.00971803	120.413		TRINITY_DN163080_c0_g1	-1390.21	-10.4411	3.2128	6.03532e-06	0.00531016	859.602
TRINITY_DN9505_c11_g1	4.4119	2.1414	1.45813	0.000562267	0.02872	42.7426		TRINITY_DN9471_c1_g2	-500.596	-8.9675	1.79179	0.000312147	0.0223764	134.785
TRINITY_DN105239_c0_g1	307.866	8.26616	1.13766	0.00194613	0.0497355	52.8997		TRINITY_DN9471_c1_g3	-195.813	-7.61334	0.554954	0.00116798	0.0397015	63.8023
TRINITY_DN115422_c2_g5	204.399	7.67524	0.610939	0.00122993	0.0403397	62.1392		TRINITY_DN9471_c1_g1	-177.715	-7.47342	0.444957	0.000882354	0.0354055	73.5912
TRINITY_DN9466_c0_g3	68.6033	6.10021	3.82346	0.000104696	0.0142885	81.861		TRINITY_DN165632_c0_g1	-216.243	-7.75651	0.694181	0.000418408	0.0256253	107.151
TRINITY_DN39389_c0_g1	18.3419	4.19707	2.29694	0.0009474	0.0365319	36.4653		TRINITY_DN106283_c0_g2	-506.446	-8.98427	1.80904	4.77188e-05	0.0115215	313.343
TRINITY_DN16340_c0_g1	4.61329	2.2058	3.77949	0.000176646	0.0182989	67.8785		TRINITY_DN55632_c0_g1	-5.17527	-2.37163	1.71339	0.000867933	0.0350993	36.3949
TRINITY_DN109128_c0_g1	355.314	8.47295	1.33223	0.000343767	0.0233049	118.802		TRINITY_DN66534_c1_g1	-7.96634	-2.99392	2.0979	0.00120017	0.0398919	33.2985
TRINITY_DN51935_c0_g2	7.86972	2.97631	3.09271	8.07565e-05	0.0130149	89.7654		TRINITY_DN55356_c0_g1	-470.169	-8.87704	1.70966	6.36253e-05	0.0125315	272.11
TRINITY_DN8190_c2_g1	862.653	9.75264	2.54281	0.000121754	0.0153925	223.378		TRINITY_DN133558_c0_g1	-10.4319	-3.38293	2.95955	0.000438874	0.0258782	48.6938
TRINITY_DN151282_c0_g1	407.3	8.66995	1.51196	0.00110181	0.0388563	71.5224		TRINITY_DN26481_c0_g2	-9.75994	-3.28687	3.34629	0.00123184	0.0403601	32.9648
TRINITY_DN2427_c1_g2	38.7276	5.27529	2.43903	0.00142908	0.0429655	31.117		TRINITY_DN8564_c0_g1	-6.00439	-2.58602	4.32863	7.70368e-05	0.0130082	91.2762
TRINITY_DN12865_c0_g1	4.43211	2.14799	2.57697	0.000144306	0.016765	69.8295		TRINITY_DN42429_c0_g1	-4.28065	-2.09783	2.83114	0.000739177	0.0325984	40.0702
TRINITY_DN93764_c0_g1	439.432	8.7795	1.6169	7.11514e-05	0.0128641	257.575		TRINITY_DN5769_c0_g1	-9.68921	-3.27638	3.94083	8.56659e-05	0.0133405	87.9078
TRINITY_DN53236_c0_g1	69.6346	6.12173	0.930449	0.000460276	0.02646	46.7845		TRINITY_DN47140_c4_g1	-238.123	-7.89556	0.803094	0.00144013	0.0431043	59.3494
TRINITY_DN5464_c0_g1	7.66555	2.93839	3.99607	0.00106005	0.0382303	34.9295		TRINITY_DN121_c3_g1	-1334.45	-10.382	3.15434	2.12504e-05	0.00823467	523.468
TRINITY_DN624_c0_g2	11.8893	3.57159	1.53222	4.63303e-05	0.0113611	103.254		TRINITY_DN232064_c2_g1	-208.069	-7.70092	0.632865	0.000938133	0.0362991	71.3365
TRINITY_DN36389_c0_g1	7.50409	2.90768	2.65819	0.000772224	0.033196	39.4129		TRINITY_DN386584_c0_g1	-172.005	-7.42631	0.398813	0.00128423	0.0411769	60.7806
TRINITY_DN111137_c0_g1	198.123	7.63025	0.581377	0.00131847	0.0414879	59.9669		TRINITY_DN97442_c1_g1	-365.04	-8.51191	1.36544	0.000246827	0.0202547	139.389
TRINITY_DN14918_c0_g1	7.39499	2.88655	2.42611	0.00129232	0.0412019	32.3584		TRINITY_DN480188_c0_g1	-215.512	-7.75162	0.686423	0.000731381	0.0325321	80.9256
TRINITY_DN32627_c0_g1	7.32616	2.87306	2.13927	0.00060407	0.029601	43.2316		TRINITY_DN7339_c0_g1	-4.85766	-2.28026	1.67859	0.000246597	0.0202547	57.5787
TRINITY_DN8026_c1_g1	5.22604	2.38572	2.81964	0.000244619	0.0202423	60.3352		TRINITY_DN3552_c1_g1	-304.404	-8.24985	1.12797	0.00179868	0.0479668	55.172
TRINITY_DN46978_c0_g1	214.307	7.74353	0.674153	0.00100949	0.0375648	68.7265		TRINITY_DN191571_c0_g2	-167.264	-7.38598	0.367189	0.00158829	0.0455074	54.4968
TRINITY_DN14992_c0_g1	262.836	8.03802	0.935683	0.000331017	0.02276	120.451		TRINITY_DN209275_c0_g1	-200.792	-7.64956	0.58713	0.00140125	0.042495	58.1234
TRINITY_DN32473_c0_g1	33.8599	5.08151	1.99334	0.000186698	0.0184749	66.5374		TRINITY_DN123039_c0_g1	-163.874	-7.35644	0.339569	0.00165712	0.0464094	53.318
TRINITY_DN226625_c1_g1	351.852	8.45883	1.32023	0.000123298	0.0154804	196.513		TRINITY_DN57686_c0_g3	-196.079	-7.61529	0.559016	0.0008597	0.0349681	74.5684
TRINITY_DN111415_c0_g1	39.2518	5.29469	0.80823	0.00121989	0.040187	32.7491		TRINITY_DN36694_c0_g1	-66.6597	-6.05874	0.889626	0.00038353	0.0247192	49.5525
TRINITY_DN441361_c0_g1	269.256	8.07283	0.971193	0.000385101	0.0247696	111.688		TRINITY_DN379346_c0_g1	-468.599	-8.87221	1.70282	6.48771e-05	0.0125315	269.52
TRINITY_DN118725_c3_g1	4.77408	2.25522	4.51348	0.000499979	0.0273642	46.3942		TRINITY_DN64489_c0_g1	-232.968	-7.86399	0.774746	0.00184319	0.048423	52.9413
TRINITY_DN32712_c0_g1	190.214	7.57148	0.533529	0.00136757	0.0420837	58.8533		TRINITY_DN175985_c0_g1	-4.41477	-2.14234	1.62897	0.00105684	0.0381945	33.7998
TRINITY_DN98447_c0_g1	67.5785	6.07849	1.57699	3.21842e-05	0.00971803	116.969		TRINITY_DN150588_c0_g1	-214.102	-7.74215	0.675053	0.000412879	0.0256253	107.867
TRINITY_DN30927_c0_g2	6007.1	12.5525	5.29905	5.38071e-06	0.00511787	1085.9		TRINITY_DN394701_c0_g1	-3914.71	-11.9347	4.68518	1.19098e-05	0.00644524	726.934
TRINITY_DN32599_c0_g2	5.02345	2.32868	2.52048	0.000463228	0.0265567	47.6653		TRINITY_DN140680_c1_g1	-170.979	-7.41768	0.402861	0.00116095	0.0397015	63.9994
TRINITY_DN11199_c0_g3	162.821	7.34714	5.16428	0.000104928	0.0142885	81.7965		TRINITY_DN73044_c0_g1	-228.353	-7.83512	0.755983	0.000312816	0.0223764	123.894
TRINITY_DN69374_c0_g1	202.495	7.66174	0.603833	0.000458614	0.0264371	102.341		TRINITY_DN172899_c1_g1	-917.312	-9.84127	2.62869	0.000782655	0.0334004	85.5725
TRINITY_DN202137_c0_g1	207.243	7.69518	0.633759	0.00058616	0.0292288	90.4794		TRINITY_DN163337_c0_g1	-338.713	-8.40392	1.26632	0.000208897	0.0193417	151.42
TRINITY_DN2978_c2_g1	4.22266	2.07815	2.60675	0.000766883	0.0331767	39.5166		TRINITY_DN305914_c0_g1	-524.31	-9.03428	1.85711	7.78707e-05	0.0130082	246.404
TRINITY_DN17990_c1_g1	36.9875	5.20897	1.18425	0.00121457	0.0400662	33.1453		TRINITY_DN45633_c0_g1	-240.417	-7.90939	0.820799	0.000302997	0.0222728	125.877
TRINITY_DN337356_c0_g1	842.22	9.71805	2.509	3.52327e-05	0.00978658	370.37		TRINITY_DN18492_c0_g2	-358.209	-8.48466	1.34339	0.000104062	0.0142885	213.647
TRINITY_DN115738_c0_g1	301.467	8.23585	1.11162	0.000846418	0.0347195	78.2688		TRINITY_DN475657_c0_g1	-197.453	-7.62537	0.571616	0.000944112	0.0364499	71.1066
TRINITY_DN25907_c7_g1	15.2637	3.93203	3.73953	6.01196e-06	0.00531016	221.388		TRINITY_DN285361_c0_g1	-178.208	-7.47742	0.45395	0.000957753	0.0366057	70.5901
TRINITY_DN22701_c0_g1	236.924	7.88828	0.805408	0.000290446	0.0218793	128.556		TRINITY_DN253268_c0_g2	-170.979	-7.41768	0.402861	0.00116095	0.0397015	63.9994
TRINITY_DN25827_c0_g1	106.588	6.7359	2.22046	9.48623e-05	0.013821	84.7834		TRINITY_DN121076_c0_g1	-602.393	-9.23456	2.04753	0.000868314	0.0350993	81.0474
TRINITY_DN92256_c0_g1	199.903	7.64316	0.593423	0.00133468	0.0416225	59.5925		TRINITY_DN13192_c0_g1	-702.45	-9.45625	2.25776	1.85684e-05	0.00761201	497.119
TRINITY_DN2319_c0_g2	5.67195	2.50384	1.88461	0.00104139	0.0380385	34.6508		TRINITY_DN196089_c2_g1	-226.158	-7.82119	0.749057	0.000360886	0.0238725	115.37
TRINITY_DN98012_c0_g1	347.455	8.44068	1.30245	0.000223931	0.0197904	146.291		TRINITY_DN75849_c0_g2	-182.372	-7.51074	0.474576	0.00144125	0.0431043	57.2893
TRINITY_DN14812_c1_g1	4.49462	2.1682	5.46933	0.00184587	0.048423	28.1414		TRINITY_DN73005_c0_g1	-26.8661	-4.74772	0.908857	0.00111514	0.0390865	33.7221
TRINITY_DN357683_c0_g1	165.715	7.37256	0.362072	0.00196812	0.0498992	48.7798		TRINITY_DN70303_c0_g3	-299.977	-8.22871	1.11272	0.000235507	0.0201064	142.677
TRINITY_DN42305_c0_g2	305.908	8.25696	1.13623	0.000503227	0.027494	98.0102		TRINITY_DN204620_c0_g1	-204.633	-7.6769	0.617161	0.00117413	0.0397015	63.6315
TRINITY_DN74102_c1_g1	184.551	7.52788	0.493399	0.00116546	0.0397015	63.8728		TRINITY_DN21870_c1_g1	-804.653	-9.65222	2.44611	2.1859e-05	0.00831648	459.058
TRINITY_DN432926_c0_g1	219.89	7.78063	0.70897	0.000731734	0.0325321	80.9059		TRINITY_DN220822_c0_g1	-184.071	-7.52412	0.489912	0.000820008	0.0342039	76.3761
TRINITY_DN421584_c0_g1	16.9404	4.0824	1.69743	0.00184527	0.048423	28.145		TRINITY_DN136803_c0_g1	-14.2148	-3.82932	1.31183	0.000739457	0.0325984	39.256
TRINITY_DN94635_c0_g1	9.19856	3.20141	5.4092	0.000332876	0.0228628	53.9161		TRINITY_DN395401_c0_g1	-180.528	-7.49608	0.461	0.00109116	0.0387217	66.0563
TRINITY_DN52326_c0_g2	25.8749	4.69348	1.45833	0.000163098	0.0178063	67.1991		TRINITY_DN160073_c0_g2	-153.503	-7.26212	0.271975	0.00196651	0.0498969	48.8004
TRINITY_DN52326_c0_g1	593.344	9.21272	2.02499	5.31384e-05	0.0118291	297.248		TRINITY_DN27156_c0_g1	-17.8479	-4.15769	1.72287	0.000264383	0.0210088	57.9588
TRINITY_DN210962_c0_g1	203.028	7.66553	0.609419	0.000452021	0.0262985	103.086		TRINITY_DN160780_c1_g1	-170.979	-7.41768	0.402861	0.00116095	0.0397015	63.9994
TRINITY_DN34221_c0_g1	4.26521	2.09262	4.30217	0.00119362	0.0397931	33.369		TRINITY_DN26788_c0_g1	-15.317	-3.93706	3.0105	9.28965e-06	0.00603221	188.422
TRINITY_DN290397_c0_g1	324.79	8.34336	1.21579	0.000752907	0.0329777	83.8545		TRINITY_DN65820_c0_g1	-622.863	-9.28277	2.09146	0.000101252	0.0141807	225.391
TRINITY_DN14870_c0_g1	6.71824	2.74808	3.00554	1.08244e-05	0.00623404	169.411		TRINITY_DN689_c1_g3	-16.2533	-4.02266	4.28509	3.76381e-05	0.0101844	117.417
TRINITY_DN60751_c0_g1	216.001	7.75489	0.687561	0.000432709	0.0256989	105.364		TRINITY_DN420041_c0_g1	-196.298	-7.6169	0.570378	0.000581443	0.0292224	90.8479
TRINITY_DN169204_c1_g1	6.6097	2.72458	3.77884	0.000783703	0.0334195	39.1934		TRINITY_DN279581_c0_g1	-163.874	-7.35644	0.339569	0.00165712	0.0464094	53.318
TRINITY_DN173416_c0_g1	49.8366	5.63913	0.42686	0.0009591	0.0366232	35.0577		TRINITY_DN72307_c0_g1	-19.2006	-4.26308	4.30939	0.000370604	0.0242028	51.8302
TRINITY_DN43038_c3_g1	261.367	8.02993	0.929517	0.000299836	0.0221963	126.536		TRINITY_DN84352_c0_g1	-6.21423	-2.63558	0.830021	0.00173008	0.0472823	27.9926
TRINITY_DN75961_c0_g1	55.3907	5.79157	0.569443	0.000525851	0.0279376	43.8043		TRINITY_DN200633_c0_g1	-12.1715	-3.60543	0.729747	0.000310432	0.0223764	53.0251
TRINITY_DN66102_c0_g1	276.031	8.10869	1.00252	0.000270329	0.0210669	133.23		TRINITY_DN31993_c0_g1	-33.9411	-5.08496	5.85473	9.02638e-05	0.0135236	86.2926
TRINITY_DN76367_c0_g1	10.5703	3.40195	1.43388	5.18394e-05	0.0117113	99.3425		TRINITY_DN155320_c0_g1	-178.208	-7.47742	0.45395	0.000957753	0.0366057	70.5901
TRINITY_DN1680_c1_g1	306.024	8.2575	1.13296	0.000268428	0.0210669	133.698		TRINITY_DN418593_c0_g1	-1411.74	-10.4633	3.23357	0.000308627	0.0223764	138.648
TRINITY_DN43486_c1_g2	302.081	8.23879	1.11392	0.000754322	0.0329777	82.2857		TRINITY_DN136544_c1_g1	-294.912	-8.20414	1.07935	0.00158704	0.0454975	58.9726
TRINITY_DN367256_c0_g1	168.273	7.39466	0.377252	0.00194668	0.0497355	49.0576		TRINITY_DN145454_c0_g1	-295.576	-8.20739	1.08876	0.000177435	0.0183201	164.171
TRINITY_DN267290_c0_g1	711.081	9.47387	2.27427	5.3834e-05	0.0118599	299.183		TRINITY_DN179245_c0_g2	-4.56764	-2.19145	1.06063	0.000622304	0.0300368	41.1775
TRINITY_DN4641_c0_g1	329.871	8.36576	1.23426	0.000225892	0.019811	145.659		TRINITY_DN34528_c0_g1	-202.981	-7.6652	0.615395	0.00053082	0.0279706	95.1039
TRINITY_DN122088_c0_g1	163.198	7.35048	0.334886	0.00175281	0.0474676	51.795		TRINITY_DN488992_c0_g1	-243.336	-7.92681	0.841063	0.000290674	0.0218793	128.506
TRINITY_DN245908_c0_g1	196.148	7.6158	0.56217	0.00115013	0.0395422	64.3063		TRINITY_DN421153_c0_g1	-2303.37	-11.1695	3.92599	3.4536e-05	0.00974888	424.049
TRINITY_DN219959_c2_g1	2261.39	11.143	3.90161	1.11534e-06	0.00318258	1953		TRINITY_DN379195_c0_g1	-494.801	-8.9507	1.77806	4.18398e-05	0.0107205	334.189
TRINITY_DN65362_c0_g1	199.97	7.64364	0.582083	0.00170325	0.0468901	52.8771		TRINITY_DN390703_c0_g1	-735.337	-9.52226	2.32106	0.000195846	0.0187942	175.154
TRINITY_DN67889_c2_g1	51.8123	5.69522	1.18082	0.00155402	0.0449356	30.1142		TRINITY_DN422988_c0_g1	-192.471	-7.5885	4.66046	0.000201599	0.0189103	64.7174
TRINITY_DN2445_c7_g2	1945.11	10.9256	3.6867	2.06533e-05	0.00805614	550.237		TRINITY_DN26026_c1_g1	-422.33	-8.72223	1.56204	0.000147229	0.0169587	180.039
TRINITY_DN18871_c0_g1	4.10952	2.03897	2.65655	5.0762e-05	0.0117113	100.063		TRINITY_DN7571_c3_g2	-9.52109	-3.25113	3.98069	3.68444e-07	0.00178059	520.996
TRINITY_DN29061_c0_g1	10.0025	3.32228	3.67965	5.09731e-05	0.0117113	105.579		TRINITY_DN109612_c0_g1	-32.7476	-5.03332	1.49238	0.000340436	0.0231792	53.2216
TRINITY_DN410_c3_g2	305.968	8.25723	1.13289	0.00131545	0.0414539	64.7434		TRINITY_DN391673_c0_g1	-187.34	-7.54952	0.505355	0.000765348	0.0331487	79.0897
TRINITY_DN33572_c0_g1	261.02	8.02802	0.929545	0.000261591	0.0208927	135.424		TRINITY_DN38225_c2_g2	-27.1043	-4.76045	1.23647	0.000695205	0.0317056	40.6626
TRINITY_DN43091_c0_g1	4.14224	2.05041	0.791983	0.00160657	0.0458635	28.8065		TRINITY_DN53627_c1_g2	-269.572	-8.07453	0.969801	0.000622497	0.0300368	87.781
TRINITY_DN10917_c0_g1	8.66438	3.1151	2.76928	5.77144e-05	0.012082	100.568		TRINITY_DN143237_c0_g1	-303.239	-8.24431	1.12652	0.000308544	0.0223764	124.745
TRINITY_DN1780_c3_g1	305.611	8.25555	1.13255	0.000153671	0.0172573	176.27		TRINITY_DN151059_c0_g1	-221.457	-7.79088	0.729855	0.00109668	0.0388109	66.1047
TRINITY_DN26511_c0_g1	7.45762	2.89872	1.44708	8.827e-05	0.0133777	82.6459		TRINITY_DN24961_c0_g1	-5.2246	-2.38532	7.01328	3.02329e-05	0.00953882	126.748
TRINITY_DN3003_c0_g1	174.846	7.44994	0.425926	0.00102815	0.0378426	68.0886		TRINITY_DN97712_c0_g1	-212.367	-7.73041	0.666176	0.000352606	0.0235151	116.714
TRINITY_DN122218_c0_g1	185.617	7.53618	0.489138	0.00196554	0.0498944	48.8129		TRINITY_DN425634_c0_g1	-163.874	-7.35644	0.339569	0.00165712	0.0464094	53.318
TRINITY_DN97328_c0_g1	5.17069	2.37036	2.22469	0.000304861	0.0223404	53.7308		TRINITY_DN26514_c0_g1	-406.318	-8.66647	1.51292	9.15204e-05	0.0136144	227.591
TRINITY_DN1638_c15_g2	203.037	7.6656	0.609596	0.000808244	0.0338707	76.937		TRINITY_DN8134_c0_g1	-181.965	-7.50752	0.475165	0.000869963	0.0351434	74.121
TRINITY_DN200791_c0_g1	183.026	7.5159	0.48204	0.00100275	0.0374695	68.9611		TRINITY_DN4923_c0_g2	-200.871	-7.65012	0.601976	0.000531221	0.0279706	95.0678
TRINITY_DN31204_c0_g1	8.60835	3.10574	1.5667	0.000349899	0.0234671	50.7898		TRINITY_DN69735_c0_g1	-8.49682	-3.08692	2.93772	0.000936505	0.0362991	36.6267
TRINITY_DN35792_c0_g1	19.5952	4.29243	0.734044	0.00165191	0.0464094	28.7762		TRINITY_DN258695_c0_g1	-13.9257	-3.79968	3.6872	1.78423e-07	0.00158852	661.588
TRINITY_DN55667_c0_g1	211.396	7.7238	0.662158	0.00075867	0.033013	79.441		TRINITY_DN197914_c0_g1	-164.236	-7.35962	0.34541	0.0016694	0.0465355	53.1154
TRINITY_DN512_c2_g1	4.61638	2.20676	3.89692	4.5775e-06	0.00483885	226.437		TRINITY_DN54739_c1_g1	-108.625	-6.76322	3.64219	8.34167e-05	0.0132236	88.7407
TRINITY_DN83231_c0_g1	6.48404	2.69689	0.997248	0.00114364	0.0395349	32.8056		TRINITY_DN244899_c0_g1	-163.874	-7.35644	0.339569	0.00165712	0.0464094	53.318
TRINITY_DN7282_c0_g2	30.7304	4.9416	2.83268	0.00078656	0.03345	39.1394		TRINITY_DN26742_c0_g2	-6.42104	-2.68281	4.30174	0.000388863	0.0248841	50.9199
TRINITY_DN153602_c0_g2	211.514	7.72461	0.657736	0.000552331	0.0284905	93.2247		TRINITY_DN7948_c0_g1	-5.13563	-2.36054	4.07001	3.49764e-05	0.00975856	120.465
TRINITY_DN16877_c0_g1	31.6834	4.98566	2.29901	8.56292e-06	0.00597273	183.948		TRINITY_DN495577_c0_g1	-165.84	-7.37364	0.365829	0.00139373	0.0423695	58.2839
TRINITY_DN30568_c0_g1	265.971	8.05513	0.955594	0.000519707	0.0278134	96.1197		TRINITY_DN39036_c1_g1	-234.089	-7.87091	0.78554	0.00037455	0.0243404	113.249
TRINITY_DN12137_c0_g1	14.6171	3.86958	2.25216	1.12742e-05	0.00629619	166.923		TRINITY_DN190970_c0_g1	-198.429	-7.63248	0.576864	0.000673584	0.031299	84.3597
TRINITY_DN16648_c0_g1	6.48106	2.69623	2.31334	1.52939e-05	0.00715725	150.599		TRINITY_DN293326_c0_g1	-160.865	-7.32971	0.317449	0.00177019	0.0476202	51.5315
TRINITY_DN2101_c1_g1	43.2751	5.43546	1.86602	0.00126566	0.0409129	32.621		TRINITY_DN58907_c0_g9	-33.5213	-5.06701	0.682889	0.00184468	0.048423	27.835
TRINITY_DN110025_c1_g1	77.8705	6.28301	2.64301	0.000396311	0.0250542	50.5649		TRINITY_DN144613_c0_g1	-192.585	-7.58935	0.547726	0.00120702	0.0399429	62.7396
TRINITY_DN11435_c0_g1	4.35232	2.12179	3.96234	0.00125064	0.0407	32.7721		TRINITY_DN173345_c0_g1	-217.081	-7.76209	0.698395	0.000508444	0.0276127	97.1825
TRINITY_DN13312_c1_g1	261.231	8.02918	0.927276	0.000537559	0.0282156	94.5032		TRINITY_DN227957_c0_g1	-11.8831	-3.57084	1.05479	0.000542373	0.0283174	43.3109
TRINITY_DN21399_c0_g1	101.688	6.668	3.28752	2.57984e-07	0.00175998	591.868		TRINITY_DN421437_c0_g1	-26.1206	-4.70712	1.17803	0.00107767	0.0385083	34.6449
TRINITY_DN41391_c0_g1	8.8387	3.14383	0.666288	0.000408551	0.0254326	48.0223		TRINITY_DN20439_c0_g1	-391.744	-8.61377	1.46228	7.48328e-05	0.0130082	251.27
TRINITY_DN69558_c0_g1	771.885	9.59224	2.3879	1.46569e-05	0.00713257	557.932		TRINITY_DN19869_c0_g1	-5.24372	-2.39059	2.18583	0.000487538	0.0270378	45.8298
TRINITY_DN7718_c0_g1	7.16833	2.84164	0.798112	0.00182618	0.0483715	27.4108		TRINITY_DN421524_c0_g1	-648.276	-9.34047	2.14836	0.00119248	0.0397931	68.6037
TRINITY_DN6630_c0_g2	5.51289	2.46281	3.98994	1.187e-05	0.00644524	174.774		TRINITY_DN147866_c0_g1	-2198.71	-11.1024	3.86326	0.00108196	0.0385524	72.2096
TRINITY_DN35674_c0_g1	157.769	7.30167	0.298252	0.00175423	0.0474676	51.7732		TRINITY_DN269835_c0_g1	-449.673	-8.81273	1.64668	0.000200193	0.0188784	156.744
TRINITY_DN2403_c2_g2	15.4957	3.9538	2.1414	0.00136885	0.0421023	31.6433		TRINITY_DN429037_c0_g1	-158.765	-7.31075	0.300638	0.00194978	0.0497355	49.0172
TRINITY_DN2403_c2_g1	81.3631	6.3463	1.12627	0.000218971	0.0195679	60.9389		TRINITY_DN206246_c0_g1	-178.899	-7.483	0.445528	0.0012869	0.0411769	60.716
TRINITY_DN177612_c0_g1	181.486	7.50372	0.470157	0.00095017	0.0365612	70.8759		TRINITY_DN98746_c0_g1	-283.577	-8.14759	1.04006	0.000699656	0.0317816	83.7347
TRINITY_DN39_c6_g1	222.027	7.79459	0.717179	0.000647067	0.0306217	86.0855		TRINITY_DN98535_c0_g1	-10.0107	-3.32348	1.58791	0.00029222	0.0219253	54.2354
TRINITY_DN29890_c0_g1	568.55	9.15114	1.96648	0.000385666	0.0247805	123.591		TRINITY_DN251710_c0_g3	-26.4476	-4.72507	3.30534	0.000240712	0.0201817	60.6892
TRINITY_DN21870_c1_g2	7.65386	2.93619	3.26586	0.000678546	0.0314364	41.3846		TRINITY_DN699_c0_g1	-8.08196	-3.0147	6.3315	0.000350692	0.0234702	52.8938
TRINITY_DN35468_c1_g1	444.915	8.79739	1.6335	0.000276741	0.0213424	137.608		TRINITY_DN418462_c0_g1	-299.04	-8.22419	1.10793	0.000350459	0.0234702	117.07
TRINITY_DN2069_c1_g1	9.15954	3.19528	3.15345	0.00152096	0.0444125	30.3688		TRINITY_DN180056_c0_g1	-7.74888	-2.95399	1.07173	0.001203	0.0398942	32.1816
TRINITY_DN493895_c0_g1	289.489	8.17737	1.06286	0.000195391	0.0187839	156.52		TRINITY_DN154772_c0_g1	-204.422	-7.67541	0.620653	0.000544633	0.0283263	93.8845
TRINITY_DN163795_c0_g2	577.039	9.17253	1.98748	0.000884146	0.03542	80.284		TRINITY_DN60776_c0_g1	-7.39373	-2.8863	0.7763	0.000359213	0.0238372	50.3107
TRINITY_DN55352_c0_g1	203.127	7.66624	0.607178	0.000548466	0.0284371	93.5543		TRINITY_DN322653_c0_g1	-201.025	-7.65123	0.595606	0.00069582	0.0317056	82.9885
TRINITY_DN431824_c0_g1	256.542	8.00305	0.905042	0.000238056	0.0201064	141.917		TRINITY_DN214682_c0_g1	-551.321	-9.10675	1.9236	0.000557349	0.0285851	102.129
TRINITY_DN160073_c0_g1	28.6553	4.84073	0.477946	0.000819191	0.0341925	37.1889		TRINITY_DN24653_c0_g1	-6.36842	-2.67094	4.36523	0.00173279	0.0472946	28.8528
TRINITY_DN128657_c0_g1	192.118	7.58585	0.543889	0.00135016	0.0418555	59.2414		TRINITY_DN139834_c0_g1	-10.9695	-3.45542	3.30277	0.00011015	0.0146811	80.3937
TRINITY_DN27156_c0_g2	125.683	6.97365	2.44308	7.09348e-05	0.0128641	93.9784		TRINITY_DN103017_c0_g1	-9.11894	-3.18887	3.10561	1.45635e-05	0.00713257	160.492
TRINITY_DN12456_c0_g2	176.083	7.46011	0.429145	0.00104948	0.0381485	67.3804		TRINITY_DN87837_c1_g1	-5.48808	-2.4563	0.812511	0.00183752	0.048423	27.3449
TRINITY_DN45861_c0_g1	20.6325	4.36684	5.58212	1.35449e-05	0.00691298	167.439		TRINITY_DN23_c2_g1	-45.0895	-5.49472	10.6916	0.00051689	0.0278026	45.8234
TRINITY_DN42283_c0_g1	186.165	7.54044	0.498826	0.0011073	0.0389204	65.5636		TRINITY_DN22704_c1_g1	-195.813	-7.61334	0.554954	0.00116798	0.0397015	63.8023
TRINITY_DN394667_c0_g1	24.7222	4.62773	7.36285	6.98524e-05	0.0128641	94.4902		TRINITY_DN1499_c1_g1	-164.001	-7.35756	0.354908	0.00160589	0.0458635	54.1882
TRINITY_DN229283_c0_g2	157.052	7.2951	0.29393	0.00189067	0.0490378	49.8055		TRINITY_DN300576_c0_g1	-164.236	-7.35962	0.34541	0.0016694	0.0465355	53.1154
TRINITY_DN109431_c0_g1	316.763	8.30726	1.17972	0.0011866	0.0397701	68.239		TRINITY_DN120831_c0_g1	-322.436	-8.33287	1.21178	0.000714029	0.0321548	85.4834
TRINITY_DN33293_c0_g2	34.2221	5.09686	2.13235	0.0014747	0.0436678	30.7377		TRINITY_DN420947_c0_g1	-227.348	-7.82876	0.743424	0.00152982	0.0445151	57.3227
TRINITY_DN173105_c0_g1	1045.22	10.0296	2.81133	6.36361e-05	0.0125315	310.902		TRINITY_DN68234_c0_g1	-6.10931	-2.61101	1.41328	0.0016157	0.0459989	28.8297
TRINITY_DN19980_c0_g1	754.278	9.55895	4.94756	7.19704e-07	0.00251001	455.967		TRINITY_DN267521_c0_g1	-238.327	-7.8968	0.809238	0.000330715	0.02276	120.505
TRINITY_DN1818_c0_g1	5.10468	2.35182	0.687809	0.00114483	0.0395349	32.7926		TRINITY_DN51741_c0_g1	-4.67052	-2.22358	1.544	0.000525777	0.0279376	43.8066
TRINITY_DN8631_c2_g1	5.48136	2.45453	3.56917	0.00152149	0.0444125	30.3646		TRINITY_DN383605_c0_g1	-2018.67	-10.9792	3.7419	0.000181168	0.0184686	182.288
TRINITY_DN389574_c0_g1	6.06432	2.60035	6.06089	0.00010645	0.0143709	81.3784		TRINITY_DN699_c10_g1	-8.2555	-3.04536	4.09471	0.000157511	0.017439	70.7372
TRINITY_DN141348_c1_g1	190.079	7.57046	0.529596	0.00104313	0.0380385	67.589		TRINITY_DN47817_c0_g1	-432.55	-8.75672	1.59394	0.000128179	0.0158139	192.786
TRINITY_DN154640_c1_g1	164.899	7.36544	0.353222	0.00169583	0.0467944	52.6866		TRINITY_DN247401_c0_g1	-267.424	-8.06299	0.959191	0.000468429	0.0266817	101.261
TRINITY_DN55368_c0_g1	48.7422	5.6071	0.395825	0.00133232	0.0416202	30.9537		TRINITY_DN168190_c0_g1	-204.989	-7.6794	0.611895	0.00143784	0.0430845	57.3953
TRINITY_DN6096_c3_g3	4.6667	2.2224	1.70023	0.000961691	0.0366865	35.0222		TRINITY_DN310573_c0_g1	-174.287	-7.44532	0.428464	0.00113615	0.0394704	64.7088
TRINITY_DN79148_c0_g1	185.596	7.53602	0.499453	0.00127354	0.0410048	61.0414		TRINITY_DN21721_c0_g1	-4.18604	-2.06559	2.76703	0.000480259	0.0268437	47.0934
TRINITY_DN171242_c0_g1	5.13273	2.35973	0.772044	0.000629624	0.0302181	41.0004		TRINITY_DN2574_c1_g1	-67.7975	-6.08316	2.72684	0.000220575	0.0196409	62.6439
TRINITY_DN54332_c0_g1	10.0853	3.33418	2.04817	0.00147691	0.0436921	30.7197		TRINITY_DN53698_c0_g1	-4.20178	-2.071	1.71686	0.000293869	0.021962	54.0789
TRINITY_DN29387_c0_g1	41.6401	5.3799	0.889991	0.00123627	0.0404209	32.7753		TRINITY_DN290904_c0_g1	-165.84	-7.37364	0.365829	0.00139373	0.0423695	58.2839
TRINITY_DN112758_c0_g2	451.6	8.8189	1.65559	0.000923466	0.0362288	78.4739		TRINITY_DN70662_c0_g1	-6.4334	-2.68558	0.493472	0.00175425	0.0474676	27.8423
TRINITY_DN47160_c0_g2	645.843	9.33504	2.14175	0.000524706	0.0279376	105.38		TRINITY_DN419696_c0_g1	-13.0453	-3.70545	0.353389	0.00130062	0.0413397	31.2396
TRINITY_DN55913_c0_g1	27.5175	4.78228	0.434884	0.00127636	0.0410687	31.4647		TRINITY_DN253976_c0_g2	-176	-7.45944	0.438321	0.00164898	0.0463991	53.4536
TRINITY_DN22490_c0_g1	202.495	7.66174	0.603833	0.000458614	0.0264371	102.341		TRINITY_DN14676_c0_g1	-180.69	-7.49737	2.95324	1.53739e-05	0.00715725	160.272
TRINITY_DN14625_c1_g1	5.62904	2.49289	4.05081	0.000115	0.0149826	79.1683		TRINITY_DN461787_c0_g1	-94.5271	-6.56266	1.32048	0.000105367	0.0143151	78.6383
TRINITY_DN157925_c0_g1	179.99	7.49177	0.45471	0.00117122	0.0397015	63.7122		TRINITY_DN4047_c0_g1	-475.772	-8.89413	1.72474	0.000421827	0.025698	117.281
TRINITY_DN3286_c6_g1	8.20381	3.03629	8.86488	0.00140541	0.0425186	31.3202		TRINITY_DN90108_c1_g1	-208.032	-7.70066	0.630306	0.00162159	0.0460827	54.4932
TRINITY_DN15651_c0_g1	5.98951	2.58244	0.887091	0.000991194	0.0372148	34.6266		TRINITY_DN107677_c0_g1	-799.225	-9.64246	2.43677	9.33476e-05	0.013713	250.922
TRINITY_DN5537_c0_g2	17.6378	4.1406	8.77831	0.000168066	0.0178952	69.1064		TRINITY_DN137251_c0_g1	-219.848	-7.78036	0.723909	0.00155128	0.0448807	56.7219
TRINITY_DN162543_c0_g1	290.063	8.18022	1.06917	0.000749151	0.0329563	81.848		TRINITY_DN44387_c0_g1	-4.55149	-2.18634	0.77226	0.000848139	0.0347311	36.71
TRINITY_DN479644_c0_g1	825.105	9.68843	2.48061	1.3238e-05	0.00691298	586.333		TRINITY_DN443232_c0_g1	-288.98	-8.17482	1.06096	0.000168272	0.0178952	168.535
TRINITY_DN97435_c0_g1	68.1931	6.09155	0.832689	0.000265455	0.0210147	56.0837		TRINITY_DN45762_c0_g4	-912.199	-9.8332	2.61967	0.000156954	0.0174081	196.183
TRINITY_DN1367_c3_g5	4.40071	2.13774	2.29013	0.000932285	0.0362991	36.3291		TRINITY_DN386450_c0_g1	-158.765	-7.31075	0.300638	0.00194978	0.0497355	49.0172
TRINITY_DN65457_c0_g1	170.329	7.41218	0.388842	0.00127895	0.0411309	60.9088		TRINITY_DN44743_c0_g1	-64.7097	-6.01591	7.26525	0.000428944	0.0256989	49.1081
TRINITY_DN37318_c0_g1	384.062	8.5852	1.43672	0.000188057	0.0184749	159.514		TRINITY_DN82447_c0_g1	-272.942	-8.09245	0.992029	0.000309122	0.0223764	124.629
TRINITY_DN22746_c2_g1	12.9759	3.69776	3.52316	0.000192421	0.0186394	65.8162		TRINITY_DN80120_c0_g1	-331.785	-8.37411	1.2394	0.000187172	0.0184749	159.887
TRINITY_DN80246_c1_g1	292.807	8.1938	1.0763	0.000674458	0.0313164	85.5357		TRINITY_DN13009_c0_g2	-16.0103	-4.00093	4.20219	1.96011e-05	0.00778783	147.348
TRINITY_DN3985_c0_g1	4.88652	2.28881	1.75354	0.00105467	0.0381945	33.9029		TRINITY_DN422556_c0_g1	-216.185	-7.75612	0.679244	0.00159552	0.0456665	55.5578
TRINITY_DN53634_c0_g2	4.31243	2.1085	3.98096	0.000526828	0.0279376	45.4994		TRINITY_DN302639_c0_g1	-509.049	-8.99166	1.81579	3.80365e-05	0.010248	350.151
TRINITY_DN281704_c0_g1	340.316	8.41073	1.27729	0.000270443	0.0210669	133.202		TRINITY_DN116190_c0_g1	-189.686	-7.56747	0.523951	0.000682929	0.0315493	83.7754
TRINITY_DN100130_c2_g1	290.789	8.18383	1.0639	0.00181296	0.0481684	54.9398		TRINITY_DN424337_c0_g1	-169.881	-7.40838	0.393064	0.00132986	0.0416202	59.7032
TRINITY_DN8394_c0_g3	21.5558	4.43	1.97587	0.00156362	0.0451694	30.0416		TRINITY_DN269946_c0_g1	-229.792	-7.84418	0.76114	0.000483165	0.0269132	99.7006
TRINITY_DN48158_c0_g1	473.734	8.88793	1.71777	5.17035e-05	0.0117113	301.265		TRINITY_DN149727_c0_g1	-314.252	-8.29578	1.16431	0.000768543	0.0331767	82.2253
TRINITY_DN24878_c0_g1	12.1714	3.60542	6.06932	5.7489e-07	0.0021229	487.754		TRINITY_DN70008_c0_g1	-274.204	-8.0991	0.994801	0.000209952	0.0194108	151.043
TRINITY_DN116808_c0_g1	7.84186	2.9712	2.08592	0.000807196	0.0338494	38.7571		TRINITY_DN797_c0_g2	-6.27331	-2.64923	1.48539	0.00139927	0.042476	30.5328
TRINITY_DN214868_c0_g1	156.562	7.29059	0.286481	0.00187072	0.048759	50.0799		TRINITY_DN80040_c0_g6	-173.628	-7.43986	0.414918	0.00177305	0.0476273	51.4885
TRINITY_DN33126_c0_g1	6.36015	2.66906	1.05324	0.00161035	0.0459298	28.7804		TRINITY_DN17495_c0_g1	-5.47954	-2.45405	1.97065	0.000172345	0.0180922	65.3829
TRINITY_DN71898_c0_g1	211.821	7.7267	0.659193	0.00102157	0.0377904	68.3116		TRINITY_DN436039_c0_g1	-219.427	-7.7776	0.712039	0.000823886	0.0342521	76.1938
TRINITY_DN25999_c0_g1	4.32381	2.1123	4.73415	8.86856e-06	0.0060287	191.534		TRINITY_DN248813_c0_g1	-515.167	-9.0089	1.83154	8.48165e-05	0.0132779	236.268
TRINITY_DN1324_c1_g1	14.8339	3.89083	2.72853	0.000574168	0.0290053	44.061		TRINITY_DN395400_c0_g1	-186.898	-7.5461	0.505651	0.00129817	0.0413397	60.4456
TRINITY_DN30650_c0_g1	230.057	7.84585	0.768993	0.00069058	0.0316437	83.3057		TRINITY_DN20309_c0_g1	-133.143	-7.05684	5.18448	8.22403e-07	0.00271722	435.827
TRINITY_DN2913_c0_g1	4.04488	2.0161	3.20619	7.85114e-06	0.00588417	188.527		TRINITY_DN345234_c0_g1	-170.598	-7.41446	0.407232	0.00170378	0.0468901	52.5595
TRINITY_DN152435_c0_g1	195.216	7.60893	0.562878	0.000929722	0.0362991	71.6636		TRINITY_DN40897_c0_g1	-183.493	-7.51958	0.480839	0.000836179	0.0345309	75.6242
TRINITY_DN204123_c0_g1	1172.84	10.1958	2.97247	6.43183e-06	0.00550535	833.39		TRINITY_DN145887_c0_g1	-6.05714	-2.59864	1.09095	0.00079569	0.0336139	37.5944
TRINITY_DN21538_c0_g1	16.9454	4.08283	2.44701	0.000237613	0.0201064	60.9755		TRINITY_DN465788_c0_g1	-183.098	-7.51647	0.475674	0.00103308	0.0379007	67.9231
TRINITY_DN2629_c5_g1	5.10869	2.35295	1.41437	0.000272019	0.0210818	55.5961		TRINITY_DN172566_c0_g1	-182.994	-7.51565	0.492514	0.00127352	0.0410048	61.0419
TRINITY_DN6137_c0_g1	8.12376	3.02215	5.71548	0.000130704	0.0159943	75.6298		TRINITY_DN228434_c0_g1	-177.501	-7.47169	0.440573	0.0011316	0.0393995	64.8415
TRINITY_DN9766_c0_g1	57.7877	5.85269	4.69869	9.83247e-08	0.00158852	871.024		TRINITY_DN388868_c0_g1	-305.924	-8.25703	1.13501	0.000347385	0.0234137	117.586
TRINITY_DN1902_c2_g2	4.03047	2.01095	1.23416	0.00175194	0.0474676	27.8566		TRINITY_DN183369_c2_g1	-208.099	-7.70112	0.646461	0.000493525	0.027153	98.6455
TRINITY_DN114275_c0_g1	35.1824	5.13678	1.20894	0.000426094	0.025698	48.3717		TRINITY_DN45988_c0_g1	-203.289	-7.66739	0.61237	0.000417714	0.0256253	107.24
TRINITY_DN13837_c3_g1	17.4249	4.12308	10.5091	0.000665766	0.0311432	41.6817		TRINITY_DN350158_c0_g1	-769.019	-9.58688	2.38316	0.000402885	0.0252927	120.832
TRINITY_DN5476_c0_g1	4.71479	2.23719	1.12483	0.000697459	0.0317273	39.4795		TRINITY_DN137054_c0_g1	-235.439	-7.87921	0.793745	0.000582344	0.0292224	90.7772
TRINITY_DN520_c0_g2	12.7558	3.67308	3.17784	0.000114894	0.0149826	79.1942		TRINITY_DN57438_c0_g1	-12.7487	-3.67228	1.56597	9.90756e-05	0.0141354	79.3907
TRINITY_DN71874_c0_g1	404.032	8.65832	1.50249	0.00151161	0.0443098	60.5171		TRINITY_DN204235_c0_g1	-178.807	-7.48226	0.441769	0.00185897	0.0486244	50.2435
TRINITY_DN68473_c0_g1	275.268	8.10469	0.996225	0.0003246	0.0226161	121.632		TRINITY_DN486019_c0_g1	-206.551	-7.69035	0.634024	0.000478492	0.0268437	100.188
TRINITY_DN58432_c0_g1	405.7	8.66427	1.51217	0.00131121	0.0414228	65.2507		TRINITY_DN482248_c0_g1	-175.4	-7.4545	0.425235	0.0012311	0.0403571	62.1089
TRINITY_DN42797_c0_g1	1750.13	10.7732	3.53844	4.56725e-05	0.0112437	367.978		TRINITY_DN152429_c0_g1	-188.188	-7.55603	0.526499	0.00109989	0.0388557	65.7885
TRINITY_DN361249_c0_g1	231.027	7.85192	0.769269	0.000934962	0.0362991	71.4593		TRINITY_DN299485_c0_g1	-376.544	-8.55667	1.41524	0.000517423	0.0278026	101.845
TRINITY_DN84926_c0_g1	227.338	7.82869	0.745266	0.00122992	0.0403397	62.9657		TRINITY_DN8476_c0_g1	-223.084	-7.80145	7.83953	2.35914e-05	0.00871534	138.173
TRINITY_DN36883_c0_g1	1093.57	10.0948	2.87321	0.00130923	0.0414189	65.3027		TRINITY_DN24732_c1_g2	-225.268	-7.8155	0.739008	0.000348356	0.0234137	117.422
TRINITY_DN7802_c0_g2	4.39785	2.1368	4.51697	1.83323e-06	0.00342931	306.372		TRINITY_DN232890_c0_g1	-217.877	-7.76737	0.700308	0.000461262	0.0264914	102.046
TRINITY_DN398180_c0_g1	662.162	9.37104	2.1761	5.9792e-05	0.0123066	281.818		TRINITY_DN168395_c1_g1	-33.6362	-5.07194	0.732158	0.000824439	0.0342521	37.2979
TRINITY_DN7295_c0_g2	5.74368	2.52197	4.54572	4.81737e-05	0.0115426	107.694		TRINITY_DN62556_c0_g2	-68.4058	-6.09605	0.923004	0.000357885	0.0237742	50.861
TRINITY_DN143173_c0_g1	6.10483	2.60995	0.583716	0.00173668	0.0473343	27.9513		TRINITY_DN47286_c0_g1	-5.74586	-2.52252	1.31326	0.000380857	0.0246424	49.2584
TRINITY_DN16081_c0_g1	8.12736	3.02279	3.33637	0.000155764	0.0173373	71.0212		TRINITY_DN208273_c0_g1	-175.32	-7.45385	0.424803	0.00101431	0.0376772	68.56
TRINITY_DN201808_c0_g1	186.458	7.54271	0.504012	0.000784167	0.0334195	78.1238		TRINITY_DN298339_c0_g1	-740.618	-9.53259	2.33094	1.55444e-05	0.00715725	542.161
TRINITY_DN4892_c1_g1	17.6314	4.14007	1.9514	2.42373e-05	0.00871534	128.834		TRINITY_DN430495_c0_g1	-178.66	-7.48107	0.450352	0.000936206	0.0362991	71.411
TRINITY_DN85594_c0_g1	158.41	7.30752	0.302198	0.00168874	0.0467013	52.8007		TRINITY_DN380161_c0_g1	-248.421	-7.95664	0.861227	0.000604955	0.029601	89.0536
TRINITY_DN309487_c0_g1	208.48	7.70377	0.639817	0.000547766	0.0284371	93.6144		TRINITY_DN27345_c1_g1	-237.983	-7.89472	0.811057	0.000252679	0.0204834	137.777
TRINITY_DN60579_c0_g1	279.894	8.12874	1.0228	0.00100602	0.0375246	71.6482		TRINITY_DN29239_c0_g2	-9.29313	-3.21616	0.785558	0.00019997	0.0188784	62.0331
TRINITY_DN55262_c0_g1	30.8489	4.94715	0.994225	0.000456505	0.0264371	46.3974		TRINITY_DN55349_c0_g1	-10.0898	-3.33483	1.27578	0.000319408	0.0225221	52.4848
TRINITY_DN38880_c0_g1	10.6874	3.41783	1.79506	3.31038e-05	0.00971803	115.85		TRINITY_DN8928_c1_g2	-145.637	-7.18623	4.74205	0.00075668	0.0330062	39.7173
TRINITY_DN30651_c0_g2	25.9819	4.69944	1.13971	0.000524168	0.0279376	44.5287		TRINITY_DN227373_c3_g1	-526.477	-9.04023	1.86071	0.000250966	0.0204076	149.385
TRINITY_DN133967_c0_g1	171.312	7.42049	0.398594	0.00175135	0.0474676	51.8172		TRINITY_DN303846_c0_g1	-243.631	-7.92856	0.834203	0.000667858	0.0311713	84.7237
TRINITY_DN131602_c0_g1	204.483	7.67584	0.619408	0.00066575	0.0311432	84.8589		TRINITY_DN63219_c0_g1	-13.3177	-3.73528	0.631186	0.000796794	0.0336379	37.575
TRINITY_DN135292_c0_g2	190.289	7.57205	0.52796	0.00107436	0.0385083	66.5808		TRINITY_DN390685_c0_g1	-193.041	-7.59276	0.539737	0.000939049	0.0362991	71.3011
TRINITY_DN84423_c5_g1	195.577	7.6116	0.56221	0.00108565	0.0386133	66.2272		TRINITY_DN207679_c0_g1	-600.058	-9.22896	2.04017	0.000127087	0.0157668	203.806
TRINITY_DN64355_c0_g1	130.169	7.02425	3.32758	1.44003e-05	0.00711806	163.936		TRINITY_DN467062_c0_g1	-247.012	-7.94844	0.853175	0.000430523	0.0256989	105.632
TRINITY_DN3572_c2_g1	397.585	8.63512	1.48089	0.000642191	0.0304718	93.9823		TRINITY_DN423835_c0_g1	-170.979	-7.41768	0.402861	0.00116095	0.0397015	63.9994
TRINITY_DN4492_c20_g1	4.61809	2.2073	8.26352	0.00098699	0.0371557	35.899		TRINITY_DN427706_c0_g1	-268.616	-8.0694	0.965693	0.0004279	0.0256989	105.955
TRINITY_DN2101_c6_g1	841.929	9.71755	2.50864	0.000424056	0.025698	117.674		TRINITY_DN46670_c0_g1	-10.0935	-3.33535	1.14846	0.000754364	0.0329777	38.3477
TRINITY_DN53743_c0_g1	4.42895	2.14697	1.70212	0.00166094	0.0464649	28.4974		TRINITY_DN44884_c1_g1	-190.188	-7.57129	0.529358	0.0011305	0.0393854	64.8736
TRINITY_DN64394_c1_g1	10.951	3.45299	0.729458	0.00106274	0.0382329	33.7287		TRINITY_DN201075_c0_g1	-780.268	-9.60783	2.40336	7.32847e-05	0.0129208	274.11
TRINITY_DN136045_c0_g1	193.844	7.59875	0.552971	0.000772438	0.033196	78.7217		TRINITY_DN8227_c1_g1	-5.25616	-2.39401	2.32804	0.000439417	0.0258782	47.9844
TRINITY_DN42156_c2_g1	197.041	7.62235	0.569488	0.00114667	0.0395349	64.405		TRINITY_DN272_c3_g1	-359.533	-8.48998	1.34448	0.000312997	0.0223764	123.858
TRINITY_DN53600_c0_g1	1039.21	10.0213	2.80272	9.58414e-06	0.00603221	686.284		TRINITY_DN258916_c0_g1	-211.719	-7.726	0.658529	0.000481033	0.0268437	99.9219
TRINITY_DN28287_c0_g1	269.477	8.07402	0.965748	0.000518453	0.0278134	96.2362		TRINITY_DN14015_c0_g1	-36.0892	-5.1735	3.95691	0.00128966	0.0411769	32.3843
TRINITY_DN7832_c1_g3	1685.75	10.7192	3.48681	0.00172611	0.0472183	56.396		TRINITY_DN381017_c0_g1	-311.452	-8.28286	1.15937	0.000167043	0.0178952	169.147
TRINITY_DN22063_c5_g1	441.422	8.78601	1.62256	0.00028059	0.0214809	136.577		TRINITY_DN200362_c0_g1	-8.85273	-3.14612	1.45628	0.000845104	0.0347195	37.1088
TRINITY_DN16620_c1_g1	624.333	9.28617	2.09523	8.95574e-05	0.0134896	236.132		TRINITY_DN50362_c0_g1	-6.39945	-2.67795	2.90704	0.000474496	0.0268437	47.3051
TRINITY_DN39792_c0_g1	4.13649	2.04841	3.10161	0.0010691	0.0383945	34.8157		TRINITY_DN236027_c0_g1	-392.383	-8.61612	1.45883	0.00178989	0.0478543	55.3163
TRINITY_DN315900_c0_g1	196.276	7.61674	0.565777	0.000621851	0.0300368	87.827		TRINITY_DN429234_c0_g1	-278.94	-8.12381	1.01225	0.000260555	0.0208365	135.691
TRINITY_DN85577_c0_g1	251.807	7.97618	0.882605	0.00118337	0.0397687	65.5383		TRINITY_DN204885_c2_g1	-190.666	-7.5749	0.529328	0.000597906	0.0295182	89.5806
TRINITY_DN66920_c3_g1	206.019	7.68663	0.632624	0.00111812	0.0391254	65.2392		TRINITY_DN233369_c0_g1	-218.096	-7.76882	0.691146	0.000906134	0.035934	72.6048
TRINITY_DN135730_c3_g1	65.6021	6.03567	0.856449	0.000725446	0.0323902	39.7834		TRINITY_DN24589_c0_g1	-7.50808	-2.90844	1.59189	0.00174291	0.0474256	28.6511
TRINITY_DN30501_c0_g1	143.13	7.16118	1.83021	2.0574e-05	0.00805614	138.472		TRINITY_DN147898_c0_g2	-167.945	-7.39185	0.381738	0.00132558	0.0415866	59.8018
TRINITY_DN37948_c0_g1	252.727	7.98144	0.886495	0.000250352	0.0204064	138.411		TRINITY_DN36768_c0_g1	-977.76	-9.93334	2.71767	6.0904e-06	0.00531016	855.81
TRINITY_DN88031_c0_g2	200.624	7.64835	0.591135	0.00117048	0.0397015	63.7328		TRINITY_DN318060_c0_g1	-158.765	-7.31075	0.300638	0.00194978	0.0497355	49.0172
TRINITY_DN32909_c0_g1	76.9105	6.26511	2.62874	0.000634739	0.0302727	42.436		TRINITY_DN33048_c0_g3	-5.07763	-2.34416	2.62356	0.000396284	0.0250542	50.5661
TRINITY_DN88716_c0_g1	178.759	7.48187	0.45145	0.00083947	0.0345564	75.4739		TRINITY_DN67676_c0_g1	-34.8955	-5.12497	3.01311	1.39631e-06	0.00337133	342.249
TRINITY_DN482291_c0_g1	1060.42	10.0504	2.83099	0.000125298	0.0156376	220.128		TRINITY_DN25138_c0_g1	-381.316	-8.57484	1.42381	0.000224793	0.019811	146.012
TRINITY_DN8410_c0_g1	4.70674	2.23473	3.49992	4.8049e-05	0.0115426	107.792		TRINITY_DN57521_c0_g1	-20.6495	-4.36804	1.93861	0.000111234	0.014772	78.8236
TRINITY_DN50655_c0_g1	6.3313	2.6625	4.40776	0.00022646	0.019811	62.0487		TRINITY_DN145306_c0_g2	-216.223	-7.75638	0.700135	0.000951146	0.0365612	70.8389
TRINITY_DN224_c1_g1	18.5909	4.21652	6.68508	0.00168822	0.0467013	29.1505		TRINITY_DN100281_c0_g1	-7.77687	-2.95919	1.98818	1.06845e-05	0.00621049	169.972
TRINITY_DN20102_c0_g1	4.44731	2.15293	6.02482	1.5392e-06	0.00337488	325.087		TRINITY_DN22772_c1_g1	-195.566	-7.61151	0.558773	0.000686446	0.0315594	83.5585
TRINITY_DN41726_c0_g1	455.186	8.83031	1.66483	0.000101463	0.0141807	216.325		TRINITY_DN170970_c0_g1	-192.624	-7.58965	0.547929	0.00176456	0.0476202	51.6164
TRINITY_DN18606_c1_g2	7.30091	2.86808	1.21804	0.000507504	0.0276075	44.3769		TRINITY_DN140323_c0_g1	-7.15741	-2.83944	1.10145	0.00170726	0.0469448	28.137
TRINITY_DN111855_c0_g1	9.47194	3.24366	2.55497	1.34116e-05	0.00691298	157.431		TRINITY_DN373693_c0_g1	-165.84	-7.37364	0.365829	0.00139373	0.0423695	58.2839
TRINITY_DN53572_c0_g1	7.11966	2.83181	2.06962	0.00183514	0.0484071	28.2063		TRINITY_DN49389_c0_g1	-179.29	-7.48615	0.450864	0.00101691	0.0377069	68.4707
TRINITY_DN7254_c1_g2	951.215	9.89363	2.67962	0.000306677	0.02236	139.101		TRINITY_DN9593_c0_g1	-1563.89	-10.6109	3.3783	9.54792e-05	0.013821	252.875
TRINITY_DN18746_c2_g1	163.933	7.35696	0.343555	0.00141166	0.042646	57.9029		TRINITY_DN66581_c0_g1	-495.426	-8.95253	1.77683	0.000554515	0.0285564	102.399
TRINITY_DN169204_c0_g1	5.56918	2.47747	6.57763	0.00023792	0.0201064	60.9469		TRINITY_DN53153_c0_g2	-8.38407	-3.06765	2.89694	0.00183224	0.0484071	28.224
TRINITY_DN51359_c2_g1	25.4509	4.66965	5.62469	7.07132e-05	0.0128641	94.0823		TRINITY_DN5865_c0_g1	-5.45051	-2.44639	5.03903	2.0311e-06	0.00342931	307.071
TRINITY_DN464163_c0_g1	194.766	7.6056	0.560877	0.0013636	0.0420233	58.9411		TRINITY_DN29321_c0_g1	-5867.25	-12.5185	5.26382	0.000348223	0.0234137	130.282
TRINITY_DN260891_c2_g1	7.81172	2.96564	2.63914	3.96571e-06	0.00429227	236.955		TRINITY_DN228854_c0_g1	-199.9	-7.64313	0.579745	0.00183125	0.0484071	51.0963
TRINITY_DN52046_c1_g1	430.595	8.75019	1.58926	0.00033617	0.0230135	126.053		TRINITY_DN384735_c0_g1	-240.944	-7.91256	0.831615	0.000368233	0.0241549	114.215
TRINITY_DN110071_c0_g2	727.111	9.50603	2.30501	0.000888881	0.0354964	80.0597		TRINITY_DN228230_c0_g1	-202.005	-7.65825	0.593554	0.00163623	0.0462269	53.951
TRINITY_DN94812_c0_g1	198.654	7.63411	0.583875	0.000549289	0.0284371	93.4839		TRINITY_DN179444_c0_g1	-627.432	-9.29332	2.10229	0.000325533	0.0226311	134.889
TRINITY_DN5074_c30_g1	234.225	7.87175	0.78883	0.00037759	0.0244872	112.793		TRINITY_DN274134_c0_g1	-292.783	-8.19369	1.07298	0.000609831	0.0297115	89.3304
TRINITY_DN182676_c0_g1	211.098	7.72177	0.660876	0.000582165	0.0292224	90.7912		TRINITY_DN457109_c0_g1	-905.968	-9.82332	2.61119	8.47227e-06	0.00597273	728.767
TRINITY_DN272882_c0_g1	219.603	7.77876	0.705343	0.00039766	0.0250912	109.911		TRINITY_DN146592_c0_g1	-236.013	-7.88272	0.801791	0.000558867	0.0286162	92.6751
TRINITY_DN52584_c0_g1	250.573	7.96909	0.871297	0.00078034	0.0333697	78.3504		TRINITY_DN99399_c0_g3	-285.331	-8.15649	1.04605	0.000173905	0.0181648	165.812
TRINITY_DN463088_c0_g1	503.045	8.97454	1.80054	0.000318028	0.0225221	134.245		TRINITY_DN98245_c0_g2	-218.96	-7.77452	0.701712	0.000392635	0.0249786	110.612
TRINITY_DN6008_c0_g3	32.2072	5.00931	2.13783	0.000213309	0.0194446	63.4087		TRINITY_DN226378_c0_g1	-424.061	-8.72813	1.56813	7.49574e-05	0.0130082	251.065
TRINITY_DN107831_c0_g1	180.854	7.49868	0.459396	0.00131519	0.0414539	60.0435		TRINITY_DN109644_c0_g2	-46.7272	-5.54619	1.10486	0.000782537	0.0334004	39.1053
TRINITY_DN19587_c0_g1	267.173	8.06163	0.959184	0.000202472	0.0189103	153.783		TRINITY_DN36583_c0_g1	-17.7649	-4.15096	2.51767	0.00181269	0.0481684	28.344
TRINITY_DN420647_c0_g1	1175.86	10.1995	2.97645	2.76187e-05	0.00917349	454.872		TRINITY_DN58829_c0_g1	-5.78462	-2.53222	1.18158	0.000199503	0.0188784	62.0845
TRINITY_DN5381_c0_g1	16.4254	4.03786	2.96027	0.000392728	0.0249786	50.7346		TRINITY_DN69661_c0_g1	-321.935	-8.33063	1.21079	0.00182504	0.0483616	54.7455
TRINITY_DN86609_c0_g1	203.401	7.66818	0.611059	0.00115444	0.0396452	64.1833		TRINITY_DN136584_c0_g1	-73.1862	-6.1935	1.7172	0.000214554	0.0195201	63.2752
TRINITY_DN28496_c0_g1	267.08	8.06113	0.958666	0.000491251	0.027123	98.8743		TRINITY_DN274862_c0_g1	-300.942	-8.23334	1.11019	0.000308719	0.0223764	124.71
TRINITY_DN3262_c3_g1	478.475	8.9023	1.7299	0.000584667	0.0292237	99.6205		TRINITY_DN304505_c0_g1	-605.394	-9.24173	2.05317	3.57734e-05	0.00988213	360.822
TRINITY_DN55392_c0_g1	266.884	8.06007	0.954635	0.000573021	0.0290053	91.5171		TRINITY_DN325232_c0_g1	-202.005	-7.65825	0.593554	0.00163623	0.0462269	53.951
TRINITY_DN132720_c0_g1	189.374	7.56509	0.519794	0.000968356	0.036736	70.1962		TRINITY_DN460506_c0_g1	-207.763	-7.6988	0.642535	0.000477549	0.0268437	100.287
TRINITY_DN405998_c0_g1	173.956	7.44258	0.417434	0.00171349	0.047013	52.4055		TRINITY_DN24930_c0_g1	-438.143	-8.77526	1.61323	5.18441e-05	0.0117113	300.864
TRINITY_DN12951_c2_g1	994.768	9.95822	2.74186	4.68548e-05	0.0114006	351.556		TRINITY_DN315956_c0_g1	-247.706	-7.95249	0.868972	0.000648204	0.0306413	86.0094
TRINITY_DN250272_c0_g2	168.273	7.39466	0.377252	0.00194668	0.0497355	49.0576		TRINITY_DN25689_c0_g1	-25.7365	-4.68574	1.6851	0.000516188	0.0277909	45.8465
TRINITY_DN23330_c0_g1	336.029	8.39244	1.26013	0.000415999	0.0256253	108.285		TRINITY_DN269978_c0_g1	-1279.57	-10.3214	3.09422	0.00072843	0.0324541	88.8421
TRINITY_DN235736_c0_g1	674.374	9.3974	2.20144	0.000423319	0.025698	117.78		TRINITY_DN47433_c0_g1	-495.655	-8.95319	1.779	0.000647302	0.0306217	94.4825
TRINITY_DN6180_c0_g1	6.97417	2.80202	0.980986	0.00056427	0.0287755	42.6868		TRINITY_DN73772_c0_g1	-5.01601	-2.32654	1.70708	0.000719352	0.0322737	39.03
TRINITY_DN152615_c0_g1	20.2008	4.33634	1.70691	3.29838e-05	0.00971803	115.993		TRINITY_DN43136_c1_g1	-235.38	-7.87885	0.793476	0.000414955	0.0256253	107.596
TRINITY_DN137751_c0_g1	181.085	7.50052	0.467804	0.000779794	0.0333697	78.3452		TRINITY_DN197372_c0_g1	-183.35	-7.51846	0.488791	0.000804351	0.0337752	77.1253
TRINITY_DN90170_c0_g2	161.847	7.33849	0.326983	0.00157514	0.0453236	54.7307		TRINITY_DN284737_c0_g1	-365.626	-8.51422	1.37463	0.000289022	0.0218329	128.871
TRINITY_DN172578_c1_g1	357.085	8.48012	1.33489	0.00169209	0.0467571	56.9968		TRINITY_DN28827_c0_g1	-240.515	-7.90998	0.82124	0.000406474	0.0253949	108.713
TRINITY_DN46379_c0_g1	13.4151	3.74578	0.84652	0.000579743	0.0292224	42.2649		TRINITY_DN25234_c2_g1	-471.027	-8.87967	7.25157	6.682e-09	0.000419469	2021.44
TRINITY_DN39950_c0_g1	8.37238	3.06564	1.34826	0.000217694	0.0195679	60.1914		TRINITY_DN100355_c1_g1	-272.756	-8.09147	0.987421	0.000499644	0.0273642	98.0376
TRINITY_DN127_c5_g1	4.47737	2.16265	3.02132	0.000293879	0.021962	56.4328		TRINITY_DN21529_c2_g1	-389.694	-8.6062	1.45513	8.22733e-05	0.0131419	239.832
TRINITY_DN120753_c0_g1	167.71	7.38983	0.373824	0.00127246	0.0410048	61.0678		TRINITY_DN11127_c0_g1	-10.1682	-3.34599	6.73875	4.79725e-06	0.00483885	239.173
TRINITY_DN12938_c0_g1	79.1751	6.30697	2.25967	9.53145e-06	0.00603221	181.687		TRINITY_DN127732_c1_g1	-201.65	-7.65571	0.596522	0.00083759	0.0345309	75.5597
TRINITY_DN25_c2_g1	589.086	9.20234	2.01442	0.000590889	0.0293597	99.0736		TRINITY_DN32471_c0_g1	-4.93878	-2.30416	2.92639	0.000301167	0.0222163	55.9297
TRINITY_DN5506_c3_g1	1049.43	10.0354	2.81525	0.000429343	0.0256989	116.922		TRINITY_DN7008_c0_g1	-16.8378	-4.07364	4.0524	0.000542688	0.0283174	44.9988
TRINITY_DN10716_c0_g1	4.43634	2.14937	2.87885	7.57915e-05	0.0130082	87.8929		TRINITY_DN28847_c0_g1	-5.40235	-2.43359	4.4011	0.000313319	0.0223764	55.1259
TRINITY_DN33373_c0_g2	168.131	7.39344	0.380271	0.00164084	0.0462946	53.5901		TRINITY_DN125996_c0_g1	-5.05248	-2.33699	2.25684	0.000301886	0.0222432	53.938
TRINITY_DN181640_c2_g1	10.2403	3.35619	0.733095	0.00133544	0.0416253	30.9261		TRINITY_DN5397_c0_g2	-21.8439	-4.44916	4.86389	5.21379e-05	0.0117113	104.745
TRINITY_DN35691_c0_g1	20.918	4.38667	0.56705	0.000100272	0.0141427	79.0592		TRINITY_DN121920_c0_g1	-54.0596	-5.75648	0.637741	0.000858984	0.0349681	36.7567
TRINITY_DN192519_c0_g1	4.01016	2.00366	2.2753	0.000198702	0.018871	62.1731		TRINITY_DN25564_c0_g1	-4.59848	-2.20116	3.27099	0.0015102	0.044301	30.4533
TRINITY_DN94597_c0_g1	10.5325	3.39677	2.34207	1.28008e-05	0.00675282	159.927		TRINITY_DN35733_c0_g4	-7.62721	-2.93116	3.68707	5.10037e-05	0.0117113	105.557
TRINITY_DN110_c4_g1	233.71	7.86858	0.782207	0.000956011	0.0366057	70.8577		TRINITY_DN80889_c0_g1	-8.74616	-3.12865	2.11809	5.55454e-05	0.0119835	97.0091
TRINITY_DN22470_c0_g1	6.09523	2.60768	1.56568	0.00107761	0.0385083	33.6778		TRINITY_DN21370_c0_g1	-8.26542	-3.04709	5.01765	0.000327715	0.0226333	54.226
TRINITY_DN45358_c0_g1	206.028	7.68669	0.622151	0.00117298	0.0397015	63.6632		TRINITY_DN2084_c3_g1	-3551.31	-11.7941	4.54466	1.2494e-05	0.00670362	709.547
TRINITY_DN7631_c0_g1	21.6058	4.43335	2.95286	0.00107901	0.0385083	34.6924		TRINITY_DN409956_c0_g1	-474.281	-8.8896	1.72213	0.000231045	0.0200527	150.48
TRINITY_DN56732_c0_g1	83.7677	6.38832	1.10228	0.000184388	0.0184749	64.3405		TRINITY_DN9516_c1_g3	-372.761	-8.54211	1.3973	0.000403914	0.0253308	112.244
TRINITY_DN92330_c1_g2	229.509	7.84241	0.768697	0.00106148	0.0382303	67.4517		TRINITY_DN24721_c0_g2	-189.122	-7.56317	0.515301	0.000919934	0.0362067	72.0498
TRINITY_DN65615_c0_g1	11.028	3.4631	2.19011	0.000237984	0.0201064	60.941		TRINITY_DN340115_c0_g1	-216.243	-7.75651	0.694181	0.000418408	0.0256253	107.151
TRINITY_DN255548_c0_g1	49.653	5.63381	1.69202	0.00130125	0.0413397	32.2721		TRINITY_DN124595_c0_g1	-231.319	-7.85374	0.772226	0.00032074	0.0225221	122.359
TRINITY_DN6656_c0_g1	60.163	5.9108	3.17421	6.45116e-05	0.0125315	97.1801		TRINITY_DN26357_c0_g1	-187.684	-7.55216	0.501574	0.00142068	0.0428038	57.7139
TRINITY_DN32096_c0_g1	207.085	7.69408	0.632937	0.000527244	0.0279376	95.4273		TRINITY_DN67391_c0_g4	-301.162	-8.2344	1.11421	0.000267987	0.0210669	133.807
TRINITY_DN20209_c0_g2	343.456	8.42398	1.28741	0.000128087	0.0158139	192.854		TRINITY_DN471413_c0_g1	-4277.86	-12.0627	4.81061	2.91145e-05	0.00937279	462.397
TRINITY_DN485732_c0_g1	249.737	7.96427	0.87305	0.000413919	0.0256253	107.731		TRINITY_DN118633_c0_g1	-219.995	-7.78133	0.70897	0.000969078	0.036736	70.1696
TRINITY_DN48520_c0_g1	29.4819	4.88176	1.52729	0.000444801	0.0260231	48.4525		TRINITY_DN375246_c0_g1	-1002.46	-9.96933	2.75086	0.00158635	0.0454975	58.9863
TRINITY_DN79768_c2_g1	1781.89	10.7992	3.56344	9.02729e-06	0.0060287	789.383		TRINITY_DN22319_c0_g1	-4.36539	-2.12611	2.71873	8.34041e-05	0.0132236	84.2897
TRINITY_DN299692_c0_g1	354.369	8.46911	1.32804	0.000103771	0.0142885	213.943		TRINITY_DN371734_c0_g1	-2617.75	-11.3541	4.10901	0.000178296	0.0183788	183.787
TRINITY_DN1116_c24_g1	197.705	7.62721	0.578808	0.000937533	0.0362991	71.3597		TRINITY_DN63234_c1_g1	-183.35	-7.51846	0.488791	0.000804351	0.0337752	77.1253
TRINITY_DN273663_c0_g1	456.753	8.83527	1.66882	7.14802e-05	0.0128641	256.993		TRINITY_DN216959_c0_g1	-192.559	-7.58916	0.550268	0.00167997	0.0467013	52.9427
TRINITY_DN59197_c0_g1	196.509	7.61845	0.566965	0.000551415	0.0284903	93.3025		TRINITY_DN124169_c0_g1	-319.331	-8.31891	1.19939	0.000658055	0.0309439	88.39
TRINITY_DN421185_c0_g1	4.09615	2.03427	2.21786	0.000452652	0.0263108	46.2672		TRINITY_DN87344_c0_g1	-11.1851	-3.4835	1.44174	0.00113434	0.0394512	33.7187
TRINITY_DN11503_c0_g1	5.94684	2.57212	3.69493	0.00082934	0.034433	38.3611		TRINITY_DN15934_c0_g1	-4.62199	-2.20852	2.68059	0.00103422	0.0379007	35.2618
TRINITY_DN2069_c0_g1	33.6555	5.07277	4.26953	0.00077064	0.033196	39.4436		TRINITY_DN21970_c0_g1	-177.026	-7.46781	0.444141	0.000923181	0.0362288	71.921
TRINITY_DN47144_c0_g1	110.121	6.78294	1.51786	7.62186e-05	0.0130082	89.0196		TRINITY_DN32820_c0_g1	-6.32112	-2.66018	3.47291	1.9933e-06	0.00342931	297.967
TRINITY_DN127989_c0_g1	32.7946	5.03538	1.11973	1.35353e-05	0.00691298	156.944		TRINITY_DN277429_c0_g1	-169.552	-7.40559	0.387756	0.00113508	0.0394552	64.7398
TRINITY_DN16102_c0_g1	20.7741	4.37671	2.81219	0.000433216	0.0257047	48.9283		TRINITY_DN2798_c0_g1	-4338.82	-12.0831	4.83213	2.44642e-05	0.00871534	505.02
TRINITY_DN81498_c0_g1	251.236	7.9729	0.877848	0.0007271	0.0324409	81.166		TRINITY_DN121597_c0_g1	-9.58262	-3.26042	3.12328	0.00116537	0.0397015	33.679
TRINITY_DN14194_c0_g1	6.73744	2.7522	2.12568	0.000268548	0.0210669	56.7951		TRINITY_DN7287_c0_g3	-9.47073	-3.24348	2.94803	0.00167454	0.0465963	29.2439
TRINITY_DN41755_c0_g1	218.665	7.77258	0.700751	0.000347857	0.0234137	117.506		TRINITY_DN96089_c1_g1	-65.1828	-6.02642	2.02607	0.000267397	0.0210669	58.4114
TRINITY_DN38918_c0_g1	13.0835	3.70967	1.38821	6.72777e-05	0.0128604	90.8024		TRINITY_DN133758_c0_g1	-6.38264	-2.67415	1.14237	0.00154014	0.0446989	29.2795
TRINITY_DN90369_c1_g1	10.4272	3.38228	2.26633	2.58265e-06	0.00360435	273.372		TRINITY_DN458652_c0_g1	-215.679	-7.75274	0.680956	0.000479929	0.0268437	100.037
TRINITY_DN24732_c1_g1	35.4178	5.1464	2.07732	1.02933e-05	0.00621049	172.12		TRINITY_DN51527_c0_g2	-191.206	-7.57899	0.545483	0.000968049	0.036736	70.2075
TRINITY_DN73061_c0_g2	257.986	8.01115	0.914709	0.000276383	0.021341	131.77		TRINITY_DN51527_c0_g1	-67.1747	-6.06985	0.871296	0.000294222	0.021962	54.2132
TRINITY_DN56033_c0_g1	234.473	7.87328	0.795955	0.00112683	0.0393208	65.8839		TRINITY_DN18712_c0_g1	-302.007	-8.23844	1.12067	0.000237533	0.0201064	142.072
TRINITY_DN10243_c0_g1	265.349	8.05175	2.69028	2.64779e-06	0.00360435	284.608		TRINITY_DN156041_c0_g1	-195.75	-7.61287	0.569913	0.000584062	0.0292237	90.6428
TRINITY_DN127_c2_g1	4.56022	2.1891	3.80226	0.00016469	0.0178251	69.6129		TRINITY_DN97628_c0_g1	-316.56	-8.30634	1.17699	0.000330992	0.02276	120.455
TRINITY_DN2858_c0_g1	4.69742	2.23187	1.77775	0.000321166	0.0225268	52.3814		TRINITY_DN353703_c0_g1	-351.841	-8.45878	1.31916	0.000133803	0.0161221	188.744
TRINITY_DN3334_c1_g1	5.52697	2.46649	3.21356	6.92612e-05	0.0128641	94.7742		TRINITY_DN100214_c0_g1	-4.96086	-2.31059	1.66919	0.000449989	0.0262289	46.3666
TRINITY_DN68542_c0_g1	45.1141	5.4955	0.403023	0.00188902	0.0490225	27.052		TRINITY_DN244424_c0_g1	-776.566	-9.60096	2.39667	1.56753e-05	0.00715725	539.948
TRINITY_DN30776_c0_g2	2630.99	11.3614	4.1171	1.65589e-06	0.00342931	1611.96		TRINITY_DN12986_c1_g1	-152.932	-7.25675	6.87706	2.79498e-05	0.0091782	130.263
TRINITY_DN30776_c0_g1	31.8594	4.99365	4.12673	1.09588e-05	0.0062541	180.129		TRINITY_DN423565_c0_g1	-165.84	-7.37364	0.365829	0.00139373	0.0423695	58.2839
TRINITY_DN73866_c0_g1	173.246	7.43668	2.88361	2.32543e-06	0.00360435	301.424		TRINITY_DN33861_c0_g1	-321.121	-8.32697	1.1925	0.00104211	0.0380385	72.4101
TRINITY_DN122357_c0_g1	169.933	7.40882	0.386599	0.00128658	0.0411769	60.7237		TRINITY_DN31930_c0_g1	-6.87313	-2.78097	1.51348	0.000218913	0.0195679	60.0721
TRINITY_DN299079_c0_g1	671.207	9.39061	2.19471	0.000119456	0.0152691	215.982		TRINITY_DN48028_c0_g1	-10.302	-3.36485	2.66648	0.00123316	0.0403823	32.9512
TRINITY_DN9542_c0_g1	4.15218	2.05387	5.18286	6.70739e-06	0.00550535	207.791		TRINITY_DN125883_c2_g1	-1115.86	-10.1239	2.90165	5.55499e-05	0.0119835	333.142
TRINITY_DN23937_c0_g1	18.7248	4.22688	1.1831	0.00125623	0.040831	32.5461		TRINITY_DN2427_c3_g1	-109.905	-6.78011	8.18156	1.01946e-06	0.00318258	405.225
TRINITY_DN20062_c0_g1	10.6755	3.41624	1.07731	0.000150632	0.0170935	68.5606		TRINITY_DN73124_c0_g1	-165.184	-7.36793	0.351114	0.00188265	0.048905	49.9153
TRINITY_DN25715_c1_g3	168.757	7.3988	0.383583	0.00177051	0.0476202	51.5267		TRINITY_DN30305_c0_g1	-4.57552	-2.19394	0.782016	0.00157569	0.0453236	29.0231
TRINITY_DN11454_c0_g1	6.28569	2.65207	5.70411	1.25847e-07	0.00158852	742.099		TRINITY_DN172375_c1_g1	-249.851	-7.96492	0.872559	0.000600915	0.0295635	89.3545
TRINITY_DN29490_c0_g1	7.06707	2.82111	1.60693	0.000459695	0.0264508	46.0079		TRINITY_DN26418_c0_g1	-18.8612	-4.23735	3.30646	0.00130452	0.0414189	32.2407
TRINITY_DN18091_c0_g2	4.02568	2.00923	1.15667	0.000603528	0.029601	41.6447		TRINITY_DN41067_c0_g1	-9.52394	-3.25156	5.57303	0.00119511	0.0398006	33.3529
TRINITY_DN77674_c0_g2	13.1183	3.71351	0.590089	0.000232228	0.0200527	58.8237		TRINITY_DN35188_c0_g2	-12.7356	-3.6708	3.88619	2.80359e-07	0.00175998	570.104
TRINITY_DN10329_c1_g1	9.65269	3.27093	4.75136	3.15208e-06	0.0038799	276.065		TRINITY_DN256859_c0_g1	-5.12296	-2.35698	2.51685	0.000169339	0.0179265	66.8351
TRINITY_DN299078_c0_g1	909.528	9.82897	7.51324	9.65791e-06	0.00603221	188.138		TRINITY_DN191023_c0_g1	-176.457	-7.46317	0.434605	0.000956722	0.0366057	70.6288
TRINITY_DN71639_c0_g1	263.965	8.0442	0.947302	0.00184797	0.0484457	54.1123		TRINITY_DN298200_c0_g1	-664.539	-9.37621	2.18106	7.2833e-05	0.0129156	260.139
TRINITY_DN94282_c0_g1	9.25648	3.21046	1.02206	0.000197033	0.0187978	62.3592		TRINITY_DN25984_c0_g5	-24.1113	-4.59164	3.49019	0.000815194	0.0340483	38.6124
TRINITY_DN39550_c0_g1	12.8108	3.67929	1.64687	4.26675e-05	0.0108313	106.213		TRINITY_DN222640_c0_g1	-180.157	-7.49311	0.464949	0.00106508	0.038272	66.8761
TRINITY_DN443628_c0_g1	790.814	9.62719	2.42152	8.14053e-05	0.0130365	264.054		TRINITY_DN320045_c0_g1	-1275.31	-10.3166	3.09206	9.53342e-05	0.013821	253.071
TRINITY_DN238385_c0_g1	164.426	7.36129	0.350582	0.0014462	0.0431905	57.1886		TRINITY_DN77253_c0_g1	-4.70729	-2.2349	6.03333	0.000245158	0.0202423	60.2869
TRINITY_DN69852_c0_g1	5.80992	2.53852	1.11286	0.00144086	0.0431043	30.0393		TRINITY_DN271697_c0_g1	-49.8892	-5.64066	0.541861	0.00105625	0.0381945	33.8464
TRINITY_DN40268_c0_g1	9.7768	3.28936	3.84156	2.09464e-06	0.00342931	308.093		TRINITY_DN228972_c0_g1	-171.906	-7.42547	0.398264	0.00168611	0.0467013	52.8431
TRINITY_DN29260_c0_g2	193.491	7.59612	0.544717	0.00102636	0.0378426	68.1492		TRINITY_DN391644_c0_g1	-164.723	-7.36389	0.34474	0.00196527	0.0498944	48.8165
TRINITY_DN24878_c1_g1	922.561	9.8495	2.636	7.1589e-05	0.0128641	291.172		TRINITY_DN343739_c0_g1	-338.817	-8.40436	1.26267	0.00187725	0.0488584	53.9277
TRINITY_DN50037_c0_g1	5.97975	2.58009	2.39927	0.000254169	0.0204834	58.5954		TRINITY_DN380059_c0_g1	-3979.33	-11.9583	4.71025	0.000100321	0.0141427	246.577
TRINITY_DN210330_c0_g1	175.688	7.45687	0.426947	0.00102115	0.0377904	68.326		TRINITY_DN150846_c0_g1	-192.526	-7.58891	0.547423	0.000764251	0.033133	79.1471
TRINITY_DN6214_c1_g1	4.22257	2.07812	0.987695	0.00116976	0.0397015	32.5259		TRINITY_DN128_c5_g1	-5.19357	-2.37673	3.19153	0.000865545	0.0350631	37.7432
TRINITY_DN208096_c0_g1	10.553	3.39958	1.60624	0.00124363	0.0405348	32.8436		TRINITY_DN315237_c0_g1	-323.862	-8.33923	1.20736	0.000418229	0.0256253	107.174
TRINITY_DN434929_c0_g1	385.5	8.59059	1.44116	0.000602231	0.029601	95.9291		TRINITY_DN201975_c0_g1	-301.005	-8.23364	1.11361	0.000149684	0.0170616	178.574
TRINITY_DN1324_c0_g2	624.589	9.28676	2.09559	2.38243e-05	0.00871534	440.154
TRINITY_DN414104_c0_g1	170.188	7.41098	0.391812	0.0013075	0.0414189	60.2242
TRINITY_DN69372_c0_g1	355.082	8.47201	1.33144	0.000432585	0.0256989	107.786
TRINITY_DN32995_c0_g1	12.9755	3.69772	1.37758	0.000334644	0.0229341	51.624
TRINITY_DN138588_c0_g1	188.659	7.55964	0.521957	0.00162398	0.0460905	53.8764
TRINITY_DN446176_c0_g1	183.086	7.51638	0.481977	0.00161649	0.0460005	54.0048
TRINITY_DN20405_c0_g1	4.06518	2.02332	1.32964	0.000631696	0.0302602	40.9508
TRINITY_DN47716_c0_g1	4.9352	2.30311	4.6388	3.74608e-06	0.00412569	252.292
TRINITY_DN3_c3_g2	12.3091	3.62166	2.20155	0.000541444	0.0283174	45.0374
TRINITY_DN2661_c0_g2	19.5061	4.28585	3.8596	1.73703e-07	0.00158852	667.452
TRINITY_DN3_c3_g1	15.898	3.99077	1.94184	9.56642e-06	0.00603221	176.414
TRINITY_DN7874_c0_g1	489.971	8.93655	1.76347	5.18368e-05	0.0117113	300.884
TRINITY_DN96625_c0_g1	7.78123	2.96	4.81058	1.31665e-07	0.00158852	731.152
TRINITY_DN15181_c1_g1	36.0456	5.17175	2.38262	0.000859645	0.0349681	37.8415
TRINITY_DN283778_c0_g1	366.339	8.51703	1.37185	0.000145325	0.016832	181.201
TRINITY_DN4806_c0_g1	5.32085	2.41166	2.26747	1.76714e-05	0.00749556	143.413
TRINITY_DN27036_c0_g1	5.08378	2.3459	2.42614	7.71889e-05	0.0130082	86.5845
TRINITY_DN58722_c0_g1	8.71302	3.12317	0.61047	0.00137909	0.0422105	30.548
TRINITY_DN19875_c0_g1	631.039	9.30158	2.10902	0.000448753	0.0261812	114.276
TRINITY_DN25429_c0_g1	233.529	7.86746	0.785653	0.000673551	0.031299	84.3617
TRINITY_DN4892_c0_g1	19.8811	4.31333	2.23013	2.04651e-06	0.00342931	295.37
TRINITY_DN22625_c0_g1	455.205	8.83037	1.66492	8.65103e-05	0.0133405	233.982
TRINITY_DN18899_c0_g1	6.82814	2.77149	2.82075	0.000635102	0.0302727	42.4269
TRINITY_DN170399_c0_g1	280.604	8.13239	1.0184	0.000478769	0.0268437	100.159
TRINITY_DN170242_c0_g1	465.495	8.86262	1.69545	0.000801543	0.0337752	84.5125
TRINITY_DN17870_c0_g1	40.9461	5.35566	3.38983	9.7907e-05	0.0140172	83.8369
TRINITY_DN45289_c0_g2	420.331	8.71538	1.55758	0.000393374	0.0249944	117.349
TRINITY_DN25764_c3_g1	173.956	7.44258	0.417434	0.00171349	0.047013	52.4055
TRINITY_DN108678_c2_g1	176.966	7.46733	0.444925	0.0019437	0.0497355	49.0965
TRINITY_DN5148_c1_g1	15.0886	3.91539	2.59353	0.000196844	0.0187978	65.2781
TRINITY_DN102625_c0_g1	6.67119	2.73794	2.26685	0.00017962	0.0184547	65.5378
TRINITY_DN52021_c0_g1	45.1644	5.49711	0.302088	0.00166469	0.046487	28.4135
TRINITY_DN13828_c0_g1	4.69793	2.23202	1.10041	0.00145646	0.043362	29.9153
TRINITY_DN57678_c1_g1	45.7822	5.51672	0.319929	0.00155138	0.0448807	29.1976
TRINITY_DN88452_c0_g1	315.218	8.30021	1.17479	0.000187593	0.0184749	159.709
TRINITY_DN11278_c0_g2	182.791	7.51405	0.480803	0.00120411	0.0399099	62.8169
TRINITY_DN65622_c0_g1	10.6352	3.41078	1.53096	0.00015085	0.0170935	68.5257
TRINITY_DN11021_c0_g1	4.29658	2.10319	6.46745	1.26051e-06	0.00329709	346.919
TRINITY_DN62931_c0_g1	5.96722	2.57706	4.23009	0.000786898	0.03345	39.133
TRINITY_DN206389_c0_g1	5.14717	2.36378	6.19848	1.04666e-05	0.00621049	183.003
TRINITY_DN17139_c0_g1	22.8523	4.51426	3.3635	1.59291e-05	0.00715725	158.318
TRINITY_DN19109_c1_g1	16.3569	4.03182	2.2493	0.00188061	0.0488849	27.9344
TRINITY_DN39248_c0_g1	752.796	9.55612	2.35319	0.000104676	0.0142885	235.575
TRINITY_DN73121_c0_g1	4.11628	2.04134	6.27545	2.13048e-06	0.00342931	292.125
TRINITY_DN273626_c0_g1	239.041	7.90111	0.815236	0.000298861	0.0221503	126.742
TRINITY_DN283957_c0_g1	176.307	7.46195	0.437862	0.00124963	0.0406942	61.6363
TRINITY_DN8857_c0_g1	5.08792	2.34708	8.19566	4.20628e-07	0.00180225	498.72
TRINITY_DN1976_c3_g1	3957.3	11.9503	4.6996	7.45555e-05	0.0130082	286.834
TRINITY_DN23614_c0_g1	285.468	8.15718	1.0495	0.00173659	0.0473343	56.2145
TRINITY_DN25689_c0_g4	340.807	8.41281	1.27914	0.000542356	0.0283174	97.3366
TRINITY_DN7763_c0_g1	4.05112	2.01832	2.59557	2.5642e-05	0.00877194	126.389
TRINITY_DN22654_c2_g1	4.65304	2.21817	1.72085	0.00179405	0.0479247	27.7773
TRINITY_DN18745_c0_g1	8.25774	3.04575	7.78557	0.00163428	0.0462174	29.5251
TRINITY_DN2847_c0_g1	6.22085	2.63711	1.24198	0.0014134	0.0426575	30.2618
TRINITY_DN29932_c0_g1	271.085	8.0826	0.975709	0.000238293	0.0201064	141.846
TRINITY_DN213084_c0_g1	192.374	7.58777	0.542068	0.000585163	0.0292237	90.5569
TRINITY_DN77947_c0_g1	6.9751	2.80221	2.16167	0.000687178	0.0315594	41.1881
TRINITY_DN879_c14_g1	224.669	7.81166	0.734771	0.000531555	0.0279706	95.0379
TRINITY_DN2082_c3_g2	4.02996	2.01077	2.46853	0.000972059	0.0368046	35.9846
TRINITY_DN39928_c0_g1	163.198	7.35048	0.334886	0.00175281	0.0474676	51.795
TRINITY_DN19361_c0_g1	90.4997	6.49984	1.93971	6.76168e-05	0.0128604	95.5816
TRINITY_DN746_c9_g1	1236.36	10.2719	3.04611	8.0485e-06	0.00588417	747.207
TRINITY_DN9516_c1_g1	42.4526	5.40778	2.51042	1.96608e-06	0.00342931	299.332
TRINITY_DN43412_c0_g1	197.199	7.62351	0.570341	0.00099672	0.0373107	69.1731
TRINITY_DN7678_c0_g2	4.66318	2.22132	4.46031	0.00103414	0.0379007	35.2628
TRINITY_DN24672_c0_g1	190.973	7.57722	0.525048	0.00159272	0.0456135	54.4186
TRINITY_DN636_c19_g1	4485.17	12.1309	4.87895	8.09002e-05	0.0130149	275.151
TRINITY_DN179957_c0_g1	697.777	9.44662	2.24832	7.42297e-05	0.0130082	263.456
TRINITY_DN51722_c0_g1	167.575	7.38866	0.377087	0.00186298	0.0486574	50.1875
TRINITY_DN473903_c0_g1	241.246	7.91436	0.831072	0.000686709	0.0315594	83.5423
TRINITY_DN83473_c0_g1	192.034	7.58522	0.543363	0.00101524	0.0376799	68.5282
TRINITY_DN72092_c0_g2	238.66	7.89881	0.81359	0.000641318	0.0304718	86.4736
TRINITY_DN19394_c0_g1	176.318	7.46204	0.43042	0.00109894	0.0388557	65.8174
TRINITY_DN55604_c2_g1	211.098	7.72177	0.660876	0.000582165	0.0292224	90.7912
TRINITY_DN25953_c0_g1	10.0947	3.33553	1.75983	0.000206198	0.0191546	61.627
TRINITY_DN44429_c0_g1	7.36063	2.87983	2.08481	7.0677e-05	0.0128641	89.2677
TRINITY_DN62058_c0_g1	62.0974	5.95646	1.46422	3.25937e-05	0.00971803	116.466
TRINITY_DN155020_c0_g5	274.748	8.10197	0.990936	0.00183407	0.0484071	54.6015
TRINITY_DN118092_c0_g1	367.581	8.52192	1.37846	0.000398405	0.0250993	112.618
TRINITY_DN56868_c0_g1	168.419	7.39591	0.37774	0.00125662	0.040831	61.4606
TRINITY_DN428263_c0_g1	294.69	8.20305	1.08755	0.000224146	0.0197904	146.221
TRINITY_DN19553_c0_g1	51.7439	5.69332	1.27236	0.000850295	0.0347778	37.9992
TRINITY_DN281353_c0_g1	757.201	9.56453	2.3613	4.0575e-05	0.0106131	340.664
TRINITY_DN9063_c0_g1	4.70107	2.23299	2.71069	0.000813345	0.0340164	38.6457
TRINITY_DN11677_c0_g1	44.2995	5.46922	2.97923	0.000604688	0.029601	43.215
TRINITY_DN7287_c0_g1	419.27	8.71174	1.55394	7.66498e-05	0.0130082	248.325
TRINITY_DN3775_c0_g1	4.52959	2.17938	2.94323	0.000217382	0.0195679	62.9758
TRINITY_DN105927_c0_g1	525.894	9.03863	1.8597	5.2236e-05	0.0117113	299.755
TRINITY_DN340350_c0_g1	222.077	7.79492	0.724593	0.000908374	0.0359665	72.5138
TRINITY_DN78874_c0_g2	4.86139	2.28137	6.62391	3.42002e-05	0.00974888	121.413
TRINITY_DN2670_c1_g1	216.977	7.7614	0.690238	0.000910738	0.0360028	72.4183
TRINITY_DN43217_c0_g1	7.55361	2.91717	2.63743	0.000263559	0.0209964	58.7199
TRINITY_DN17785_c0_g1	5.45405	2.44733	2.21493	0.000131331	0.0160126	71.9433
TRINITY_DN239238_c0_g1	432.604	8.7569	1.59512	8.57286e-05	0.0133405	235.029
TRINITY_DN104504_c0_g1	47.2592	5.56252	1.15677	0.00107822	0.0385083	34.7022
TRINITY_DN184093_c0_g1	677.559	9.4042	2.20735	0.000292332	0.0219253	142.576
TRINITY_DN242530_c0_g1	167.703	7.38977	0.373595	0.0013778	0.0422077	58.6287
TRINITY_DN3786_c0_g1	5.19286	2.37653	3.41162	1.06067e-05	0.00621049	172.117
TRINITY_DN302305_c0_g1	206.143	7.6875	0.625147	0.00117183	0.0397015	63.6952
TRINITY_DN233839_c0_g1	4.38048	2.13109	5.21633	0.000428404	0.0256989	49.1309
TRINITY_DN86862_c0_g1	211.124	7.72195	0.655787	0.000492175	0.0271501	98.7812
TRINITY_DN3749_c0_g1	9.97755	3.31868	3.26732	0.00047109	0.026763	47.4317
TRINITY_DN110090_c0_g1	5.89186	2.55872	2.35727	0.000184509	0.0184749	64.8264
TRINITY_DN6630_c3_g1	5.07489	2.34338	1.93471	0.00016437	0.0178251	66.4851
TRINITY_DN879_c2_g1	17.7042	4.14602	9.42187	0.000311245	0.0223764	55.2601
TRINITY_DN203645_c0_g1	9.99576	3.32132	7.67677	0.000402903	0.0252927	50.2579
TRINITY_DN77877_c0_g2	456.381	8.83409	1.66824	8.61688e-05	0.0133405	234.438
TRINITY_DN62045_c0_g2	184.484	7.52735	0.493258	0.00095806	0.0366057	70.5786
TRINITY_DN8440_c0_g1	4.35704	2.12335	5.05506	0.000858308	0.0349681	37.8639
TRINITY_DN25984_c0_g1	12.0572	3.59183	1.52037	0.000285925	0.0217209	54.7686
TRINITY_DN189860_c0_g1	27.8172	4.79791	0.446638	0.00113923	0.0395229	32.8536
TRINITY_DN473116_c0_g1	367.563	8.52185	1.37914	0.000501184	0.0274062	102.436
TRINITY_DN486174_c0_g1	183.939	7.52308	0.490457	0.00170091	0.0468728	52.6053
TRINITY_DN201236_c0_g1	59.9009	5.90451	1.4167	0.000138585	0.0164774	72.1449
TRINITY_DN5879_c3_g2	577.265	9.17309	1.98653	0.000845883	0.0347195	82.1655
TRINITY_DN344990_c0_g1	1298.55	10.3427	3.11655	0.000142164	0.0166813	206.37
TRINITY_DN6266_c0_g1	18.0306	4.17238	6.50323	0.00151191	0.0443098	30.4398
TRINITY_DN73641_c0_g3	269.787	8.07568	0.968795	0.000489359	0.0270422	99.0659
TRINITY_DN14755_c0_g1	10.206	3.35135	1.52319	0.000139367	0.0165073	70.4596
TRINITY_DN59913_c0_g1	5.18118	2.37328	2.58411	0.00035293	0.0235151	52.6702
TRINITY_DN11741_c1_g2	10.5304	3.39649	5.82433	0.00109202	0.0387303	34.533
TRINITY_DN14288_c0_g2	52.1749	5.70528	0.489579	0.000626232	0.0301289	41.0821
TRINITY_DN17564_c8_g1	235.271	7.87818	0.799827	0.00105181	0.0381666	68.0124
TRINITY_DN44349_c0_g1	114.863	6.84377	3.17532	0.00010483	0.0142885	81.8238
TRINITY_DN98_c0_g1	38.6587	5.27272	4.9861	0.000479415	0.0268437	47.1242
TRINITY_DN16649_c0_g1	541.566	9.08099	1.89943	0.000239219	0.0201574	153.72
TRINITY_DN32023_c2_g2	197.711	7.62725	0.570361	0.00119793	0.0398524	62.9823
TRINITY_DN9469_c1_g1	307.866	8.26616	1.13766	0.00194613	0.0497355	52.8997
TRINITY_DN22232_c0_g2	203.057	7.66574	0.614839	0.00132492	0.0415866	59.817
TRINITY_DN31152_c0_g1	17.5276	4.13155	3.18878	0.000788904	0.03345	39.0953
TRINITY_DN19629_c0_g1	4.78951	2.25988	2.9627	1.6377e-05	0.00724	147.154
TRINITY_DN94150_c0_g1	278.75	8.12283	1.01517	0.000242079	0.0201994	140.74
TRINITY_DN25736_c0_g1	68.761	6.10352	2.43767	2.50136e-05	0.00871534	135.391
TRINITY_DN300511_c0_g1	362.377	8.50135	1.35692	0.00023174	0.0200527	143.824
TRINITY_DN130682_c0_g1	4.30715	2.10673	3.33519	6.01213e-05	0.0123339	98.2136
TRINITY_DN298044_c0_g1	41.6433	5.38001	0.946079	0.000188042	0.0184749	63.3992
TRINITY_DN10465_c0_g1	4.16372	2.05787	2.2664	0.000234942	0.0201064	58.5808
TRINITY_DN7276_c0_g1	11.631	3.53991	2.5993	8.36775e-06	0.00597273	184.535

## Sheet:  D) 5dpi SsV89101
5dpi SsV89101 vs 5dpi control
UP-REGULATED								DOWN-REGULATED
Name	FC	logFC	logCPM	P-Value	FDR	F		Name	FC	logFC	logCPM	P-Value	FDR	F
TRINITY_DN161181_c0_g1	132.004	7.04444	0.108527	0.00412627	0.0441974	35.0643		TRINITY_DN2248_c3_g2	-4.86892	-2.2836	4.50717	4.56004e-06	0.00171129	253.725
TRINITY_DN7896_c0_g1	6537.03	12.6744	5.42271	0.00010808	0.0069029	263.923		TRINITY_DN18580_c0_g1	-277.078	-8.11415	0.98449	0.00347967	0.0400438	40.9071
TRINITY_DN79920_c0_g4	186.927	7.54633	0.522989	0.00188143	0.0289682	53.5953		TRINITY_DN111235_c1_g1	-139.765	-7.12686	0.126794	0.00378207	0.0420786	36.7779
TRINITY_DN2490_c0_g1	4.62687	2.21004	4.2685	4.22755e-06	0.00167014	254.514		TRINITY_DN132207_c0_g1	-16.0208	-4.00187	5.26815	0.00057489	0.0160001	45.4588
TRINITY_DN16369_c0_g1	4.58519	2.19698	1.86517	0.000135585	0.00773477	74.4113		TRINITY_DN1367_c1_g1	-1380.31	-10.4308	3.20005	3.96085e-05	0.00435066	446.506
TRINITY_DN76292_c0_g1	519.436	9.0208	1.85355	8.67238e-05	0.00635592	263.351		TRINITY_DN283695_c0_g1	-149.415	-7.22318	0.218869	0.00252876	0.0337908	45.7485
TRINITY_DN339413_c0_g1	211.854	7.72693	0.682173	0.000584152	0.0160818	99.0442		TRINITY_DN148384_c0_g1	-226.149	-7.82113	0.74463	0.00286786	0.0361412	45.5585
TRINITY_DN17774_c1_g1	146.68	7.19653	0.232756	0.0024601	0.033304	46.4308		TRINITY_DN1811_c7_g1	-4.56495	-2.1906	1.98145	0.000900823	0.019788	37.4554
TRINITY_DN472481_c0_g1	153.406	7.26122	0.287104	0.00291352	0.0362807	42.3834		TRINITY_DN12329_c0_g1	-4.71637	-2.23768	2.02134	0.00020113	0.00945988	64.5816
TRINITY_DN390611_c0_g1	274.718	8.10181	1.01213	0.00153456	0.0259841	63.5115		TRINITY_DN59121_c0_g1	-175.198	-7.45284	0.415054	0.00163317	0.0267591	57.7835
TRINITY_DN90542_c0_g1	214.819	7.74698	0.697704	0.00406613	0.0438553	37.4859		TRINITY_DN272577_c0_g1	-157.534	-7.29952	4.0755	0.0005708	0.015967	45.5821
TRINITY_DN196412_c0_g1	144.095	7.17088	0.211854	0.00267435	0.0347485	44.3899		TRINITY_DN167655_c0_g1	-249.34	-7.96197	0.853952	0.000866179	0.0194565	81.4761
TRINITY_DN91945_c0_g1	459.5	8.84392	1.68847	8.50258e-05	0.00632649	266.011		TRINITY_DN193308_c0_g1	-217.687	-7.76611	0.675347	0.000799213	0.0187304	84.1421
TRINITY_DN25382_c0_g2	543.729	9.08674	1.9159	0.000158197	0.00830018	200.634		TRINITY_DN59599_c0_g1	-4.91997	-2.29865	1.5767	0.000871768	0.0195225	37.5542
TRINITY_DN25382_c0_g3	46.1191	5.52729	0.420539	0.00146353	0.0253595	30.7651		TRINITY_DN76340_c0_g1	-5.29708	-2.4052	1.27091	0.0037061	0.0417108	21.3338
TRINITY_DN421340_c0_g1	144.095	7.17088	0.211854	0.00267435	0.0347485	44.3899		TRINITY_DN359792_c0_g1	-166.183	-7.37663	0.337087	0.00175297	0.0277883	55.6512
TRINITY_DN36534_c1_g1	236.334	7.88468	0.818418	0.000326593	0.0122197	133.736		TRINITY_DN229909_c0_g1	-183.201	-7.51728	0.452784	0.00237308	0.0327605	47.3377
TRINITY_DN15199_c2_g1	5.41503	2.43697	1.98336	0.000409391	0.0134893	50.0543		TRINITY_DN473006_c0_g1	-201.685	-7.65596	0.574233	0.00291193	0.0362703	44.2491
TRINITY_DN179932_c0_g1	268.953	8.07121	0.983268	0.000384284	0.0131363	122.99		TRINITY_DN217321_c0_g1	-155.836	-7.28388	0.252222	0.00376372	0.04205	36.8758
TRINITY_DN53138_c0_g2	480.569	8.9086	1.74852	5.72009e-05	0.00509825	325.308		TRINITY_DN242551_c9_g1	-148.572	-7.21502	0.200306	0.00288886	0.0361759	42.5787
TRINITY_DN164637_c0_g1	142.838	7.15824	0.199774	0.00421618	0.0447094	34.6517		TRINITY_DN191710_c0_g1	-139.765	-7.12686	0.126794	0.00378207	0.0420786	36.7779
TRINITY_DN358688_c0_g1	141.254	7.14215	0.192624	0.00376452	0.04205	36.8716		TRINITY_DN17248_c0_g2	-4.73562	-2.24355	4.05982	0.00121528	0.0230582	34.0652
TRINITY_DN47969_c0_g1	140.254	7.1319	0.178358	0.00435085	0.0454659	34.0578		TRINITY_DN458562_c0_g1	-42.5338	-5.41054	2.63759	0.000260629	0.010837	61.1326
TRINITY_DN2840_c1_g1	30.7469	4.94237	1.54023	0.00399435	0.0433697	21.0165		TRINITY_DN408493_c0_g1	-157.378	-7.29809	0.270297	0.00223568	0.0316982	48.8765
TRINITY_DN243993_c0_g1	160.737	7.32856	0.343058	0.00162137	0.0266994	58.0061		TRINITY_DN39358_c0_g1	-19.5579	-4.28968	3.01489	5.59167e-05	0.0050587	106.939
TRINITY_DN3715_c0_g2	175.178	7.45268	0.445053	0.00131823	0.0240614	64.7181		TRINITY_DN145962_c0_g1	-251.243	-7.97294	0.867266	0.000940876	0.0201706	78.5595
TRINITY_DN18351_c0_g1	189.985	7.56974	0.542559	0.0024094	0.0330292	47.6981		TRINITY_DN85284_c0_g1	-4.13304	-2.0472	2.89753	0.000144531	0.00798875	74.351
TRINITY_DN49568_c1_g2	299.376	8.22582	1.12084	0.000787921	0.0185969	87.3614		TRINITY_DN526_c0_g1	-4.14448	-2.05119	2.01547	0.000302237	0.0117519	55.7033
TRINITY_DN132943_c0_g1	204.87	7.67856	0.638346	0.000549441	0.0156773	102.241		TRINITY_DN101113_c0_g1	-5.46417	-2.45	1.93254	0.00304383	0.0372304	23.5458
TRINITY_DN1243_c0_g1	4.20217	2.07114	3.86042	7.99091e-06	0.00212603	202.009		TRINITY_DN148308_c0_g1	-172.102	-7.42712	0.373466	0.00451557	0.0465119	33.8574
TRINITY_DN11895_c0_g1	15.98	3.9982	3.45272	0.00018272	0.0089114	69.6716		TRINITY_DN235736_c3_g1	-219.281	-7.77664	0.681574	0.00230573	0.0322111	50.4978
TRINITY_DN21259_c0_g1	3189.5	11.6391	4.39492	9.15968e-07	0.00105089	2615.32		TRINITY_DN142610_c0_g1	-346.528	-8.43683	1.28309	0.00108685	0.0218421	77.45
TRINITY_DN98721_c0_g1	12.1437	3.60214	0.754197	0.00250678	0.0336612	25.0185		TRINITY_DN878_c1_g1	-5.52515	-2.46601	2.42931	7.87456e-05	0.00605696	90.265
TRINITY_DN25893_c0_g1	201.413	7.65401	0.616037	0.000893685	0.0197039	79.3727		TRINITY_DN323456_c0_g1	-134.22	-7.06845	0.0779909	0.00449698	0.0463632	33.4439
TRINITY_DN26224_c0_g1	161.139	7.33216	0.342708	0.00454374	0.046665	33.3219		TRINITY_DN351768_c0_g1	-96.8738	-6.59803	2.49421	0.000394935	0.0132786	52.3711
TRINITY_DN231448_c0_g1	188.304	7.55692	0.533132	0.00148004	0.0254906	60.8778		TRINITY_DN107112_c0_g1	-164.955	-7.36593	0.35079	0.00289571	0.0362087	42.5243
TRINITY_DN2160_c16_g1	126.697	6.98523	0.0615556	0.00459531	0.0469493	33.0474		TRINITY_DN165985_c0_g1	-185.564	-7.53577	0.497639	0.00303199	0.0371652	42.4392
TRINITY_DN37216_c0_g3	181.055	7.50029	0.486835	0.00155487	0.0261663	59.3085		TRINITY_DN165985_c0_g2	-152.579	-7.25341	0.226745	0.00462545	0.0471088	32.9284
TRINITY_DN25534_c0_g1	27.0446	4.75727	2.98074	3.53033e-05	0.00414751	125.997		TRINITY_DN374175_c0_g1	-154.11	-7.26782	0.24518	0.00242999	0.033125	46.7391
TRINITY_DN111217_c0_g1	169.764	7.40739	0.409913	0.00135512	0.0244247	63.7822		TRINITY_DN4354_c0_g1	-4.36564	-2.12619	4.23795	2.11287e-05	0.00330382	151.125
TRINITY_DN39762_c0_g1	427.15	8.7386	1.58893	0.00398992	0.0433414	37.8869		TRINITY_DN10290_c4_g1	-125.682	-6.97363	0.00569016	0.0049082	0.0487536	31.8661
TRINITY_DN119661_c0_g2	175.909	7.45868	0.456758	0.00321193	0.038387	40.622		TRINITY_DN2468_c0_g2	-157.819	-7.30212	0.292538	0.00251335	0.0337177	45.8992
TRINITY_DN3494_c3_g1	82.1025	6.35935	1.22801	0.000454074	0.0142379	49.6979		TRINITY_DN6825_c0_g1	-6.88745	-2.78397	3.87583	0.000608292	0.0164168	44.4937
TRINITY_DN116885_c0_g1	461.882	8.85138	1.69497	0.00458543	0.0469493	35.0287		TRINITY_DN248137_c0_g1	-203.948	-7.67206	0.602966	0.000574688	0.0160001	99.8868
TRINITY_DN191532_c0_g1	174.458	7.44673	0.443261	0.00133568	0.0242459	64.2705		TRINITY_DN12929_c0_g1	-4.60436	-2.203	2.49251	0.000133763	0.00771858	74.9807
TRINITY_DN21892_c0_g1	139.135	7.12034	0.170585	0.00314294	0.037919	40.6786		TRINITY_DN19385_c0_g1	-4.65802	-2.21972	2.60887	5.19708e-05	0.00488231	104.489
TRINITY_DN16227_c0_g1	4.24533	2.08588	1.38639	0.00151522	0.0258406	30.3511		TRINITY_DN5749_c1_g1	-163.51	-7.35324	0.324184	0.0019207	0.0293283	53.0084
TRINITY_DN35971_c1_g1	248.852	7.95914	0.881597	0.00100645	0.0209322	75.754		TRINITY_DN163198_c0_g1	-1849.28	-10.8527	3.61008	0.000311213	0.0119115	151.106
TRINITY_DN48018_c0_g1	1321.27	10.3677	3.14599	9.56135e-05	0.00658106	281.462		TRINITY_DN333786_c0_g1	-203.958	-7.67213	0.58912	0.00262387	0.0344549	46.6507
TRINITY_DN43747_c3_g1	146.095	7.19077	0.225245	0.0038991	0.0426735	36.1698		TRINITY_DN191990_c0_g1	-151.983	-7.24776	0.24381	0.00247204	0.0334087	46.3101
TRINITY_DN55720_c0_g1	240.668	7.9109	0.837906	0.00512225	0.0499018	32.8971		TRINITY_DN68804_c0_g2	-779.457	-9.60633	2.39598	0.000257642	0.0107493	166.997
TRINITY_DN254080_c0_g1	320.072	8.32225	1.20781	0.000365033	0.0128658	126.291		TRINITY_DN460395_c0_g1	-39.0344	-5.28667	5.38832	2.49624e-05	0.00349591	142.475
TRINITY_DN100798_c0_g1	128.385	7.00434	0.0783124	0.00481392	0.0482883	32.2099		TRINITY_DN288192_c0_g1	-183.201	-7.51728	0.452784	0.00237308	0.0327605	47.3377
TRINITY_DN12033_c0_g3	225.429	7.81653	0.757934	0.00481818	0.0483058	34.0602		TRINITY_DN315583_c0_g1	-180.519	-7.49601	0.440106	0.00114242	0.022337	69.7852
TRINITY_DN14171_c0_g1	301.298	8.23505	1.1308	0.000898832	0.0197746	82.4864		TRINITY_DN155185_c0_g1	-704.741	-9.46095	2.25605	0.000122884	0.00735798	240.846
TRINITY_DN278984_c0_g1	1195.96	10.224	3.00589	3.34231e-05	0.00399829	475.24		TRINITY_DN4477_c1_g1	-5.31431	-2.40988	3.07017	3.47913e-05	0.00411397	122.946
TRINITY_DN19145_c0_g1	71.3231	6.1563	4.44351	5.99304e-05	0.00523038	104.317		TRINITY_DN272330_c0_g1	-293.065	-8.19508	1.06051	0.00217614	0.0312762	53.0614
TRINITY_DN16670_c0_g1	19.2987	4.27043	2.65895	0.00101349	0.0210379	36.5668		TRINITY_DN110859_c0_g1	-65.3795	-6.03077	2.318	0.000167558	0.00849741	71.9165
TRINITY_DN10709_c0_g1	71.0676	6.15112	6.20265	0.000865942	0.0194565	38.864		TRINITY_DN30859_c0_g1	-776.362	-9.60059	2.39127	0.00163001	0.0267591	62.158
TRINITY_DN41839_c0_g1	146.68	7.19653	0.232756	0.0024601	0.033304	46.4308		TRINITY_DN14614_c1_g1	-209.552	-7.71116	0.623927	0.00163819	0.0267869	58.6254
TRINITY_DN330211_c0_g1	146.441	7.19418	0.227558	0.00419096	0.0445961	34.7661		TRINITY_DN346538_c0_g1	-522.041	-9.02802	1.84432	0.00181558	0.0283533	58.6035
TRINITY_DN59586_c0_g1	458.014	8.83925	1.68381	6.9026e-05	0.00558656	295.725		TRINITY_DN21103_c0_g1	-14.2077	-3.8286	1.45446	0.000259	0.0107819	59.3364
TRINITY_DN48562_c0_g1	1018.21	9.99182	2.78065	0.00148212	0.0255137	65.4632		TRINITY_DN54174_c1_g1	-148.572	-7.21502	0.200306	0.00288886	0.0361759	42.5787
TRINITY_DN351702_c0_g1	124.043	6.9547	0.037489	0.00488698	0.0486127	31.9426		TRINITY_DN3_c14_g2	-410.415	-8.68094	1.51057	0.00169616	0.0273747	60.8233
TRINITY_DN476124_c0_g1	144.095	7.17088	0.211854	0.00267435	0.0347485	44.3899		TRINITY_DN1940_c2_g1	-4.26728	-2.09332	1.65225	0.000327539	0.0122211	54.0892
TRINITY_DN117521_c0_g1	5.25162	2.39276	3.02261	0.000278137	0.0111793	59.6786		TRINITY_DN5530_c1_g1	-4.63444	-2.21239	1.99424	0.000649955	0.0169076	42.2088
TRINITY_DN32528_c0_g1	10.6306	3.41015	2.31367	0.0051287	0.0499252	18.8897		TRINITY_DN68078_c0_g1	-544.045	-9.08758	1.90164	0.0028264	0.0358832	45.928
TRINITY_DN11622_c0_g1	5415.6	12.4029	5.15263	9.40139e-06	0.00229571	945.295		TRINITY_DN359921_c0_g1	-157.378	-7.29809	0.270297	0.00223568	0.0316982	48.8765
TRINITY_DN198619_c0_g1	137.262	7.10079	0.157638	0.00365593	0.0413579	37.4658		TRINITY_DN20402_c0_g1	-154.964	-7.27579	0.262869	0.00208961	0.0306221	50.6761
TRINITY_DN280_c0_g2	5.79478	2.53475	7.23553	9.52394e-08	0.00037727	896.342		TRINITY_DN58746_c0_g1	-6.38231	-2.67408	1.19403	0.00129905	0.0238974	32.2246
TRINITY_DN26351_c0_g1	278.27	8.12034	1.02735	0.00026803	0.0109898	148.029		TRINITY_DN118140_c0_g1	-171.214	-7.41965	0.391541	0.00182976	0.0284428	54.3961
TRINITY_DN385293_c0_g1	208.29	7.70245	0.656646	0.00218109	0.0312942	51.1624		TRINITY_DN399382_c0_g1	-148.572	-7.21502	0.200306	0.00288886	0.0361759	42.5787
TRINITY_DN15371_c0_g1	6.48029	2.69606	2.2206	0.00015796	0.00829995	71.0886		TRINITY_DN57833_c0_g1	-944.949	-9.88409	2.66399	0.000825563	0.0190194	89.8158
TRINITY_DN36567_c0_g1	228.463	7.83582	0.772986	0.0011566	0.0225202	70.0177		TRINITY_DN38232_c2_g1	-202.655	-7.66289	0.593738	0.000693135	0.0174207	90.6219
TRINITY_DN342036_c0_g1	607.653	9.2471	2.06697	9.89017e-05	0.00665282	251.54		TRINITY_DN8403_c8_g1	-56.1545	-5.81133	3.2806	0.000602426	0.016345	44.658
TRINITY_DN6698_c0_g1	21.1307	4.40127	3.28306	0.000471128	0.0144581	49.0127		TRINITY_DN157530_c2_g1	-198.39	-7.6322	0.568297	0.000641907	0.016784	94.3129
TRINITY_DN6698_c0_g2	148.747	7.21672	0.246434	0.00380449	0.0421867	36.6592		TRINITY_DN15636_c0_g1	-5.08199	-2.34539	1.71636	8.35417e-05	0.0062637	88.3971
TRINITY_DN48236_c0_g2	129.09	7.01224	0.0876791	0.00513597	0.0499668	31.0751		TRINITY_DN399905_c0_g1	-271.531	-8.08497	0.957628	0.00364285	0.0412492	39.8716
TRINITY_DN30000_c0_g1	135.308	7.08011	4.60933	3.36023e-05	0.00400659	128.227		TRINITY_DN53187_c0_g2	-4.9796	-2.31603	1.31617	0.00383989	0.0423715	21.0188
TRINITY_DN221344_c0_g1	392.34	8.61596	1.47736	0.000108738	0.00690901	234.724		TRINITY_DN266642_c0_g1	-292.092	-8.19028	1.07213	0.00361567	0.0410523	40.0391
TRINITY_DN34605_c0_g3	192.8	7.59096	0.560658	0.00260037	0.0342707	46.1834		TRINITY_DN284634_c0_g1	-210.48	-7.71754	0.628899	0.00258106	0.0342058	47.3717
TRINITY_DN64193_c0_g1	1581.06	10.6267	3.39876	2.02563e-05	0.00322383	633.667		TRINITY_DN20230_c0_g1	-4.52145	-2.17679	4.60793	3.78197e-05	0.00428721	122.95
TRINITY_DN342312_c0_g1	6753.81	12.7215	5.46901	4.28305e-06	0.00167014	1423.1		TRINITY_DN373895_c0_g1	-171.721	-7.42393	0.377984	0.00145313	0.0252838	61.4717
TRINITY_DN70190_c0_g1	194.948	7.60695	0.57666	0.000699535	0.0175014	90.1896		TRINITY_DN252833_c0_g1	-168.456	-7.39623	0.354642	0.00157397	0.026267	58.926
TRINITY_DN31582_c0_g1	926.809	9.85613	2.64907	0.000103669	0.00678777	269.762		TRINITY_DN170679_c0_g1	-170.52	-7.4138	0.390675	0.00259947	0.0342707	45.0744
TRINITY_DN111813_c0_g1	218.304	7.7702	0.718696	0.00108886	0.0218582	71.5683		TRINITY_DN45857_c1_g1	-172.61	-7.43137	0.393319	0.00120224	0.0229583	67.9365
TRINITY_DN3869_c0_g1	80.1663	6.32492	3.45556	0.000168389	0.0085018	71.7864		TRINITY_DN429128_c0_g1	-143.032	-7.16019	0.15396	0.00351487	0.0402285	38.2786
TRINITY_DN453519_c0_g1	141.788	7.14759	0.192546	0.00290369	0.0362087	42.461		TRINITY_DN199528_c0_g1	-174.895	-7.45035	0.410109	0.00130846	0.0239679	64.9726
TRINITY_DN314472_c0_g1	261.876	8.03274	6.17411	5.36782e-05	0.00496375	108.514		TRINITY_DN13807_c0_g1	-4.815	-2.26754	1.32563	0.000382539	0.0131134	51.0928
TRINITY_DN160160_c0_g1	146.217	7.19197	0.233156	0.00329994	0.0389886	39.6159		TRINITY_DN79715_c0_g1	-4.15987	-2.05654	1.15846	0.00201856	0.030136	27.1076
TRINITY_DN255089_c0_g1	131.589	7.0399	0.105587	0.00404189	0.0436443	35.4641		TRINITY_DN464339_c0_g1	-211.162	-7.7222	0.630309	0.00288585	0.0361759	44.8947
TRINITY_DN226511_c1_g1	151.641	7.24451	0.272289	0.00210551	0.0307284	50.4712		TRINITY_DN8204_c0_g5	-7.24427	-2.85684	0.796426	0.00182967	0.0284428	28.1837
TRINITY_DN6195_c1_g1	58.7508	5.87654	2.663	0.000633408	0.0167584	43.8137		TRINITY_DN1821_c4_g1	-169.422	-7.40447	0.36056	0.00322399	0.0384801	40.1203
TRINITY_DN386416_c0_g1	318.928	8.31708	1.2021	0.00128494	0.0237728	70.7409		TRINITY_DN77165_c0_g1	-4.95041	-2.30755	0.734754	0.00489968	0.0487043	18.8457
TRINITY_DN170910_c0_g1	146.68	7.19653	0.232756	0.0024601	0.033304	46.4308		TRINITY_DN263095_c0_g1	-217.356	-7.76391	0.677712	0.00064173	0.016784	94.3265
TRINITY_DN254757_c0_g1	134.243	7.0687	0.128552	0.00372688	0.0417761	37.0746		TRINITY_DN451772_c0_g1	-716.361	-9.48454	2.279	0.00154803	0.0260882	63.9311
TRINITY_DN38275_c0_g1	13.8118	3.78783	2.02072	0.00279482	0.0356811	24.39		TRINITY_DN477144_c0_g1	-145.291	-7.1828	0.173892	0.00390355	0.0427091	36.1473
TRINITY_DN55975_c0_g1	189.134	7.56327	0.537894	0.00362128	0.0410963	39.1608		TRINITY_DN150836_c0_g1	-227.094	-7.82715	0.73303	0.00116721	0.0226417	69.8971
TRINITY_DN277186_c0_g1	169.696	7.40681	0.409512	0.00136486	0.0245152	63.5415		TRINITY_DN2239_c1_g1	-4.61356	-2.20588	3.45807	8.30291e-06	0.00216067	197.527
TRINITY_DN1367_c5_g1	1581.84	10.6274	3.39966	5.07213e-05	0.00482084	392.346		TRINITY_DN494554_c0_g1	-179.442	-7.48737	0.442926	0.00103725	0.0212544	73.4157
TRINITY_DN11407_c1_g1	4.45652	2.15592	4.31499	1.79243e-07	0.000511222	724.586		TRINITY_DN20079_c0_g2	-5.66949	-2.50322	0.888131	0.00117737	0.0227507	33.4734
TRINITY_DN397772_c0_g1	202.91	7.66469	0.624144	0.00137108	0.0245387	63.3891		TRINITY_DN54021_c0_g1	-4.7534	-2.24896	0.952102	0.00286508	0.036124	23.5481
TRINITY_DN377800_c0_g1	220.24	7.78294	0.728663	0.000679934	0.0172901	91.533		TRINITY_DN277458_c0_g1	-141.772	-7.14743	0.140575	0.00426197	0.0449913	34.4466
TRINITY_DN82405_c0_g1	218.864	7.77389	0.720021	0.000710469	0.0176757	89.4645		TRINITY_DN16250_c0_g1	-4.14717	-2.05213	2.51491	0.000985418	0.0207266	36.9679
TRINITY_DN94366_c0_g1	9.35454	3.22567	0.774639	0.00503626	0.0494357	18.8159		TRINITY_DN19528_c0_g1	-4.17777	-2.06273	1.31097	0.0018427	0.0285879	28.1047
TRINITY_DN121890_c2_g1	170.557	7.41411	0.417328	0.00193864	0.0294892	52.7464		TRINITY_DN365259_c0_g1	-139.765	-7.12686	0.126794	0.00378207	0.0420786	36.7779
TRINITY_DN4005_c1_g1	126.697	6.98523	0.0615556	0.00459531	0.0469493	33.0474		TRINITY_DN81887_c0_g1	-7.50353	-2.90757	1.21343	0.00224001	0.0317011	26.2788
TRINITY_DN12064_c1_g1	154.464	7.27113	0.290571	0.00433213	0.0454255	34.1387		TRINITY_DN2355_c0_g1	-4.6586	-2.2199	4.35215	0.000327245	0.0122197	56.1806
TRINITY_DN311707_c0_g1	152.574	7.25336	0.281696	0.00277984	0.0355536	43.4729		TRINITY_DN115206_c0_g1	-4.30011	-2.10437	1.40043	0.00056765	0.0159476	44.1398
TRINITY_DN330509_c0_g1	371.592	8.53758	1.40503	0.000231477	0.0102261	159.588		TRINITY_DN380990_c0_g1	-5.11522	-2.3548	1.90766	0.000256399	0.0107226	59.144
TRINITY_DN358138_c0_g1	131.589	7.0399	0.105587	0.00404189	0.0436443	35.4641		TRINITY_DN10290_c0_g2	-49.2539	-5.62217	2.17752	0.000738409	0.0180307	41.3196
TRINITY_DN57608_c0_g1	14.6654	3.87434	1.30044	0.000596278	0.0162587	43.8719		TRINITY_DN446786_c0_g1	-192.478	-7.58855	0.535936	0.00124915	0.0233563	66.5808
TRINITY_DN4761_c14_g2	161.268	7.33332	0.343464	0.002711	0.0349834	44.0653		TRINITY_DN305445_c0_g1	-572.995	-9.16238	1.97163	0.000814197	0.0189165	90.4872
TRINITY_DN115672_c2_g1	190.288	7.57204	0.550608	0.00129149	0.0238074	65.4214		TRINITY_DN155593_c0_g1	-147.139	-7.20104	0.199644	0.00268787	0.0348317	44.2694
TRINITY_DN211898_c0_g1	178.313	7.47827	0.463538	0.00473039	0.0478364	33.6132		TRINITY_DN171445_c0_g1	-189.662	-7.56728	0.496101	0.00321907	0.0384406	41.2565
TRINITY_DN249675_c0_g1	139.963	7.1289	0.176257	0.00340169	0.0395549	38.967		TRINITY_DN5234_c1_g1	-4.79767	-2.26233	6.6613	3.57477e-07	0.000606885	574.212
TRINITY_DN19740_c0_g1	7.42522	2.89243	1.44665	0.000536948	0.0154628	45.0647		TRINITY_DN2848_c5_g1	-4.41649	-2.1429	0.536063	0.00508482	0.0496884	18.5509
TRINITY_DN41738_c2_g1	277.877	8.1183	1.02571	0.000325298	0.0122197	134.01		TRINITY_DN11541_c0_g1	-4.0744	-2.02659	1.13238	0.00336629	0.0393099	22.0451
TRINITY_DN56533_c3_g1	257.273	8.00715	0.926025	0.00027193	0.0110924	146.935		TRINITY_DN465253_c0_g1	-78.0467	-6.28627	6.26204	0.000471297	0.0144581	49.006
TRINITY_DN55132_c1_g1	139.156	7.12056	0.174564	0.00374786	0.0419585	36.961		TRINITY_DN417096_c0_g1	-445.18	-8.79825	1.62683	0.000196548	0.00932432	175.796
TRINITY_DN1638_c1_g2	1618.18	10.6602	3.43081	6.3804e-06	0.00196926	1001.3		TRINITY_DN119611_c0_g1	-277.686	-8.11731	1.00026	0.00138408	0.0246415	67.0599
TRINITY_DN182809_c0_g1	253.597	7.98639	0.907015	0.000413477	0.0135549	118.432		TRINITY_DN15139_c0_g1	-4.53145	-2.17997	2.18964	9.42267e-05	0.00655477	84.7068
TRINITY_DN417289_c0_g1	248.149	7.95506	0.879468	0.000802221	0.0187533	84.0582		TRINITY_DN10942_c0_g1	-4.15543	-2.055	5.03216	8.08173e-06	0.00213427	211.257
TRINITY_DN10338_c0_g1	12.8374	3.68228	2.61129	9.71363e-05	0.00661684	87.6789		TRINITY_DN33148_c0_g1	-29.5315	-4.88418	5.29602	0.00067472	0.0172498	42.7704
TRINITY_DN340606_c0_g1	166.038	7.37537	0.387259	0.0038222	0.0422388	36.6848		TRINITY_DN107299_c1_g1	-9.16182	-3.19563	1.04527	0.000246477	0.0105426	59.9981
TRINITY_DN156105_c0_g1	204.658	7.67707	0.635347	0.00147459	0.0254399	61.2826		TRINITY_DN125883_c0_g3	-346.924	-8.43848	1.29551	0.00123851	0.0233007	72.1661
TRINITY_DN189024_c0_g1	126.697	6.98523	0.0615556	0.00459531	0.0469493	33.0474		TRINITY_DN70570_c1_g1	-403.342	-8.65586	1.48891	0.00249747	0.0336312	49.1832
TRINITY_DN41518_c0_g1	583.207	9.18786	2.01101	4.08463e-05	0.00439318	385.835		TRINITY_DN96475_c0_g1	-4.65927	-2.2201	2.17424	0.000230861	0.0102148	61.4398
TRINITY_DN326319_c0_g1	163.727	7.35515	0.370302	0.00380544	0.0421867	36.6543		TRINITY_DN19034_c0_g1	-4.00689	-2.00248	2.07893	0.000359811	0.0127767	52.2567
TRINITY_DN321689_c0_g1	1647.76	10.6863	3.45622	3.34765e-05	0.00399829	487.519		TRINITY_DN811_c2_g2	-19.9898	-4.32119	0.729939	0.00283137	0.0359121	24.1326
TRINITY_DN60285_c0_g1	142.838	7.15824	0.199774	0.00421618	0.0447094	34.6517		TRINITY_DN24543_c3_g1	-154.964	-7.27579	0.262869	0.00208961	0.0306221	50.6761
TRINITY_DN150417_c0_g1	240.12	7.90761	0.840407	0.00164249	0.0268304	60.0736		TRINITY_DN49971_c0_g1	-5.53005	-2.46729	0.594801	0.000967086	0.0205262	36.0985
TRINITY_DN68167_c2_g1	286.487	8.16233	1.06551	0.000469706	0.0144335	110.884		TRINITY_DN162182_c0_g1	-30.8364	-4.94656	0.986775	0.00394599	0.0430063	21.1249
TRINITY_DN16661_c2_g3	10.5118	3.39393	1.39327	8.9005e-05	0.00636907	86.4363		TRINITY_DN214741_c0_g1	-417.297	-8.70493	1.53838	0.00301324	0.0370436	44.3242
TRINITY_DN51359_c0_g1	572.444	9.16099	1.98565	0.000157827	0.00829908	203.528		TRINITY_DN233681_c0_g1	-164.48	-7.36177	0.330193	0.00165174	0.0269567	57.4378
TRINITY_DN15484_c0_g1	628.848	9.29657	5.99176	1.01766e-05	0.00240809	195.409		TRINITY_DN186013_c0_g4	-141.607	-7.14575	0.153721	0.00329187	0.0389512	39.6687
TRINITY_DN128136_c0_g1	203.521	7.66903	0.631151	0.00195006	0.0295778	53.6567		TRINITY_DN184349_c0_g2	-126.678	-6.98502	0.012967	0.00496568	0.0490484	31.6613
TRINITY_DN26703_c0_g1	28.4419	4.82995	0.493422	0.00424089	0.044858	20.2978		TRINITY_DN11877_c0_g1	-4.9159	-2.29746	4.64778	1.26252e-06	0.00112592	377.887
TRINITY_DN72193_c0_g1	1006.11	9.97457	2.76386	0.00125302	0.0233763	71.7122		TRINITY_DN96331_c0_g1	-230.419	-7.84812	0.745962	0.00152687	0.0259289	61.82
TRINITY_DN403954_c0_g1	180.422	7.49523	0.48552	0.00156691	0.026267	59.0665		TRINITY_DN200515_c0_g1	-367.722	-8.52247	1.36529	0.000177418	0.00874665	182.857
TRINITY_DN11759_c15_g1	136.55	7.09328	0.148752	0.00342659	0.0397027	38.8126		TRINITY_DN465956_c0_g1	-4.10885	-2.03873	3.01987	0.001332	0.0241997	32.8595
TRINITY_DN102758_c1_g1	244.55	7.93399	3.93892	1.98902e-05	0.00320142	154.382		TRINITY_DN157433_c0_g1	-182.793	-7.51407	0.456415	0.00102498	0.0211747	73.8755
TRINITY_DN105394_c0_g1	5.34444	2.41804	5.04306	4.24848e-06	0.00167014	265.133		TRINITY_DN31886_c0_g1	-15.2423	-3.93001	1.07887	0.00458274	0.0469493	19.8247
TRINITY_DN15187_c1_g1	201.012	7.65114	0.613887	0.00133211	0.0241997	64.3613		TRINITY_DN88108_c0_g2	-7.10537	-2.82891	0.64533	0.00252084	0.0337524	24.8009
TRINITY_DN377687_c0_g1	268.558	8.06909	0.983563	0.00120001	0.0229334	70.8029		TRINITY_DN59742_c2_g1	-200.759	-7.64932	0.569102	0.00185106	0.0286588	54.797
TRINITY_DN13374_c0_g1	76.1212	6.25023	6.2356	1.37865e-06	0.00112592	391.837		TRINITY_DN57809_c2_g1	-132.779	-7.05288	0.0782736	0.00410693	0.0440687	35.1549
TRINITY_DN15722_c0_g1	21.3416	4.4156	3.78121	5.76309e-06	0.00189682	238.4		TRINITY_DN2471_c0_g1	-7.7546	-2.95505	4.64587	7.15963e-07	0.000945376	470.135
TRINITY_DN180582_c0_g1	159.293	7.31554	0.327884	0.00270571	0.0349376	44.1117		TRINITY_DN52543_c0_g1	-222.903	-7.80027	0.710025	0.000631779	0.0167277	95.0953
TRINITY_DN32627_c1_g1	41.6263	5.37942	3.25766	0.00148637	0.0255442	31.4668		TRINITY_DN86149_c0_g1	-979.85	-9.93642	2.71728	0.000168286	0.0085018	209.089
TRINITY_DN373753_c0_g1	238.443	7.8975	0.831178	0.000597446	0.0162729	97.8945		TRINITY_DN272607_c0_g1	-14.4552	-3.85351	2.02229	6.56341e-05	0.00544476	97.6715
TRINITY_DN6600_c1_g1	4.13568	2.04813	3.8105	6.95184e-05	0.00560732	98.909		TRINITY_DN2674_c7_g3	-4.09451	-2.03369	0.766979	0.00269984	0.0349042	24.1228
TRINITY_DN348558_c0_g1	212.208	7.72934	0.684064	0.000863842	0.0194559	80.7944		TRINITY_DN75914_c0_g1	-7.77212	-2.95831	0.634378	0.00205423	0.0303281	26.9195
TRINITY_DN3832_c0_g2	26410.9	14.6888	7.43097	3.00276e-07	0.000594379	4580.54		TRINITY_DN270007_c0_g1	-1003.18	-9.97036	2.74999	0.00296664	0.0367061	44.7098
TRINITY_DN73899_c0_g1	706.342	9.46422	2.27347	0.000286841	0.0114006	157.775		TRINITY_DN200334_c0_g1	-239.199	-7.90207	0.794496	0.000927089	0.0200401	78.4148
TRINITY_DN3832_c0_g1	12065.1	13.5586	9.55743	1.18657e-09	8.46057e-05	3899.09		TRINITY_DN8846_c0_g1	-5.87172	-2.55378	2.60636	0.000433081	0.0138599	50.5905
TRINITY_DN5900_c0_g3	153.421	7.26135	0.29034	0.00281561	0.035831	43.1739		TRINITY_DN306400_c0_g1	-189.622	-7.56698	0.504185	0.000758115	0.0182767	86.4905
TRINITY_DN430659_c0_g1	134.243	7.0687	0.128552	0.00372688	0.0417761	37.0746		TRINITY_DN132836_c0_g1	-37.9526	-5.24613	3.6724	0.00198975	0.0298879	28.0071
TRINITY_DN232_c6_g1	4.43133	2.14774	3.13741	8.80762e-05	0.00636352	89.7915		TRINITY_DN74221_c0_g1	-4.06199	-2.02219	4.11351	2.25847e-06	0.00136763	307.695
TRINITY_DN81279_c0_g1	385.84	8.59186	1.45661	0.00283237	0.0359162	45.8743		TRINITY_DN15_c6_g1	-4.26898	-2.09389	2.7311	0.000146765	0.00804367	73.2845
TRINITY_DN65917_c0_g1	345.065	8.43072	1.30551	0.00314646	0.0379294	43.2701		TRINITY_DN215598_c0_g1	-565.18	-9.14257	1.94906	0.00483041	0.0484147	34.0113
TRINITY_DN70489_c0_g1	827.727	9.69301	2.49253	0.000108815	0.00690901	262.985		TRINITY_DN492562_c0_g1	-131.945	-7.04379	0.0565258	0.00493085	0.0488583	31.785
TRINITY_DN223934_c0_g1	304.583	8.25069	1.14393	0.000178082	0.00874929	182.508		TRINITY_DN73356_c0_g1	-534.32	-9.06156	1.87303	0.00035448	0.0127154	141.028
TRINITY_DN65632_c0_g1	27.4319	4.77778	0.442755	0.00463947	0.0472101	19.4652		TRINITY_DN131257_c0_g1	-4.62564	-2.20965	0.844175	0.00489199	0.048649	18.8582
TRINITY_DN160202_c1_g1	50.5743	5.66033	3.82726	0.000694422	0.0174346	42.3026		TRINITY_DN190298_c0_g1	-211.179	-7.72232	0.637006	0.00142304	0.024982	62.7435
TRINITY_DN150206_c0_g1	206.734	7.69163	0.648398	0.00329939	0.0389886	41.9076		TRINITY_DN219677_c0_g1	-55.6017	-5.79706	0.570219	0.00114107	0.022337	34.2392
TRINITY_DN477594_c0_g1	360.385	8.49339	1.36286	0.00137227	0.0245477	68.2615		TRINITY_DN113518_c0_g1	-374.218	-8.54773	1.3904	0.00103167	0.0212371	79.66
TRINITY_DN7811_c0_g1	35.4824	5.14903	4.55357	0.000639848	0.016784	43.6452		TRINITY_DN50441_c0_g1	-193.843	-7.59874	0.530645	0.00147512	0.0254429	60.9851
TRINITY_DN278950_c0_g1	195.778	7.61307	0.5813	0.0013909	0.024707	62.9105		TRINITY_DN112712_c0_g1	-244.721	-7.93499	0.824387	0.000959017	0.0204122	77.526
TRINITY_DN123044_c0_g1	130.339	7.02613	0.0966487	0.00429972	0.0452426	34.28		TRINITY_DN304226_c0_g1	-6.60537	-2.72364	0.781016	0.00375398	0.041994	21.074
TRINITY_DN31225_c0_g1	50.4692	5.65733	2.60943	0.000102114	0.00675422	86.1088		TRINITY_DN480569_c0_g1	-307.799	-8.26584	1.14036	0.00227972	0.0320007	51.7209
TRINITY_DN10270_c0_g1	4.15166	2.05369	3.88913	2.14444e-05	0.00330599	148.142		TRINITY_DN169548_c0_g1	-397.201	-8.63372	1.47564	0.0016712	0.0271377	61.3175
TRINITY_DN8643_c0_g1	8.08693	3.01559	1.46216	0.00382469	0.0422547	21.4048		TRINITY_DN98884_c0_g1	-5.13143	-2.35936	0.797822	0.00142054	0.0249774	31.1247
TRINITY_DN91706_c0_g1	207.313	7.69567	0.654921	0.000864426	0.0194559	80.7658		TRINITY_DN12791_c0_g1	-4.63026	-2.21109	0.821702	0.00275926	0.0354174	23.9108
TRINITY_DN168688_c0_g1	584.355	9.1907	2.01373	0.000396146	0.0132987	132.947		TRINITY_DN257553_c0_g1	-150.844	-7.23692	0.219658	0.00260071	0.0342707	45.0628
TRINITY_DN67005_c0_g1	133.705	7.06291	0.128838	0.00480287	0.0482472	32.2508		TRINITY_DN495556_c0_g1	-134.22	-7.06845	0.0779909	0.00449698	0.0463632	33.4439
TRINITY_DN86735_c0_g1	327.634	8.35594	1.2409	0.000914145	0.0199148	83.3564		TRINITY_DN2342_c5_g1	-9.27731	-3.21371	2.50359	0.00354	0.0404313	22.1112
TRINITY_DN354187_c0_g1	215.686	7.75279	0.700493	0.00124017	0.023305	67.1589		TRINITY_DN159515_c1_g1	-134.22	-7.06845	0.0779909	0.00449698	0.0463632	33.4439
TRINITY_DN1988_c1_g1	4.48884	2.16634	3.89297	1.20395e-05	0.00255377	179.253		TRINITY_DN8623_c0_g1	-4.07212	-2.02578	3.27885	1.17566e-05	0.00251736	175.067
TRINITY_DN3754_c7_g1	287.086	8.16534	1.06798	0.00180117	0.028251	58.8593		TRINITY_DN11726_c6_g1	-186.663	-7.54429	0.48737	0.000762525	0.0183374	86.2294
TRINITY_DN198722_c0_g1	232.596	7.86168	0.796171	0.000824805	0.0190081	82.7694		TRINITY_DN276778_c0_g1	-148.572	-7.21502	0.200306	0.00288886	0.0361759	42.5787
TRINITY_DN131317_c0_g1	148.513	7.21445	0.248453	0.00319601	0.0382742	40.3107		TRINITY_DN304491_c0_g1	-223.85	-7.80639	0.726071	0.00107061	0.0216622	72.6657
TRINITY_DN62368_c0_g1	229.063	7.8396	0.77593	0.00169356	0.0273538	58.7366		TRINITY_DN52924_c0_g1	-721.996	-9.49585	2.28971	0.000164473	0.00840335	211.628
TRINITY_DN66534_c0_g2	4.89692	2.29188	3.93479	0.000925934	0.0200401	37.8708		TRINITY_DN135551_c0_g1	-530.033	-9.04994	1.86377	0.000124117	0.00739343	222.58
TRINITY_DN174636_c0_g1	143.562	7.16553	0.211874	0.00364127	0.0412492	37.5481		TRINITY_DN229062_c0_g1	-176.954	-7.46723	0.412738	0.00163662	0.0267869	57.7187
TRINITY_DN69275_c0_g1	5.16401	2.36849	0.834475	0.00408202	0.0439403	20.3515		TRINITY_DN34062_c0_g1	-1330.99	-10.3783	3.14986	0.000653073	0.0169384	101.843
TRINITY_DN73836_c0_g1	228.813	7.83802	0.77619	0.00103344	0.0212371	73.8217		TRINITY_DN11277_c2_g1	-5.39569	-2.43181	2.79077	6.42072e-05	0.00537975	98.6311
TRINITY_DN293747_c0_g1	225.608	7.81768	0.758762	0.00056245	0.0158703	101.008		TRINITY_DN90153_c0_g1	-136.047	-7.08797	0.106115	0.00384299	0.0423715	36.4579
TRINITY_DN202623_c0_g1	192.158	7.58615	0.556938	0.00174898	0.0277868	55.7664		TRINITY_DN270411_c0_g1	-59.352	-5.89122	2.46371	6.5573e-06	0.00198159	220.974
TRINITY_DN8138_c1_g1	4.05915	2.02118	4.36278	0.000995348	0.0208298	36.8243		TRINITY_DN149769_c0_g1	-6.60651	-2.72389	0.807034	0.00259232	0.0342704	24.5226
TRINITY_DN87582_c0_g2	191.401	7.58045	0.554792	0.000641697	0.016784	94.329		TRINITY_DN311529_c0_g1	-1109.57	-10.1158	2.88717	0.00288183	0.0361759	45.4358
TRINITY_DN98_c1_g1	3478.24	11.7641	4.51824	2.92484e-05	0.00378296	523.133		TRINITY_DN1797_c1_g1	-60.1854	-5.91134	2.735	0.00291069	0.0362703	23.9851
TRINITY_DN166285_c0_g1	124.253	6.95714	0.0390663	0.00497003	0.0490647	31.646		TRINITY_DN13704_c1_g1	-7.39045	-2.88566	1.56237	8.78036e-05	0.00636352	86.8535
TRINITY_DN311441_c0_g1	237.809	7.89366	0.828087	0.00159342	0.0264407	60.8517		TRINITY_DN347350_c0_g1	-200.759	-7.64932	0.569102	0.00185106	0.0286588	54.797
TRINITY_DN58101_c1_g1	485.593	8.9236	1.76239	0.00185223	0.0286672	57.9661		TRINITY_DN31596_c0_g1	-4.07144	-2.02554	1.66428	0.000651158	0.0169142	41.9293
TRINITY_DN8654_c0_g1	6.14264	2.61886	3.2965	2.40387e-05	0.00342123	142.845		TRINITY_DN249_c26_g1	-167.899	-7.39145	0.344074	0.00296497	0.0367061	41.984
TRINITY_DN233397_c0_g1	165.051	7.36677	0.372873	0.00169327	0.0273538	56.6854		TRINITY_DN386014_c0_g1	-148.572	-7.21502	0.200306	0.00288886	0.0361759	42.5787
TRINITY_DN7699_c0_g1	240.385	7.9092	6.68871	0.000137538	0.00778943	77.2881		TRINITY_DN47279_c0_g3	-124.962	-6.96534	0.00612388	0.00506072	0.049545	31.3305
TRINITY_DN480232_c0_g1	165.895	7.37413	0.380805	0.00209769	0.030699	50.5716		TRINITY_DN46786_c0_g1	-386.362	-8.59381	1.43471	0.00011615	0.00714431	226.974
TRINITY_DN25168_c0_g1	632.045	9.30388	2.12087	7.11813e-05	0.00570915	291.566		TRINITY_DN422053_c0_g1	-149.427	-7.2233	0.218943	0.00252958	0.0337908	45.7405
TRINITY_DN76181_c0_g1	358.475	8.48573	1.35814	0.000308948	0.0118818	137.611		TRINITY_DN11847_c0_g1	-4.76067	-2.25116	2.88264	8.40652e-06	0.00217967	196.453
TRINITY_DN40953_c0_g1	756.209	9.56264	2.36738	6.55221e-05	0.00544476	315.456		TRINITY_DN3680_c3_g1	-5.67292	-2.50409	1.85044	0.000405908	0.0134567	50.0353
TRINITY_DN110849_c3_g1	134.243	7.0687	0.128552	0.00372688	0.0417761	37.0746		TRINITY_DN85904_c0_g1	-164.622	-7.36301	0.320014	0.00270438	0.034933	44.1234
TRINITY_DN150467_c0_g1	352.836	8.46286	1.33587	0.00027269	0.0111043	146.725		TRINITY_DN355995_c0_g1	-230.725	-7.85003	0.75471	0.000415756	0.013564	118.097
TRINITY_DN85151_c0_g1	280.528	8.132	1.03789	0.00029823	0.0116711	140.131		TRINITY_DN270461_c0_g1	-138.05	-7.10904	0.119907	0.00343691	0.0397763	38.7492
TRINITY_DN139682_c0_g1	297.689	8.21766	1.11473	0.00193557	0.0294645	56.5858		TRINITY_DN427720_c0_g1	-397.102	-8.63337	1.46975	9.54198e-05	0.00658	250.861
TRINITY_DN512_c0_g1	10.3612	3.37311	3.14991	3.17788e-07	0.000594379	597.458		TRINITY_DN344014_c0_g1	-124.962	-6.96534	0.00612388	0.00506072	0.049545	31.3305
TRINITY_DN1589_c0_g2	10.0427	3.32808	3.87603	1.32733e-06	0.00112592	380.847		TRINITY_DN43678_c0_g1	-5.33816	-2.41634	2.2513	2.96803e-05	0.00380005	127.076
TRINITY_DN278329_c0_g1	168.246	7.39443	0.400702	0.00196356	0.0296878	52.3882		TRINITY_DN265746_c0_g1	-168.338	-7.39522	0.364337	0.00143131	0.025063	61.9654
TRINITY_DN201213_c0_g1	477.953	8.90073	1.741	0.000443553	0.0140673	125.192		TRINITY_DN11720_c0_g1	-4.25173	-2.08805	2.17579	3.60099e-05	0.004186	118.8
TRINITY_DN4897_c0_g2	162.978	7.34853	0.359993	0.00157699	0.0262904	58.8661		TRINITY_DN252784_c0_g1	-148.572	-7.21502	0.200306	0.00288886	0.0361759	42.5787
TRINITY_DN19867_c0_g2	182.602	7.51256	0.493569	0.00188807	0.0290139	53.4949		TRINITY_DN459238_c0_g1	-134.509	-7.07156	0.085224	0.00415792	0.0443754	34.9176
TRINITY_DN343431_c0_g1	149.333	7.22239	0.253797	0.00228146	0.0320037	48.3483		TRINITY_DN58308_c0_g1	-1729.07	-10.7558	3.51675	7.5489e-05	0.0058867	318.6
TRINITY_DN374222_c0_g1	340.468	8.41138	1.29106	0.000511717	0.0150286	108.708		TRINITY_DN325143_c0_g1	-363.31	-8.50506	1.35956	0.00283143	0.0359121	45.8828
TRINITY_DN89506_c0_g1	124.043	6.9547	0.037489	0.00488698	0.0486127	31.9426		TRINITY_DN52654_c0_g1	-357.318	-8.48106	1.32968	0.000116656	0.00715829	226.471
TRINITY_DN40940_c0_g1	18.0339	4.17264	2.63696	5.77579e-05	0.00511098	105.706		TRINITY_DN84100_c0_g1	-154.11	-7.26782	0.24518	0.00242999	0.033125	46.7391
TRINITY_DN15205_c0_g1	18.7098	4.22572	1.33015	0.00136919	0.0245328	32.5048		TRINITY_DN4063_c0_g1	-4.43353	-2.14846	4.06062	1.27724e-06	0.00112592	373.366
TRINITY_DN168400_c0_g1	238.171	7.89586	0.828581	0.000336609	0.012419	131.674		TRINITY_DN346878_c0_g1	-230.419	-7.84812	0.745962	0.00152687	0.0259289	61.82
TRINITY_DN35376_c0_g1	4.74273	2.24572	1.20499	0.000634678	0.0167596	42.3345		TRINITY_DN84151_c0_g1	-4.37043	-2.12777	0.85433	0.0017637	0.0278996	28.5951
TRINITY_DN21171_c0_g2	55.4366	5.79277	2.92862	0.000349369	0.012619	54.8272		TRINITY_DN3357_c1_g1	-4.39449	-2.13569	3.6465	0.000348202	0.0125966	54.8957
TRINITY_DN21171_c0_g1	253.411	7.98534	0.906202	0.000464383	0.0143868	111.539		TRINITY_DN2276_c4_g1	-5.09011	-2.3477	1.53726	0.000279206	0.011197	57.3377
TRINITY_DN372504_c0_g1	151.112	7.23947	0.272139	0.00288838	0.0361759	42.5825		TRINITY_DN67428_c0_g1	-33.2523	-5.05538	0.626523	0.000750599	0.0181871	39.777
TRINITY_DN448678_c0_g1	216.862	7.76063	0.708258	0.00306651	0.0373444	43.8861		TRINITY_DN183674_c0_g1	-278.659	-8.12236	0.99379	0.000805935	0.0187857	85.6885
TRINITY_DN56139_c0_g1	664.564	9.37626	2.18968	8.1523e-05	0.00615245	278.532		TRINITY_DN304132_c0_g1	-15167.4	-13.8887	6.63053	0.000230233	0.0102028	177.225
TRINITY_DN429630_c0_g1	181.971	7.50757	0.489832	0.00203926	0.0302361	51.3409		TRINITY_DN282563_c0_g1	-154.964	-7.27579	0.262869	0.00208961	0.0306221	50.6761
TRINITY_DN75793_c2_g1	516.501	9.01263	1.8455	0.000472455	0.0144581	121.055		TRINITY_DN6442_c0_g1	-5.89477	-2.55944	2.86873	2.21446e-05	0.00332206	141.181
TRINITY_DN409497_c0_g1	286.886	8.16433	1.06802	0.00146582	0.0253686	65.4245		TRINITY_DN6630_c18_g1	-758.438	-9.56689	2.35727	0.00229513	0.0321293	51.5294
TRINITY_DN232410_c0_g1	278.98	8.12402	1.02766	0.00311549	0.0377307	43.509		TRINITY_DN112642_c0_g2	-6.29613	-2.65446	1.09397	0.000725125	0.0178596	40.266
TRINITY_DN10231_c0_g1	4.52607	2.17826	2.54838	0.00034019	0.0124732	54.6162		TRINITY_DN423923_c0_g1	-180.883	-7.49892	0.436082	0.0037822	0.0420786	37.5251
TRINITY_DN352162_c0_g1	2426.44	11.2446	4.00518	3.74591e-06	0.00161876	1353.35		TRINITY_DN179272_c0_g1	-149.415	-7.22318	0.218869	0.00252876	0.0337908	45.7485
TRINITY_DN334707_c0_g1	151.641	7.24451	0.272289	0.00210551	0.0307284	50.4712		TRINITY_DN17259_c0_g1	-4.14917	-2.05282	3.13559	0.00019132	0.00918588	68.5065
TRINITY_DN12740_c0_g2	253.319	7.98481	0.904576	0.00122822	0.0231989	69.3341		TRINITY_DN399457_c0_g1	-380.001	-8.56986	1.40499	0.0046626	0.0473617	34.6994
TRINITY_DN302252_c0_g1	140.132	7.13065	0.1813	0.00388299	0.0425946	36.2519		TRINITY_DN4969_c1_g1	-5.75593	-2.52505	0.97861	0.0038534	0.0424469	20.8584
TRINITY_DN154650_c0_g1	294.432	8.20179	1.10153	0.00131594	0.0240468	69.0455		TRINITY_DN420698_c0_g1	-295.03	-8.20472	1.07799	0.000475716	0.0144828	110.157
TRINITY_DN143232_c0_g1	133.322	7.05877	0.117895	0.00469943	0.0476309	32.6412		TRINITY_DN99_c1_g1	-6.01415	-2.58836	5.7187	1.06302e-06	0.00108178	415.414
TRINITY_DN64605_c0_g1	2004.24	10.9688	3.73432	0.000169635	0.00851933	208.211		TRINITY_DN346412_c0_g1	-178.833	-7.48247	0.43329	0.00111109	0.0221296	70.8126
TRINITY_DN85364_c0_g1	182.097	7.50856	0.49294	0.000844824	0.0192393	81.7394		TRINITY_DN3599_c9_g1	-170.618	-7.41462	0.38142	0.00136223	0.0244972	63.6061
TRINITY_DN266488_c0_g1	280.432	8.13151	1.04103	0.00425073	0.0449155	36.5603		TRINITY_DN78839_c0_g1	-283.934	-8.14941	1.02446	0.000792953	0.0186724	86.6983
TRINITY_DN134145_c0_g1	143.443	7.16434	0.203742	0.00401368	0.0435068	35.6005		TRINITY_DN70679_c0_g1	-6.51792	-2.70441	1.13409	0.00048148	0.0145249	46.9291
TRINITY_DN182584_c1_g1	184.292	7.52585	0.505656	0.0013086	0.0239679	64.9688		TRINITY_DN773_c1_g1	-4.06274	-2.02245	0.837872	0.00145923	0.0253264	30.8005
TRINITY_DN404764_c0_g1	302.51	8.24084	1.13487	0.00296675	0.0367061	44.7089		TRINITY_DN284068_c0_g1	-165.168	-7.36779	0.330811	0.00305693	0.0372723	41.2951
TRINITY_DN298760_c0_g1	4924.2	12.2657	5.01606	4.08893e-07	0.000663973	3922.38		TRINITY_DN22304_c2_g1	-154.11	-7.26782	0.24518	0.00242999	0.033125	46.7391
TRINITY_DN4599_c1_g1	5.89408	2.55927	2.82123	0.000663675	0.0171139	43.0408		TRINITY_DN32940_c0_g1	-6.94365	-2.79569	0.489492	0.00477358	0.0480886	19.0551
TRINITY_DN385619_c0_g1	31.6789	4.98545	1.08335	0.0020361	0.0302291	27.7484		TRINITY_DN163080_c0_g1	-25.5619	-4.67592	3.37605	3.8538e-06	0.00165534	274.286
TRINITY_DN73278_c3_g1	376.756	8.55749	1.42333	0.00260124	0.0342713	48.089		TRINITY_DN165632_c0_g1	-233.975	-7.87021	0.777591	0.000414803	0.0135549	118.236
TRINITY_DN320134_c0_g1	367.745	8.52256	1.39153	0.000163237	0.00839468	190.808		TRINITY_DN116565_c0_g1	-8.78536	-3.1351	1.32676	0.000455401	0.0142544	47.9079
TRINITY_DN94525_c0_g1	348.436	8.44475	1.31973	0.00015564	0.00825702	195.508		TRINITY_DN264356_c0_g1	-159.651	-7.31878	0.288708	0.00201345	0.0300912	51.6913
TRINITY_DN39696_c0_g1	7.15165	2.83828	4.22955	0.000433788	0.0138701	50.5595		TRINITY_DN55632_c0_g1	-9.85406	-3.30072	1.70386	0.000480947	0.0145248	47.9325
TRINITY_DN834_c5_g1	15.1138	3.9178	0.952888	0.00492248	0.0488433	19.2264		TRINITY_DN8564_c0_g1	-11.8544	-3.56735	4.33813	0.000915631	0.0199158	38.0352
TRINITY_DN125883_c0_g2	18.8722	4.23819	2.2871	0.00116768	0.0226433	34.6023		TRINITY_DN52204_c0_g1	-5.49145	-2.45719	3.76293	0.00301841	0.0370881	23.6276
TRINITY_DN489392_c0_g1	21.6049	4.43328	3.01204	0.00505588	0.0495448	19.0065		TRINITY_DN221026_c0_g1	-148.717	-7.21643	0.218571	0.0030441	0.0372304	41.3894
TRINITY_DN33235_c0_g1	4.30528	2.10611	1.08242	0.000831592	0.0190932	38.233		TRINITY_DN89992_c0_g1	-190.212	-7.57147	0.520841	0.00208907	0.0306221	51.102
TRINITY_DN34216_c0_g1	373.888	8.54646	1.41406	0.00221186	0.0315487	52.5884		TRINITY_DN79145_c0_g1	-215.106	-7.74891	0.657709	0.00241151	0.0330415	49.2041
TRINITY_DN33799_c0_g1	16920.5	14.0465	6.78963	2.90134e-06	0.00146719	1742.57		TRINITY_DN210045_c0_g1	-168.93	-7.40028	0.374653	0.00187125	0.0288612	53.7505
TRINITY_DN2522_c0_g1	17455.8	14.0914	8.78146	7.72592e-08	0.000352449	1057.28		TRINITY_DN58614_c0_g2	-166.183	-7.37663	0.337087	0.00175297	0.0277883	55.6512
TRINITY_DN2522_c0_g2	4582.58	12.1619	8.54191	2.65704e-07	0.000594379	691.543		TRINITY_DN9636_c1_g1	-4.57165	-2.19271	1.6435	0.000479443	0.0144978	47.003
TRINITY_DN108348_c0_g1	138.552	7.11429	0.162615	0.00487797	0.0486127	31.9752		TRINITY_DN5695_c0_g1	-5.99051	-2.58268	1.81932	0.000753762	0.0182436	40.2039
TRINITY_DN80286_c0_g1	258.208	8.01239	0.933496	0.0011851	0.0228073	70.741		TRINITY_DN75946_c0_g1	-6.12043	-2.61363	1.32526	0.00451074	0.0464916	19.8787
TRINITY_DN20028_c0_g1	185.506	7.53532	0.521473	0.00311722	0.0377363	41.8914		TRINITY_DN29396_c0_g1	-4.34335	-2.11881	0.610791	0.00335936	0.0392558	22.0638
TRINITY_DN46_c1_g1	4.40826	2.14021	2.66613	0.00355503	0.0405769	22.0721		TRINITY_DN347577_c0_g1	-143.032	-7.16019	0.15396	0.00351487	0.0402285	38.2786
TRINITY_DN50368_c0_g1	4.20956	2.07367	2.26866	0.000818135	0.0189541	39.1639		TRINITY_DN239062_c0_g1	-212.119	-7.72873	0.641988	0.000858524	0.0194149	81.0555
TRINITY_DN110253_c0_g2	126.697	6.98523	0.0615556	0.00459531	0.0469493	33.0474		TRINITY_DN33579_c2_g1	-186.351	-7.54188	0.482768	0.000902446	0.0197991	78.9689
TRINITY_DN338132_c0_g1	129.004	7.01127	0.0827336	0.00430918	0.0452759	34.2386		TRINITY_DN10591_c0_g1	-5.07853	-2.34441	0.933712	0.000864378	0.0194559	37.6759
TRINITY_DN417222_c0_g1	752.269	9.5551	2.36037	0.000163649	0.00839474	212.189		TRINITY_DN35589_c0_g1	-230.729	-7.85005	0.765237	0.00119292	0.0228653	69.4489
TRINITY_DN36535_c0_g1	244.298	7.9325	0.861496	0.000728616	0.01789	88.2974		TRINITY_DN10645_c0_g1	-4.54858	-2.18542	2.71936	1.73107e-05	0.00292209	153.198
TRINITY_DN59439_c0_g1	4.21141	2.0743	2.4306	3.7325e-05	0.00425822	117.322		TRINITY_DN394701_c0_g1	-57.1472	-5.83661	4.82243	3.09904e-06	0.00147114	295.884
TRINITY_DN12700_c2_g1	372.215	8.53999	1.40889	0.00109995	0.0220122	76.9505		TRINITY_DN84671_c0_g1	-4.36133	-2.12477	1.26506	0.00359688	0.0408987	21.4506
TRINITY_DN544_c0_g1	7.41481	2.89041	5.11177	0.000166264	0.00844871	72.1207		TRINITY_DN96544_c0_g1	-166.346	-7.37805	0.35228	0.00191537	0.0292883	53.0871
TRINITY_DN120166_c4_g1	153.421	7.26135	0.29034	0.00281561	0.035831	43.1739		TRINITY_DN305914_c0_g1	-567.218	-9.14776	1.95651	8.09013e-05	0.00612368	272.819
TRINITY_DN215738_c0_g1	333.109	8.37985	1.26299	0.00237672	0.0327916	50.5469		TRINITY_DN17196_c0_g1	-4.33605	-2.11638	5.69081	9.28514e-07	0.00105089	416.07
TRINITY_DN83866_c0_g2	199.895	7.6431	0.607713	0.000775176	0.0184925	85.4929		TRINITY_DN28491_c2_g1	-7.54664	-2.91583	1.21728	0.000105016	0.00681206	81.5074
TRINITY_DN77223_c1_g1	326.833	8.35241	1.23543	0.000409312	0.0134893	119.186		TRINITY_DN285361_c0_g1	-192.833	-7.59121	0.532793	0.000743157	0.0180755	87.3933
TRINITY_DN234243_c0_g1	33.9489	5.08529	1.52007	0.00179927	0.0282335	29.1619		TRINITY_DN3420_c11_g1	-4.00274	-2.00099	1.73107	0.00252312	0.0337662	24.9772
TRINITY_DN88974_c0_g1	348.817	8.44633	1.32212	0.00046608	0.0144115	113.905		TRINITY_DN59108_c1_g1	-6.36995	-2.67128	0.400896	0.00422615	0.0447819	20.0581
TRINITY_DN157868_c0_g1	234.508	7.87349	0.809608	0.000698745	0.0174939	90.2427		TRINITY_DN66661_c0_g1	-359.629	-8.49036	1.33463	0.00179687	0.0282021	58.9364
TRINITY_DN389239_c0_g1	126.697	6.98523	0.0615556	0.00459531	0.0469493	33.0474		TRINITY_DN255810_c0_g1	-139.765	-7.12686	0.126794	0.00378207	0.0420786	36.7779
TRINITY_DN233559_c0_g1	153.238	7.25963	0.282734	0.00268419	0.0348317	44.3021		TRINITY_DN320_c42_g1	-5.49956	-2.45932	1.34934	0.000816614	0.0189541	38.4974
TRINITY_DN11963_c0_g1	4.15289	2.05412	0.967681	0.00140842	0.0248884	31.2287		TRINITY_DN5103_c0_g1	-4.47798	-2.16285	3.78136	1.36479e-05	0.00265659	171.378
TRINITY_DN133018_c0_g1	593.596	9.21334	2.03503	5.68189e-05	0.00509065	326.416		TRINITY_DN342353_c0_g1	-158.094	-7.30464	0.270873	0.00296954	0.036728	41.949
TRINITY_DN1273_c9_g1	143.562	7.16553	0.211874	0.00364127	0.0412492	37.5481		TRINITY_DN468242_c0_g1	-162.364	-7.34308	0.302006	0.00342628	0.0397027	38.8145
TRINITY_DN367595_c0_g1	291.749	8.18859	1.089	0.000549527	0.0156773	102.393		TRINITY_DN166950_c0_g1	-4.16216	-2.05733	2.81203	0.000645256	0.0168407	43.5054
TRINITY_DN17615_c1_g2	18.479	4.20781	2.61931	0.00209804	0.030699	27.4149		TRINITY_DN359141_c0_g1	-134.22	-7.06845	0.0779909	0.00449698	0.0463632	33.4439
TRINITY_DN79768_c0_g1	362.865	8.50329	1.37246	0.00102162	0.0211492	80.0816		TRINITY_DN65820_c0_g1	-673.689	-9.39594	2.1935	0.00011226	0.00705237	246.739
TRINITY_DN414158_c0_g1	134.243	7.0687	0.128552	0.00372688	0.0417761	37.0746		TRINITY_DN689_c1_g3	-11.2118	-3.48695	4.43274	2.26028e-05	0.00332206	147.567
TRINITY_DN44650_c1_g2	308.273	8.26806	1.15929	0.000370848	0.0129206	125.267		TRINITY_DN420041_c0_g1	-212.426	-7.73082	0.652141	0.000528231	0.0153314	104.347
TRINITY_DN40672_c0_g1	202.145	7.65925	0.621834	0.000529432	0.0153518	104.225		TRINITY_DN279581_c0_g1	-177.256	-7.46969	0.417728	0.00122539	0.0231516	67.2577
TRINITY_DN461673_c0_g1	386.921	8.59589	1.45897	0.000218522	0.00989288	164.367		TRINITY_DN323977_c0_g1	-152.7	-7.25455	0.244319	0.00232626	0.0323331	47.8467
TRINITY_DN196893_c0_g1	250.423	7.96822	0.890105	0.000820285	0.018962	83.2706		TRINITY_DN31183_c1_g1	-193.457	-7.59587	0.541319	0.00144223	0.0251924	61.7169
TRINITY_DN213250_c0_g1	142.838	7.15824	0.199774	0.00421618	0.0447094	34.6517		TRINITY_DN72307_c0_g1	-4.53107	-2.17985	4.63721	0.00379979	0.0421867	21.4637
TRINITY_DN130877_c0_g1	5.70836	2.51308	1.73071	0.000103274	0.00678306	81.9937		TRINITY_DN83528_c0_g1	-124.962	-6.96534	0.00612388	0.00506072	0.049545	31.3305
TRINITY_DN114443_c0_g1	724.641	9.50112	2.30869	4.07804e-05	0.00439318	386.151		TRINITY_DN179653_c0_g1	-133.232	-7.05779	0.0710023	0.00444699	0.0462019	33.6505
TRINITY_DN56771_c0_g1	477.572	8.89958	1.74089	0.00205657	0.0303281	54.7347		TRINITY_DN304370_c0_g1	-200.329	-7.64623	0.592715	0.00322487	0.0384823	42.2317
TRINITY_DN81264_c0_g1	29.4416	4.87978	0.984256	0.00437181	0.0455869	20.227		TRINITY_DN277451_c0_g1	-147.707	-7.2066	0.212011	0.00320608	0.0383433	40.2419
TRINITY_DN16472_c0_g2	4.89069	2.29004	3.071	0.000549425	0.0156773	46.2465		TRINITY_DN10927_c0_g1	-4.96305	-2.31123	2.9042	0.00012338	0.00736179	79.7538
TRINITY_DN132135_c0_g1	10.9712	3.45565	2.2096	1.76381e-05	0.00295917	152.209		TRINITY_DN418593_c0_g1	-112.305	-6.81128	3.35605	0.000231936	0.0102401	63.8235
TRINITY_DN187222_c0_g1	193.195	7.59391	0.564911	0.00136565	0.0245153	63.5222		TRINITY_DN39590_c1_g1	-6.22648	-2.63842	3.90453	9.18522e-05	0.00645307	89.4684
TRINITY_DN6283_c0_g1	26.8711	4.74799	5.01268	0.000763378	0.0183455	40.7959		TRINITY_DN397443_c0_g1	-168.456	-7.39623	0.354642	0.00157397	0.026267	58.926
TRINITY_DN11606_c0_g1	6.35269	2.66737	1.83106	0.000936788	0.0201366	37.2899		TRINITY_DN316386_c0_g1	-157.378	-7.29809	0.270297	0.00223568	0.0316982	48.8765
TRINITY_DN22119_c0_g1	3421.88	11.7406	4.49515	1.63731e-05	0.0028544	708.031		TRINITY_DN421153_c0_g1	-104.961	-6.71371	4.05088	0.000193888	0.00925544	68.1721
TRINITY_DN418679_c0_g1	611.503	9.25621	2.0755	0.00124097	0.023305	72.0887		TRINITY_DN390703_c0_g1	-796.227	-9.63704	2.4257	0.000214231	0.00979816	184.097
TRINITY_DN34951_c0_g1	238.927	7.90043	0.830923	0.000475646	0.0144828	110.166		TRINITY_DN422988_c0_g1	-52.6268	-5.71773	4.79468	0.000898769	0.0197746	38.3095
TRINITY_DN36213_c0_g1	139.434	7.12344	0.176477	0.00359869	0.0408987	37.7899		TRINITY_DN332355_c0_g1	-179.06	-7.4843	0.446685	0.00161753	0.0266486	58.079
TRINITY_DN40281_c1_g1	180.213	7.49356	0.484299	0.00180737	0.0282859	54.7538		TRINITY_DN372847_c0_g1	-166.183	-7.37663	0.337087	0.00175297	0.0277883	55.6512
TRINITY_DN50046_c0_g1	292.934	8.19443	1.09378	0.00139351	0.0247229	67.234		TRINITY_DN13368_c3_g1	-4.86344	-2.28198	0.66024	0.00447687	0.0463632	19.5784
TRINITY_DN22637_c0_g2	116.276	6.86141	3.53969	3.54113e-05	0.00414751	125.86		TRINITY_DN111029_c0_g1	-4.84353	-2.27606	2.00797	0.000138467	0.00781521	73.8537
TRINITY_DN36067_c0_g1	155.342	7.2793	0.299593	0.00279679	0.0356817	43.3305		TRINITY_DN32834_c0_g1	-136.224	-7.08984	0.0920945	0.0048345	0.0484287	32.134
TRINITY_DN8928_c3_g1	4.8988	2.29243	1.8547	0.00224181	0.0317096	26.5672		TRINITY_DN18848_c1_g1	-186.053	-7.53957	0.4782	0.00097101	0.0205448	75.9995
TRINITY_DN280529_c0_g1	195.269	7.60932	0.578362	0.0015018	0.0257037	60.4094		TRINITY_DN26514_c0_g1	-439.585	-8.78	1.60873	9.12657e-05	0.00643036	256.604
TRINITY_DN109178_c0_g1	140.132	7.13065	0.1813	0.00388299	0.0425946	36.2519		TRINITY_DN175818_c0_g1	-139.765	-7.12686	0.126794	0.00378207	0.0420786	36.7779
TRINITY_DN15310_c2_g1	220.646	7.78559	0.729159	0.00110605	0.0220786	71.0874		TRINITY_DN54739_c1_g1	-13.1119	-3.71281	3.84316	0.00228023	0.0320007	26.5056
TRINITY_DN13440_c0_g1	8.61826	3.1074	2.47003	0.00120269	0.0229599	34.2044		TRINITY_DN173010_c0_g1	-4.15269	-2.05405	1.96165	0.000981839	0.0206889	36.0705
TRINITY_DN111785_c0_g4	387.033	8.59631	1.45932	0.000142753	0.00794339	204.325		TRINITY_DN92301_c0_g1	-216.325	-7.75705	0.666205	0.00413451	0.0442394	37.1357
TRINITY_DN102714_c0_g2	8.48095	3.08423	1.10841	0.000220987	0.00995392	62.4203		TRINITY_DN8429_c1_g1	-4.40199	-2.13815	2.95087	0.000274038	0.0111333	60.0078
TRINITY_DN341305_c0_g1	158.117	7.30484	0.320391	0.0022808	0.0320007	48.3558		TRINITY_DN6452_c0_g1	-4.13999	-2.04963	2.59116	2.46692e-05	0.00348315	135.511
TRINITY_DN18617_c0_g1	4.98543	2.31772	5.46741	4.54311e-05	0.00462923	115.175		TRINITY_DN7948_c0_g1	-5.75381	-2.52452	4.1554	0.000195217	0.00928588	68.0014
TRINITY_DN390490_c0_g1	341.298	8.41489	1.29296	0.000149237	0.00811869	199.745		TRINITY_DN5430_c0_g1	-5.81015	-2.53858	5.4299	7.61861e-08	0.000352449	966.176
TRINITY_DN328689_c0_g1	141.788	7.14759	0.192546	0.00290369	0.0362087	42.461		TRINITY_DN495577_c0_g1	-179.442	-7.48737	0.442926	0.00103725	0.0212544	73.4157
TRINITY_DN2036_c16_g1	4.5374	2.18186	3.29325	0.000299204	0.0116928	58.0837		TRINITY_DN6174_c0_g1	-4.26613	-2.09293	5.38312	1.10139e-05	0.00247407	190.066
TRINITY_DN418306_c0_g1	514.43	9.00683	1.84073	0.00233851	0.0324529	51.0005		TRINITY_DN39638_c0_g1	-8.61361	-3.10662	1.37659	0.00386583	0.0424985	21.3085
TRINITY_DN107975_c0_g1	162.943	7.34822	0.362663	0.00284059	0.0359692	42.9683		TRINITY_DN73191_c1_g1	-4.19766	-2.06959	1.63194	0.00187384	0.0288798	27.9683
TRINITY_DN211915_c0_g1	239.403	7.9033	0.835788	0.000712166	0.0176932	89.3535		TRINITY_DN110562_c0_g1	-198.047	-7.6297	0.571217	0.0010917	0.0218902	71.4703
TRINITY_DN170616_c0_g1	261.407	8.03016	0.946785	0.000415956	0.013564	118.067		TRINITY_DN184136_c0_g1	-506.849	-8.98541	1.80001	0.0013727	0.024548	68.2499
TRINITY_DN91451_c0_g1	490.324	8.93759	1.77563	0.0005998	0.016311	106.584		TRINITY_DN28211_c0_g1	-4.83541	-2.27364	0.622761	0.00391185	0.0427544	20.7162
TRINITY_DN323956_c0_g1	224.25	7.80896	0.753455	0.00226837	0.0319079	51.0148		TRINITY_DN45644_c0_g1	-47.1089	-5.55793	0.362061	0.00238996	0.0328917	25.3537
TRINITY_DN406098_c0_g1	178.11	7.47663	0.469682	0.00157507	0.026267	58.9042		TRINITY_DN26263_c0_g3	-5.98383	-2.58107	1.34533	0.00163273	0.0267591	29.5714
TRINITY_DN6536_c0_g2	4.92206	2.29926	3.94432	3.97325e-05	0.00435184	120.809		TRINITY_DN440235_c0_g1	-154.11	-7.26782	0.24518	0.00242999	0.033125	46.7391
TRINITY_DN250812_c0_g1	163.723	7.35511	0.361831	0.00457554	0.0469221	33.3482		TRINITY_DN11649_c8_g1	-243.786	-7.92947	0.829417	0.000514933	0.0150791	105.734
TRINITY_DN87291_c0_g1	637.983	9.31737	2.13356	0.000894375	0.019713	86.0316		TRINITY_DN8993_c0_g1	-5.2783	-2.40007	3.73129	6.02e-05	0.00524748	104.15
TRINITY_DN27401_c0_g1	8.13686	3.02447	1.77424	0.000504194	0.0149234	46.923		TRINITY_DN29020_c0_g2	-10.4451	-3.38475	1.59519	0.000791049	0.0186398	40.0043
TRINITY_DN53755_c0_g1	4.90189	2.29334	1.86826	0.0016931	0.0273538	29.5897		TRINITY_DN103582_c0_g2	-237.606	-7.89243	0.808095	0.00345037	0.0398524	41.101
TRINITY_DN186433_c0_g1	167.841	7.39095	0.398286	0.00265969	0.0347205	44.5216		TRINITY_DN103582_c0_g1	-141.607	-7.14575	0.153721	0.00329187	0.0389512	39.6687
TRINITY_DN249237_c0_g1	424.67	8.7302	1.58288	0.000890258	0.0196648	86.2454		TRINITY_DN98535_c0_g1	-422.697	-8.72348	1.5588	0.00066468	0.0171181	100.887
TRINITY_DN150059_c0_g1	150.382	7.23249	0.260779	0.00338188	0.0394365	39.091		TRINITY_DN414779_c0_g1	-134.22	-7.06845	0.0779909	0.00449698	0.0463632	33.4439
TRINITY_DN65756_c0_g3	16.725	4.06393	2.33743	6.52798e-05	0.00543767	100.815		TRINITY_DN13290_c0_g4	-5.00579	-2.3236	3.22505	0.00172284	0.0275495	29.6724
TRINITY_DN19926_c0_g1	482.084	8.91314	1.75266	0.000113239	0.00705792	229.927		TRINITY_DN29828_c1_g1	-7.42435	-2.89227	2.6619	0.000969269	0.0205262	37.2057
TRINITY_DN59615_c0_g1	146.915	7.19883	0.237826	0.00295254	0.0366257	42.0795		TRINITY_DN15955_c0_g1	-5.03502	-2.332	2.22601	0.000431423	0.0138255	49.6447
TRINITY_DN80408_c1_g1	170.71	7.4154	0.410234	0.00494532	0.0489118	32.4484		TRINITY_DN4620_c0_g1	-7.45102	-2.89744	3.56191	3.09386e-05	0.00385667	132.042
TRINITY_DN191138_c0_g1	170.053	7.40984	0.411738	0.00249967	0.0336354	46.0342		TRINITY_DN37821_c0_g1	-4.67252	-2.2242	2.06882	9.79163e-05	0.00664294	83.56
TRINITY_DN76335_c0_g1	26.213	4.71221	0.474631	0.00199037	0.0298879	27.2595		TRINITY_DN13272_c0_g1	-5.98328	-2.58094	1.51806	9.70122e-05	0.00661684	83.8356
TRINITY_DN954_c2_g1	264.775	8.04862	0.960826	0.00210947	0.03075	53.9766		TRINITY_DN97835_c0_g2	-428.684	-8.74377	1.56951	0.00274262	0.0352927	46.7006
TRINITY_DN21230_c0_g1	28.2826	4.82184	0.932972	0.00372338	0.0417761	21.6478		TRINITY_DN322653_c0_g1	-217.356	-7.76391	0.677712	0.00064173	0.016784	94.3265
TRINITY_DN71348_c0_g1	248.595	7.95765	0.882826	0.00162292	0.026705	60.8203		TRINITY_DN214682_c0_g1	-596.898	-9.22134	2.02574	0.000588218	0.016119	107.7
TRINITY_DN37377_c0_g1	386.662	8.59493	1.45847	0.00336342	0.0392893	41.691		TRINITY_DN169945_c0_g1	-40.4577	-5.33834	4.3287	0.00041864	0.0136178	51.2389
TRINITY_DN177873_c0_g1	168.966	7.40059	0.402365	0.00142587	0.0249985	62.0903		TRINITY_DN18535_c0_g1	-5.6841	-2.50693	2.10106	5.43473e-05	0.00498729	102.862
TRINITY_DN301209_c0_g1	124.043	6.9547	0.037489	0.00488698	0.0486127	31.9426		TRINITY_DN50655_c0_g2	-976.275	-9.93114	2.71168	0.000216786	0.0098549	182.948
TRINITY_DN59987_c0_g1	1950.18	10.9294	3.69512	1.53065e-06	0.00114315	2020.3		TRINITY_DN139834_c0_g1	-27.1885	-4.76492	3.34021	0.000106676	0.00686491	84.7574
TRINITY_DN348082_c0_g1	1880.81	10.8771	3.64383	6.72817e-05	0.00552058	338.405		TRINITY_DN8359_c0_g1	-4.81931	-2.26883	5.7211	0.000179993	0.00882916	70.0565
TRINITY_DN12665_c2_g1	327.726	8.35635	1.23942	0.000872044	0.0195226	85.1223		TRINITY_DN452106_c0_g1	-177.161	-7.46891	0.426575	0.00108432	0.0218036	71.7253
TRINITY_DN303288_c0_g1	228.883	7.83847	0.775109	0.00213659	0.0310036	52.6914		TRINITY_DN105444_c0_g1	-136.047	-7.08797	0.106115	0.00384299	0.0423715	36.4579
TRINITY_DN457200_c0_g1	3667.23	11.8405	9.48412	1.39413e-07	0.000421495	863.262		TRINITY_DN9977_c0_g1	-4.68985	-2.22954	4.58875	4.60299e-05	0.00463603	114.638
TRINITY_DN42630_c0_g1	210.513	7.71776	0.670079	0.00127394	0.0236428	65.9905		TRINITY_DN103017_c0_g1	-18.1326	-4.18051	3.1456	0.000776476	0.0184925	40.5303
TRINITY_DN337854_c0_g1	4115.26	12.0068	4.75919	6.06125e-07	0.000847422	3218.46		TRINITY_DN17609_c3_g1	-149.303	-7.2221	0.200716	0.00402298	0.0435647	35.5554
TRINITY_DN68041_c7_g1	4.21703	2.07623	3.01463	4.43913e-05	0.00459396	110.849		TRINITY_DN1499_c1_g1	-177.462	-7.47137	0.431413	0.00121423	0.0230582	67.5826
TRINITY_DN254_c0_g1	4.29762	2.10354	0.766936	0.00511814	0.0498686	18.4994		TRINITY_DN300576_c0_g1	-177.568	-7.47223	0.422731	0.00124238	0.023305	66.7717
TRINITY_DN13739_c0_g2	230.986	7.85166	0.789731	0.00163263	0.0267591	59.8484		TRINITY_DN23778_c0_g1	-5.3284	-2.4137	1.37843	0.000391954	0.0132569	50.6375
TRINITY_DN8219_c0_g1	8.63828	3.11074	3.95323	0.000157696	0.00829831	73.5285		TRINITY_DN420947_c0_g1	-245.743	-7.941	0.829251	0.00155769	0.0261767	62.083
TRINITY_DN92903_c0_g1	240.489	7.90983	0.837111	0.00263383	0.0345411	47.7589		TRINITY_DN383605_c0_g1	-69.5871	-6.12075	3.87431	0.000686361	0.0173529	42.4919
TRINITY_DN27157_c1_g1	190.288	7.57204	0.550608	0.00129149	0.0238074	65.4214		TRINITY_DN72117_c0_g1	-8.25633	-3.0455	4.4792	0.0035969	0.0408987	21.964
TRINITY_DN153207_c0_g1	387.186	8.59688	1.45984	0.000144923	0.00799803	202.758		TRINITY_DN47817_c0_g1	-467.875	-8.86998	1.69143	0.00012976	0.00760907	214.514
TRINITY_DN39697_c0_g1	126.697	6.98523	0.0615556	0.00459531	0.0469493	33.0474		TRINITY_DN103374_c0_g1	-5.04552	-2.335	2.68805	0.000351138	0.0126514	54.724
TRINITY_DN52456_c0_g1	237.846	7.89388	0.823108	0.00281215	0.035831	46.0569		TRINITY_DN14676_c0_g1	-52.6794	-5.71917	3.08043	7.12272e-06	0.00210476	221.402
TRINITY_DN80082_c0_g2	197.256	7.62392	0.593339	0.00157522	0.026267	59.0005		TRINITY_DN2044_c0_g2	-4.02658	-2.00955	2.10466	0.000407868	0.0134765	49.9
TRINITY_DN231739_c0_g1	316.704	8.30699	1.19561	0.000822158	0.0189839	86.7302		TRINITY_DN461787_c0_g1	-377.89	-8.56182	1.40389	0.000138888	0.00782238	207.205
TRINITY_DN213969_c0_g1	425.681	8.73363	1.58417	0.00391225	0.0427544	38.3077		TRINITY_DN29969_c2_g1	-166.183	-7.37663	0.337087	0.00175297	0.0277883	55.6512
TRINITY_DN52445_c0_g1	238.357	7.89698	0.829428	0.000892258	0.0196785	79.5622		TRINITY_DN27992_c0_g1	-7.07163	-2.82204	1.13525	0.00142454	0.0249875	31.0906
TRINITY_DN47196_c0_g1	265.358	8.05179	0.965426	0.000302272	0.0117519	139.165		TRINITY_DN107677_c0_g1	-865.015	-9.75658	2.5422	0.000104801	0.00681206	268.228
TRINITY_DN300586_c0_g1	124.043	6.9547	0.037489	0.00488698	0.0486127	31.9426		TRINITY_DN457317_c0_g1	-136.047	-7.08797	0.106115	0.00384299	0.0423715	36.4579
TRINITY_DN69934_c0_g1	176.484	7.46339	0.452815	0.00166505	0.0270687	57.1935		TRINITY_DN80377_c0_g1	-22.4236	-4.48694	2.61101	2.20749e-05	0.00332206	148.805
TRINITY_DN16886_c0_g2	147.68	7.20633	0.242925	0.00305404	0.0372723	41.3164		TRINITY_DN45762_c0_g4	-987.533	-9.94769	2.7258	0.000172469	0.00860405	206.401
TRINITY_DN73102_c0_g2	950.457	9.89248	2.68457	0.00192159	0.0293315	56.8109		TRINITY_DN11150_c0_g1	-30.4717	-4.9294	1.57881	0.00366989	0.0414569	21.7798
TRINITY_DN166714_c0_g1	469.616	8.87534	1.71753	9.99405e-05	0.00669113	245.022		TRINITY_DN2477_c0_g1	-5.48956	-2.45669	2.16076	1.24866e-05	0.0025772	171.473
TRINITY_DN249794_c0_g1	226.961	7.8263	0.768408	0.000779623	0.0185129	85.2383		TRINITY_DN242690_c0_g1	-173.994	-7.4429	0.395031	0.0013021	0.0238979	65.1398
TRINITY_DN39389_c0_g1	43.7652	5.45171	3.59469	8.62948e-05	0.00634338	91.5059		TRINITY_DN80120_c0_g1	-59.9686	-5.90614	1.35134	8.66406e-05	0.00635592	88.0503
TRINITY_DN91657_c0_g1	215.113	7.74895	0.700713	0.00071534	0.0177434	89.1469		TRINITY_DN13009_c0_g2	-7.07472	-2.82267	4.41703	5.4898e-05	0.00501499	107.645
TRINITY_DN449698_c0_g1	974.178	9.92804	2.71913	0.000100262	0.00669732	274.536		TRINITY_DN39320_c0_g1	-5.09592	-2.34934	1.67312	0.000399819	0.0133738	50.2681
TRINITY_DN171255_c0_g1	235.737	7.88103	0.814236	0.000527703	0.0153314	104.401		TRINITY_DN6267_c0_g2	-4.17525	-2.06186	2.03209	0.00194219	0.0295213	28.0912
TRINITY_DN122699_c0_g1	148.525	7.21457	0.251865	0.00320482	0.0383347	40.2505		TRINITY_DN13957_c0_g1	-9.23799	-3.20758	1.71064	0.000302187	0.0117519	56.2265
TRINITY_DN33666_c0_g1	324.834	8.34356	1.2253	0.00445194	0.0462332	35.6185		TRINITY_DN116190_c0_g1	-205.255	-7.68128	0.605429	0.000576037	0.0160001	99.7655
TRINITY_DN265170_c0_g1	198.626	7.63391	0.600873	0.00193005	0.0294245	53.6557		TRINITY_DN259777_c0_g1	-139.765	-7.12686	0.126794	0.00378207	0.0420786	36.7779
TRINITY_DN5464_c0_g1	24.4974	4.61456	5.66342	0.000276841	0.011146	59.782		TRINITY_DN111727_c0_g1	-5.02228	-2.32834	1.57091	0.00277121	0.0354994	24.1885
TRINITY_DN41640_c0_g1	2829.46	11.4663	4.22441	1.79569e-06	0.00118554	1864.4		TRINITY_DN147257_c0_g1	-147.572	-7.20527	0.193663	0.00294554	0.0365696	42.1336
TRINITY_DN624_c0_g2	14.851	3.89249	1.92791	1.6498e-05	0.00285939	155.764		TRINITY_DN80040_c0_g6	-187.675	-7.55209	0.493124	0.00143244	0.0250767	61.9396
TRINITY_DN199182_c0_g1	146.68	7.19653	0.232756	0.0024601	0.033304	46.4308		TRINITY_DN6689_c0_g1	-6.49559	-2.69946	3.31075	0.000124583	0.00740881	80.1192
TRINITY_DN15217_c0_g1	5.11948	2.356	1.19439	0.00414096	0.0442739	20.3172		TRINITY_DN117174_c0_g1	-4.37527	-2.12937	1.85824	0.00414967	0.0443272	20.68
TRINITY_DN4410_c1_g1	7.89788	2.98146	0.31074	0.00370097	0.0416756	21.1987		TRINITY_DN7920_c0_g2	-10.9104	-3.44764	1.76221	0.000162495	0.00839468	70.2067
TRINITY_DN348032_c0_g1	196.095	7.61541	0.584968	0.000594493	0.0162396	98.1466		TRINITY_DN248813_c0_g1	-557.551	-9.12296	1.93201	8.95895e-05	0.00638444	259.034
TRINITY_DN14992_c0_g1	1110.96	10.1176	2.90165	0.000169901	0.00851933	208.039		TRINITY_DN151370_c0_g1	-137.782	-7.10625	0.1131	0.0039498	0.0430302	35.9149
TRINITY_DN226625_c1_g1	499.951	8.96564	1.80193	4.6804e-05	0.00466098	360.126		TRINITY_DN7287_c1_g1	-605.265	-9.24142	2.04548	3.08548e-05	0.00385667	444.685
TRINITY_DN337460_c0_g1	167.622	7.38907	0.391435	0.00157847	0.0263077	58.8368		TRINITY_DN40897_c0_g1	-17.8008	-4.15387	0.626669	0.00460287	0.0469929	19.7035
TRINITY_DN11_c8_g1	165.483	7.37054	0.378281	0.00189089	0.0290323	53.4523		TRINITY_DN145887_c0_g1	-45.4299	-5.50557	1.00895	0.000316201	0.0120148	55.3664
TRINITY_DN298100_c0_g1	133.705	7.06291	0.128838	0.00480287	0.0482472	32.2508		TRINITY_DN28141_c0_g1	-5.43798	-2.44307	3.70343	0.000551798	0.0157087	46.1711
TRINITY_DN195791_c0_g1	148.273	7.21211	0.24335	0.00284012	0.0359692	42.9721		TRINITY_DN70723_c0_g1	-163.486	-7.35302	0.324042	0.00175485	0.0278057	55.6194
TRINITY_DN76401_c0_g1	158.384	7.30728	0.328222	0.00250296	0.0336453	46.0016		TRINITY_DN161574_c0_g1	-157.378	-7.29809	0.270297	0.00223568	0.0316982	48.8765
TRINITY_DN140633_c0_g1	130.179	7.02436	0.0911746	0.00489706	0.0486858	31.9062		TRINITY_DN104838_c0_g1	-21.017	-4.39349	3.04343	0.000177502	0.00874665	70.4151
TRINITY_DN422261_c0_g1	7027.17	12.7787	7.46051	2.17269e-08	0.000309838	1633.62		TRINITY_DN130755_c2_g1	-131.945	-7.04379	0.0565258	0.00493085	0.0488583	31.785
TRINITY_DN168525_c0_g1	136.339	7.09106	0.147268	0.00355489	0.0405769	38.0431		TRINITY_DN90101_c0_g1	-4.86942	-2.28375	0.972893	0.00165942	0.0270263	29.2891
TRINITY_DN17407_c0_g1	8.25295	3.04491	3.27039	0.00250503	0.0336511	25.5097		TRINITY_DN76975_c0_g1	-9.75452	-3.28607	1.43454	0.000669227	0.0171709	41.9416
TRINITY_DN182427_c0_g1	286.56	8.16269	1.06669	0.00057915	0.0160275	99.6828		TRINITY_DN84095_c0_g1	-210.125	-7.7151	0.637959	0.00144067	0.0251766	62.3896
TRINITY_DN171655_c0_g1	751.465	9.55356	2.35856	0.00117997	0.0227701	74.0831		TRINITY_DN350158_c0_g1	-832.73	-9.7017	2.48884	0.000434807	0.0138804	126.525
TRINITY_DN313939_c0_g1	5.09724	2.34972	2.22049	0.000160916	0.008372	69.9822		TRINITY_DN6092_c2_g1	-4.81392	-2.26721	4.21819	2.35518e-06	0.00137649	305.947
TRINITY_DN30927_c0_g2	4473.75	12.1273	4.87849	3.72967e-06	0.00161876	1529.26		TRINITY_DN486019_c0_g1	-223.522	-7.80427	0.716972	0.000452371	0.014222	113.06
TRINITY_DN83877_c1_g1	227.013	7.82663	0.764239	0.00365305	0.0413384	39.8092		TRINITY_DN152429_c0_g1	-34.1109	-5.09216	0.636223	0.000777555	0.0184925	39.3301
TRINITY_DN50830_c2_g1	126.697	6.98523	0.0615556	0.00459531	0.0469493	33.0474		TRINITY_DN17820_c0_g1	-4.32302	-2.11204	1.20597	0.00146629	0.0253686	30.7426
TRINITY_DN16888_c0_g1	205.757	7.6848	0.644907	0.00109288	0.0219076	71.4299		TRINITY_DN63855_c0_g1	-8.60189	-3.10465	0.888769	0.002477	0.0334507	25.0576
TRINITY_DN11199_c0_g1	5.60527	2.48678	2.72106	0.000732445	0.0179407	41.4483		TRINITY_DN131332_c0_g1	-19.5469	-4.28887	0.404106	0.00113604	0.0223248	33.9374
TRINITY_DN296543_c0_g1	280.22	8.13042	1.03652	0.00203728	0.030234	55.0186		TRINITY_DN161443_c0_g2	-212.814	-7.73345	0.643487	0.00171308	0.0274577	57.605
TRINITY_DN22791_c0_g1	57.8581	5.85445	3.03243	3.2095e-05	0.00393208	130.334		TRINITY_DN223228_c0_g1	-165.948	-7.37459	0.356768	0.00265931	0.0347205	44.525
TRINITY_DN24760_c1_g2	138.857	7.11745	0.168661	0.00316448	0.0380436	40.5281		TRINITY_DN8476_c0_g1	-38.3927	-5.26276	7.98579	0.000150033	0.00811869	74.8776
TRINITY_DN108440_c0_g1	179.929	7.49128	0.47798	0.00098973	0.0207636	75.2431		TRINITY_DN5387_c1_g1	-8.16922	-3.0302	3.17621	2.58593e-06	0.00141386	293.85
TRINITY_DN229_c6_g2	4.6114	2.2052	3.09715	0.00267184	0.0347485	24.8452		TRINITY_DN7737_c0_g1	-5.67447	-2.50449	2.8487	2.73662e-05	0.00367582	131.331
TRINITY_DN17698_c0_g1	203.978	7.67227	0.629844	0.00414868	0.0443232	37.0643		TRINITY_DN311118_c0_g1	-634.622	-9.30975	2.11049	0.00286353	0.036124	45.5967
TRINITY_DN128960_c0_g1	171.968	7.426	0.423224	0.00113394	0.0223248	70.0591		TRINITY_DN175648_c0_g1	-154.964	-7.27579	0.262869	0.00208961	0.0306221	50.6761
TRINITY_DN50528_c0_g2	164.382	7.36091	0.371509	0.00188617	0.0290036	53.5235		TRINITY_DN26_c9_g1	-4.28346	-2.09878	2.65903	0.000850837	0.0193118	39.1287
TRINITY_DN73246_c0_g1	730.516	9.51277	2.3199	0.00134604	0.0243588	68.9805		TRINITY_DN182349_c0_g1	-134.22	-7.06845	0.0779909	0.00449698	0.0463632	33.4439
TRINITY_DN177830_c0_g1	136.618	7.094	0.149215	0.00347847	0.0400363	38.4963		TRINITY_DN68171_c0_g1	-148.572	-7.21502	0.200306	0.00288886	0.0361759	42.5787
TRINITY_DN365375_c0_g1	423.328	8.72563	1.57731	0.000839253	0.0191717	89.0255		TRINITY_DN4438_c0_g1	-4.34694	-2.12	3.88544	7.48344e-06	0.00211127	207.432
TRINITY_DN107530_c0_g1	4139.25	12.0152	4.76822	0.000376054	0.0130198	136.674		TRINITY_DN394493_c0_g1	-157.24	-7.29683	0.281239	0.0019797	0.0298658	52.1598
TRINITY_DN31710_c0_g1	130.76	7.03078	0.0996969	0.00435672	0.0454761	34.0326		TRINITY_DN303846_c0_g1	-263.641	-8.04243	0.92241	0.00067459	0.0172498	92.0817
TRINITY_DN3169_c0_g5	319.328	8.3189	1.20762	0.000886207	0.019615	84.0548		TRINITY_DN390685_c0_g1	-35.5663	-5.15244	0.65152	0.00303396	0.0371701	23.5774
TRINITY_DN92256_c0_g1	177.371	7.47063	0.458058	0.00197051	0.0297551	52.2895		TRINITY_DN207679_c0_g1	-649.484	-9.34315	2.14273	0.000147128	0.00805118	218.474
TRINITY_DN32034_c0_g1	4.56926	2.19196	1.61046	0.00118669	0.0228318	33.3717		TRINITY_DN483507_c0_g1	-141.595	-7.14562	0.153644	0.00314488	0.0379201	40.665
TRINITY_DN96620_c0_g1	13.0452	3.70544	2.32676	0.000347504	0.0125905	54.9368		TRINITY_DN38779_c0_g1	-4.8528	-2.27882	2.41114	0.000145899	0.00802392	72.6995
TRINITY_DN2319_c0_g2	10.9528	3.45323	2.80582	3.94337e-05	0.00434415	121.135		TRINITY_DN423835_c0_g1	-184.996	-7.53135	0.480686	0.000873666	0.0195343	80.3183
TRINITY_DN43571_c0_g1	622.338	9.28155	2.09975	6.33456e-05	0.00533004	308.899		TRINITY_DN427706_c0_g1	-290.449	-8.18214	1.05393	0.000423384	0.0136884	116.993
TRINITY_DN71801_c0_g1	130.061	7.02305	0.0946473	0.00446477	0.0462989	33.5766		TRINITY_DN290043_c0_g1	-496.881	-8.95676	1.77807	0.00223712	0.0317011	52.2608
TRINITY_DN55590_c1_g1	215.949	7.75455	0.706703	0.00203138	0.0302205	53.3412		TRINITY_DN475062_c0_g1	-162.364	-7.34308	0.302006	0.00342628	0.0397027	38.8145
TRINITY_DN29828_c0_g2	1248.58	10.2861	3.06657	0.000144255	0.00798589	226.758		TRINITY_DN13402_c0_g1	-5.45651	-2.44798	2.08502	3.10777e-05	0.00386724	125.058
TRINITY_DN42790_c2_g1	337.596	8.39916	1.27839	0.00239653	0.032918	50.316		TRINITY_DN50362_c0_g1	-122.437	-6.9359	2.82386	0.000212823	0.00977134	65.8775
TRINITY_DN42305_c0_g2	252.996	7.98297	0.905427	0.000375321	0.0130037	124.495		TRINITY_DN285349_c0_g1	-4.07407	-2.02647	0.977633	0.00261267	0.034383	24.4453
TRINITY_DN245119_c0_g1	131.589	7.0399	0.105587	0.00404189	0.0436443	35.4641		TRINITY_DN429234_c0_g1	-34.8305	-5.12228	1.13758	0.00302851	0.0371353	23.595
TRINITY_DN74102_c1_g1	187.976	7.5544	0.535485	0.00128594	0.0237789	65.57		TRINITY_DN215993_c0_g1	-134.22	-7.06845	0.0779909	0.00449698	0.0463632	33.4439
TRINITY_DN403355_c0_g1	158.4	7.30743	0.322241	0.00215197	0.0311061	49.8853		TRINITY_DN52277_c0_g1	-183.715	-7.52133	0.470516	0.00100801	0.0209545	74.5249
TRINITY_DN52326_c0_g1	668.123	9.38397	2.19696	0.000237565	0.0103666	174.314		TRINITY_DN4565_c0_g1	-4.0018	-2.00065	4.15978	1.4098e-05	0.00269346	171.137
TRINITY_DN426875_c0_g1	208.669	7.70508	0.660324	0.000770638	0.018433	85.755		TRINITY_DN20778_c0_g1	-6.43378	-2.68567	1.41104	0.000628276	0.0166659	42.4957
TRINITY_DN40762_c1_g1	289.386	8.17685	1.07846	0.00254961	0.0339803	48.625		TRINITY_DN71294_c0_g1	-8.41612	-3.07315	0.858521	0.00313313	0.0378953	22.8206
TRINITY_DN50669_c0_g1	543.085	9.08503	1.91473	0.00147082	0.0254177	65.7365		TRINITY_DN76540_c0_g1	-4.55946	-2.18886	2.54359	0.00121507	0.0230582	34.0674
TRINITY_DN59088_c0_g1	143.789	7.16781	0.206083	0.00429702	0.0452426	34.2919		TRINITY_DN234200_c0_g1	-491.917	-8.94227	1.75851	0.00093175	0.0200897	84.1564
TRINITY_DN23427_c0_g1	1731.06	10.7574	3.52746	0.00029738	0.011657	154.789		TRINITY_DN190029_c0_g1	-546.587	-9.09431	1.90772	0.00162269	0.026705	62.3109
TRINITY_DN95289_c0_g1	322.131	8.33151	1.217	0.000190212	0.00916472	176.462		TRINITY_DN24946_c0_g1	-4.00668	-2.00241	2.61293	1.08854e-05	0.00246554	179.766
TRINITY_DN24052_c0_g1	153.421	7.26135	0.29034	0.00281561	0.035831	43.1739		TRINITY_DN58175_c0_g1	-5.02985	-2.33051	1.52207	0.000478076	0.0144933	47.0528
TRINITY_DN70266_c0_g1	183.009	7.51577	0.502772	0.00141391	0.0249223	62.3673		TRINITY_DN5698_c0_g1	-5.39166	-2.43073	3.17182	0.000273456	0.0111228	60.0551
TRINITY_DN290397_c0_g1	765.452	9.58017	2.38397	0.00078363	0.0185595	92.3657		TRINITY_DN373693_c0_g1	-179.442	-7.48737	0.442926	0.00103725	0.0212544	73.4157
TRINITY_DN33679_c0_g1	158.691	7.31008	2.84585	1.46641e-05	0.00271583	171.885		TRINITY_DN439987_c0_g1	-167.899	-7.39145	0.344074	0.00296497	0.0367061	41.984
TRINITY_DN43789_c0_g2	178.222	7.47753	0.472715	0.00326642	0.0388	40.4251		TRINITY_DN9593_c0_g1	-58.8979	-5.88014	3.51251	0.000719574	0.0177868	41.7307
TRINITY_DN20513_c1_g1	153.421	7.26135	0.29034	0.00281561	0.035831	43.1739		TRINITY_DN10623_c0_g1	-4.81632	-2.26793	2.48699	0.000129518	0.0076071	76.0087
TRINITY_DN56906_c1_g1	190.288	7.57204	0.550608	0.00129149	0.0238074	65.4214		TRINITY_DN66581_c0_g1	-535.671	-9.0652	1.87613	0.00056425	0.0159085	110.12
TRINITY_DN46412_c2_g1	134.243	7.0687	0.128552	0.00372688	0.0417761	37.0746		TRINITY_DN25427_c0_g1	-4.90798	-2.29513	2.24197	0.0019989	0.0299623	27.9554
TRINITY_DN305918_c0_g1	1426.22	10.478	3.25259	0.00348411	0.040056	40.878		TRINITY_DN6_c0_g2	-9.79994	-3.29277	7.34523	0.000800652	0.0187439	40.0555
TRINITY_DN237755_c0_g1	127.946	6.99939	0.0706805	0.00504551	0.0494877	31.3828		TRINITY_DN29321_c0_g1	-91.2714	-6.51209	5.3948	0.000284843	0.0113374	59.1538
TRINITY_DN76367_c0_g1	4.3041	2.10571	0.539938	0.00411799	0.0441409	20.277		TRINITY_DN186145_c0_g1	-550.366	-9.10425	1.91654	0.00258339	0.0342193	48.2725
TRINITY_DN87748_c0_g1	4.3608	2.12459	6.76337	0.000878767	0.0195931	38.6441		TRINITY_DN27495_c0_g1	-4.64827	-2.21669	2.62519	0.0002408	0.0104238	61.9907
TRINITY_DN224969_c0_g1	295.951	8.20922	1.10774	0.000316281	0.0120148	135.961		TRINITY_DN5516_c0_g1	-8.00171	-3.00031	3.07191	1.41385e-05	0.00269346	169.283
TRINITY_DN267290_c0_g1	352.552	8.46169	1.3374	0.00234236	0.032456	50.9543		TRINITY_DN347250_c0_g1	-132.235	-7.04696	0.0639356	0.00447314	0.0463319	33.542
TRINITY_DN26168_c0_g1	314.733	8.29798	1.18525	0.000961714	0.0204513	80.7256		TRINITY_DN179444_c0_g1	-678.52	-9.40625	2.20353	0.000337336	0.0124305	144.786
TRINITY_DN38757_c0_g1	212.502	7.73134	0.682294	0.00155199	0.0261427	60.2885		TRINITY_DN379463_c0_g1	-255.869	-7.99926	0.882775	0.00203416	0.0302291	55.0649
TRINITY_DN55356_c0_g1	45.1376	5.49626	7.26689	1.1911e-07	0.000391675	911.233		TRINITY_DN67615_c0_g1	-5.25513	-2.39373	1.54794	0.00262224	0.0344539	24.745
TRINITY_DN23638_c0_g1	4.32071	2.11127	2.1534	0.000455024	0.0142488	48.0356		TRINITY_DN5939_c0_g2	-4.17555	-2.06197	1.46801	0.0023416	0.032456	25.5475
TRINITY_DN162257_c0_g1	146.562	7.19537	0.235449	0.00311007	0.0376946	40.9112		TRINITY_DN2245_c2_g2	-10.7238	-3.42275	1.5482	3.09288e-05	0.00385667	125.267
TRINITY_DN147973_c0_g1	135.239	7.07937	0.139653	0.00433841	0.0454447	34.1115		TRINITY_DN355825_c0_g1	-290.688	-8.18333	1.04624	0.00377068	0.0420777	39.1084
TRINITY_DN76321_c0_g1	4.90542	2.29438	0.728249	0.00413688	0.0442502	20.2382		TRINITY_DN161960_c0_g1	-154.11	-7.26782	0.24518	0.00242999	0.033125	46.7391
TRINITY_DN125496_c0_g1	312.429	8.28739	1.17841	0.00307705	0.0374217	43.8106		TRINITY_DN34263_c0_g1	-4.62319	-2.20889	1.55385	0.000724043	0.0178518	40.2887
TRINITY_DN40685_c0_g1	176.43	7.46295	0.452565	0.00397333	0.0432101	36.5329		TRINITY_DN93611_c1_g1	-185.456	-7.53493	0.468932	0.00171305	0.0274577	56.3368
TRINITY_DN259415_c0_g1	192.474	7.58852	0.5649	0.00170885	0.0274409	56.4697		TRINITY_DN136584_c0_g1	-31.613	-4.98244	1.8408	0.000477527	0.014484	48.7641
TRINITY_DN270074_c0_g1	884.548	9.7888	2.58481	0.000127846	0.00753995	241.628		TRINITY_DN428751_c0_g1	-157.378	-7.29809	0.270297	0.00223568	0.0316982	48.8765
TRINITY_DN1066_c0_g2	11.7115	3.54986	2.35388	0.00376009	0.042036	21.5587		TRINITY_DN304505_c0_g1	-654.959	-9.35526	2.1546	3.70983e-05	0.00424754	405.099
TRINITY_DN43163_c2_g1	5.3898	2.43023	2.57243	0.00040595	0.0134567	51.834		TRINITY_DN253136_c0_g1	-362.002	-8.49986	1.35092	0.00364266	0.0412492	39.8727
TRINITY_DN295053_c0_g1	139.833	7.12757	0.175435	0.00350812	0.0402218	38.3187		TRINITY_DN24930_c0_g1	-20.1226	-4.33074	1.77509	9.34121e-06	0.00229571	189.471
TRINITY_DN29061_c0_g1	4.07706	2.02753	2.71141	0.0001576	0.00829831	71.1327		TRINITY_DN60076_c1_g2	-5.46743	-2.45086	0.680856	0.00346741	0.0399865	21.7779
TRINITY_DN143354_c1_g1	180.554	7.49629	0.481667	0.00148367	0.0255162	60.7989		TRINITY_DN42416_c2_g1	-207.948	-7.70008	0.610765	0.00432238	0.0453767	36.2173
TRINITY_DN97754_c0_g1	10.0268	3.32579	0.696725	0.00420458	0.0446728	20.235		TRINITY_DN269978_c0_g1	-44.2518	-5.46767	3.23543	0.00225654	0.0318295	26.6182
TRINITY_DN13178_c0_g1	952.177	9.89509	2.68687	1.82486e-05	0.00300504	579.839		TRINITY_DN197372_c0_g1	-198.39	-7.6322	0.568297	0.000641907	0.016784	94.3129
TRINITY_DN13178_c0_g2	1119.32	10.1284	2.91235	4.72669e-05	0.00466179	405.611		TRINITY_DN468391_c0_g1	-181.781	-7.50605	0.450526	0.00210608	0.0307284	50.4639
TRINITY_DN366635_c0_g1	304.665	8.25108	1.14202	0.00229486	0.0321293	51.5327		TRINITY_DN83248_c4_g1	-134.22	-7.06845	0.0779909	0.00449698	0.0463632	33.4439
TRINITY_DN33950_c0_g1	1261.59	10.301	3.08085	0.000565551	0.0159201	109.984		TRINITY_DN25234_c2_g1	-39.2981	-5.29639	7.3993	5.82501e-07	0.000833824	527.679
TRINITY_DN39419_c0_g1	5.49272	2.45752	4.21377	0.00339814	0.0395459	22.4924		TRINITY_DN340698_c0_g1	-291.458	-8.18714	1.05811	0.00287615	0.0361759	45.4856
TRINITY_DN117875_c0_g1	93.6989	6.54996	1.34405	0.00020675	0.00958994	66.0285		TRINITY_DN198776_c0_g1	-74.5234	-6.21962	1.65681	0.000377265	0.0130388	53.2761
TRINITY_DN41895_c0_g1	227.091	7.82713	0.767587	0.000368978	0.0129067	125.593		TRINITY_DN5_c0_g2	-312.518	-8.28779	1.14529	0.00328899	0.0389484	42.2149
TRINITY_DN56399_c0_g1	86.4477	6.43376	1.29584	0.000338316	0.0124375	55.4885		TRINITY_DN34804_c2_g1	-260.365	-8.02439	0.910364	0.0011182	0.0221751	73.021
TRINITY_DN39456_c0_g1	354.504	8.46966	1.34431	0.00243015	0.033125	49.9308		TRINITY_DN25564_c0_g1	-6.47568	-2.69503	3.30517	0.00303321	0.0371673	23.5799
TRINITY_DN38913_c0_g2	5.37014	2.42496	1.20298	0.000820576	0.018962	38.4268		TRINITY_DN35733_c0_g4	-33.0169	-5.04513	3.66624	2.22312e-05	0.00332206	148.434
TRINITY_DN135467_c0_g1	257.898	8.01066	0.929984	0.00063751	0.0167754	94.6503		TRINITY_DN3886_c0_g1	-4.22775	-2.07989	3.04438	1.45494e-05	0.00271583	162.671
TRINITY_DN51918_c0_g2	11.9709	3.58146	0.312838	0.00121334	0.0230582	33.0869		TRINITY_DN409956_c0_g1	-513.1	-9.0031	1.81978	0.000255962	0.0107226	162.663
TRINITY_DN38268_c0_g3	4.53358	2.18065	0.935492	0.00234698	0.0324945	25.524		TRINITY_DN8395_c0_g1	-4.11839	-2.04208	1.63278	0.00111262	0.0221449	34.2104
TRINITY_DN60497_c0_g1	197.739	7.62746	0.594059	0.00080646	0.0187918	83.7467		TRINITY_DN384662_c0_g1	-139.765	-7.12686	0.126794	0.00378207	0.0420786	36.7779
TRINITY_DN124475_c0_g1	485.538	8.92344	1.76257	5.69891e-05	0.00509233	325.921		TRINITY_DN180861_c0_g1	-141.754	-7.14725	0.140457	0.00426065	0.0449893	34.4525
TRINITY_DN241531_c0_g1	251.473	7.97426	0.901812	0.00454499	0.046665	35.2046		TRINITY_DN79526_c1_g1	-189.662	-7.56728	0.496101	0.00321907	0.0384406	41.2565
TRINITY_DN96092_c0_g1	514.771	9.00779	1.84105	0.000434451	0.0138797	126.58		TRINITY_DN3703_c0_g1	-4.55229	-2.18659	2.59956	3.7668e-05	0.00428279	116.948
TRINITY_DN1638_c15_g3	778.585	9.60471	2.40779	3.14585e-05	0.00389424	440.348		TRINITY_DN471413_c0_g1	-89.9331	-6.49078	4.94007	0.000136282	0.00775647	77.5467
TRINITY_DN168518_c1_g1	307.419	8.26406	1.15805	0.00127389	0.0236428	70.7373		TRINITY_DN118633_c0_g1	-238.185	-7.89594	0.794617	0.000997972	0.0208454	75.7377
TRINITY_DN7888_c1_g1	124.043	6.9547	0.037489	0.00488698	0.0486127	31.9426		TRINITY_DN375246_c0_g1	-1084.22	-10.0824	2.8563	0.00163325	0.0267591	62.0908
TRINITY_DN368153_c0_g1	221.291	7.7898	0.736965	0.00133996	0.0242818	65.0948		TRINITY_DN371734_c0_g1	-60.9327	-5.92914	4.24338	0.00106604	0.0216127	35.8547
TRINITY_DN322754_c0_g1	139.135	7.12034	0.170585	0.00314294	0.037919	40.6786		TRINITY_DN216959_c0_g1	-208.489	-7.70383	0.631511	0.00164131	0.0268234	58.6237
TRINITY_DN42207_c0_g1	161.545	7.33579	0.345211	0.00301532	0.0370628	41.6029		TRINITY_DN18867_c0_g1	-5.4268	-2.4401	1.20521	0.000665284	0.0171181	41.5927
TRINITY_DN460098_c0_g1	157.507	7.29927	0.316585	0.00211783	0.0308179	50.3139		TRINITY_DN69778_c0_g1	-5.54687	-2.47167	1.49619	0.00480195	0.0482472	19.4322
TRINITY_DN512_c2_g1	10.6802	3.41686	5.05734	7.56487e-08	0.000352449	968.477		TRINITY_DN28718_c0_g2	-231.681	-7.856	0.759434	0.000401125	0.0133839	120.3
TRINITY_DN315351_c0_g1	237.39	7.89112	0.822288	0.00296719	0.0367061	44.7052		TRINITY_DN101926_c0_g1	-241.51	-7.91594	0.817062	0.000850689	0.0193118	81.7702
TRINITY_DN457262_c0_g1	1138.21	10.1526	2.93609	6.19476e-06	0.00194584	999.755		TRINITY_DN439474_c0_g1	-148.572	-7.21502	0.200306	0.00288886	0.0361759	42.5787
TRINITY_DN170964_c0_g1	185.487	7.53517	0.517027	0.000907821	0.0198377	78.724		TRINITY_DN383965_c0_g1	-296.282	-8.21083	1.07174	0.00286276	0.036124	45.6035
TRINITY_DN92400_c0_g1	49.5762	5.63158	3.92642	0.00116935	0.0226502	34.583		TRINITY_DN39944_c1_g2	-134.22	-7.06845	0.0779909	0.00449698	0.0463632	33.4439
TRINITY_DN30183_c0_g1	4.88896	2.28953	1.54278	0.00175627	0.027816	28.7421		TRINITY_DN346210_c0_g1	-203.27	-7.66725	0.608338	0.00218621	0.0313396	51.0127
TRINITY_DN66962_c1_g1	124.043	6.9547	0.037489	0.00488698	0.0486127	31.9426		TRINITY_DN18712_c0_g1	-17.5549	-4.1338	1.28221	4.75565e-05	0.00467069	107.792
TRINITY_DN651_c0_g1	55.2343	5.78749	7.59163	5.42377e-06	0.00186163	243.501		TRINITY_DN156041_c0_g1	-211.78	-7.72642	0.650869	0.000529046	0.0153469	104.264
TRINITY_DN185578_c0_g1	196.383	7.61753	0.582608	0.00253334	0.0338125	47.0056		TRINITY_DN168345_c0_g1	-222.21	-7.79578	0.696701	0.00420212	0.0446728	36.798
TRINITY_DN9791_c0_g1	6.19161	2.63031	4.35825	4.7939e-06	0.00177108	254.209		TRINITY_DN244424_c0_g1	-840.176	-9.71455	2.50101	1.62282e-05	0.00285218	615.221
TRINITY_DN389955_c0_g1	144.095	7.17088	0.211854	0.00267435	0.0347485	44.3899		TRINITY_DN39510_c0_g1	-15.6632	-3.9693	0.440261	0.00118964	0.0228432	33.3398
TRINITY_DN109013_c0_g1	581.837	9.18447	2.0079	0.000300381	0.0117167	153.968		TRINITY_DN42116_c4_g1	-152.135	-7.24921	0.232346	0.00257529	0.0341884	45.3018
TRINITY_DN184961_c0_g1	159.628	7.31857	0.33607	0.00189815	0.0290999	53.3432		TRINITY_DN2150_c6_g1	-405.948	-8.66515	1.49946	0.000263733	0.0108952	151.782
TRINITY_DN45043_c3_g1	190.288	7.57204	0.550608	0.00129149	0.0238074	65.4214		TRINITY_DN125883_c2_g1	-64.9447	-6.02114	3.03042	8.5089e-05	0.00632649	91.9714
TRINITY_DN43124_c0_g1	207.047	7.69381	0.651754	0.000576641	0.0160001	99.7113		TRINITY_DN9752_c0_g1	-4.01321	-2.00476	3.31222	1.81625e-05	0.00299778	150.675
TRINITY_DN110025_c1_g1	101.348	6.66317	3.11226	0.000458796	0.0143144	49.5048		TRINITY_DN298200_c0_g1	-719.373	-9.4906	2.28466	8.7241e-05	0.00636352	278.883
TRINITY_DN11435_c0_g1	161.33	7.33387	8.98037	2.97144e-06	0.00147114	300.239		TRINITY_DN25984_c0_g4	-5.70815	-2.51302	2.13785	0.00299227	0.0369259	23.7128
TRINITY_DN20938_c0_g1	1761.59	10.7827	3.55138	7.50197e-06	0.00211127	958.64		TRINITY_DN3643_c8_g1	-8.05482	-3.00985	2.12739	0.00177992	0.0280349	29.2883
TRINITY_DN275875_c0_g1	803.632	9.65039	2.45141	0.00171234	0.0274577	60.5089		TRINITY_DN274488_c0_g1	-163.371	-7.35201	0.334164	0.00223179	0.0316982	48.922
TRINITY_DN843_c0_g1	43.6026	5.44634	3.8417	0.0014199	0.0249774	32.0415		TRINITY_DN320045_c0_g1	-25.7863	-4.68853	3.25399	0.000819539	0.0189541	39.6978
TRINITY_DN83375_c0_g1	218.592	7.77209	0.72021	0.000403638	0.0134113	119.913		TRINITY_DN23599_c0_g1	-4.10875	-2.0387	1.25356	0.000504773	0.0149235	46.1129
TRINITY_DN232579_c3_g3	184.405	7.52674	0.508566	0.000778116	0.0184925	85.3243		TRINITY_DN21144_c0_g1	-9.47989	-3.24487	1.65267	0.000201459	0.00946909	64.5435
TRINITY_DN182643_c0_g1	387.219	8.59701	1.45835	0.00101701	0.0210925	80.2772		TRINITY_DN41584_c0_g1	-816.027	-9.67247	2.45922	0.000881985	0.0196106	86.6797
TRINITY_DN58561_c0_g1	203.693	7.67025	0.633796	0.000784328	0.0185674	84.9713		TRINITY_DN36063_c0_g2	-7.3661	-2.8809	0.41013	0.00171324	0.0274577	28.9238
TRINITY_DN134331_c0_g1	161.403	7.33453	0.344298	0.00251587	0.033729	45.8745		TRINITY_DN5234_c0_g2	-6.30249	-2.65592	7.38939	8.33074e-08	0.000352449	937.593
TRINITY_DN86851_c2_g1	232.157	7.85896	0.794119	0.00305518	0.0372723	43.9848		TRINITY_DN239927_c0_g1	-5.34511	-2.41822	2.03408	0.000105736	0.00683416	81.3098
TRINITY_DN492455_c0_g1	146.441	7.19418	0.227558	0.00419096	0.0445961	34.7661		TRINITY_DN436629_c0_g1	-180.926	-7.49925	0.436319	0.00244326	0.0332402	46.6025
TRINITY_DN276118_c0_g1	134.243	7.0687	0.128552	0.00372688	0.0417761	37.0746		TRINITY_DN380059_c0_g1	-151.455	-7.24275	4.83248	2.40388e-05	0.00342123	144.388
TRINITY_DN7718_c0_g1	8.71503	3.12351	1.14198	0.000697712	0.0174803	40.8549		TRINITY_DN88871_c0_g1	-157.375	-7.29807	0.270279	0.00228911	0.0320798	48.2616
TRINITY_DN13192_c0_g1	4.17555	2.06197	4.69394	6.42652e-07	0.000881212	471.062		TRINITY_DN315237_c0_g1	-350.146	-8.45181	1.29962	0.000435553	0.0138954	117.982
TRINITY_DN53493_c0_g1	131.397	7.03778	0.108411	0.00500295	0.0492173	31.5305
TRINITY_DN303968_c0_g1	516.721	9.01324	1.84727	0.00116223	0.0225866	74.6929
TRINITY_DN138246_c0_g1	334.691	8.38668	1.26707	0.000163871	0.00839557	190.43
TRINITY_DN212077_c0_g1	284.065	8.15008	1.05281	0.000328679	0.0122322	133.299
TRINITY_DN401014_c0_g1	144.095	7.17088	0.211854	0.00267435	0.0347485	44.3899
TRINITY_DN2403_c2_g1	48.1099	5.58826	0.569003	0.00145335	0.0252838	31.1739
TRINITY_DN95790_c0_g1	1067.24	10.0597	2.84678	0.00345058	0.0398524	41.0995
TRINITY_DN39_c6_g1	418.897	8.71045	1.56379	0.00157973	0.0263077	63.2288
TRINITY_DN179055_c0_g1	4.5038	2.17114	1.59416	0.00309197	0.0375326	23.0545
TRINITY_DN30849_c0_g1	38.3887	5.26261	1.68829	0.00113019	0.0223106	35.0466
TRINITY_DN35468_c1_g1	242.972	7.92465	0.853926	0.00226937	0.0319158	51.7942
TRINITY_DN163795_c0_g2	1114.93	10.1227	2.9074	2.38183e-05	0.00341027	530.747
TRINITY_DN250564_c0_g1	140.614	7.1356	0.18457	0.00318589	0.0382108	40.3801
TRINITY_DN4739_c4_g2	148.507	7.21438	0.248367	0.00239569	0.0329133	47.0973
TRINITY_DN457178_c0_g1	144.095	7.17088	0.211854	0.00267435	0.0347485	44.3899
TRINITY_DN26889_c0_g1	76.1512	6.25079	5.27871	1.07364e-05	0.0024545	191.775
TRINITY_DN128657_c0_g1	163.727	7.35515	0.370302	0.00380544	0.0421867	36.6543
TRINITY_DN338_c0_g1	3031.16	11.5657	8.7135	2.21004e-06	0.00136763	332.735
TRINITY_DN338_c0_g2	2233.68	11.1252	5.81161	4.71617e-08	0.000352449	1252.42
TRINITY_DN132461_c2_g1	162.382	7.34325	0.35914	0.00288224	0.0361759	42.6316
TRINITY_DN424185_c0_g1	39.8364	5.31602	2.02055	0.00102845	0.0212072	36.3591
TRINITY_DN30219_c1_g2	6.36468	2.67009	3.89047	0.00064674	0.0168637	43.4673
TRINITY_DN5192_c0_g3	424.801	8.73064	1.58356	0.000776286	0.0184925	92.8336
TRINITY_DN5192_c0_g2	30793.7	14.9103	7.65221	2.87396e-07	0.000594379	4682.54
TRINITY_DN5192_c0_g1	1570.39	10.6169	3.38768	0.000294246	0.0115915	155.66
TRINITY_DN25219_c0_g1	4.25167	2.08803	3.40406	0.000955461	0.0203669	37.4132
TRINITY_DN16160_c0_g1	1070.31	10.0638	2.84978	5.00854e-05	0.00478718	390.057
TRINITY_DN123214_c0_g2	155.274	7.27867	0.299166	0.00300079	0.0369543	41.7119
TRINITY_DN138895_c0_g1	529.59	9.04873	1.88038	0.00070764	0.0176238	97.559
TRINITY_DN19980_c0_g1	2032.4	10.989	6.46792	1.0755e-06	0.00108178	426.981
TRINITY_DN202723_c0_g1	165.598	7.37154	0.37623	0.00162254	0.026705	57.9838
TRINITY_DN11558_c1_g1	143.562	7.16553	0.211874	0.00364127	0.0412492	37.5481
TRINITY_DN74816_c0_g1	211.38	7.72369	0.678009	0.000594667	0.0162396	98.1316
TRINITY_DN49212_c0_g1	5.08904	2.34739	1.35667	0.000667913	0.0171619	41.5311
TRINITY_DN389574_c0_g1	173.52	7.43896	10.799	1.0236e-07	0.000384137	959.925
TRINITY_DN12541_c0_g1	33.7597	5.07723	3.73674	0.000365207	0.0128658	53.927
TRINITY_DN251_c1_g4	1025.19	10.0017	2.7898	1.52954e-05	0.00277389	633.88
TRINITY_DN132243_c0_g1	160.663	7.32789	0.342563	0.00171418	0.0274665	56.317
TRINITY_DN23893_c0_g1	1333.3	10.3808	3.15833	4.56919e-05	0.00463603	414.37
TRINITY_DN6096_c3_g3	4.31057	2.10788	1.72567	0.0013025	0.0238991	32.2151
TRINITY_DN233448_c0_g2	78.7538	6.29928	1.17567	0.000323676	0.0122047	55.8116
TRINITY_DN51749_c0_g1	4.00108	2.00039	1.1805	0.00208932	0.0306221	26.7386
TRINITY_DN60677_c0_g1	406.003	8.66535	1.52205	0.000160975	0.008372	192.172
TRINITY_DN401102_c0_g1	1290.73	10.334	3.11274	7.27509e-06	0.00210868	921.987
TRINITY_DN307254_c0_g1	157.117	7.29569	0.317167	0.00207429	0.0304892	50.8758
TRINITY_DN308371_c0_g1	145.145	7.18135	0.219002	0.0038194	0.0422388	36.5809
TRINITY_DN117761_c0_g1	214.532	7.74505	0.692845	0.00253213	0.0338106	48.0134
TRINITY_DN48059_c0_g1	289.765	8.17874	1.07913	0.000202159	0.00948951	171.048
TRINITY_DN63609_c0_g1	180.282	7.49411	4.66765	5.76039e-05	0.00511098	105.807
TRINITY_DN55509_c0_g1	155.627	7.28195	0.304482	0.00247595	0.0334488	46.2708
TRINITY_DN167899_c0_g1	592.608	9.21093	2.03272	0.000402591	0.0134015	131.812
TRINITY_DN39384_c0_g1	199.147	7.63769	0.603631	0.000647601	0.0168648	93.8811
TRINITY_DN193952_c0_g1	149.963	7.22846	0.257989	0.00264651	0.03465	44.641
TRINITY_DN65493_c0_g2	5.44191	2.44411	1.96148	0.00177358	0.027979	29.3301
TRINITY_DN3606_c1_g1	4.33217	2.11509	2.91875	0.00102061	0.0211389	36.4675
TRINITY_DN240336_c0_g1	188.95	7.56186	0.538864	0.000778188	0.0184925	85.3202
TRINITY_DN5537_c0_g2	10.5704	3.40196	8.20718	0.000860586	0.0194308	38.9571
TRINITY_DN125305_c0_g1	207.04	7.69376	0.651695	0.000483012	0.0145518	109.294
TRINITY_DN162543_c0_g1	200.152	7.64495	0.612863	0.00112974	0.022308	70.1958
TRINITY_DN1367_c3_g4	217.924	7.76768	3.27534	5.95483e-06	0.00192504	235.693
TRINITY_DN37318_c0_g1	6831.9	12.7381	5.48528	5.17258e-05	0.00487213	388.341
TRINITY_DN78206_c0_g1	1849.07	10.8526	3.61958	4.12028e-06	0.00167014	1227.62
TRINITY_DN17287_c0_g1	4.60524	2.20328	1.5348	0.00052097	0.0151867	45.5745
TRINITY_DN302579_c0_g1	1392.44	10.4434	3.21882	8.43995e-05	0.00629489	300.499
TRINITY_DN77223_c0_g1	233.032	7.86439	5.36794	1.1034e-05	0.00247407	189.945
TRINITY_DN416468_c0_g1	129.004	7.01127	0.0827336	0.00430918	0.0452759	34.2386
TRINITY_DN53819_c1_g1	243.396	7.92716	0.858443	0.00113541	0.0223248	71.454
TRINITY_DN275633_c0_g1	124.043	6.9547	0.037489	0.00488698	0.0486127	31.9426
TRINITY_DN165081_c0_g1	298.508	8.22162	1.12038	0.00268484	0.0348317	47.2546
TRINITY_DN81801_c0_g1	228.476	7.8359	0.775963	0.00289984	0.0362087	45.2789
TRINITY_DN257826_c0_g1	133.705	7.06291	0.128838	0.00480287	0.0482472	32.2508
TRINITY_DN32718_c0_g1	239.883	7.90619	0.838088	0.000850984	0.0193118	81.4298
TRINITY_DN494593_c0_g1	148.945	7.21864	0.254655	0.00294596	0.0365696	42.1303
TRINITY_DN76123_c3_g1	144.095	7.17088	0.211854	0.00267435	0.0347485	44.3899
TRINITY_DN227908_c0_g1	137.724	7.10564	0.156894	0.00389265	0.0426487	36.2026
TRINITY_DN47271_c5_g1	407.157	8.66944	1.52701	0.000203897	0.00951469	170.3
TRINITY_DN132207_c2_g1	587.68	9.19889	2.0212	0.000449912	0.0141696	124.247
TRINITY_DN232_c0_g1	4.23772	2.08329	2.56226	3.33936e-05	0.00399829	121.966
TRINITY_DN68615_c0_g1	161.809	7.33814	0.352737	0.00238157	0.0328288	47.2471
TRINITY_DN26041_c0_g1	63.5169	5.98907	3.55442	0.000531671	0.0153917	46.8254
TRINITY_DN2629_c5_g1	12.4101	3.63345	2.60249	1.7793e-06	0.00118554	333.657
TRINITY_DN6137_c0_g1	8.21314	3.03793	5.84534	4.55113e-05	0.00462923	115.103
TRINITY_DN1902_c2_g2	7.35594	2.87891	2.02767	9.08249e-05	0.00641852	85.8184
TRINITY_DN178260_c0_g2	191.717	7.58283	0.554603	0.00375128	0.041977	38.6487
TRINITY_DN25828_c0_g1	6.3307	2.66237	3.09422	0.00122025	0.0230901	34.0107
TRINITY_DN5476_c0_g1	4.89501	2.29131	1.27769	0.000705768	0.0175956	40.6787
TRINITY_DN110786_c0_g1	367.486	8.52154	1.38968	0.00279837	0.0356817	46.1826
TRINITY_DN71874_c0_g1	217.561	7.76527	0.718071	0.00286303	0.036124	45.4196
TRINITY_DN124634_c1_g1	400.949	8.64727	1.50603	0.000490988	0.0147096	114.883
TRINITY_DN35714_c0_g1	202.359	7.66078	0.623025	0.000701567	0.017535	90.0536
TRINITY_DN250333_c0_g1	657.923	9.36177	2.1759	0.000109017	0.00690953	246.167
TRINITY_DN428173_c0_g1	233.614	7.86798	0.805246	0.000553407	0.0157147	101.86
TRINITY_DN42797_c0_g1	6802	12.7317	5.4794	2.18299e-06	0.00136579	1992.72
TRINITY_DN11533_c0_g1	7.5841	2.92298	1.48212	0.0019681	0.0297439	27.9902
TRINITY_DN49287_c3_g1	4.19922	2.07012	3.08978	0.0025887	0.0342517	25.1692
TRINITY_DN30602_c0_g1	430.801	8.75088	1.60161	0.000125153	0.00743312	218.503
TRINITY_DN20345_c10_g1	170.856	7.41664	0.416468	0.00195598	0.0296121	52.4964
TRINITY_DN493561_c0_g1	243.95	7.93044	0.861068	0.00136986	0.0245328	65.5322
TRINITY_DN428146_c0_g1	194.465	7.60337	0.571901	0.00161061	0.0266021	58.2114
TRINITY_DN101865_c0_g1	45.5079	5.50805	2.87118	4.45681e-06	0.00169393	257.448
TRINITY_DN351434_c0_g1	311.375	8.28251	1.17356	0.000247904	0.0105783	154.077
TRINITY_DN400039_c0_g1	148.747	7.21672	0.246434	0.00380449	0.0421867	36.6592
TRINITY_DN242333_c0_g1	271.188	8.08315	0.992158	0.00513803	0.0499668	32.8396
TRINITY_DN7295_c0_g2	4.91071	2.29593	4.47305	8.52697e-07	0.00105089	428.105
TRINITY_DN58477_c0_g1	312.469	8.28757	1.17991	0.00212964	0.0309577	53.6951
TRINITY_DN220009_c0_g1	158.117	7.30484	0.320391	0.0022808	0.0320007	48.3558
TRINITY_DN1011_c4_g1	137.601	7.10435	0.156157	0.00479855	0.0482472	32.2669
TRINITY_DN17729_c0_g4	299.421	8.22603	1.12332	0.000576089	0.0160001	100.737
TRINITY_DN95843_c0_g1	13.4984	3.75472	1.00495	0.00186587	0.0288157	28.3828
TRINITY_DN16081_c0_g1	8.32075	3.05671	3.48072	0.00313225	0.0378926	23.268
TRINITY_DN202399_c0_g2	160.511	7.32653	0.33871	0.00268921	0.0348317	44.2575
TRINITY_DN55125_c0_g1	179.966	7.49158	0.480535	0.000991064	0.0207718	75.19
TRINITY_DN435_c14_g1	235	7.87652	0.809342	0.00131208	0.0240132	66.4173
TRINITY_DN324231_c0_g1	192.111	7.58579	0.558879	0.00348899	0.0400863	40.0755
TRINITY_DN387397_c0_g1	1196.26	10.2243	3.00597	4.29959e-05	0.00450844	427.758
TRINITY_DN60579_c0_g1	165.402	7.36983	0.375077	0.00239274	0.0328917	47.1285
TRINITY_DN80394_c0_g1	316.505	8.30608	1.19417	0.000678542	0.0172738	94.4437
TRINITY_DN57_c0_g2	5.08231	2.34548	0.535012	0.0035079	0.0402218	21.6738
TRINITY_DN6333_c5_g1	180.121	7.49282	0.481514	0.002357	0.0325952	47.5109
TRINITY_DN92413_c0_g1	106.431	6.73377	1.51572	6.23954e-05	0.00530271	99.7235
TRINITY_DN82141_c1_g1	49.7362	5.63622	0.608945	0.00114245	0.022337	34.2051
TRINITY_DN21349_c0_g1	83.5598	6.38474	1.92982	0.000103478	0.00678306	85.6963
TRINITY_DN64355_c0_g1	696.483	9.44394	5.82157	2.48784e-07	0.000591303	707.38
TRINITY_DN380644_c0_g1	165.402	7.36983	0.375077	0.00239274	0.0328917	47.1285
TRINITY_DN50481_c0_g1	145.156	7.18146	0.22256	0.00274083	0.0352761	43.8059
TRINITY_DN171304_c0_g1	220.888	7.78717	0.73341	0.000953272	0.0203385	76.7369
TRINITY_DN337700_c0_g1	203.486	7.66879	0.630848	0.00123162	0.0232262	67.0785
TRINITY_DN25230_c0_g1	4.81694	2.26812	0.762641	0.00157195	0.026267	29.9178
TRINITY_DN10703_c0_g1	20.7887	4.37773	1.46351	0.00107977	0.0217611	35.6763
TRINITY_DN192965_c0_g1	5.2418	2.39006	1.27526	0.00136461	0.0245152	31.6149
TRINITY_DN268767_c0_g1	135.016	7.07699	0.134079	0.00497503	0.0490711	31.6284
TRINITY_DN12214_c0_g1	5.00606	2.32368	4.76819	4.1376e-05	0.00443644	119.078
TRINITY_DN235095_c0_g1	160.511	7.32653	0.33871	0.00268921	0.0348317	44.2575
TRINITY_DN56448_c0_g1	1822.77	10.8319	3.60008	0.00060973	0.0164291	105.652
TRINITY_DN9368_c11_g1	465.862	8.86376	1.70683	0.000508904	0.0149794	116.355
TRINITY_DN15149_c0_g1	1339.05	10.387	3.16408	0.000702692	0.0175496	97.9265
TRINITY_DN406169_c0_g1	922.054	9.84871	2.64207	2.16631e-05	0.00330599	531.727
TRINITY_DN6271_c0_g3	201.841	7.65707	0.618429	0.00344522	0.0398231	40.7985
TRINITY_DN92409_c0_g1	4.66766	2.2227	2.52419	0.00206148	0.0303761	27.6101
TRINITY_DN4113_c1_g2	198.288	7.63145	0.59708	0.000981883	0.0206889	75.5575
TRINITY_DN80068_c1_g2	124.043	6.9547	0.037489	0.00488698	0.0486127	31.9426
TRINITY_DN51537_c2_g1	160.511	7.32653	0.33871	0.00268921	0.0348317	44.2575
TRINITY_DN33789_c0_g4	413.017	8.69006	1.54594	0.000150714	0.00812439	198.744
TRINITY_DN88594_c0_g1	33.8293	5.0802	3.01456	0.000135343	0.00773477	77.7421
TRINITY_DN131956_c0_g1	132.004	7.04444	0.108527	0.00412627	0.0441974	35.0643
TRINITY_DN8410_c0_g1	4.02612	2.00939	3.43662	0.000245947	0.0105389	62.4569
TRINITY_DN50655_c0_g1	178.77	7.48196	9.12737	2.62149e-06	0.00141386	313.594
TRINITY_DN68938_c3_g1	365.905	8.51533	1.38706	0.00339995	0.0395475	41.4403
TRINITY_DN47471_c0_g1	370.12	8.53185	1.39961	0.000120265	0.00726649	222.984
TRINITY_DN20102_c0_g1	4.80037	2.26315	6.23072	1.89829e-06	0.00123049	339.498
TRINITY_DN41726_c0_g1	733.25	9.51816	2.32499	0.000120637	0.00726649	243.362
TRINITY_DN18606_c1_g1	72.2158	6.17424	2.61278	1.95345e-07	0.000515877	703.901
TRINITY_DN22405_c0_g2	148.525	7.21457	0.251865	0.00320482	0.0383347	40.2505
TRINITY_DN245286_c0_g1	303.025	8.24329	1.13698	0.000197854	0.00936758	172.942
TRINITY_DN283268_c0_g1	189.58	7.56667	0.542486	0.000878291	0.0195886	80.097
TRINITY_DN383203_c0_g1	445.499	8.79928	1.64685	7.17201e-05	0.0057266	290.032
TRINITY_DN103091_c0_g1	182.29	7.51009	0.496412	0.00165165	0.0269567	57.4394
TRINITY_DN463863_c0_g1	2879.68	11.4917	4.24903	6.16905e-06	0.00194584	1175.39
TRINITY_DN339375_c0_g1	199.767	7.64217	0.608953	0.00098965	0.0207636	75.2462
TRINITY_DN97711_c0_g1	7.16878	2.84173	1.025	0.00210027	0.0307253	26.683
TRINITY_DN283076_c0_g1	126.697	6.98523	0.0615556	0.00459531	0.0469493	33.0474
TRINITY_DN12699_c5_g2	210.453	7.71735	0.66979	0.00121518	0.0230582	67.5548
TRINITY_DN114472_c0_g1	219.446	7.77772	0.723107	0.00317064	0.038092	43.086
TRINITY_DN191907_c0_g1	177.371	7.47063	0.458058	0.00197051	0.0297551	52.2895
TRINITY_DN251819_c0_g1	131.397	7.03778	0.108411	0.00500295	0.0492173	31.5305
TRINITY_DN281_c1_g1	4.03782	2.01358	3.10299	0.000282303	0.0112705	59.3506
TRINITY_DN110769_c0_g1	139.216	7.12118	0.171227	0.00463848	0.0472078	32.8773
TRINITY_DN18659_c0_g1	6206.49	12.5996	5.34798	1.07401e-05	0.0024545	881.983
TRINITY_DN340745_c0_g1	173.144	7.43583	0.435411	0.00174739	0.027781	55.7455
TRINITY_DN323235_c0_g1	1081.98	10.0795	2.86514	0.000941214	0.0201717	83.6996
TRINITY_DN40430_c1_g2	151.112	7.23947	0.272139	0.00288838	0.0361759	42.5825
TRINITY_DN52584_c0_g1	301.095	8.23407	1.12613	0.0050985	0.0497589	32.9841
TRINITY_DN463088_c0_g1	989.091	9.94996	2.73975	0.000266983	0.0109658	163.88
TRINITY_DN6008_c0_g3	15.0382	3.91056	1.2648	0.00328528	0.0389394	22.8113
TRINITY_DN84193_c0_g1	129.629	7.01824	0.0872466	0.00437165	0.0455869	33.9686
TRINITY_DN353470_c0_g1	281.46	8.13678	1.04179	0.000360758	0.0127912	127.06
TRINITY_DN16832_c0_g1	5.24778	2.39171	3.48431	0.000307439	0.0118558	57.5008
TRINITY_DN55483_c0_g1	152.5	7.25266	0.281182	0.00226531	0.0318965	48.5327
TRINITY_DN57992_c0_g1	4.87053	2.28408	0.850466	0.00100981	0.0209859	35.5067
TRINITY_DN195912_c0_g1	170.901	7.41702	0.419395	0.00179389	0.028174	54.9723
TRINITY_DN139028_c0_g1	252.791	7.9818	0.903338	0.000312204	0.0119317	136.871
TRINITY_DN311746_c0_g1	781.183	9.60952	2.41232	1.53241e-05	0.00277389	633.28
TRINITY_DN254366_c0_g1	183.07	7.51625	0.498645	0.00160953	0.0266021	58.232
TRINITY_DN154174_c0_g1	241.775	7.91752	0.847066	0.000307326	0.0118558	137.984
TRINITY_DN12951_c2_g1	903.642	9.81961	2.61413	3.6613e-05	0.0042243	419.826
TRINITY_DN1756_c23_g1	165.293	7.36888	0.377208	0.00205432	0.0303281	51.1394
TRINITY_DN72259_c0_g1	182.602	7.51256	0.493569	0.00188807	0.0290139	53.4949
TRINITY_DN235736_c0_g1	1104.45	10.1091	2.89431	0.0009107	0.0198641	85.1982
TRINITY_DN6180_c0_g1	12.3416	3.62546	1.78692	4.58107e-05	0.00463603	109.213
TRINITY_DN31269_c2_g1	54.5938	5.77067	4.41287	8.4239e-05	0.00628952	92.3048
TRINITY_DN66814_c0_g1	202.887	7.66453	0.625813	0.000839432	0.0191717	82.0132
TRINITY_DN65313_c0_g1	171.429	7.42147	0.420032	0.00170139	0.0274209	56.5415
TRINITY_DN439651_c0_g1	2662.12	11.3784	4.13675	3.94457e-05	0.00434415	447.468
TRINITY_DN37663_c0_g1	144.095	7.17088	0.211854	0.00267435	0.0347485	44.3899
TRINITY_DN175961_c0_g1	199.658	7.64139	0.604615	0.00186856	0.028851	54.5414
TRINITY_DN1329_c3_g1	5.03552	2.33214	1.59015	0.00216319	0.0311411	26.6304
TRINITY_DN84006_c0_g1	752.324	9.55521	2.36041	2.88374e-05	0.00376154	460.154
TRINITY_DN167940_c0_g1	344.814	8.42968	1.3089	0.00255344	0.0340059	48.5847
TRINITY_DN39950_c0_g1	5.01457	2.32613	0.881139	0.00159925	0.0265022	29.7167
TRINITY_DN31938_c0_g1	199.032	7.63686	0.599193	0.00261829	0.0344339	46.4217
TRINITY_DN127_c5_g1	4.96257	2.31109	3.25645	7.55414e-05	0.0058867	95.9987
TRINITY_DN181340_c0_g1	42.4848	5.40887	1.01623	0.0014535	0.0252838	31.7465
TRINITY_DN72276_c0_g1	150.986	7.23827	0.26462	0.00322091	0.0384498	40.1411
TRINITY_DN469389_c0_g1	1464.99	10.5167	3.29081	1.44825e-05	0.00271583	703.607
TRINITY_DN33901_c0_g1	429.26	8.74571	1.59699	7.62447e-05	0.00592209	281.16
TRINITY_DN190622_c3_g1	215.686	7.75279	0.700493	0.00124017	0.023305	67.1589
TRINITY_DN22600_c0_g2	4.22906	2.08034	1.71629	0.00133367	0.0242217	31.906
TRINITY_DN41657_c0_g1	242.285	7.92056	0.848305	0.00286162	0.036124	45.6136
TRINITY_DN141034_c0_g1	195.778	7.61307	0.5813	0.0013909	0.024707	62.9105
TRINITY_DN94586_c0_g1	181.777	7.50602	0.488746	0.00138271	0.0246293	63.1071
TRINITY_DN485819_c0_g1	243.98	7.93062	0.858821	0.00342336	0.0397027	41.2818
TRINITY_DN10716_c0_g1	4.33379	2.11563	2.96675	0.000162856	0.00839468	72.1073
TRINITY_DN671_c4_g1	192.285	7.5871	0.561833	0.00101438	0.0210502	74.2789
TRINITY_DN128899_c0_g1	2718.87	11.4088	4.16848	0.000350818	0.0126463	141.807
TRINITY_DN86601_c3_g1	176.43	7.46295	0.452565	0.00397333	0.0432101	36.5329
TRINITY_DN277393_c0_g1	185.97	7.53893	0.519804	0.00103856	0.0212673	73.3669
TRINITY_DN273070_c0_g1	124.043	6.9547	0.037489	0.00488698	0.0486127	31.9426
TRINITY_DN245418_c0_g1	178.975	7.48361	0.472418	0.00138183	0.0246198	63.1282
TRINITY_DN34494_c0_g1	471.91	8.88237	1.72412	0.000415821	0.013564	128.388
TRINITY_DN176278_c0_g1	189.134	7.56327	0.537894	0.00362128	0.0410963	39.1608
TRINITY_DN398852_c0_g1	232.847	7.86324	0.801464	0.00154451	0.0260708	61.497
TRINITY_DN94395_c0_g1	267.681	8.06437	0.977732	0.000387025	0.0131912	122.54
TRINITY_DN165038_c0_g2	33.8759	5.08219	2.71237	0.00279253	0.0356701	24.3983
TRINITY_DN149414_c2_g3	4.46969	2.16018	2.41517	0.00147938	0.0254906	31.5256
TRINITY_DN396376_c0_g1	249.855	7.96495	0.88742	0.000739934	0.0180436	87.5913
TRINITY_DN24703_c0_g1	4.54296	2.18363	2.1069	0.00154791	0.0260882	30.8482
TRINITY_DN391106_c0_g1	176.861	7.46647	0.457492	0.000969247	0.0205262	76.0719
TRINITY_DN91428_c2_g1	135.239	7.07937	0.139653	0.00433841	0.0454447	34.1115
TRINITY_DN307037_c0_g1	52.0929	5.70302	1.38399	0.000874297	0.0195362	38.7202
TRINITY_DN6656_c0_g2	13.3805	3.74206	4.72904	4.02077e-06	0.00167014	270.267
TRINITY_DN155582_c0_g2	139.644	7.12561	0.177934	0.00367117	0.0414569	37.3808
TRINITY_DN58513_c0_g1	641.411	9.3251	2.14093	0.000413639	0.0135549	129.928
TRINITY_DN11552_c0_g1	60.5676	5.92048	3.92439	3.70709e-05	0.00424754	123.827
TRINITY_DN7200_c7_g1	197.374	7.62478	0.59587	0.0017095	0.0274409	56.8309
TRINITY_DN97892_c0_g1	285.296	8.15632	1.06061	0.00166788	0.0270962	61.384
TRINITY_DN330980_c0_g1	169.133	7.40201	0.400652	0.0024519	0.0332942	46.5142
TRINITY_DN197420_c1_g1	169.912	7.40864	0.410863	0.00188718	0.0290128	53.5083
TRINITY_DN20209_c0_g1	154.83	7.27454	0.302552	0.00356584	0.0406613	37.9793
TRINITY_DN59282_c0_g1	270.57	8.07986	0.988452	0.00497725	0.0490861	33.4383
TRINITY_DN358200_c0_g1	136.359	7.09127	0.15137	0.00434289	0.0454459	34.0922
TRINITY_DN187213_c0_g2	659.77	9.36582	2.17975	0.000613664	0.0164535	105.29
TRINITY_DN7242_c0_g2	201.328	7.6534	0.613611	0.00403022	0.0435999	37.6734
TRINITY_DN35506_c0_g1	155.274	7.27867	0.299166	0.00300079	0.0369543	41.7119
TRINITY_DN113301_c0_g3	128.033	7.00037	0.0757086	0.00449304	0.0463632	33.46
TRINITY_DN113925_c0_g1	224.659	7.81159	0.752522	0.000799357	0.0187304	84.1342
TRINITY_DN9714_c0_g1	5.40821	2.43515	1.98393	0.000147576	0.00806948	72.1882
TRINITY_DN17661_c1_g1	188.495	7.55838	0.53638	0.00219546	0.0314217	49.7781
TRINITY_DN299692_c0_g1	320.141	8.32256	1.21071	0.000688524	0.0173783	94.1202
TRINITY_DN242964_c0_g1	139.135	7.12034	0.170585	0.00314294	0.037919	40.6786
TRINITY_DN48127_c0_g1	218.879	7.77399	0.721724	0.000800986	0.0187439	84.0448
TRINITY_DN471828_c0_g1	125.101	6.96695	0.0498602	0.00500424	0.049223	31.526
TRINITY_DN343250_c0_g1	1181.37	10.2062	2.9888	0.000167938	0.0085018	209.317
TRINITY_DN140605_c0_g1	5.21054	2.38143	2.4585	0.00198838	0.0298879	28.0149
TRINITY_DN64172_c0_g1	133.705	7.06291	0.128838	0.00480287	0.0482472	32.2508
TRINITY_DN273663_c0_g1	160.632	7.32762	0.345381	0.00289479	0.0362054	42.5316
TRINITY_DN394316_c0_g1	180.07	7.49242	0.478823	0.00116728	0.0226417	68.9995
TRINITY_DN313052_c0_g1	1945.68	10.9261	3.69171	1.05721e-05	0.00243169	864.307
TRINITY_DN15352_c2_g1	142.838	7.15824	0.199774	0.00421618	0.0447094	34.6517
TRINITY_DN2069_c0_g1	31.0795	4.95789	4.26762	0.00113244	0.0223248	35.0194
TRINITY_DN30079_c0_g2	253.138	7.98378	0.904945	0.000422083	0.0136675	117.179
TRINITY_DN73483_c0_g1	6.52648	2.7063	2.68601	0.00114584	0.0223719	34.8588
TRINITY_DN64033_c2_g1	199.686	7.64159	0.608471	0.000655588	0.0169798	93.2849
TRINITY_DN8141_c0_g1	89.5315	6.48432	5.03547	4.08493e-05	0.00439318	119.623
TRINITY_DN362664_c0_g1	170.637	7.41479	0.412616	0.00215509	0.0311061	49.8467
TRINITY_DN144922_c0_g1	138.552	7.11429	0.162615	0.00487797	0.0486127	31.9752
TRINITY_DN456927_c0_g1	2873.01	11.4883	8.63617	2.18363e-06	0.00136579	334.126
TRINITY_DN20381_c0_g1	143.898	7.1689	0.210599	0.00365414	0.0413442	37.4758
TRINITY_DN20381_c0_g2	192.111	7.58579	0.558879	0.00348899	0.0400863	40.0755
TRINITY_DN24732_c1_g1	12.933	3.69299	0.916937	0.000603138	0.0163457	43.1506
TRINITY_DN10558_c1_g1	11.1333	3.47682	1.63202	0.000324656	0.0122197	54.8939
TRINITY_DN5965_c2_g1	165.936	7.37448	0.383877	0.00199867	0.0299623	51.8951
TRINITY_DN64133_c0_g1	3961.85	11.952	4.70488	1.05827e-06	0.00108178	2432.2
TRINITY_DN384078_c0_g1	2986.62	11.5443	4.30099	8.6559e-06	0.00220426	986.842
TRINITY_DN194678_c0_g1	212.088	7.72852	0.681803	0.00125976	0.0234556	66.4631
TRINITY_DN72324_c0_g1	155.274	7.27867	0.299166	0.00300079	0.0369543	41.7119
TRINITY_DN127_c2_g1	4.56101	2.18935	3.91688	0.000161582	0.008373	72.8777
TRINITY_DN209485_c0_g1	357.582	8.48213	1.35306	0.000904198	0.0198253	85.4021
TRINITY_DN397284_c0_g1	152.967	7.25708	0.281008	0.0033076	0.0390199	39.5661
TRINITY_DN86528_c0_g1	11.6279	3.53951	1.49191	0.0048013	0.0482472	19.4333
TRINITY_DN1673_c16_g1	5.49849	2.45903	3.9059	0.00447975	0.0463632	20.018
TRINITY_DN258534_c0_g1	348.91	8.44671	1.32404	0.00202917	0.0302205	55.1391
TRINITY_DN299079_c0_g1	2385.36	11.22	3.98088	9.01285e-06	0.00225848	966.298
TRINITY_DN13198_c1_g1	5.95306	2.57363	1.09178	0.00150025	0.0256836	30.469
TRINITY_DN383988_c0_g1	142.838	7.15824	0.199774	0.00421618	0.0447094	34.6517
TRINITY_DN84092_c0_g2	194.024	7.60009	0.569585	0.0034423	0.0398129	40.4574
TRINITY_DN59388_c0_g1	78.7451	6.29912	1.17635	0.000342313	0.0124977	54.7439
TRINITY_DN14434_c0_g1	4.13093	2.04647	4.46578	0.00124748	0.0233367	33.7175
TRINITY_DN226105_c0_g1	4.94827	2.30692	1.02909	0.00226183	0.0318724	25.9049
TRINITY_DN11454_c0_g1	4.4069	2.13977	5.39091	6.47486e-06	0.00197298	228.903
TRINITY_DN29890_c1_g1	75.4594	6.23763	4.60099	0.000671053	0.0171983	42.8595
TRINITY_DN2942_c0_g2	4.12843	2.04559	3.53205	0.000168131	0.0085018	71.8268
TRINITY_DN433884_c0_g1	141.254	7.14215	0.192624	0.00376452	0.04205	36.8716
TRINITY_DN299078_c0_g1	1839.73	10.8453	8.64192	7.54448e-06	0.00211127	216.994
TRINITY_DN34358_c0_g1	131.589	7.0399	0.105587	0.00404189	0.0436443	35.4641
TRINITY_DN6793_c12_g1	267.446	8.0631	0.977645	0.00143866	0.0251518	65.1718
TRINITY_DN207296_c0_g1	139.135	7.12034	0.170585	0.00314294	0.037919	40.6786
TRINITY_DN458599_c0_g1	146.441	7.19418	0.227558	0.00419096	0.0445961	34.7661
TRINITY_DN197416_c0_g1	281.466	8.13682	1.04273	0.000308572	0.0118738	137.697
TRINITY_DN81616_c1_g1	13.2023	3.72272	2.34817	0.00351831	0.0402352	22.1682
TRINITY_DN88847_c0_g1	153.631	7.26332	0.291706	0.00266772	0.0347485	44.4493
TRINITY_DN18855_c0_g1	4.06967	2.02491	1.23267	0.00115102	0.0224299	33.7667
TRINITY_DN40865_c0_g1	221.923	7.79392	0.73869	0.000398286	0.013358	120.741
TRINITY_DN160124_c1_g1	131.589	7.0399	0.105587	0.00404189	0.0436443	35.4641
TRINITY_DN136597_c0_g1	155.274	7.27867	0.299166	0.00300079	0.0369543	41.7119
TRINITY_DN14370_c2_g2	179.512	7.48794	0.475518	0.000907432	0.0198377	78.7416
TRINITY_DN36065_c0_g1	4.01471	2.0053	5.04515	5.77959e-05	0.00511098	105.681
TRINITY_DN91087_c0_g1	204.658	7.67707	0.635347	0.00147459	0.0254399	61.2826
TRINITY_DN16955_c5_g1	246.011	7.94258	0.869568	0.00155367	0.0261647	61.8977
TRINITY_DN88187_c0_g1	9.02875	3.17453	3.42197	0.00124262	0.023305	33.7692
TRINITY_DN8182_c2_g1	5.92923	2.56784	0.730082	0.000884356	0.019615	37.35
TRINITY_DN135754_c0_g1	237.271	7.89039	0.820255	0.00376656	0.0420622	39.1324
TRINITY_DN39654_c0_g2	53.1121	5.73097	0.603493	0.00062444	0.0166009	42.6478
TRINITY_DN19529_c5_g1	338.243	8.40192	1.28186	0.000335506	0.0124015	131.896
TRINITY_DN220000_c0_g2	213.036	7.73495	0.686735	0.000757548	0.0182767	86.5242
TRINITY_DN24878_c1_g1	710.697	9.47309	2.28192	9.44096e-05	0.0065595	266.915
TRINITY_DN110151_c0_g1	154.882	7.27503	0.299799	0.00265944	0.0347205	44.5239
TRINITY_DN96704_c0_g1	204.967	7.67925	0.644148	0.00286093	0.036124	44.8808
TRINITY_DN2043_c4_g4	8.64694	3.11219	1.95294	0.000152755	0.00817096	71.7554
TRINITY_DN25464_c0_g1	7.7399	2.95231	1.61377	0.00138923	0.0247022	32.1562
TRINITY_DN110486_c0_g1	146.149	7.1913	0.232715	0.00329448	0.0389562	39.6517
TRINITY_DN251016_c0_g1	193.383	7.59532	0.567974	0.00110374	0.0220634	71.0598
TRINITY_DN267894_c0_g1	451.982	8.82012	1.66538	0.000787884	0.0185969	92.0976
TRINITY_DN290602_c0_g1	4.05996	2.02147	3.9408	0.000123996	0.00739235	80.2569
TRINITY_DN231799_c0_g1	152.358	7.25132	0.280238	0.00225421	0.0318091	48.6608
TRINITY_DN85255_c0_g1	86.6493	6.43712	1.298	0.000221667	0.0099617	64.1698
TRINITY_DN179918_c0_g1	316.918	8.30796	1.1944	0.00135384	0.0244201	68.7646
TRINITY_DN338963_c0_g1	34.7162	5.11754	1.25407	0.000376718	0.0130317	52.5504
TRINITY_DN10983_c0_g1	4.16161	2.05714	0.636621	0.00275818	0.0354162	23.9147
TRINITY_DN9275_c3_g1	4.4543	2.1552	1.40852	0.000604504	0.0163624	43.1141
TRINITY_DN8856_c0_g1	4.35543	2.12282	4.92722	1.13787e-06	0.00108178	388.272
TRINITY_DN45098_c0_g1	4.63015	2.21106	4.45685	0.00167075	0.0271365	30.0381
TRINITY_DN125281_c0_g1	195.778	7.61307	0.5813	0.0013909	0.024707	62.9105
TRINITY_DN7560_c3_g1	4.20707	2.07281	3.15041	0.000577396	0.016007	45.3838
TRINITY_DN65756_c2_g1	8.39217	3.06904	2.83349	0.000104806	0.00681206	85.3017
TRINITY_DN35248_c0_g1	9.30055	3.21732	4.84914	7.9176e-07	0.00100812	467.075
TRINITY_DN348055_c0_g1	361.97	8.49972	1.37172	0.000993554	0.0208057	81.2939
TRINITY_DN2661_c0_g2	11.7466	3.55417	3.30327	1.65864e-06	0.00114868	344.288
TRINITY_DN3_c3_g1	157.73	7.30131	5.20453	3.01986e-07	0.000594379	661.736
TRINITY_DN222700_c0_g1	171.783	7.42444	0.419431	0.00244141	0.0332216	46.6215
TRINITY_DN419238_c0_g1	538.362	9.07243	1.90247	0.000153749	0.00819339	202.66
TRINITY_DN196866_c0_g1	298.073	8.21952	1.11318	0.00378475	0.0421005	39.0267
TRINITY_DN166239_c0_g1	4.01893	2.00681	0.722241	0.00329848	0.0389886	22.2303
TRINITY_DN121052_c0_g1	200.301	7.64603	0.611819	0.000581549	0.0160404	99.2739
TRINITY_DN14449_c0_g1	4.34205	2.11838	2.40587	0.000824212	0.0190081	39.4899
TRINITY_DN265204_c0_g1	192.486	7.58861	0.562937	0.00075585	0.0182666	86.6255
TRINITY_DN43234_c0_g1	235.133	7.87733	0.809982	0.00114173	0.022337	70.8269
TRINITY_DN96625_c0_g1	7.41605	2.89065	4.86494	3.33439e-07	0.000594379	592.22
TRINITY_DN106064_c0_g1	229.663	7.84337	0.77887	0.0037709	0.0420777	39.1071
TRINITY_DN111135_c0_g1	580.634	9.18149	2.00505	4.1983e-05	0.00447414	380.51
TRINITY_DN135286_c0_g1	886.676	9.79226	2.58808	5.36777e-05	0.00496375	358.034
TRINITY_DN19875_c0_g1	357.673	8.4825	1.35438	0.000118545	0.00718759	224.626
TRINITY_DN52633_c0_g1	455.761	8.83214	1.67716	6.33897e-05	0.00533004	308.79
TRINITY_DN429558_c0_g1	421.892	8.72073	1.57293	0.000534931	0.0154235	111.842
TRINITY_DN36711_c0_g1	28.788	4.8474	6.09874	1.11333e-05	0.00248073	189.349
TRINITY_DN270367_c0_g1	200.152	7.64495	0.612863	0.00112974	0.022308	70.1958
TRINITY_DN18899_c0_g1	7.07765	2.82327	2.97892	0.000595831	0.0162546	44.8452
TRINITY_DN51850_c0_g1	7.14496	2.83693	0.62228	0.00513747	0.0499668	18.4697
TRINITY_DN368984_c0_g1	688.979	9.42832	2.2392	0.000732174	0.0179403	95.793
TRINITY_DN4239_c1_g1	204.264	7.67429	0.633281	0.000841589	0.0192025	81.9034
TRINITY_DN335579_c0_g1	374.27	8.54794	1.41453	0.000131928	0.0076568	212.709
TRINITY_DN54939_c0_g1	462.085	8.85201	1.69579	5.77044e-05	0.00511098	323.866
TRINITY_DN301361_c0_g1	146.68	7.19653	0.232756	0.0024601	0.033304	46.4308
TRINITY_DN2740_c0_g1	4.98508	2.31762	2.004	0.000161489	0.008373	69.893
TRINITY_DN243565_c0_g1	202.27	7.66014	0.626183	0.0017262	0.0275786	56.8301
TRINITY_DN154877_c0_g1	157.217	7.29661	0.31465	0.00226819	0.0319079	48.4998
TRINITY_DN46431_c0_g1	1580.05	10.6258	3.39798	0.000134503	0.00772804	235.264
TRINITY_DN9360_c7_g1	317.328	8.30983	1.1959	0.0035756	0.0407531	40.2896
TRINITY_DN247143_c0_g1	135.239	7.07937	0.139653	0.00433841	0.0454447	34.1115
TRINITY_DN49366_c2_g1	134.243	7.0687	0.128552	0.00372688	0.0417761	37.0746
TRINITY_DN62988_c0_g1	195.02	7.60748	0.57503	0.00134676	0.0243602	63.991
TRINITY_DN17317_c0_g1	7.24445	2.85688	4.78423	0.00282406	0.0358832	24.2858
TRINITY_DN99039_c0_g2	143.562	7.16553	0.211874	0.00364127	0.0412492	37.5481
TRINITY_DN81911_c0_g1	242.724	7.92317	0.850297	0.000731921	0.0179403	88.0895
TRINITY_DN170754_c0_g1	356.464	8.47761	1.34868	0.00106782	0.0216242	78.1926
TRINITY_DN391997_c0_g1	144.095	7.17088	0.211854	0.00267435	0.0347485	44.3899
TRINITY_DN1185_c0_g1	3486.45	11.7675	6.46016	1.41872e-07	0.000421495	858.091
TRINITY_DN33949_c3_g1	192.218	7.5866	0.561465	0.00115484	0.022492	69.3897
TRINITY_DN6957_c5_g1	147.68	7.20633	0.242925	0.00305404	0.0372723	41.3164
TRINITY_DN285304_c0_g1	139.135	7.12034	0.170585	0.00314294	0.037919	40.6786
TRINITY_DN8857_c0_g1	4.44851	2.15332	8.15084	6.6803e-08	0.000352449	1009.8
TRINITY_DN43046_c0_g1	425.948	8.73453	1.5876	0.00081552	0.0189349	90.4083
TRINITY_DN458493_c0_g1	323.751	8.33874	1.22505	0.000440828	0.0140073	115.109
TRINITY_DN182914_c0_g1	151.166	7.23999	0.269254	0.00281004	0.0358223	43.2201
TRINITY_DN2997_c21_g2	131.589	7.0399	0.105587	0.00404189	0.0436443	35.4641
TRINITY_DN57782_c0_g1	195.778	7.61307	0.5813	0.0013909	0.024707	62.9105
TRINITY_DN246_c4_g1	214.458	7.74455	0.692445	0.00244653	0.0332592	48.7823
TRINITY_DN232268_c0_g1	174.498	7.44707	0.441037	0.00210379	0.0307284	50.4933
TRINITY_DN65703_c0_g1	531.264	9.05329	1.88515	0.00333923	0.0391488	41.8594
TRINITY_DN328023_c0_g1	486.374	8.92592	1.7657	0.00107474	0.0217027	77.9201
TRINITY_DN80115_c0_g2	151.641	7.24451	0.272289	0.00210551	0.0307284	50.4712
TRINITY_DN60775_c0_g1	220.425	7.78414	0.726406	0.00507963	0.0496631	33.0537
TRINITY_DN84240_c0_g1	321.511	8.32873	1.21332	0.000421936	0.0136675	117.228
TRINITY_DN68003_c0_g1	204.266	7.6743	0.631449	0.00267144	0.0347485	46.2636
TRINITY_DN329004_c0_g1	224.349	7.8096	0.756795	0.00268016	0.0347969	47.1611
TRINITY_DN403447_c0_g1	163.281	7.35121	0.364717	0.00220756	0.0315064	49.2089
TRINITY_DN19888_c0_g1	246.201	7.94369	0.867985	0.000978544	0.0206655	76.5655
TRINITY_DN9957_c0_g2	6.06331	2.60011	0.549469	0.0025552	0.034023	24.6658
TRINITY_DN327741_c0_g1	179.322	7.48641	0.471953	0.00203031	0.0302205	51.4616
TRINITY_DN146080_c1_g1	198.122	7.63025	0.599958	0.0011131	0.0221449	70.7453
TRINITY_DN9765_c0_g2	4.90224	2.29344	2.40979	0.000172037	0.00859506	68.7271
TRINITY_DN307962_c0_g1	131.589	7.0399	0.105587	0.00404189	0.0436443	35.4641
TRINITY_DN441274_c0_g1	134.243	7.0687	0.128552	0.00372688	0.0417761	37.0746
TRINITY_DN42922_c0_g1	969.514	9.92112	2.71177	0.000131737	0.0076568	237.849
TRINITY_DN368618_c0_g1	146.441	7.19418	0.227558	0.00419096	0.0445961	34.7661
TRINITY_DN3127_c0_g1	5.536	2.46884	5.28572	1.14792e-05	0.00249543	187.327
TRINITY_DN394976_c0_g1	158.487	7.30822	0.322904	0.00499337	0.0492111	31.6558
TRINITY_DN170399_c1_g2	146.637	7.1961	0.235976	0.00305386	0.0372723	41.3177
TRINITY_DN457657_c0_g1	181.971	7.50757	0.489832	0.00203926	0.0302361	51.3409
TRINITY_DN115036_c0_g1	229.859	7.84461	0.78689	0.00201549	0.0300965	54.2264
TRINITY_DN20542_c0_g1	387.379	8.5976	1.45968	0.000137081	0.00778263	208.594
TRINITY_DN177398_c0_g1	145.145	7.18135	0.219002	0.0038194	0.0422388	36.5809
TRINITY_DN196525_c0_g1	434.39	8.76285	1.61423	0.00278848	0.0356385	46.2733
TRINITY_DN5938_c0_g2	373.262	8.54405	1.41157	0.000507281	0.0149527	111.388
TRINITY_DN239914_c0_g1	155.877	7.28427	0.302927	0.00266904	0.0347485	44.4375
TRINITY_DN43241_c0_g1	192.158	7.58615	0.556938	0.00174898	0.0277868	55.7664
TRINITY_DN634_c5_g1	4.66152	2.2208	2.42627	0.00282702	0.0358832	24.2753
TRINITY_DN153789_c0_g1	303.077	8.24354	1.13792	0.000277535	0.0111676	145.404
TRINITY_DN388860_c0_g1	73.5734	6.20111	5.68436	0.000215481	0.00982759	65.5773
TRINITY_DN183377_c0_g2	187.942	7.55414	0.53099	0.000921199	0.0199891	78.1238
TRINITY_DN2026_c0_g1	5.73805	2.52056	1.73957	0.000824771	0.0190081	38.6401
TRINITY_DN348328_c0_g1	329.562	8.36441	1.24743	0.00301249	0.0370408	44.3303
TRINITY_DN50989_c0_g1	51.9724	5.69967	3.28201	0.000798397	0.0187304	40.099
TRINITY_DN17900_c0_g1	346.913	8.43843	1.31211	0.00305942	0.0372962	43.9509
TRINITY_DN47134_c1_g1	171.783	7.42444	0.419431	0.00244141	0.0332216	46.6215
TRINITY_DN136151_c0_g1	158.487	7.30822	0.322904	0.00499337	0.0492111	31.6558
TRINITY_DN55604_c2_g1	175.528	7.45556	0.447166	0.00194206	0.0295213	52.6968
TRINITY_DN19394_c0_g2	177.143	7.46877	0.459198	0.00119908	0.0229334	68.0306
TRINITY_DN208269_c0_g1	325.04	8.34447	1.22737	0.00066659	0.0171402	95.7497
TRINITY_DN218855_c0_g1	130.408	7.02688	0.0971243	0.0043415	0.0454459	34.0982
TRINITY_DN81962_c0_g1	304.082	8.24832	1.14414	0.00228492	0.032046	51.6561
TRINITY_DN118092_c0_g1	309.258	8.27267	1.16239	0.00104439	0.0213375	77.5445
TRINITY_DN445012_c0_g1	328.014	8.35761	5.3082	2.55347e-05	0.00355605	141.337
TRINITY_DN472193_c0_g1	198.057	7.62977	0.597676	0.000604672	0.0163624	97.2856
TRINITY_DN101199_c0_g1	154.855	7.27477	0.296436	0.00231172	0.0322553	48.0079
TRINITY_DN115794_c0_g1	67.5501	6.07789	2.76694	0.00102849	0.0212072	36.3586
TRINITY_DN99411_c0_g1	163.586	7.35391	0.363703	0.00219467	0.0314167	49.3635
TRINITY_DN428263_c0_g1	1350.99	10.3998	3.17699	1.813e-05	0.00299778	628.074
TRINITY_DN21970_c0_g1	47.089	5.55732	5.92521	6.28938e-09	0.000224226	2230.7
TRINITY_DN9794_c6_g1	129.004	7.01127	0.0827336	0.00430918	0.0452759	34.2386
TRINITY_DN2167_c0_g1	4.17858	2.06301	6.09159	5.29197e-05	0.00494539	109.067
TRINITY_DN179385_c2_g3	21.684	4.43856	2.31907	0.00461547	0.0470743	19.7645
TRINITY_DN58482_c0_g1	5.16235	2.36803	4.47061	0.0029843	0.0368658	23.739
TRINITY_DN10480_c2_g1	296.221	8.21053	1.10481	0.00440434	0.0458323	35.8354
TRINITY_DN342909_c0_g1	155.274	7.27867	0.299166	0.00300079	0.0369543	41.7119
TRINITY_DN9063_c0_g1	4.04836	2.01734	2.65702	0.00170702	0.0274393	29.7819
TRINITY_DN20447_c2_g1	185.506	7.53532	0.521473	0.00311722	0.0377363	41.8914
TRINITY_DN82868_c0_g1	139.772	7.12693	0.175069	0.00513205	0.0499377	31.0883
TRINITY_DN233515_c0_g1	208.167	7.7016	0.661087	0.00184741	0.0286299	55.3272
TRINITY_DN151817_c0_g1	178.11	7.47663	0.469682	0.00157507	0.026267	58.9042
TRINITY_DN79358_c0_g1	141.254	7.14215	0.192624	0.00376452	0.04205	36.8716
TRINITY_DN15565_c0_g1	124.043	6.9547	0.037489	0.00488698	0.0486127	31.9426
TRINITY_DN88784_c0_g1	260.542	8.02537	0.942947	0.000346222	0.0125632	129.779
TRINITY_DN337395_c0_g1	130.76	7.03078	0.0996969	0.00435672	0.0454761	34.0326
TRINITY_DN153904_c0_g1	153.982	7.26662	0.294007	0.00302493	0.0371105	41.5313
TRINITY_DN42894_c0_g1	148.636	7.21564	0.249159	0.00267729	0.034772	44.3636
TRINITY_DN10315_c0_g1	3227.1	11.656	4.41134	1.34047e-05	0.00264576	785.822
TRINITY_DN383476_c0_g1	222.002	7.79443	0.737584	0.000682247	0.0172995	91.3715
TRINITY_DN62043_c0_g2	160.122	7.32302	0.339228	0.00221902	0.0316129	49.0727
TRINITY_DN295477_c0_g1	286.364	8.16171	1.06155	0.00195664	0.0296145	56.251
TRINITY_DN153172_c0_g1	247.053	7.94867	0.876735	0.00181291	0.0283479	57.6928
TRINITY_DN47453_c4_g1	304.264	8.24918	1.14269	0.000463209	0.0143808	111.685
TRINITY_DN1638_c13_g1	160.534	7.32674	0.341808	0.00187689	0.0289108	53.6643
TRINITY_DN167861_c0_g1	343.166	8.42276	1.30086	0.00369587	0.0416646	39.5501
TRINITY_DN64991_c0_g1	212.664	7.73243	0.689695	0.00282576	0.0358832	45.4814
TRINITY_DN151834_c0_g1	147.396	7.20355	0.240994	0.00259988	0.0342707	45.0706
TRINITY_DN8327_c0_g1	7.48908	2.90479	1.16378	0.000632292	0.0167351	42.3943
TRINITY_DN488361_c0_g1	141.788	7.14759	0.192546	0.00290369	0.0362087	42.461
TRINITY_DN204307_c0_g1	183.6	7.52042	0.504	0.00224077	0.0317011	48.9011
TRINITY_DN226943_c0_g1	466.987	8.86724	1.70979	8.84222e-05	0.00636352	260.767
TRINITY_DN160202_c2_g1	265.617	8.0532	0.966549	0.000764637	0.0183455	86.8776
TRINITY_DN3786_c0_g1	4.40252	2.13833	3.33283	1.66853e-05	0.00286389	156.039
TRINITY_DN20136_c0_g1	4.63648	2.21303	1.70666	0.000625281	0.016605	42.5719
TRINITY_DN381949_c0_g1	4845.83	12.2425	4.9931	7.92931e-06	0.00212332	1032.92
TRINITY_DN288464_c0_g1	126.697	6.98523	0.0615556	0.00459531	0.0469493	33.0474
TRINITY_DN345748_c0_g1	188.304	7.55692	0.533132	0.00148004	0.0254906	60.8778
TRINITY_DN74740_c0_g1	4946.16	12.2721	5.02223	7.57104e-06	0.00211127	1058.08
TRINITY_DN159869_c0_g1	146.68	7.19653	0.232756	0.0024601	0.033304	46.4308
TRINITY_DN819_c5_g1	379.641	8.56849	5.26818	1.20699e-05	0.00255377	184.056
TRINITY_DN354683_c0_g1	391.634	8.61336	1.4743	0.00048947	0.0146703	114.35
TRINITY_DN168054_c0_g1	3158.97	11.6252	4.38112	1.9255e-05	0.00313457	650.641
TRINITY_DN452831_c0_g1	198.263	7.63127	0.60074	0.00135274	0.0244066	63.8414
TRINITY_DN236658_c0_g1	127.049	6.98924	0.0641835	0.00502012	0.0493447	31.4707
TRINITY_DN879_c2_g1	8.81787	3.14043	8.60515	0.000990088	0.0207636	36.9001
TRINITY_DN142647_c0_g1	154.097	7.26769	0.29156	0.00257862	0.0342058	45.2703
TRINITY_DN260444_c0_g1	132.418	7.04896	0.111464	0.00434966	0.0454659	34.063
TRINITY_DN46201_c0_g1	126.697	6.98523	0.0615556	0.00459531	0.0469493	33.0474
TRINITY_DN77877_c0_g2	683.87	9.41758	2.22898	0.000479005	0.0144978	120.17
TRINITY_DN170334_c0_g1	179.361	7.48672	0.477062	0.00192809	0.0294119	52.9001
TRINITY_DN438736_c0_g1	137.799	7.10642	0.157449	0.00365776	0.0413714	37.4556
TRINITY_DN61283_c0_g1	246.261	7.94404	0.873099	0.0014207	0.0249774	64.5991
TRINITY_DN339017_c0_g1	169.133	7.40201	0.400652	0.0024519	0.0332942	46.5142
TRINITY_DN235926_c0_g3	4.92053	2.29881	1.8101	0.00198813	0.0298879	27.7667
TRINITY_DN678_c10_g1	187.251	7.54883	0.527031	0.00128067	0.0237431	65.7121
TRINITY_DN287104_c0_g1	264.956	8.04961	0.965722	0.000679129	0.0172758	91.6294
TRINITY_DN74_c2_g1	137.527	7.10357	0.155602	0.00387695	0.0425637	36.2828
TRINITY_DN39693_c0_g1	1200.06	10.2289	3.01092	0.000174731	0.00865463	204.989
TRINITY_DN25984_c0_g2	58.6771	5.87473	3.28607	0.000553133	0.0157147	46.1288
TRINITY_DN68670_c0_g1	153.421	7.26135	0.29034	0.00281561	0.035831	43.1739
TRINITY_DN363099_c0_g1	148.747	7.21672	0.246434	0.00380449	0.0421867	36.6592
TRINITY_DN228983_c0_g1	188.304	7.55692	0.533132	0.00148004	0.0254906	60.8778
TRINITY_DN14755_c0_g1	13.1011	3.71161	1.95235	0.000330228	0.0122637	55.9911
TRINITY_DN86625_c0_g2	180.422	7.49523	0.48552	0.00156691	0.026267	59.0665
TRINITY_DN21844_c2_g1	138.946	7.11838	0.173105	0.00390665	0.0427233	36.1315
TRINITY_DN397604_c0_g1	2188.42	11.0957	3.85792	0.000172918	0.00860405	206.119
TRINITY_DN49438_c0_g1	289.011	8.17498	1.07685	0.000285484	0.011353	143.311
TRINITY_DN252345_c0_g1	944.993	9.88416	2.67683	0.000337781	0.0124341	144.684
TRINITY_DN44349_c0_g1	91.3299	6.51302	2.96949	0.00015007	0.00811869	74.8709
TRINITY_DN65036_c0_g1	179.512	7.48794	0.475518	0.000907432	0.0198377	78.7416
TRINITY_DN300411_c0_g1	183.393	7.51879	0.50042	0.00118985	0.0228432	68.308
TRINITY_DN234575_c0_g1	393.051	8.61857	1.48079	0.0020537	0.0303281	54.7767
TRINITY_DN54594_c0_g1	118.072	6.88353	3.56201	3.94796e-05	0.00434415	121.084
TRINITY_DN69539_c0_g1	177.371	7.47063	0.458058	0.00197051	0.0297551	52.2895
TRINITY_DN19629_c0_g1	6.05859	2.59898	3.35927	1.98248e-05	0.00320142	152.516
TRINITY_DN441863_c0_g1	141.788	7.14759	0.192546	0.00290369	0.0362087	42.461
TRINITY_DN121695_c0_g2	342.317	8.41919	1.29665	0.000139444	0.00783865	206.784
TRINITY_DN121695_c0_g1	308.371	8.26852	1.16035	0.000518209	0.015131	106.153
TRINITY_DN42092_c0_g1	14.5175	3.85972	2.58666	0.00188467	0.0289867	28.6248
TRINITY_DN1439_c3_g1	4.24878	2.08705	1.70977	0.00104347	0.0213375	35.0636
TRINITY_DN429249_c0_g1	200.055	7.64425	5.44806	0.00010757	0.00688518	84.5015

## Sheet: E) 60dpi Ss97009
60dpi Ss97009 vs 60dpi control
UP-REGULATED								DOWN-REGULATED
Name	FC	logFC	logCPM	P-Value	FDR	F		Name	FC	logFC	logCPM	P-Value	FDR	F
TRINITY_DN150429_c1_g1	267.265	8.06213	0.776151	0.000746256	0.0463869	78.7502		TRINITY_DN21728_c0_g1	-361.544	-8.49803	1.23234	0.000578759	0.0422203	92.7653
TRINITY_DN50243_c0_g1	9.66626	3.27296	1.81677	0.000216958	0.0286002	60.295		TRINITY_DN118746_c0_g1	-9.13451	-3.19133	0.530156	0.000685055	0.0444929	39.3612
TRINITY_DN462063_c0_g1	263.148	8.03973	0.754539	0.000615604	0.0429339	86.1682		TRINITY_DN48796_c0_g3	-12.0047	-3.58552	1.21859	0.000695898	0.0448905	39.4414
TRINITY_DN69789_c0_g2	7.72497	2.94953	1.62809	0.000540088	0.0413294	43.4312		TRINITY_DN5801_c0_g1	-4.75893	-2.25064	2.02785	0.000894633	0.0495065	36.0122
TRINITY_DN1193_c0_g1	2235.12	11.1261	3.72893	3.51558e-06	0.00631486	1065.96		TRINITY_DN213843_c0_g1	-432.9	-8.75789	1.46997	0.000591719	0.0425111	95.877
TRINITY_DN262104_c0_g1	536.297	9.06689	1.71633	8.55508e-05	0.0190553	227.654		TRINITY_DN4787_c0_g2	-7.77305	-2.95848	1.50672	0.000387327	0.036355	48.4408
TRINITY_DN60623_c0_g1	366.054	8.51591	1.19411	0.00015643	0.0245129	169.533		TRINITY_DN4787_c0_g1	-7.25607	-2.85919	4.22902	1.94234e-05	0.0106161	144.761
TRINITY_DN20468_c0_g3	516.055	9.01138	1.66279	0.000651667	0.0440413	91.2309		TRINITY_DN6_c41_g1	-39.8818	-5.31766	3.6338	0.000348682	0.0346495	52.2744
TRINITY_DN2510_c22_g1	9.92153	3.31056	6.8864	9.61706e-07	0.00478575	379.036		TRINITY_DN196_c0_g2	-14.4771	-3.8557	6.23113	4.85665e-07	0.00478575	477.254
TRINITY_DN59580_c0_g1	13.22	3.72465	2.64011	2.6229e-06	0.00564741	266.506		TRINITY_DN11346_c0_g1	-5.7307	-2.51871	2.66937	4.09079e-05	0.0140441	106.172
TRINITY_DN404648_c0_g1	779.586	9.60657	2.23652	0.000349651	0.0346495	125.526		TRINITY_DN8176_c0_g1	-5.34798	-2.41899	1.97627	0.000485648	0.0397086	44.7142
TRINITY_DN91649_c1_g1	311.582	8.28347	0.979716	0.000425567	0.0379395	103.545		TRINITY_DN95756_c0_g1	-380.794	-8.57287	1.29927	0.000171423	0.025889	162.097
TRINITY_DN116939_c2_g1	273.064	8.0931	0.80317	0.000547583	0.0413909	91.3497		TRINITY_DN396_c1_g1	-7.00005	-2.80736	3.34841	1.18173e-05	0.00901388	161.846
TRINITY_DN143_c0_g1	4.28184	2.09823	3.15891	7.49827e-05	0.0183715	86.5628		TRINITY_DN1216_c12_g1	-392.656	-8.61712	1.34015	0.000377029	0.035985	112.567
TRINITY_DN10876_c0_g1	10.5054	3.39306	1.65004	0.000113317	0.021474	74.7862		TRINITY_DN44_c33_g2	-4.01598	-2.00575	9.84268	0.000577346	0.0422203	43.4132
TRINITY_DN26751_c1_g1	17.4968	4.12902	2.05798	2.79385e-05	0.0119585	120.856		TRINITY_DN6084_c0_g1	-12.3621	-3.62785	3.24156	1.77108e-05	0.0103148	148.791
TRINITY_DN11432_c0_g1	7.80393	2.9642	1.57188	0.000241298	0.0295986	57.3631		TRINITY_DN69_c12_g1	-6.06326	-2.60009	1.58403	0.00020136	0.027835	61.1535
TRINITY_DN132713_c0_g1	573.49	9.16363	1.80908	0.000892576	0.0495065	77.544		TRINITY_DN158165_c0_g2	-271.447	-8.08453	0.860426	0.000342992	0.0342765	115.218
TRINITY_DN37728_c0_g1	40.5129	5.34031	1.36805	3.9822e-05	0.0140441	107.15		TRINITY_DN252_c1_g1	-4.47873	-2.16309	3.09156	0.00068273	0.0444638	40.7812
TRINITY_DN14594_c0_g1	801.845	9.64718	2.27589	0.000153709	0.0243782	190.541		TRINITY_DN17004_c0_g1	-12.5523	-3.64988	4.56676	0.000477665	0.039373	46.5706
TRINITY_DN456713_c0_g1	244.87	7.93587	0.661428	0.000859814	0.0487541	72.8882		TRINITY_DN6986_c1_g1	-270.54	-8.0797	5.7535	0.000125073	0.0221701	75.5885
TRINITY_DN318282_c0_g1	264.172	8.04533	0.760775	0.000717448	0.0456464	79.8182		TRINITY_DN933_c0_g1	-4.67402	-2.22466	3.0736	0.00049539	0.0401357	45.9481
TRINITY_DN23366_c1_g1	298.242	8.22034	0.920339	0.000309829	0.0329085	121.154		TRINITY_DN5097_c0_g1	-28.5978	-4.83783	1.93705	2.03935e-06	0.00519081	289.626
TRINITY_DN5458_c1_g1	19.6136	4.29378	1.42243	6.9962e-05	0.0178661	88.355		TRINITY_DN37907_c0_g1	-226.843	-7.82555	3.89753	2.67213e-05	0.0116462	129.688
TRINITY_DN5458_c1_g2	12.9161	3.6911	2.17866	0.000638074	0.0434679	41.8255		TRINITY_DN5805_c0_g1	-4.64258	-2.21493	2.37177	0.000168577	0.0257037	65.0991
TRINITY_DN11673_c5_g1	985.054	9.94406	2.56539	0.000286866	0.0318978	138.846		TRINITY_DN345090_c0_g1	-774.611	-9.59733	2.25657	0.000286117	0.0318644	139.031
TRINITY_DN57224_c0_g1	6.27766	2.65023	2.28664	0.000174698	0.0260774	64.6528		TRINITY_DN6214_c0_g1	-5.11616	-2.35506	2.83495	0.000510711	0.0407195	45.4334
TRINITY_DN83617_c0_g1	474.623	8.89064	1.54718	0.00066926	0.0442136	89.9872		TRINITY_DN9065_c0_g1	-57.9294	-5.85622	2.01976	0.000612511	0.0429339	42.4682
TRINITY_DN159830_c0_g1	215.097	7.74885	0.491449	0.000667072	0.0442136	82.7797		TRINITY_DN1673_c0_g1	-348.817	-8.44633	3.9845	2.60698e-06	0.00564741	286.958
TRINITY_DN19527_c0_g1	4.97441	2.31452	1.6552	0.000196255	0.0275335	61.7097		TRINITY_DN1673_c0_g3	-1575.09	-10.6212	3.24477	0.000255361	0.03019	147.31
TRINITY_DN51085_c0_g1	5.32915	2.41391	4.53526	0.000178821	0.0262618	66.544		TRINITY_DN68512_c0_g1	-5.55647	-2.47417	2.02506	0.000208204	0.0281823	60.4365
TRINITY_DN15945_c0_g1	6.46463	2.69257	2.30338	0.000458592	0.0388446	47.1506		TRINITY_DN47382_c0_g1	-435.985	-8.76814	1.47748	0.00078898	0.0472513	82.6582
TRINITY_DN17933_c2_g1	242.263	7.92043	0.64717	0.000549486	0.0414906	91.192		TRINITY_DN232_c6_g1	-9.44049	-3.23886	1.98623	0.000793282	0.0474123	38.5465
TRINITY_DN116108_c0_g1	215.614	7.75231	0.496957	0.000786751	0.0472513	76.2128		TRINITY_DN16111_c2_g1	-272.985	-8.09268	0.868563	0.000570802	0.0420488	89.4786
TRINITY_DN10344_c1_g2	286.116	8.16046	4.07706	1.18619e-05	0.00901388	171.447		TRINITY_DN13113_c0_g1	-5.91549	-2.5645	3.68743	0.000128447	0.022424	74.8773
TRINITY_DN84534_c0_g1	4.22106	2.07761	1.32361	0.000430985	0.038183	46.6098		TRINITY_DN4_c25_g2	-5.06217	-2.33976	1.49634	0.000319733	0.033262	51.8923
TRINITY_DN39946_c2_g1	216.153	7.75591	0.496878	0.000928476	0.0498842	70.1241		TRINITY_DN184535_c0_g1	-395.234	-8.62656	1.34873	0.000136377	0.022962	181.307
TRINITY_DN3205_c2_g1	4995.74	12.2865	4.88102	1.6309e-05	0.00990675	587.878		TRINITY_DN69670_c0_g2	-368.315	-8.5248	1.2566	0.000538332	0.0413294	96.0033
TRINITY_DN333415_c0_g1	250.165	7.96674	0.690181	0.000609783	0.0429339	86.5779		TRINITY_DN8328_c0_g1	-6.34936	-2.66661	2.19507	0.000688742	0.0446507	40.594
TRINITY_DN10290_c4_g2	613.241	9.26031	7.63088	0.0001547	0.0244426	70.081		TRINITY_DN30582_c0_g2	-269.821	-8.07586	0.853254	0.000512032	0.0407302	94.4542
TRINITY_DN309064_c0_g1	331.705	8.37376	1.06198	0.000353518	0.0348384	113.508		TRINITY_DN5335_c0_g1	-4.60019	-2.20169	2.99537	2.47911e-05	0.0113924	125.845
TRINITY_DN6730_c0_g1	74.9952	6.22873	0.671657	0.000755252	0.0465273	38.8679		TRINITY_DN6191_c0_g1	-5.47793	-2.45363	2.55171	0.000120308	0.0218756	73.2451
TRINITY_DN56768_c0_g1	8904.87	13.1204	7.40914	6.65455e-06	0.00706193	208.828		TRINITY_DN7075_c0_g1	-13.5233	-3.75738	5.71906	7.26476e-05	0.0182988	91.5635
TRINITY_DN390013_c0_g1	289.407	8.17696	0.881483	0.000410577	0.0374403	105.402		TRINITY_DN8817_c0_g1	-4.53615	-2.18147	3.23433	1.85906e-05	0.0103979	138.684
TRINITY_DN2760_c2_g1	33.8496	5.08107	1.41231	0.000585311	0.0423208	43.1925		TRINITY_DN25143_c3_g3	-16.3602	-4.03211	1.41086	1.87315e-05	0.0103979	138.332
TRINITY_DN219888_c0_g1	219.987	7.78127	0.521831	0.000637387	0.0434628	84.6847		TRINITY_DN32002_c0_g1	-4.68039	-2.22663	8.3969	1.47541e-05	0.00958368	153.777
TRINITY_DN7345_c0_g1	4.00241	2.00087	2.66423	0.000277584	0.0314434	54.7248		TRINITY_DN22091_c1_g1	-13.924	-3.7995	3.7047	2.73082e-06	0.00570685	270.543
TRINITY_DN13353_c1_g1	4.22458	2.07881	5.39635	9.69887e-05	0.020512	82.7083		TRINITY_DN10231_c0_g1	-12.2059	-3.60951	3.95819	0.00060551	0.0429339	42.6505
TRINITY_DN353231_c0_g1	237.05	7.88905	0.620244	0.000726952	0.0458487	79.2938		TRINITY_DN269881_c0_g1	-4158.94	-12.022	4.62431	0.000145378	0.0236374	195.985
TRINITY_DN38048_c0_g1	14.4813	3.85612	2.13033	0.000891788	0.0495065	36.8794		TRINITY_DN988_c1_g1	-35.3617	-5.14412	3.73826	0.000409997	0.0374403	49.2644
TRINITY_DN41291_c0_g1	6.66254	2.73607	0.6861	0.000784077	0.0472513	37.4467		TRINITY_DN3683_c0_g1	-4.18144	-2.064	1.49845	0.000360856	0.0352681	49.6898
TRINITY_DN33615_c1_g1	1453.37	10.5052	3.11611	0.000214382	0.02841	160.993		TRINITY_DN77485_c0_g1	-232.133	-7.85881	0.663173	0.000643488	0.0437029	84.2826
TRINITY_DN3022_c1_g2	6.41707	2.68191	2.95071	4.32106e-05	0.0140837	105.327		TRINITY_DN7878_c0_g2	-20.896	-4.38516	1.01847	6.01841e-05	0.0163837	93.0444
TRINITY_DN13652_c0_g1	16.102	4.00917	3.5394	0.000573985	0.0421316	43.5075		TRINITY_DN18911_c1_g2	-266.2	-8.05637	0.836535	0.00036909	0.0357155	111.113
TRINITY_DN251_c3_g1	1077.51	10.0735	11.4916	0.000155805	0.0245129	69.9032		TRINITY_DN124_c0_g2	-8.26369	-3.04679	0.89117	0.000772053	0.0469464	37.6617
TRINITY_DN430_c1_g2	18.3845	4.20042	1.18246	5.32432e-05	0.0153163	97.0343		TRINITY_DN34746_c1_g1	-4.22174	-2.07784	3.03976	2.73027e-05	0.0117572	121.802
TRINITY_DN243_c9_g1	4.51891	2.17597	2.66544	0.00092584	0.0498361	36.3593		TRINITY_DN39903_c1_g1	-284.614	-8.15287	0.921664	0.000310313	0.0329085	121.061
TRINITY_DN397294_c0_g1	233.725	7.86867	0.599676	0.00075913	0.0466192	77.5913		TRINITY_DN36919_c0_g1	-5.07276	-2.34277	2.02089	0.00055633	0.0417412	42.6168
TRINITY_DN8110_c0_g1	383.42	8.58278	3.64901	9.60158e-06	0.0084999	184.294		TRINITY_DN20675_c0_g2	-4.37337	-2.12874	1.63979	0.00043215	0.0382386	46.5643
TRINITY_DN254569_c0_g1	341.477	8.41564	1.10088	0.000259179	0.0303886	132.301		TRINITY_DN52841_c3_g1	-300.376	-8.23062	0.989181	0.000511193	0.0407195	94.5312
TRINITY_DN2658_c0_g2	9.63107	3.2677	5.1505	5.14202e-05	0.0149783	103.332		TRINITY_DN4371_c0_g1	-10.1199	-3.33912	2.28548	0.000299612	0.0325319	55.2433
TRINITY_DN40281_c0_g1	797.254	9.6389	2.26784	0.000446152	0.0385566	110.825		TRINITY_DN30213_c2_g1	-236.989	-7.88868	0.69085	0.000684683	0.0444929	81.7078
TRINITY_DN1196_c0_g1	469.438	8.87479	1.53111	0.000850028	0.0485897	79.5313		TRINITY_DN13373_c1_g1	-5.08547	-2.34638	3.14839	0.000226801	0.0289712	61.0984
TRINITY_DN1196_c0_g2	18.9637	4.24517	2.71559	0.00022415	0.0289605	61.3579		TRINITY_DN137193_c0_g1	-7.77605	-2.95904	1.19485	0.000720427	0.0456632	38.6374
TRINITY_DN380221_c0_g1	35872.6	15.1306	7.71976	1.53289e-05	0.0096357	606.372		TRINITY_DN11578_c3_g1	-68.4443	-6.09686	0.963067	0.000309088	0.0329085	53.3641
TRINITY_DN26452_c0_g1	11.1114	3.47397	1.49846	0.000908907	0.049659	36.6147		TRINITY_DN14536_c0_g2	-7.54814	-2.91612	0.923082	0.000631261	0.0433755	40.5623
TRINITY_DN9821_c1_g1	204.527	7.67615	2.01997	2.58582e-05	0.0114831	131.167		TRINITY_DN2612_c0_g1	-5.98153	-2.58051	2.83858	0.000394796	0.0366207	49.952
TRINITY_DN86732_c1_g1	218.328	7.77035	0.50783	0.000890561	0.0495065	71.6115		TRINITY_DN48735_c0_g1	-4.65645	-2.21923	4.6781	0.000101686	0.020732	81.3382
TRINITY_DN170921_c0_g1	473.386	8.88687	1.54479	0.000112112	0.0214447	199.525		TRINITY_DN82_c20_g2	-1162.38	-10.1829	2.81871	0.000458511	0.0388446	109.285
TRINITY_DN21215_c0_g1	793.453	9.632	2.26114	0.000200121	0.0277719	166.712		TRINITY_DN85991_c4_g1	-5.64881	-2.49795	3.03532	6.19028e-06	0.00706193	200.418
TRINITY_DN1303_c0_g2	4.56308	2.19001	2.15936	0.000394238	0.0366167	48.1332		TRINITY_DN53622_c0_g2	-48.3256	-5.59471	1.74423	0.000706474	0.0453042	40.2623
TRINITY_DN23947_c0_g2	4.13431	2.04765	1.8402	0.00054457	0.041341	42.8146		TRINITY_DN22780_c6_g1	-4.98794	-2.31845	1.42006	0.000246557	0.0296926	56.9261
TRINITY_DN12031_c0_g1	14.6913	3.87689	3.08461	6.38466e-07	0.00478575	424.55		TRINITY_DN5800_c13_g1	-367.107	-8.52006	1.25025	0.000672116	0.0442136	87.5241
TRINITY_DN72771_c0_g1	43.4818	5.44234	2.89473	1.40071e-07	0.00392813	697.767		TRINITY_DN6536_c0_g2	-9.5584	-3.25677	4.41884	0.00041259	0.0374403	49.1505
TRINITY_DN59697_c0_g2	851.182	9.73332	2.35974	0.000127611	0.0223329	209.326		TRINITY_DN3123_c0_g1	-4.92322	-2.2996	4.6778	0.000116054	0.021474	77.6216
TRINITY_DN67798_c1_g1	9.85986	3.30157	7.40005	1.40587e-06	0.00478575	338.799		TRINITY_DN19674_c0_g1	-2209.92	-11.1098	3.72302	0.000461382	0.0388866	108.936
TRINITY_DN15866_c0_g1	252.001	7.97728	8.13445	3.71933e-07	0.00478575	552.524		TRINITY_DN99392_c0_g1	-403.414	-8.65612	1.37678	0.000781494	0.0471771	83.0666
TRINITY_DN1182_c0_g2	40.9804	5.35686	1.63582	3.08616e-05	0.0126609	117.12		TRINITY_DN12718_c0_g2	-4.94855	-2.30701	3.40367	0.000125121	0.0221701	75.5782
TRINITY_DN147588_c0_g3	401.678	8.6499	1.31941	0.000111031	0.0213219	200.471		TRINITY_DN337053_c0_g1	-5.78921	-2.53337	6.10172	0.000205864	0.0280753	63.2657
TRINITY_DN147588_c0_g2	108.005	6.75496	3.00276	0.00019812	0.0276021	64.1431		TRINITY_DN43109_c0_g1	-414.306	-8.69455	1.41152	0.000279636	0.0315281	128.516
TRINITY_DN95887_c0_g1	22.4257	4.48708	2.44312	0.000327324	0.0336997	53.4935		TRINITY_DN1775_c0_g1	-5.15375	-2.36562	3.99629	0.0001729	0.0259727	67.3508
TRINITY_DN46500_c0_g1	6.97508	2.80221	0.9805	0.00087775	0.0491464	35.9097		TRINITY_DN11636_c0_g1	-4.45129	-2.15422	3.31049	4.90811e-06	0.00668965	216.507
TRINITY_DN231092_c0_g1	467.197	8.86789	1.52593	0.000392023	0.0365064	118.24		TRINITY_DN20612_c0_g1	-4.22533	-2.07907	2.10877	0.000224175	0.0289605	58.8783
TRINITY_DN42028_c0_g1	8.68	3.1177	3.2241	0.000177994	0.0262618	66.6546		TRINITY_DN4346_c4_g1	-315.374	-8.30092	3.8412	5.65308e-05	0.0159392	99.97
TRINITY_DN6057_c13_g1	19.1237	4.25729	5.23502	8.92763e-06	0.0081325	188.93		TRINITY_DN122557_c0_g1	-279.257	-8.12545	0.896961	0.000418281	0.0377572	104.435
TRINITY_DN49176_c0_g1	7.46453	2.90005	1.62883	0.000560178	0.0417904	42.8189		TRINITY_DN104163_c0_g1	-4.08733	-2.03116	1.37707	0.000750401	0.0464635	38.0601
TRINITY_DN19110_c0_g1	10.1624	3.34516	0.989253	0.000559534	0.0417904	42.3932		TRINITY_DN36527_c1_g1	-4336.44	-12.0823	4.68339	0.000349313	0.0346495	125.588
TRINITY_DN66949_c0_g1	12.6429	3.66025	1.64146	0.000351109	0.0346973	51.575		TRINITY_DN3_c0_g2	-146.038	-7.1902	4.17444	0.00056347	0.0419228	43.8074
TRINITY_DN496113_c0_g1	246.734	7.94681	0.670221	0.000604178	0.0429339	86.9778		TRINITY_DN910_c3_g1	-8.08093	-3.01452	3.67347	9.07213e-05	0.0197876	84.6805
TRINITY_DN8848_c0_g1	4.27297	2.09524	5.76862	9.73474e-05	0.0205247	82.6006		TRINITY_DN195704_c0_g2	-20.9555	-4.38926	3.09958	7.31407e-05	0.0182988	91.3463
TRINITY_DN38582_c0_g1	48.1052	5.58812	2.09234	0.000218851	0.0286451	61.8888		TRINITY_DN12402_c0_g1	-4.86275	-2.28177	5.93114	9.39433e-07	0.00478575	373.937
TRINITY_DN412443_c0_g1	298.792	8.223	0.923924	0.0004172	0.0377142	104.569		TRINITY_DN26524_c0_g1	-7.20486	-2.84897	2.86234	0.000115391	0.021474	77.4526
TRINITY_DN175429_c0_g1	396.615	8.6316	1.30314	0.000210601	0.0281823	146.523		TRINITY_DN203705_c3_g1	-702.547	-9.45645	2.12265	4.15504e-05	0.0140441	323.404
TRINITY_DN15181_c0_g2	306.235	8.2585	7.81869	3.4083e-05	0.0133448	119.215		TRINITY_DN299880_c0_g1	-783.028	-9.61292	2.27142	0.000369307	0.0357155	122.07
TRINITY_DN575_c0_g1	36.8767	5.20464	3.714	4.97206e-05	0.0149695	104.551		TRINITY_DN33748_c0_g1	-4.39775	-2.13677	1.61968	0.000293532	0.0324362	53.5017
TRINITY_DN12571_c0_g1	662.24	9.37121	2.00845	5.47402e-05	0.0155817	282.893		TRINITY_DN42292_c0_g1	-10.3533	-3.37201	1.32845	0.000527925	0.0410257	43.4485
TRINITY_DN2834_c1_g1	17.2909	4.11194	2.24106	0.000402022	0.0371455	49.6208		TRINITY_DN122666_c2_g1	-207.29	-7.6955	0.523887	0.000880447	0.0491811	72.0242
TRINITY_DN9097_c0_g1	7.37223	2.8821	3.57391	1.15292e-05	0.00901388	167.22		TRINITY_DN17109_c0_g1	-8.09846	-3.01765	3.41076	0.000192948	0.0273876	64.755
TRINITY_DN75039_c0_g1	4.75808	2.25038	2.57386	0.000862873	0.0487541	37.3423		TRINITY_DN7888_c1_g1	-543.623	-9.08646	1.77463	0.00074686	0.0463869	85.0352
TRINITY_DN148_c6_g2	27.438	4.7781	2.91995	0.000101719	0.020732	81.3289		TRINITY_DN1804_c2_g1	-29.57	-4.88606	1.72109	0.00061301	0.0429339	42.4553
TRINITY_DN2189_c1_g1	5.80566	2.53746	5.65319	0.000157303	0.0245129	69.665		TRINITY_DN54945_c0_g1	-214.169	-7.7426	0.562886	0.000818251	0.0479696	74.7256
TRINITY_DN33278_c0_g1	119.014	6.89499	2.00695	0.000421923	0.0379049	48.7483		TRINITY_DN36743_c0_g1	-6.01493	-2.58855	3.31556	0.000578101	0.0422203	43.3921
TRINITY_DN6469_c0_g1	5.5725	2.47833	5.45255	0.000211011	0.0281823	62.7065		TRINITY_DN8403_c2_g1	-5.73263	-2.5192	1.99738	5.94963e-05	0.016322	93.412
TRINITY_DN211276_c0_g1	1113.3	10.1206	2.73757	0.000330792	0.0338678	129.126		TRINITY_DN23727_c0_g1	-222.348	-7.79667	0.60767	0.000901044	0.049659	71.191
TRINITY_DN436_c2_g1	648.732	9.34148	1.97983	3.7751e-05	0.013894	338.8		TRINITY_DN13433_c0_g1	-16.0735	-4.00661	4.94977	1.00388e-06	0.00478575	386.926
TRINITY_DN6553_c1_g2	6.22385	2.63781	4.53195	1.77073e-06	0.00503262	303.454		TRINITY_DN27344_c0_g2	-17.078	-4.09407	0.45011	0.000379307	0.0360306	48.8069
TRINITY_DN19304_c0_g1	8787.26	13.1012	5.69306	2.01963e-05	0.0107407	528.284		TRINITY_DN5893_c0_g1	-71.4218	-6.15829	1.78807	3.13663e-05	0.0126995	118.178
TRINITY_DN15249_c0_g1	5.53826	2.46943	3.64181	0.000445322	0.0385566	47.79		TRINITY_DN2862_c2_g1	-10.2754	-3.36112	0.664732	0.000598343	0.0427858	41.3664
TRINITY_DN22299_c0_g1	21.304	4.41305	2.22913	0.000743161	0.0463587	39.5046		TRINITY_DN93106_c0_g1	-6.86845	-2.77999	1.25856	0.000339129	0.0340066	50.8094
TRINITY_DN7988_c0_g1	1040.6	10.0232	2.64264	1.6741e-05	0.0100805	502.191		TRINITY_DN26854_c1_g1	-275.731	-8.10712	0.882451	0.00067771	0.0443252	82.1273
TRINITY_DN359465_c0_g1	209.139	7.70832	0.454775	0.000804239	0.0474221	75.3765		TRINITY_DN3948_c0_g2	-6.77588	-2.76041	1.64118	0.000203853	0.0280162	60.8886
TRINITY_DN382736_c0_g1	366.054	8.51591	1.19411	0.00015643	0.0245129	169.533		TRINITY_DN47160_c0_g2	-403.716	-8.6572	4.18564	4.74425e-06	0.00668965	234.281
TRINITY_DN31792_c0_g1	22.8085	4.5115	0.295495	0.000669564	0.0442136	39.6939		TRINITY_DN3388_c4_g1	-4.71745	-2.23801	3.39111	0.000802874	0.0474221	38.3723
TRINITY_DN33171_c0_g1	438.566	8.77665	4.33625	1.09942e-05	0.00897899	175.96		TRINITY_DN676_c1_g1	-407.016	-8.66894	1.38651	0.00031696	0.0331662	121.588
TRINITY_DN71953_c2_g1	8.80934	3.13903	1.94218	0.000913227	0.049659	36.5489		TRINITY_DN41453_c0_g1	-14.152	-3.82294	1.26111	0.000411835	0.0374403	47.601
TRINITY_DN101561_c1_g1	1108.68	10.1146	2.73201	0.000574686	0.0421395	97.3277		TRINITY_DN232_c0_g1	-17.3213	-4.11447	1.65327	7.9557e-06	0.00772314	184.335
TRINITY_DN124102_c0_g1	276.961	8.11354	0.819767	0.000427406	0.0379606	103.323		TRINITY_DN326_c4_g2	-9.44425	-3.23944	5.84055	0.000133285	0.0226562	73.9
TRINITY_DN13170_c0_g1	4.16369	2.05786	1.50137	0.000701589	0.0450724	39.0169		TRINITY_DN8946_c1_g1	-4.06389	-2.02286	2.13774	0.000657577	0.0441614	39.9585
TRINITY_DN160235_c5_g1	254.254	7.99013	0.710743	0.000817515	0.0479696	74.9236		TRINITY_DN12043_c0_g1	-9.60299	-3.26348	1.63493	0.000885522	0.0493754	36.9257
TRINITY_DN32150_c0_g1	354.982	8.4716	1.1539	0.000245744	0.0296926	135.815		TRINITY_DN59730_c0_g1	-485.02	-8.9219	1.6208	0.000185634	0.0269317	156.842
TRINITY_DN289858_c0_g1	262.354	8.03537	0.749024	0.000445905	0.0385566	101.174		TRINITY_DN205984_c0_g3	-450.529	-8.81548	1.52234	0.000231277	0.0290848	141.357
TRINITY_DN271524_c0_g1	1320.34	10.3667	2.97933	6.30307e-06	0.00706193	804.623		TRINITY_DN20142_c0_g1	-4.0117	-2.00422	3.03124	0.000126177	0.0221744	72.1655
TRINITY_DN235601_c0_g2	1250.1	10.2878	2.90151	0.000152573	0.0242522	191.257		TRINITY_DN43495_c0_g1	-346.163	-8.43531	1.17376	0.000465744	0.0388866	100.07
TRINITY_DN6308_c0_g1	6.56811	2.71548	2.73086	0.000121912	0.0220413	75.062		TRINITY_DN180235_c0_g1	-341.643	-8.41635	1.15773	0.000254209	0.0301255	133.569
TRINITY_DN256814_c0_g1	261.037	8.02811	0.74134	0.000673489	0.0442268	82.3844		TRINITY_DN9477_c0_g1	-4.46326	-2.1581	4.17666	1.3614e-06	0.00478575	330.938
TRINITY_DN191761_c0_g1	5.00548	2.32351	1.54536	0.00088765	0.0494281	35.76		TRINITY_DN20265_c0_g1	-397.997	-8.63661	1.35738	0.000305948	0.032792	122.809
TRINITY_DN238442_c0_g1	580.108	9.18018	1.82483	0.00029213	0.0324323	137.567		TRINITY_DN50481_c0_g1	-295.818	-8.20857	0.971184	0.00027398	0.0313986	128.73
TRINITY_DN93463_c0_g1	280.214	8.13038	0.838598	0.000546032	0.0413616	91.4789		TRINITY_DN331_c14_g1	-5.85253	-2.54906	1.53378	8.25216e-05	0.018793	83.4684
TRINITY_DN130722_c0_g1	309.95	8.27589	0.972137	0.000602361	0.0428853	89.1707		TRINITY_DN80960_c1_g1	-544.753	-9.08946	1.77678	8.21162e-05	0.0187608	232.245
TRINITY_DN2327_c2_g1	9.52133	3.25116	4.19639	0.000672538	0.0442136	41.0114		TRINITY_DN94973_c0_g1	-283.257	-8.14597	0.914027	0.000551072	0.0414942	91.0611
TRINITY_DN8930_c0_g1	4.1276	2.0453	4.29351	0.000148746	0.0239115	71.0686		TRINITY_DN70595_c0_g1	-275.637	-8.10662	0.878705	0.000668082	0.0442136	82.7171
TRINITY_DN143467_c0_g1	4.31224	2.10844	3.92006	2.5181e-05	0.0113924	126.323		TRINITY_DN7151_c0_g1	-4.78828	-2.25951	2.86205	2.49626e-05	0.0113924	125.552
TRINITY_DN29696_c1_g1	1111.72	10.1186	2.73551	0.000310312	0.0329085	133.401		TRINITY_DN9660_c0_g1	-4.61332	-2.20581	3.65459	2.35685e-05	0.0112771	128.361
TRINITY_DN12914_c0_g1	158.534	7.30865	3.25522	1.27752e-05	0.00935792	167.149		TRINITY_DN9464_c0_g1	-11.779	-3.55814	1.71684	0.000139575	0.0231809	69.5479
TRINITY_DN67007_c0_g2	52.3121	5.70907	1.72676	0.000439533	0.0385339	48.0207		TRINITY_DN107831_c0_g1	-224.324	-7.80944	0.619924	0.000601518	0.0428683	87.1696
TRINITY_DN29236_c0_g1	12.1074	3.59782	1.73584	1.43842e-05	0.00958368	151.182		TRINITY_DN13655_c0_g1	-6.22144	-2.63725	1.96175	4.19696e-05	0.0140441	105.249
TRINITY_DN23676_c0_g1	18.4528	4.20577	3.78084	6.01456e-05	0.0163837	97.8271		TRINITY_DN10507_c0_g1	-4.30716	-2.10674	1.4923	0.000525443	0.0410252	43.3762
TRINITY_DN225932_c0_g1	611.842	9.25702	1.89857	3.44625e-05	0.0133807	354.104		TRINITY_DN23330_c0_g1	-2224.32	-11.1191	3.73252	6.7567e-05	0.0175855	288.367
TRINITY_DN71733_c0_g1	669.372	9.38666	2.02345	4.76462e-05	0.0146554	302.618		TRINITY_DN28543_c0_g1	-8.12341	-3.02209	2.81877	5.74859e-05	0.0160178	97.099
TRINITY_DN388477_c0_g1	3051.97	11.5755	4.17451	8.51167e-06	0.00795763	813.44		TRINITY_DN62322_c0_g1	-458.122	-8.83959	1.54438	0.000239601	0.029475	139.789
TRINITY_DN487863_c0_g1	286.21	8.16093	0.866763	0.000411858	0.0374403	105.24		TRINITY_DN108621_c0_g1	-415.937	-8.70022	1.41571	0.000115189	0.021474	196.904
TRINITY_DN216567_c0_g1	4.63474	2.21249	1.11358	0.000832305	0.0483359	36.6267		TRINITY_DN2343_c1_g1	-4.20915	-2.07353	2.97201	0.000105489	0.0208202	76.6687
TRINITY_DN86654_c0_g1	27.4419	4.77831	1.13405	0.000384312	0.0362921	49.6328		TRINITY_DN11737_c0_g1	-23.5125	-4.55536	4.75697	5.41217e-07	0.00478575	471.66
TRINITY_DN461621_c0_g1	286.178	8.16077	0.865142	0.000503743	0.0403978	95.2243		TRINITY_DN3122_c6_g1	-233.176	-7.86527	0.668357	0.000522858	0.0410252	93.4758
TRINITY_DN30779_c0_g1	7.18985	2.84596	2.12459	0.00035625	0.0350106	51.1729		TRINITY_DN5107_c2_g1	-4.1461	-2.05176	2.5865	0.00072169	0.0457025	39.5028
TRINITY_DN235608_c0_g1	241.243	7.91434	0.642263	0.000918545	0.0497071	70.5049		TRINITY_DN13643_c3_g1	-4.10999	-2.03913	1.20041	0.000931675	0.0498865	35.1201
TRINITY_DN107365_c0_g1	215.857	7.75393	0.495294	0.000688604	0.0446507	81.4747		TRINITY_DN9395_c0_g1	-330.192	-8.36716	6.76295	0.000246126	0.0296926	59.3223
TRINITY_DN21362_c0_g1	8.63077	3.10949	1.09747	0.000527638	0.0410257	43.3104		TRINITY_DN4400_c3_g2	-241.157	-7.91383	0.711953	0.000877067	0.0491464	72.1636
TRINITY_DN2713_c0_g1	7.90333	2.98246	2.30432	0.000439826	0.0385339	48.009		TRINITY_DN2588_c0_g1	-11.1109	-3.4739	3.63131	8.47984e-05	0.0190347	86.7186
TRINITY_DN15367_c0_g2	560.463	9.13048	1.77769	0.000540037	0.0413294	100.487		TRINITY_DN54858_c0_g1	-603.603	-9.23746	1.91592	0.000361487	0.0352813	123.411
TRINITY_DN35323_c0_g2	393.339	8.61963	1.28989	0.000306445	0.032792	124.588		TRINITY_DN265342_c3_g1	-1505.76	-10.5563	3.18153	0.000469666	0.0389833	107.948
TRINITY_DN248256_c0_g1	352.063	8.45969	1.14355	0.000910505	0.049659	76.7486		TRINITY_DN8475_c0_g1	-8.05986	-3.01076	2.57183	0.000295714	0.0324362	55.5067
TRINITY_DN248256_c0_g2	2671.51	11.3834	3.98317	9.69986e-05	0.020512	240.386		TRINITY_DN952_c2_g1	-5.07878	-2.34448	5.31371	3.54229e-05	0.0134857	117.632
TRINITY_DN298466_c0_g1	1789.55	10.8054	3.41186	2.68811e-05	0.0116462	457.861		TRINITY_DN40773_c0_g1	-279.684	-8.12765	0.897517	0.000571082	0.0420488	89.4567
TRINITY_DN18650_c2_g1	728.456	9.5087	2.14156	2.93386e-05	0.0123975	382.824		TRINITY_DN21170_c2_g1	-620.971	-9.27838	1.95418	4.82424e-05	0.0147749	300.797
TRINITY_DN98037_c1_g2	865.681	9.75769	2.3835	0.000245539	0.0296926	150.275		TRINITY_DN55472_c0_g1	-12.5023	-3.64412	2.86867	0.000295043	0.0324362	55.5525
TRINITY_DN737_c0_g1	418.887	8.71042	1.37641	0.000434575	0.03831	110.383		TRINITY_DN9103_c1_g1	-4.25166	-2.08803	1.56204	0.000831893	0.0483359	36.6335
TRINITY_DN2248_c2_g1	5.75416	2.52461	3.29945	1.54599e-05	0.0096357	147.563		TRINITY_DN1134_c0_g1	-5.69641	-2.51005	4.41732	5.73699e-05	0.0160178	99.4565
TRINITY_DN26906_c0_g1	17.9077	4.16251	8.90479	1.41445e-06	0.00478575	349.299		TRINITY_DN7823_c0_g1	-5.37383	-2.42595	1.15451	0.000544596	0.041341	42.8138
TRINITY_DN14103_c0_g1	326.546	8.35114	1.04155	0.000305209	0.032792	122.056		TRINITY_DN40865_c0_g1	-59.0871	-5.88477	0.811387	0.000761196	0.0466397	38.7248
TRINITY_DN58266_c2_g1	266.375	8.05731	0.772336	0.000530467	0.0411476	92.8059		TRINITY_DN162728_c1_g2	-231.27	-7.85343	0.65694	0.000769144	0.0468295	77.083
TRINITY_DN49850_c1_g1	389.171	8.60426	1.27487	0.000651834	0.0440413	91.2189		TRINITY_DN20443_c0_g1	-4.95827	-2.30984	1.72502	0.000875238	0.049115	35.948
TRINITY_DN43_c12_g1	12.0732	3.59373	4.58507	1.6313e-05	0.00990675	153.71		TRINITY_DN1940_c1_g1	-12.7106	-3.66796	6.53181	0.000892514	0.0495065	36.8681
TRINITY_DN37884_c0_g3	413.868	8.69303	1.36087	0.000110043	0.0212471	201.348		TRINITY_DN26015_c0_g1	-59.4866	-5.89449	0.818394	0.00067074	0.0442136	40.4971
TRINITY_DN52365_c0_g1	345.999	8.43463	1.11629	0.000505319	0.0404329	98.679		TRINITY_DN15078_c2_g1	-316.97	-8.3082	1.06002	0.000252378	0.0300372	134.045
TRINITY_DN144629_c1_g1	764.889	9.57911	2.20971	0.000465401	0.0388866	108.453		TRINITY_DN7560_c3_g1	-8.13709	-3.02451	4.87343	2.39205e-05	0.0113308	134.74
TRINITY_DN58377_c3_g1	209.139	7.70832	0.454775	0.000804239	0.0474221	75.3765		TRINITY_DN9831_c1_g1	-217.836	-7.7671	0.584405	0.00075252	0.0465273	77.9322
TRINITY_DN151635_c0_g1	232.258	7.85959	0.592522	0.000540415	0.0413294	91.9512		TRINITY_DN1841_c1_g1	-4.39537	-2.13599	2.16646	0.000196853	0.0275335	61.6436
TRINITY_DN155573_c0_g2	350.225	8.45214	1.1333	0.000611818	0.0429339	91.479		TRINITY_DN8617_c4_g1	-211.752	-7.72623	0.547747	0.000832488	0.0483359	74.081
TRINITY_DN3101_c1_g1	17.6579	4.14224	2.14731	0.000785835	0.0472513	38.6837		TRINITY_DN166429_c0_g1	-226.096	-7.82079	0.630975	0.000623444	0.0432414	85.6255
TRINITY_DN26112_c0_g1	1464.27	10.516	3.12663	4.03508e-05	0.0140441	373.552		TRINITY_DN299158_c0_g1	-4.06061	-2.0217	3.46971	1.84088e-05	0.0103979	139.144
TRINITY_DN481355_c0_g1	394.89	8.62531	1.29692	0.000136234	0.022962	181.4		TRINITY_DN57700_c0_g1	-243.767	-7.92936	0.726186	0.000696157	0.0448905	81.0311
TRINITY_DN22241_c0_g1	12.8911	3.6883	5.93922	0.000143908	0.0235286	71.9108		TRINITY_DN95764_c0_g1	-218.969	-7.77459	0.589131	0.000811816	0.0477105	75.0225
TRINITY_DN14504_c1_g1	6.12864	2.61557	2.16247	0.00045391	0.0386711	46.7635		TRINITY_DN6446_c0_g2	-4.14566	-2.0516	4.58305	0.00035491	0.0349272	51.9374
TRINITY_DN19687_c0_g1	7.71762	2.94816	1.10411	0.000144047	0.0235286	68.7857		TRINITY_DN21526_c0_g1	-21.0963	-4.39892	0.701012	0.000170483	0.0258833	64.8426
TRINITY_DN72835_c0_g1	325.498	8.3465	1.03759	0.000610481	0.0429339	89.8718		TRINITY_DN4321_c1_g2	-287.423	-8.16703	0.934111	0.000367501	0.0357155	111.351
TRINITY_DN422854_c0_g1	291.641	8.18805	0.890653	0.000277912	0.0314434	127.829		TRINITY_DN3819_c4_g1	-393.311	-8.61953	1.34327	0.000680741	0.0443749	88.6487
TRINITY_DN337953_c0_g1	219.053	7.77513	0.514326	0.000621872	0.0432414	85.7335		TRINITY_DN51397_c0_g4	-3457.07	-11.7553	4.36054	0.000176625	0.0262618	177.602
TRINITY_DN18587_c1_g1	642.23	9.32695	1.96582	0.000331436	0.0338678	128.998		TRINITY_DN75884_c1_g1	-331.021	-8.37078	1.11615	0.000202357	0.0278659	149.425
TRINITY_DN331_c1_g1	49.9593	5.64268	5.11384	6.08257e-06	0.00706193	215.312		TRINITY_DN2445_c0_g1	-4.12908	-2.04582	7.00635	0.000578714	0.0422203	43.375
TRINITY_DN69584_c1_g2	90.2232	6.49543	2.10606	0.000272129	0.0312874	57.2057		TRINITY_DN171550_c0_g1	-8.23312	-3.04144	1.72744	4.04309e-05	0.0140441	106.597
TRINITY_DN49371_c0_g1	374.055	8.54711	1.22299	0.000131657	0.0226562	184.457		TRINITY_DN19468_c0_g1	-5.95359	-2.57376	2.78923	0.000219566	0.0286451	61.6133
TRINITY_DN3458_c0_g1	4.34163	2.11824	4.51306	1.45926e-05	0.00958368	152.716		TRINITY_DN16977_c0_g1	-62.384	-5.96311	2.09452	0.0002509	0.0300372	58.9119
TRINITY_DN194769_c0_g1	10.9616	3.45439	1.20345	0.000627281	0.043272	40.846		TRINITY_DN119130_c2_g1	-415.796	-8.69973	1.41482	0.000405163	0.0373385	111.009
TRINITY_DN76002_c0_g1	793.973	9.63295	2.26208	2.36308e-05	0.0112771	425.091		TRINITY_DN879_c2_g2	-740.219	-9.53181	2.19422	0.000190962	0.0273309	170.718
TRINITY_DN14764_c0_g1	8.47254	3.08279	1.58702	0.000500339	0.0402612	44.7021		TRINITY_DN46623_c0_g1	-311.78	-8.28439	1.03931	0.000277476	0.0314434	127.928
TRINITY_DN190455_c1_g1	1315.85	10.3618	2.97435	1.71144e-05	0.0101962	507.044		TRINITY_DN24851_c1_g1	-435.763	-8.7674	1.47755	0.000384614	0.0362921	114.748
TRINITY_DN367163_c0_g1	253.351	7.98499	0.704749	0.00047694	0.0393622	97.8483		TRINITY_DN27989_c0_g1	-8.48516	-3.08494	1.07711	0.000512917	0.0407302	43.7588
TRINITY_DN36344_c0_g1	4.10905	2.03881	2.53826	0.000917618	0.0497071	36.2725		TRINITY_DN27039_c0_g1	-5.14466	-2.36308	2.74546	0.000271642	0.0312819	56.5465
TRINITY_DN36212_c0_g2	5.5724	2.4783	0.942093	0.000916098	0.0497071	35.3418
TRINITY_DN90199_c0_g1	364.825	8.51106	1.18813	0.000618998	0.0431193	92.0543
TRINITY_DN181973_c0_g2	232.8	7.86295	0.592712	0.000494298	0.0401161	96.1249
TRINITY_DN65245_c0_g1	546.313	9.09358	1.74145	0.000116989	0.0215347	197.075
TRINITY_DN1273_c0_g1	4.21399	2.07519	4.50384	4.63658e-05	0.0146415	106.955
TRINITY_DN296054_c0_g1	313.765	8.29354	0.985599	0.000802639	0.0474221	79.4629
TRINITY_DN125555_c0_g1	324.325	8.3413	1.03203	0.000558638	0.0417904	93.0244
TRINITY_DN14289_c6_g1	1149.41	10.1667	2.78259	0.000281698	0.0315281	140.137
TRINITY_DN31836_c0_g1	626.082	9.29021	1.9307	7.92129e-05	0.0186194	236.352
TRINITY_DN9633_c0_g1	8.43199	3.07587	2.20679	0.000147484	0.0238163	69.4653
TRINITY_DN271105_c0_g1	275.108	8.10386	0.811915	0.000363969	0.0354565	111.884
TRINITY_DN360343_c0_g1	273.064	8.0931	0.80317	0.000547583	0.0413909	91.3497
TRINITY_DN269943_c0_g1	1054.42	10.0422	12.8641	0.000299129	0.0325319	55.2757
TRINITY_DN390598_c0_g1	312.682	8.28855	0.985188	0.000852829	0.0486355	77.4409
TRINITY_DN128168_c0_g2	7.35165	2.87807	1.76105	7.66765e-05	0.0184545	85.6104
TRINITY_DN363034_c0_g1	517.705	9.01599	1.6663	0.000590023	0.0424321	96.0186
TRINITY_DN345891_c0_g1	233.334	7.86625	0.595298	0.000524765	0.0410252	93.3066
TRINITY_DN57972_c0_g1	693.096	9.43691	2.07195	9.62271e-05	0.020512	225.24
TRINITY_DN67203_c0_g1	5.34468	2.4181	1.38506	0.000900909	0.049659	35.5629
TRINITY_DN401587_c0_g1	308.453	8.26891	0.964995	0.000586991	0.0423699	89.9145
TRINITY_DN13441_c0_g1	425.929	8.73447	1.3997	0.000498872	0.0401886	104.66
TRINITY_DN62114_c1_g1	828.226	9.69388	2.32128	9.6158e-05	0.020512	235.632
TRINITY_DN116179_c0_g1	11.8498	3.56679	2.22909	0.000129783	0.0225362	74.0219
TRINITY_DN87820_c0_g1	507.521	8.98732	6.61913	0.000191173	0.0273309	64.97
TRINITY_DN62238_c0_g4	5.03942	2.33326	1.27358	0.000532661	0.0412278	43.1611
TRINITY_DN4902_c7_g1	807.986	9.65819	2.2866	0.000252221	0.0300372	148.239
TRINITY_DN453883_c0_g1	1142.49	10.158	2.77411	0.000459227	0.0388446	109.198
TRINITY_DN3969_c0_g2	10.9667	3.45505	3.32514	0.000840225	0.0484189	37.7196
TRINITY_DN16244_c0_g1	5.05146	2.3367	3.40447	6.79097e-05	0.0176102	92.3693
TRINITY_DN62953_c1_g1	1090.34	10.0906	2.70819	0.000483276	0.0396961	106.379
TRINITY_DN10713_c0_g1	5.05575	2.33792	5.16627	6.75849e-06	0.00706193	198.409
TRINITY_DN24689_c0_g1	466.998	8.86727	1.52654	0.000213883	0.02841	150.354
TRINITY_DN23353_c0_g1	144.396	7.17388	3.12608	0.000122497	0.0220522	76.1488
TRINITY_DN460178_c0_g1	243.052	7.92512	0.650766	0.000581677	0.0422804	88.6405
TRINITY_DN1724_c0_g1	4.5458	2.18453	2.5023	5.869e-05	0.0162261	93.8501
TRINITY_DN203791_c0_g1	282.345	8.14132	0.849151	0.000713551	0.0456464	81.2163
TRINITY_DN2742_c1_g1	5.25152	2.39273	1.67303	0.00073663	0.046155	38.3215
TRINITY_DN155561_c0_g1	387.77	8.59906	1.27243	0.000522396	0.0410252	100.346
TRINITY_DN32473_c0_g1	672.746	9.39392	2.03093	0.00085119	0.048617	79.4751
TRINITY_DN220797_c0_g2	238.978	7.90074	0.629381	0.000482743	0.0396961	97.2619
TRINITY_DN11443_c1_g2	1367.81	10.4177	3.02981	0.000739142	0.0462308	85.4926
TRINITY_DN5638_c0_g2	5.48333	2.45505	3.23854	4.22385e-05	0.0140441	106.747
TRINITY_DN46206_c0_g1	4.96519	2.31185	2.1908	0.000726042	0.0458487	39.265
TRINITY_DN77633_c0_g1	1275.71	10.3171	2.93074	8.04347e-06	0.00772314	715.384
TRINITY_DN220975_c0_g1	248.492	7.95706	0.676121	0.00060852	0.0429339	86.6675
TRINITY_DN351220_c0_g1	389.217	8.60443	1.27852	0.000337726	0.0340066	119.682
TRINITY_DN1964_c8_g1	1130.85	10.1432	2.76022	6.32795e-05	0.016903	298.028
TRINITY_DN81238_c0_g1	635.657	9.3121	1.9514	0.000101074	0.020732	215.649
TRINITY_DN202229_c0_g1	1524.36	10.574	6.12482	6.66772e-06	0.00706193	208.688
TRINITY_DN186272_c0_g2	602.451	9.2347	1.87695	4.19643e-05	0.0140441	321.853
TRINITY_DN28247_c0_g2	595.223	9.21729	1.86036	3.90281e-05	0.0139819	333.378
TRINITY_DN134722_c0_g1	890.66	9.79873	2.42319	0.000777519	0.0470972	83.2859
TRINITY_DN483830_c0_g1	414.055	8.69368	1.36088	9.78769e-05	0.0205753	213.195
TRINITY_DN36117_c0_g1	167.792	7.39053	5.21969	0.000614165	0.0429339	42.4255
TRINITY_DN29041_c0_g1	1397.39	10.4485	3.05976	6.13845e-06	0.00706193	814.953
TRINITY_DN21773_c1_g1	758.951	9.56786	2.19878	0.000454521	0.0386767	109.775
TRINITY_DN8409_c1_g1	4.49966	2.16982	2.08013	0.000390928	0.0364523	48.2796
TRINITY_DN252484_c0_g1	305.093	8.2531	0.949029	0.0002192	0.0286451	143.669
TRINITY_DN202574_c0_g1	3605.51	11.816	4.4134	1.8284e-05	0.0103979	555.227
TRINITY_DN18117_c0_g1	34.2056	5.09616	4.09543	0.000451518	0.0386061	47.5475
TRINITY_DN1143_c1_g1	8.50142	3.0877	2.81865	6.9123e-06	0.00711796	193.185
TRINITY_DN103042_c0_g1	1155.21	10.1739	2.78998	3.0087e-05	0.0125016	398.796
TRINITY_DN39087_c0_g1	144.874	7.17866	3.82311	0.000112274	0.0214447	78.5376
TRINITY_DN488896_c0_g1	289.763	8.17873	0.881381	0.000423807	0.0379214	103.758
TRINITY_DN13201_c0_g1	6.92546	2.79191	5.98646	1.20518e-05	0.00901388	170.517
TRINITY_DN9109_c0_g1	4.18068	2.06374	3.03959	5.00658e-05	0.0149783	99.0984
TRINITY_DN18969_c0_g1	751.16	9.55298	4.61175	3.64389e-06	0.00631486	256.213
TRINITY_DN376848_c36_g1	6557.36	12.6789	14.4193	1.09849e-05	0.00897899	176.011
TRINITY_DN10095_c3_g1	2889.93	11.4968	4.09674	0.000226903	0.0289712	156.421
TRINITY_DN263309_c0_g1	365.676	8.51442	1.19192	0.000300216	0.0325319	123.375
TRINITY_DN64532_c0_g1	5.86189	2.55137	3.23699	0.000303716	0.032792	54.9708
TRINITY_DN12804_c0_g1	5.92924	2.56785	2.29984	0.000109793	0.0212471	75.6116
TRINITY_DN62934_c0_g1	4.24903	2.08713	2.03697	0.000805342	0.0474253	37.143
TRINITY_DN63299_c0_g1	1052.95	10.0402	2.65913	3.68883e-05	0.0137227	360.021
TRINITY_DN819_c18_g1	606.845	9.24518	9.70646	1.72283e-06	0.00503262	330.038
TRINITY_DN573_c1_g1	10.5677	3.40159	2.59342	0.000697494	0.0448905	40.4558
TRINITY_DN84504_c3_g1	607.528	9.24681	1.88878	9.32422e-05	0.0201372	220.217
TRINITY_DN7475_c19_g1	1769.5	10.7891	3.39514	4.71198e-05	0.0146554	345.594
TRINITY_DN7190_c1_g2	8.18718	3.03337	5.99736	0.000377709	0.035985	50.7683
TRINITY_DN200428_c0_g1	330.648	8.36915	1.05914	0.000671163	0.0442136	86.8321
TRINITY_DN5082_c0_g1	4657.08	12.1852	7.23586	1.65854e-07	0.00392813	724.045
TRINITY_DN1657_c0_g2	5.17393	2.37126	5.93366	0.000192508	0.0273876	64.8081
TRINITY_DN160832_c0_g1	238.873	7.9001	0.624299	0.000913289	0.049659	70.7089
TRINITY_DN49025_c0_g1	416.722	8.70294	1.36974	9.09123e-05	0.0197876	221.009
TRINITY_DN15687_c0_g1	4.46293	2.15799	2.68416	0.000388847	0.0364496	49.4818
TRINITY_DN4559_c0_g1	11.319	3.50067	3.12137	2.65668e-05	0.0116462	129.948
TRINITY_DN8497_c0_g1	8.15824	3.02826	2.09726	0.000615641	0.0429339	42.3876
TRINITY_DN78459_c0_g1	335.823	8.39156	1.07605	0.000663171	0.0442136	87.4992
TRINITY_DN160104_c0_g1	345.999	8.43463	1.11629	0.000505319	0.0404329	98.679
TRINITY_DN109205_c0_g2	494.596	8.95011	1.60483	0.00053154	0.041186	101.309
TRINITY_DN31215_c0_g1	1377.95	10.4283	3.03982	1.76671e-05	0.0103148	509.126
TRINITY_DN301211_c0_g1	341.129	8.41417	1.10066	0.000304965	0.032792	122.104
TRINITY_DN405_c1_g1	4.66646	2.22233	2.87887	0.000461945	0.0388866	47.1491
TRINITY_DN298992_c0_g1	1416.74	10.4684	3.07934	5.20299e-06	0.00668965	882.542
TRINITY_DN156536_c0_g1	967.979	9.91883	2.54065	2.99095e-05	0.0125009	379.267
TRINITY_DN33953_c0_g1	318.845	8.31671	1.00892	0.000185728	0.0269317	155.849
TRINITY_DN5437_c0_g2	4.70953	2.23558	4.55809	0.000323575	0.0334171	53.7184
TRINITY_DN16504_c0_g1	7.39328	2.88621	5.34358	3.88495e-06	0.00657231	245.514
TRINITY_DN14263_c0_g1	2226.84	11.1208	3.72379	1.1928e-05	0.00901388	674.112
TRINITY_DN65942_c1_g1	263.148	8.03973	0.754539	0.000615604	0.0429339	86.1682
TRINITY_DN239050_c0_g1	451.468	8.81848	1.47846	0.000189551	0.0272223	156.091
TRINITY_DN143031_c0_g1	1069.16	10.0623	2.68053	8.0449e-05	0.0186194	264.134
TRINITY_DN146980_c0_g1	792.842	9.63089	2.2601	0.000103959	0.0207824	225.992
TRINITY_DN3435_c0_g2	7.0825	2.82426	5.16866	0.000321882	0.0333392	53.8212
TRINITY_DN49394_c0_g1	936.271	9.87078	2.49374	5.03774e-05	0.0149783	310.469
TRINITY_DN317_c1_g1	4.40183	2.1381	2.95565	9.03403e-05	0.0197876	80.8983
TRINITY_DN23009_c1_g1	485.213	8.92247	1.57843	8.75394e-05	0.0193768	225.119
TRINITY_DN380550_c0_g1	214.249	7.74315	0.487091	0.000714006	0.0456464	80.0107
TRINITY_DN4578_c1_g2	7.38652	2.8849	1.03351	0.000566367	0.0419625	42.2057
TRINITY_DN160406_c0_g1	9456.31	13.2071	5.79879	7.95488e-07	0.00478575	2178.65
TRINITY_DN399867_c0_g1	833.596	9.7032	2.3304	0.000313048	0.0329525	132.806
TRINITY_DN478480_c0_g1	1005.46	9.97364	2.594	5.50434e-05	0.0155817	306.519
TRINITY_DN1629_c0_g1	4.00338	2.00122	3.46575	0.000106133	0.0208893	78.3992
TRINITY_DN20007_c0_g2	10.7338	3.42409	1.77595	0.000855622	0.0486745	37.4617
TRINITY_DN251_c1_g1	700.039	9.45129	9.39935	0.000309541	0.0329085	54.5924
TRINITY_DN69136_c0_g1	496.201	8.95478	1.60845	0.000846209	0.048579	79.717
TRINITY_DN133086_c0_g1	209.139	7.70832	0.454775	0.000804239	0.0474221	75.3765
TRINITY_DN59585_c0_g1	89.5681	6.48491	2.09585	0.000463296	0.0388866	47.0984
TRINITY_DN737_c1_g2	56.2632	5.81412	3.12818	0.00013996	0.0231809	72.6265
TRINITY_DN169081_c0_g1	338.46	8.40284	4.32981	2.27435e-05	0.0112222	137.105
TRINITY_DN696_c2_g1	65.3328	6.02974	3.08773	9.42189e-05	0.0202865	83.5583
TRINITY_DN1286_c2_g1	1581.88	10.6274	8.34693	5.72873e-06	0.00706193	219.745
TRINITY_DN421190_c0_g1	3002.75	11.5521	4.15112	2.04555e-06	0.00519081	1383.36
TRINITY_DN187115_c0_g1	48.8486	5.61025	3.76286	3.71953e-08	0.00264284	1075.55
TRINITY_DN25244_c0_g2	76.0345	6.24858	2.50638	6.51881e-06	0.00706193	204.382
TRINITY_DN12517_c0_g1	197.246	7.62385	2.70963	3.40313e-05	0.0133448	119.278
TRINITY_DN1367_c3_g2	743.061	9.53734	11.0017	5.77349e-05	0.0160244	99.2364
TRINITY_DN119597_c1_g3	277.136	8.11445	0.822254	0.000311692	0.0329388	120.796
TRINITY_DN22500_c4_g1	553.887	9.11345	1.76002	0.000196078	0.0275335	162.107
TRINITY_DN111681_c1_g1	10.0728	3.33239	1.94637	0.000338213	0.0340066	52.6338
TRINITY_DN366910_c0_g1	235.151	7.87745	0.606441	0.000458025	0.0388446	99.8354
TRINITY_DN60081_c1_g1	241.243	7.91434	0.642263	0.000918545	0.0497071	70.5049
TRINITY_DN342448_c0_g1	1253.6	10.2919	2.90592	7.25775e-06	0.00736692	751.737
TRINITY_DN51557_c0_g1	6.83715	2.7734	3.24495	0.000233977	0.0292175	60.4161
TRINITY_DN13828_c1_g1	4.11736	2.04172	4.94966	3.9978e-05	0.0140441	112.553
TRINITY_DN49850_c0_g1	78.875	6.3015	2.56506	0.000510829	0.0407195	45.4296
TRINITY_DN156214_c0_g1	556.532	9.12032	1.76724	6.04132e-05	0.0163837	269.655
TRINITY_DN30159_c0_g2	7.23463	2.85492	1.7543	0.000113312	0.021474	74.7873
TRINITY_DN432055_c0_g1	220.61	7.78536	0.525011	0.000906847	0.049659	70.9613
TRINITY_DN72572_c0_g1	227.665	7.83077	0.567728	0.000750709	0.0464635	78.0264
TRINITY_DN11711_c0_g1	6.58875	2.72001	0.979315	0.000862887	0.0487541	36.1387
TRINITY_DN416969_c0_g1	4725.54	12.2063	12.1159	3.14571e-05	0.0126995	122.573
TRINITY_DN73700_c0_g1	88.7614	6.47186	0.896081	0.000373097	0.0359696	50.4459
TRINITY_DN17477_c0_g1	4.5873	2.19764	4.57141	0.000236296	0.0293523	60.2016
TRINITY_DN1507_c7_g1	4927.73	12.2667	11.0813	0.000787756	0.0472513	38.6481
TRINITY_DN14737_c0_g1	6.18606	2.62902	2.9261	0.000104121	0.0207824	79.6068
TRINITY_DN14414_c0_g1	1686.49	10.7198	3.32731	1.32591e-05	0.00942495	599.829
TRINITY_DN48658_c0_g1	5.08658	2.34669	1.62353	0.000318738	0.0332071	51.9502
TRINITY_DN184009_c2_g1	235.327	7.87852	0.607383	0.000874589	0.049115	72.2664
TRINITY_DN32478_c0_g1	4.78424	2.25829	2.76024	0.000228755	0.029015	59.6294
TRINITY_DN83856_c1_g2	1584.19	10.6295	3.23796	7.45854e-06	0.00742426	741.91
TRINITY_DN208544_c0_g1	419.017	8.71086	1.37849	0.000244297	0.0296926	138.62
TRINITY_DN904_c1_g1	7.14785	2.83751	6.78464	3.91595e-05	0.0139819	113.609
TRINITY_DN16254_c0_g1	81.674	6.3518	3.02114	0.000110667	0.0213096	78.9395
TRINITY_DN370493_c0_g1	212.23	7.72948	0.473793	0.000740005	0.0462441	78.59
TRINITY_DN97257_c0_g1	4.20921	2.07355	3.12765	0.000244287	0.0296926	59.0034
TRINITY_DN11289_c0_g1	8.80227	3.13788	3.46909	8.97783e-05	0.0197493	84.9929
TRINITY_DN24_c33_g1	280.897	8.1339	0.841395	0.00037522	0.035985	110.211
TRINITY_DN477599_c0_g1	627.297	9.29301	1.93338	0.000848622	0.048579	79.5995
TRINITY_DN10950_c0_g1	7.63662	2.93293	2.19654	8.30358e-05	0.0188185	83.2896
TRINITY_DN153120_c0_g1	5.28878	2.40293	4.26056	0.00048382	0.0396961	46.3511
TRINITY_DN302923_c0_g1	277.183	8.11469	0.824026	0.000659036	0.0442136	83.6786
TRINITY_DN4289_c0_g1	4.92299	2.29953	3.54901	0.000382173	0.0362524	50.5503
TRINITY_DN109270_c1_g1	6.45042	2.68939	5.42255	0.000359775	0.0352109	51.6797
TRINITY_DN8940_c1_g1	348.974	8.44697	1.12795	0.000669987	0.0442136	87.9819
TRINITY_DN117_c0_g1	41.1461	5.36268	8.89408	5.42842e-07	0.00478575	486.578
TRINITY_DN2165_c1_g1	6.5067	2.70192	6.38944	0.000523153	0.0410252	45.0304
TRINITY_DN1086_c30_g1	350.916	8.45498	1.13582	0.000246413	0.0296926	135.633
TRINITY_DN7362_c0_g1	15.0946	3.91596	3.93846	1.39626e-05	0.00958368	162.136
TRINITY_DN23493_c0_g1	1359.55	10.4089	3.02058	4.71981e-05	0.0146554	345.306
TRINITY_DN170852_c0_g1	4032.09	11.9773	4.57312	6.43148e-05	0.0171152	295.607
TRINITY_DN126679_c0_g1	298.671	8.22241	0.922061	0.000281164	0.0315281	127.098
TRINITY_DN16398_c0_g1	5.97716	2.57946	3.78329	0.000244674	0.0296926	59.4491
TRINITY_DN70_c0_g2	4335.92	12.0821	8.92495	3.2366e-06	0.00631486	266.707
TRINITY_DN3729_c1_g1	4.7082	2.23518	1.10714	0.000838026	0.0484043	36.5336
TRINITY_DN392533_c0_g1	326.772	8.35214	1.04011	0.000727225	0.0458487	83.6584
TRINITY_DN128786_c0_g1	26.9502	4.75223	0.496666	0.000157809	0.0245356	66.6237
TRINITY_DN248615_c0_g1	389.628	8.60595	1.27706	0.000294793	0.0324362	126.149
TRINITY_DN278442_c0_g1	251.161	7.97247	0.694652	0.000793398	0.0474123	75.8917
TRINITY_DN19382_c0_g1	12.6345	3.6593	3.7647	1.2126e-06	0.00478575	343.802
TRINITY_DN139767_c0_g1	91.5662	6.51674	1.64903	0.000225485	0.0289712	61.2267
TRINITY_DN20037_c0_g1	4.87497	2.28539	1.75536	0.000115948	0.021474	74.1918
TRINITY_DN391995_c0_g1	219.5	7.77808	0.516525	0.000910432	0.049659	70.8205
TRINITY_DN109644_c3_g1	1295.98	10.3398	2.95289	6.82895e-05	0.0176443	286.829
TRINITY_DN91654_c0_g1	5.10799	2.35275	1.08037	0.000908146	0.049659	35.4569
TRINITY_DN86854_c0_g1	4.81805	2.26845	2.85441	0.000691385	0.0447404	40.5893
TRINITY_DN5536_c1_g1	8.95956	3.16343	0.943889	0.000637324	0.0434628	40.4203
TRINITY_DN251189_c0_g1	9.4793	3.24478	3.03777	0.000659944	0.0442136	41.3023
TRINITY_DN74422_c0_g1	674.381	9.39742	2.0338	5.43783e-05	0.0155796	283.806
TRINITY_DN73776_c1_g1	3304.08	11.69	4.2875	0.00015949	0.024689	187.016
TRINITY_DN208335_c0_g2	1532.18	10.5814	3.1912	0.000116	0.021474	219.652
TRINITY_DN114922_c0_g1	225.236	7.81529	0.550609	0.000539806	0.0413294	92.0029
TRINITY_DN24427_c0_g1	5.38989	2.43025	2.10943	0.000773961	0.0469618	38.4674
TRINITY_DN52816_c0_g1	7.82161	2.96747	1.62972	0.000725315	0.0458487	39.3061
TRINITY_DN20101_c1_g2	320.054	8.32217	1.0123	0.00069568	0.0448905	84.7902
TRINITY_DN167825_c0_g1	5.52411	2.46574	6.0578	0.000256047	0.0302208	58.481
TRINITY_DN46283_c0_g1	12.4854	3.64217	3.25069	0.000220888	0.0286451	61.6827
TRINITY_DN276057_c0_g1	209.139	7.70832	0.454775	0.000804239	0.0474221	75.3765
TRINITY_DN175250_c0_g1	554.644	9.11542	1.76207	0.000106878	0.020978	204.738
TRINITY_DN397975_c0_g1	358.242	8.48479	1.16614	0.000542716	0.041341	96.7674
TRINITY_DN92720_c0_g1	228.666	7.8371	0.567509	0.000802157	0.0474221	75.4746
TRINITY_DN22868_c0_g1	654.234	9.35366	1.99179	7.60239e-05	0.0184203	242.281
TRINITY_DN6317_c0_g1	10.5575	3.40019	4.93474	7.0226e-07	0.00478575	413.884
TRINITY_DN12036_c0_g1	5.68946	2.50829	1.85147	0.000306151	0.032792	52.7038
TRINITY_DN119961_c0_g1	314.599	8.29737	0.991356	0.000277603	0.0314434	127.899
TRINITY_DN207545_c2_g1	3175.59	11.6328	4.23054	0.000215221	0.028424	160.674
TRINITY_DN31992_c0_g1	4.4457	2.15241	3.90222	7.88364e-05	0.0186194	88.9714
TRINITY_DN11263_c0_g1	4.81701	2.26814	2.80779	0.000780509	0.0471771	38.7829
TRINITY_DN115339_c0_g1	468.898	8.87313	1.53155	0.000576907	0.0422203	97.1349
TRINITY_DN10427_c0_g3	831.505	9.69958	7.22651	7.57271e-05	0.0184203	90.2384
TRINITY_DN10427_c0_g2	1523.73	10.5734	5.62576	2.28246e-06	0.00559226	300.144
TRINITY_DN10427_c0_g1	828.899	9.69505	7.89438	4.4435e-05	0.0143511	108.725
TRINITY_DN388677_c0_g1	250.584	7.96915	0.690053	0.000439112	0.0385339	101.947
TRINITY_DN139846_c1_g1	273.287	8.09427	0.804109	0.000412392	0.0374403	105.172
TRINITY_DN1626_c6_g1	72.2541	6.17501	2.11135	0.000795972	0.0474221	38.4974
TRINITY_DN91089_c0_g1	748.936	9.5487	2.18046	0.00048076	0.0395822	106.664
TRINITY_DN420875_c0_g1	1421.84	10.4735	3.08429	1.46338e-05	0.00958368	548.808
TRINITY_DN4362_c0_g1	7.20858	2.84971	3.31662	4.99648e-06	0.00668965	215.226
TRINITY_DN2414_c4_g1	1508.93	10.5593	3.1685	0.000143475	0.0235286	197.295
TRINITY_DN10966_c0_g1	8.96623	3.1645	2.77939	0.00055103	0.0414942	44.172
TRINITY_DN127552_c2_g2	277.239	8.11499	0.822701	0.000335418	0.0339494	116.497
TRINITY_DN1838_c0_g1	6.8059	2.76679	3.95032	8.02346e-05	0.0186194	88.4232
TRINITY_DN43635_c1_g1	2269.11	11.1479	3.75059	6.55906e-06	0.00706193	831.363
TRINITY_DN59755_c0_g1	844.94	9.7227	2.34932	0.000101366	0.020732	232.236
TRINITY_DN271892_c0_g1	246.217	7.94378	0.667782	0.000433351	0.0382971	102.618
TRINITY_DN40093_c1_g1	18.0261	4.17201	2.37639	0.000132943	0.0226562	73.9675
TRINITY_DN490191_c0_g1	240.548	7.91018	0.636885	0.000717795	0.0456464	79.7989
TRINITY_DN3262_c0_g1	44.2621	5.468	4.23354	2.61942e-06	0.00564741	286.496
TRINITY_DN1311_c0_g1	7.13786	2.83549	7.34071	1.17219e-06	0.00478575	347.661
TRINITY_DN81496_c0_g1	49.5149	5.62979	3.3046	4.65705e-05	0.0146415	106.963
TRINITY_DN198115_c0_g1	383.753	8.58403	1.25549	0.000811199	0.0477105	81.4794
TRINITY_DN22295_c0_g1	4.23991	2.08403	2.81653	0.0007685	0.0468295	39.0098
TRINITY_DN1376_c5_g1	6.23617	2.64066	1.82672	7.44284e-05	0.0182988	86.4927
TRINITY_DN4262_c1_g1	5.24306	2.39041	1.31605	0.000542362	0.041341	42.8781
TRINITY_DN28203_c0_g1	15.7304	3.97549	2.07522	0.000421978	0.0379049	48.746
TRINITY_DN7928_c0_g1	4.6995	2.23251	5.19182	1.31612e-05	0.00942495	161.371
TRINITY_DN18806_c0_g1	11.1915	3.48434	2.32159	2.51405e-05	0.0113924	125.251
TRINITY_DN3644_c0_g1	12.0154	3.58681	2.79706	0.000446609	0.0385566	47.7393
TRINITY_DN51768_c0_g1	238.792	7.89961	2.23527	1.59744e-05	0.00986981	154.82
TRINITY_DN29491_c0_g1	527.791	9.04382	1.6937	6.51846e-05	0.0171539	259.87
TRINITY_DN986_c1_g1	908.566	9.82745	2.4515	0.000561345	0.0418084	98.5097
TRINITY_DN128025_c0_g1	998.225	9.96322	2.5838	0.000108587	0.0212158	227.092
TRINITY_DN719_c1_g1	6555.64	12.6785	5.2715	2.21021e-05	0.0110834	504.984
TRINITY_DN126953_c0_g1	27.4431	4.77837	2.13695	3.64118e-05	0.0136887	114.086
TRINITY_DN251_c0_g1	1159.67	10.1795	8.68669	3.67045e-05	0.0137227	116.191
TRINITY_DN251_c0_g3	1658.87	10.696	7.98661	8.12936e-05	0.0187537	88.0163
TRINITY_DN251_c0_g4	2595.91	11.342	5.63372	1.33435e-06	0.00478575	359.723
TRINITY_DN251_c0_g6	1324.03	10.3707	2.984	0.000312453	0.0329388	132.935
TRINITY_DN13785_c0_g1	5.10915	2.35308	3.77693	7.42612e-05	0.0182988	90.86
TRINITY_DN15229_c0_g2	15.8745	3.98863	0.634697	0.000315166	0.0330775	52.16
TRINITY_DN2427_c4_g2	161.939	7.33931	5.23449	5.16366e-06	0.00668965	227.638
TRINITY_DN36065_c0_g1	8.9099	3.15541	4.7613	4.601e-06	0.00668965	236.112
TRINITY_DN47691_c0_g1	349.851	8.4506	5.12159	6.46081e-05	0.0171291	95.4069
TRINITY_DN5520_c1_g1	5.97144	2.57808	2.98558	2.21078e-05	0.0110834	130.812
TRINITY_DN53116_c0_g1	328.017	8.35763	1.04596	0.00017918	0.0262618	158.618
TRINITY_DN3022_c2_g2	52.1777	5.70536	1.34856	0.000565482	0.0419625	43.7494
TRINITY_DN17556_c0_g1	45.1486	5.49661	3.42329	0.000210502	0.0281823	62.7611
TRINITY_DN1324_c0_g2	547.977	9.09797	1.74636	0.000356972	0.0350262	124.206
TRINITY_DN386488_c0_g1	264.172	8.04533	0.760775	0.000717448	0.0456464	79.8182
TRINITY_DN27602_c0_g1	212.744	7.73298	0.479404	0.000820324	0.0479727	74.6307
TRINITY_DN12054_c0_g1	813.55	9.66809	2.29621	0.000186258	0.0269536	172.889
TRINITY_DN4664_c21_g1	475.986	8.89477	1.5513	9.66183e-05	0.020512	214.545
TRINITY_DN25175_c0_g1	1166.69	10.1882	2.80436	3.29119e-05	0.0130642	386.676
TRINITY_DN1884_c12_g1	237.223	7.8901	4.75514	0.000123214	0.0220522	75.9913
TRINITY_DN9186_c1_g1	4.07424	2.02653	1.5858	0.000410441	0.0374403	47.4392
TRINITY_DN341227_c0_g1	301.589	8.23644	4.46185	3.54922e-05	0.0134857	117.553
TRINITY_DN76523_c1_g1	4.90862	2.29532	1.04266	0.000629722	0.0433563	40.5987
[truncated: 94 more rows]

## Sheet: F) 60dpi SsV89101
60dpi SsV89101 vs 60dpi control
[truncated: 88 more rows]
