# Supplementary material for: Transcriptome analysis of sugarcane reveals differential switching of major defense signaling pathways in response to Sporisorium scitamineum isolates with varying virulent attributes
Source: Front Plant Sci. 2022 Oct 17;13:969826. doi: 10.3389/fpls.2022.969826 (PMC9619058; doi:10.3389/fpls.2022.969826)
Supplement: Supplementary file 4 [file Table_2.xlsx]

## Sheet: Contents
	Supplementary File 2: Differentially co-expressed genes
	A	Differential co-expression in plants inoculated with Ss97009 and SsV89101 at the same time point_Total DEGs	2 dpi, 5 dpi and 60 dpi	Common DEGs in both Ss97009 and SsV89101
				Unique in Ss97009
				Unique in SsV89101
	B	Differential co-expression in plants inoculated with Ss97009 and SsV89101 at the same time point_Up-regulated	2 dpi, 5 dpi and 60 dpi	Common DEGs in both Ss97009 and SsV89101
				Unique in Ss97009
				Unique in SsV89101
	C	Differential co-expression in plants inoculated with Ss97009 and SsV89101 at the same time point_Down-regulated	2 dpi, 5 dpi and 60 dpi	Common DEGs in both Ss97009 and SsV89101
				Unique in Ss97009
				Unique in SsV89101
	D	Differential co-expression among the Ss97009 and SsV89101 inoculated plants at different time points_Total DEGs	Ss97009 and SsV89101	Unique in 2 dpi
				Unique in 5 dpi
				Unique in 60 dpi
				Common between 2 and 5 dpi
				Common between 2 and 60 dpi
				Common between 5 and 60 dpi
				Common between 2, 5 and 60 dpi
	E	Differential co-expression among the Ss97009 and SsV89101 inoculated plants at different time points_Up-regulated	Ss97009 and SsV89101	Unique in 2 dpi
				Unique in 5 dpi
				Unique in 60 dpi
				Common between 2 and 5 dpi
				Common between 2 and 60 dpi
				Common between 5 and 60 dpi
				Common between 2, 5 and 60 dpi
	F	Differential co-expression among the Ss97009 and SsV89101 inoculated plants at different time points_Down-regulated	Ss97009 and SsV89101	Unique in 2 dpi
				Unique in 5 dpi
				Unique in 60 dpi
				Common between 2 and 5 dpi
				Common between 2 and 60 dpi
				Common between 5 and 60 dpi
				Common between 2, 5 and 60 dpi

## Sheet: A) Same time point_Total DEGs
Differential co-expression in plants inoculated with Ss97009 and SsV89101 at the same time point
2 dpi				5 dpi				60 dpi
Common DEGs (170 Nos.)	Unique in Ss97009 (884 Nos.)	Unique in SsV89101 (276 Nos.)		Common DEGs (248 Nos.)	Unique in Ss97009 (1190 Nos.)	Unique in SsV89101 (1317 Nos.)		Common DEGs (28 Nos.)	Unique in Ss97009 (711 Nos.)	Unique in SsV89101 (137 Nos.)
TRINITY_DN151769_c1_g1	TRINITY_DN8961_c0_g1	TRINITY_DN169464_c0_g1		TRINITY_DN7896_c0_g1	TRINITY_DN13423_c4_g2	RINITY_DN161181_c0_g1		TRINITY_DN67798_c1_g1	TRINITY_DN150429_c1_g1	TRINITY_DN250423_c0_g1
TRINITY_DN116212_c0_g1	TRINITY_DN56044_c0_g1	TRINITY_DN100030_c2_g2		TRINITY_DN16369_c0_g1	TRINITY_DN19508_c1_g2	TRINITY_DN79920_c0_g4		TRINITY_DN109270_c1_g1	TRINITY_DN50243_c0_g1	TRINITY_DN3820_c3_g1
TRINITY_DN137576_c0_g1	TRINITY_DN32271_c5_g1	TRINITY_DN123969_c0_g1		TRINITY_DN15199_c2_g1	TRINITY_DN159363_c0_g1	TRINITY_DN2490_c0_g1		TRINITY_DN7362_c0_g1	TRINITY_DN462063_c0_g1	TRINITY_DN247_c2_g2
TRINITY_DN60146_c0_g1	TRINITY_DN38128_c0_g1	TRINITY_DN651_c0_g1		TRINITY_DN11895_c0_g1	TRINITY_DN2674_c39_g1	TRINITY_DN76292_c0_g1		TRINITY_DN81496_c0_g1	TRINITY_DN69789_c0_g2	TRINITY_DN29476_c0_g1
TRINITY_DN3286_c6_g1	TRINITY_DN46994_c1_g1	TRINITY_DN36973_c0_g1		TRINITY_DN48018_c0_g1	TRINITY_DN73551_c0_g1	TRINITY_DN339413_c0_g1		TRINITY_DN36065_c0_g1	TRINITY_DN1193_c0_g1	TRINITY_DN82842_c1_g1
TRINITY_DN388963_c0_g1	TRINITY_DN72736_c3_g1	TRINITY_DN49406_c0_g1		TRINITY_DN16670_c0_g1	TRINITY_DN152956_c0_g1	TRINITY_DN17774_c1_g1		TRINITY_DN17556_c0_g1	TRINITY_DN262104_c0_g1	TRINITY_DN6505_c7_g1
TRINITY_DN36675_c2_g1	TRINITY_DN24778_c0_g1	TRINITY_DN17629_c0_g1		TRINITY_DN11622_c0_g1	TRINITY_DN83932_c0_g1	TRINITY_DN472481_c0_g1		TRINITY_DN23861_c0_g1	TRINITY_DN60623_c0_g1	TRINITY_DN6551_c1_g1
TRINITY_DN93469_c0_g1	TRINITY_DN54761_c0_g1	TRINITY_DN11435_c0_g1		TRINITY_DN15371_c0_g1	TRINITY_DN83932_c0_g3	TRINITY_DN390611_c0_g1		TRINITY_DN11499_c0_g1	TRINITY_DN20468_c0_g3	TRINITY_DN24565_c1_g1
TRINITY_DN93_c32_g1	TRINITY_DN75978_c0_g1	TRINITY_DN245572_c0_g1		TRINITY_DN342312_c0_g1	TRINITY_DN18317_c2_g3	TRINITY_DN90542_c0_g1		TRINITY_DN6_c41_g1	TRINITY_DN2510_c22_g1	TRINITY_DN20441_c0_g2
TRINITY_DN70852_c0_g1	TRINITY_DN85621_c0_g1	TRINITY_DN91665_c0_g1		TRINITY_DN1367_c5_g1	TRINITY_DN164392_c0_g1	TRINITY_DN196412_c0_g1		TRINITY_DN6986_c1_g1	TRINITY_DN59580_c0_g1	TRINITY_DN23588_c1_g1
TRINITY_DN49332_c0_g1	TRINITY_DN962_c1_g1	TRINITY_DN109712_c0_g1		TRINITY_DN417289_c0_g1	TRINITY_DN15193_c0_g1	TRINITY_DN91945_c0_g1		TRINITY_DN37907_c0_g1	TRINITY_DN404648_c0_g1	TRINITY_DN14601_c0_g1
TRINITY_DN7711_c0_g2	TRINITY_DN28762_c0_g2	TRINITY_DN2718_c1_g1		TRINITY_DN10338_c0_g1	TRINITY_DN21487_c0_g1	TRINITY_DN25382_c0_g2		TRINITY_DN345090_c0_g1	TRINITY_DN91649_c1_g1	TRINITY_DN27600_c0_g1
TRINITY_DN2767_c0_g3	TRINITY_DN51429_c0_g1	TRINITY_DN35188_c1_g1		TRINITY_DN102758_c1_g1	TRINITY_DN68626_c0_g1	TRINITY_DN25382_c0_g3		TRINITY_DN1673_c0_g1	TRINITY_DN116939_c2_g1	TRINITY_DN17708_c0_g1
TRINITY_DN33370_c0_g1	TRINITY_DN8232_c1_g1	TRINITY_DN98721_c0_g1		TRINITY_DN15722_c0_g1	TRINITY_DN67699_c0_g1	TRINITY_DN421340_c0_g1		TRINITY_DN1673_c0_g3	TRINITY_DN143_c0_g1	TRINITY_DN4492_c71_g1
TRINITY_DN2326_c5_g1	TRINITY_DN47534_c0_g1	TRINITY_DN372171_c0_g1		TRINITY_DN8654_c0_g1	TRINITY_DN58126_c1_g1	TRINITY_DN36534_c1_g1		TRINITY_DN69670_c0_g2	TRINITY_DN10876_c0_g1	TRINITY_DN1217_c4_g2
TRINITY_DN57826_c0_g1	TRINITY_DN45596_c0_g1	TRINITY_DN338_c0_g1		TRINITY_DN25168_c0_g1	TRINITY_DN5577_c0_g1	TRINITY_DN179932_c0_g1		TRINITY_DN269881_c0_g1	TRINITY_DN26751_c1_g1	TRINITY_DN94690_c0_g1
TRINITY_DN105346_c0_g1	TRINITY_DN118725_c0_g2	TRINITY_DN338_c0_g2		TRINITY_DN110849_c3_g1	TRINITY_DN37957_c0_g1	TRINITY_DN53138_c0_g2		TRINITY_DN988_c1_g1	TRINITY_DN11432_c0_g1	TRINITY_DN68189_c0_g1
TRINITY_DN106999_c0_g1	TRINITY_DN21453_c0_g1	TRINITY_DN5893_c0_g1		TRINITY_DN512_c0_g1	TRINITY_DN17018_c0_g1	TRINITY_DN164637_c0_g1		TRINITY_DN36527_c1_g1	TRINITY_DN132713_c0_g1	TRINITY_DN14944_c0_g1
TRINITY_DN25504_c0_g1	TRINITY_DN202998_c2_g1	TRINITY_DN5192_c0_g2		TRINITY_DN1589_c0_g2	TRINITY_DN2391_c27_g1	TRINITY_DN358688_c0_g1		TRINITY_DN47160_c0_g2	TRINITY_DN37728_c0_g1	TRINITY_DN241044_c0_g1
TRINITY_DN5802_c0_g1	TRINITY_DN148587_c2_g1	TRINITY_DN25449_c0_g1		TRINITY_DN40940_c0_g1	TRINITY_DN80507_c0_g1	TRINITY_DN47969_c0_g1		TRINITY_DN20265_c0_g1	TRINITY_DN14594_c0_g1	TRINITY_DN1841_c3_g1
TRINITY_DN331_c3_g2	TRINITY_DN194838_c0_g1	TRINITY_DN11473_c0_g1		TRINITY_DN15205_c0_g1	TRINITY_DN325_c6_g1	TRINITY_DN2840_c1_g1		TRINITY_DN23330_c0_g1	TRINITY_DN456713_c0_g1	TRINITY_DN130877_c0_g1
TRINITY_DN398585_c0_g1	TRINITY_DN206467_c0_g1	TRINITY_DN22044_c0_g2		TRINITY_DN21171_c0_g1	TRINITY_DN91477_c0_g1	TRINITY_DN243993_c0_g1		TRINITY_DN3122_c6_g1	TRINITY_DN318282_c0_g1	TRINITY_DN35145_c0_g1
TRINITY_DN98739_c1_g1	TRINITY_DN9763_c1_g1	TRINITY_DN11346_c0_g1		TRINITY_DN64605_c0_g1	TRINITY_DN92682_c0_g1	TRINITY_DN3715_c0_g2		TRINITY_DN9395_c0_g1	TRINITY_DN23366_c1_g1	TRINITY_DN75816_c0_g1
TRINITY_DN13311_c1_g1	TRINITY_DN12244_c1_g1	TRINITY_DN479_c0_g2		TRINITY_DN4599_c1_g1	TRINITY_DN89808_c0_g1	TRINITY_DN18351_c0_g1		TRINITY_DN265342_c3_g1	TRINITY_DN5458_c1_g1	TRINITY_DN23034_c0_g1
TRINITY_DN1111_c2_g1	TRINITY_DN14812_c0_g1	TRINITY_DN278984_c0_g1		TRINITY_DN34216_c0_g1	TRINITY_DN33889_c1_g3	TRINITY_DN49568_c1_g2		TRINITY_DN57700_c0_g1	TRINITY_DN5458_c1_g2	TRINITY_DN131560_c2_g1
TRINITY_DN8328_c0_g1	TRINITY_DN170731_c0_g1	TRINITY_DN51771_c0_g1		TRINITY_DN544_c0_g1	TRINITY_DN119291_c0_g1	TRINITY_DN132943_c0_g1		TRINITY_DN51397_c0_g4	TRINITY_DN11673_c5_g1	TRINITY_DN4556_c1_g1
TRINITY_DN29570_c0_g1	TRINITY_DN152329_c3_g1	TRINITY_DN90036_c0_g1		TRINITY_DN234243_c0_g1	TRINITY_DN18087_c0_g1	TRINITY_DN1243_c0_g1		TRINITY_DN119130_c2_g1	TRINITY_DN57224_c0_g1	TRINITY_DN20184_c0_g2
TRINITY_DN66085_c0_g1	TRINITY_DN119744_c0_g1	TRINITY_DN276905_c0_g1		TRINITY_DN40672_c0_g1	TRINITY_DN15333_c0_g1	TRINITY_DN21259_c0_g1		TRINITY_DN879_c2_g2	TRINITY_DN83617_c0_g1	TRINITY_DN123693_c0_g1
TRINITY_DN1285_c4_g1	TRINITY_DN5528_c6_g1	TRINITY_DN9520_c0_g1		TRINITY_DN130877_c0_g1	TRINITY_DN15910_c1_g3	TRINITY_DN98721_c0_g1			TRINITY_DN159830_c0_g1	TRINITY_DN42031_c0_g1
TRINITY_DN18413_c0_g1	TRINITY_DN3070_c8_g1	TRINITY_DN39839_c1_g1		TRINITY_DN6283_c0_g1	TRINITY_DN879_c1_g2	TRINITY_DN25893_c0_g1			TRINITY_DN19527_c0_g1	TRINITY_DN15939_c0_g1
TRINITY_DN11454_c0_g1	TRINITY_DN252454_c0_g1	TRINITY_DN1367_c3_g5		TRINITY_DN11606_c0_g1	TRINITY_DN24836_c0_g2	TRINITY_DN26224_c0_g1			TRINITY_DN51085_c0_g1	TRINITY_DN10764_c1_g1
TRINITY_DN55590_c0_g1	TRINITY_DN68986_c0_g1	TRINITY_DN55012_c1_g1		TRINITY_DN50046_c0_g1	TRINITY_DN1673_c5_g1	TRINITY_DN231448_c0_g1			TRINITY_DN15945_c0_g1	TRINITY_DN99159_c0_g1
TRINITY_DN6081_c2_g2	TRINITY_DN6538_c0_g1	TRINITY_DN122098_c0_g1		TRINITY_DN8928_c3_g1	TRINITY_DN9471_c0_g1	TRINITY_DN2160_c16_g1			TRINITY_DN17933_c2_g1	TRINITY_DN422894_c0_g1
TRINITY_DN98_c0_g1	TRINITY_DN134288_c1_g1	TRINITY_DN4354_c0_g1		TRINITY_DN13440_c0_g1	TRINITY_DN397810_c0_g1	TRINITY_DN37216_c0_g3			TRINITY_DN116108_c0_g1	TRINITY_DN47270_c0_g1
TRINITY_DN127920_c0_g2	TRINITY_DN106034_c1_g1	TRINITY_DN184516_c0_g1		TRINITY_DN71348_c0_g1	TRINITY_DN20452_c0_g1	TRINITY_DN25534_c0_g1			TRINITY_DN10344_c1_g2	TRINITY_DN25569_c0_g1
TRINITY_DN2839_c1_g2	TRINITY_DN4492_c30_g4	TRINITY_DN76240_c0_g1		TRINITY_DN42630_c0_g1	TRINITY_DN29011_c0_g1	TRINITY_DN111217_c0_g1			TRINITY_DN84534_c0_g1	TRINITY_DN39_c6_g1
TRINITY_DN6137_c0_g1	TRINITY_DN96653_c0_g1	TRINITY_DN47352_c0_g2		TRINITY_DN254_c0_g1	TRINITY_DN47164_c0_g1	TRINITY_DN39762_c0_g1			TRINITY_DN39946_c2_g1	TRINITY_DN2594_c0_g1
TRINITY_DN410_c2_g2	TRINITY_DN78656_c0_g1	TRINITY_DN48803_c0_g1		TRINITY_DN8219_c0_g1	TRINITY_DN27256_c0_g1	TRINITY_DN119661_c0_g2			TRINITY_DN3205_c2_g1	TRINITY_DN62889_c1_g1
TRINITY_DN405000_c0_g1	TRINITY_DN25091_c0_g1	TRINITY_DN50202_c0_g1		TRINITY_DN39389_c0_g1	TRINITY_DN73936_c0_g1	TRINITY_DN3494_c3_g1			TRINITY_DN333415_c0_g1	TRINITY_DN13755_c0_g1
TRINITY_DN24511_c0_g1	TRINITY_DN15389_c2_g2	TRINITY_DN55547_c0_g2		TRINITY_DN5464_c0_g1	TRINITY_DN143071_c0_g2	TRINITY_DN116885_c0_g1			TRINITY_DN10290_c4_g2	TRINITY_DN122090_c0_g1
TRINITY_DN118725_c0_g1	TRINITY_DN166174_c0_g2	TRINITY_DN6530_c0_g1		TRINITY_DN624_c0_g2	TRINITY_DN50435_c0_g2	TRINITY_DN191532_c0_g1			TRINITY_DN309064_c0_g1	TRINITY_DN6413_c0_g1
TRINITY_DN9766_c0_g1	TRINITY_DN81912_c0_g1	TRINITY_DN64193_c0_g1		TRINITY_DN14992_c0_g1	TRINITY_DN48615_c0_g1	TRINITY_DN21892_c0_g1			TRINITY_DN6730_c0_g1	TRINITY_DN95339_c0_g1
TRINITY_DN41067_c0_g1	TRINITY_DN100034_c0_g1	TRINITY_DN64334_c0_g1		TRINITY_DN226625_c1_g1	TRINITY_DN21191_c0_g1	TRINITY_DN16227_c0_g1			TRINITY_DN56768_c0_g1	TRINITY_DN178357_c0_g1
TRINITY_DN15075_c0_g1	TRINITY_DN27600_c0_g1	TRINITY_DN13539_c0_g1		TRINITY_DN30927_c0_g2	TRINITY_DN80368_c0_g1	TRINITY_DN35971_c1_g1			TRINITY_DN390013_c0_g1	TRINITY_DN3901_c0_g1
TRINITY_DN39950_c0_g1	TRINITY_DN36056_c0_g1	TRINITY_DN416969_c0_g1		TRINITY_DN92256_c0_g1	TRINITY_DN9520_c0_g1	TRINITY_DN43747_c3_g1			TRINITY_DN2760_c2_g1	TRINITY_DN3948_c8_g1
TRINITY_DN4492_c20_g1	TRINITY_DN4492_c5_g1	TRINITY_DN2238_c13_g1		TRINITY_DN2319_c0_g2	TRINITY_DN1948_c0_g2	TRINITY_DN55720_c0_g1			TRINITY_DN219888_c0_g1	TRINITY_DN53635_c0_g1
TRINITY_DN95566_c0_g1	TRINITY_DN11741_c4_g1	TRINITY_DN8779_c0_g1		TRINITY_DN42305_c0_g2	TRINITY_DN3820_c3_g1	TRINITY_DN254080_c0_g1			TRINITY_DN7345_c0_g1	TRINITY_DN3070_c8_g1
TRINITY_DN43524_c0_g1	TRINITY_DN39560_c2_g1	TRINITY_DN213056_c0_g1		TRINITY_DN74102_c1_g1	TRINITY_DN879_c11_g1	TRINITY_DN100798_c0_g1			TRINITY_DN13353_c1_g1	TRINITY_DN118725_c0_g2
TRINITY_DN1507_c3_g1	TRINITY_DN9052_c2_g1	TRINITY_DN465_c0_g1		TRINITY_DN52326_c0_g1	TRINITY_DN34748_c0_g1	TRINITY_DN12033_c0_g3			TRINITY_DN353231_c0_g1	TRINITY_DN92560_c0_g1
TRINITY_DN7_c0_g1	TRINITY_DN152329_c0_g1	TRINITY_DN21103_c0_g1		TRINITY_DN290397_c0_g1	TRINITY_DN11669_c0_g1	TRINITY_DN14171_c0_g1			TRINITY_DN38048_c0_g1	TRINITY_DN38573_c0_g1
TRINITY_DN251_c3_g1	TRINITY_DN38799_c0_g1	TRINITY_DN369679_c0_g1		TRINITY_DN76367_c0_g1	TRINITY_DN53642_c0_g2	TRINITY_DN278984_c0_g1			TRINITY_DN41291_c0_g1	TRINITY_DN103626_c1_g1
TRINITY_DN85833_c0_g1	TRINITY_DN11764_c1_g1	TRINITY_DN204150_c0_g1		TRINITY_DN267290_c0_g1	TRINITY_DN53642_c0_g1	TRINITY_DN19145_c0_g1			TRINITY_DN33615_c1_g1	TRINITY_DN7049_c14_g1
TRINITY_DN5437_c1_g2	TRINITY_DN7906_c3_g1	TRINITY_DN387397_c0_g1		TRINITY_DN29061_c0_g1	TRINITY_DN34564_c0_g1	TRINITY_DN10709_c0_g1			TRINITY_DN3022_c1_g2	TRINITY_DN162426_c0_g1
TRINITY_DN82_c13_g1	TRINITY_DN54374_c0_g1	TRINITY_DN9933_c0_g1		TRINITY_DN512_c2_g1	TRINITY_DN277720_c0_g1	TRINITY_DN41839_c0_g1			TRINITY_DN13652_c0_g1	TRINITY_DN84248_c0_g1
TRINITY_DN47716_c0_g1	TRINITY_DN42133_c1_g1	TRINITY_DN64355_c0_g1		TRINITY_DN110025_c1_g1	TRINITY_DN5028_c0_g1	TRINITY_DN330211_c0_g1			TRINITY_DN251_c3_g1	TRINITY_DN35746_c0_g2
TRINITY_DN24051_c0_g1	TRINITY_DN115717_c1_g1	TRINITY_DN43835_c0_g1		TRINITY_DN11435_c0_g1	TRINITY_DN103017_c2_g1	TRINITY_DN59586_c0_g1			TRINITY_DN430_c1_g2	TRINITY_DN33230_c0_g1
TRINITY_DN2122_c0_g2	TRINITY_DN930_c20_g1	TRINITY_DN337700_c0_g1		TRINITY_DN7718_c0_g1	TRINITY_DN24945_c1_g2	TRINITY_DN48562_c0_g1			TRINITY_DN243_c9_g1	TRINITY_DN12993_c0_g1
TRINITY_DN101609_c1_g1	TRINITY_DN167770_c0_g1	TRINITY_DN46520_c0_g1		TRINITY_DN2403_c2_g1	TRINITY_DN95566_c0_g1	TRINITY_DN351702_c0_g1			TRINITY_DN397294_c0_g1	TRINITY_DN10147_c8_g1
TRINITY_DN2977_c0_g1	TRINITY_DN4492_c49_g1	TRINITY_DN29020_c0_g2		TRINITY_DN39_c6_g1	TRINITY_DN29477_c0_g1	TRINITY_DN476124_c0_g1			TRINITY_DN8110_c0_g1	TRINITY_DN45490_c2_g1
TRINITY_DN1511_c0_g1	TRINITY_DN11150_c0_g1	TRINITY_DN5554_c1_g1		TRINITY_DN35468_c1_g1	TRINITY_DN228004_c1_g1	TRINITY_DN117521_c0_g1			TRINITY_DN254569_c0_g1	TRINITY_DN15359_c0_g1
TRINITY_DN251547_c2_g1	TRINITY_DN26709_c0_g1	TRINITY_DN3167_c12_g1		TRINITY_DN163795_c0_g2	TRINITY_DN112500_c0_g1	TRINITY_DN32528_c0_g1			TRINITY_DN2658_c0_g2	TRINITY_DN39334_c0_g1
TRINITY_DN9791_c0_g1	TRINITY_DN192519_c0_g1	TRINITY_DN24653_c0_g1		TRINITY_DN128657_c0_g1	TRINITY_DN73468_c0_g1	TRINITY_DN198619_c0_g1			TRINITY_DN40281_c0_g1	TRINITY_DN182934_c0_g1
TRINITY_DN26160_c0_g1	TRINITY_DN94563_c0_g1	TRINITY_DN1425_c0_g2		TRINITY_DN19980_c0_g1	TRINITY_DN151363_c0_g1	TRINITY_DN280_c0_g2			TRINITY_DN1196_c0_g1	TRINITY_DN12993_c1_g1
TRINITY_DN6533_c2_g1	TRINITY_DN7531_c5_g1	TRINITY_DN11672_c0_g1		TRINITY_DN389574_c0_g1	TRINITY_DN118931_c0_g1	TRINITY_DN26351_c0_g1			TRINITY_DN1196_c0_g2	TRINITY_DN67798_c2_g1
TRINITY_DN59251_c0_g1	TRINITY_DN103511_c0_g1	TRINITY_DN24566_c0_g1		TRINITY_DN6096_c3_g3	TRINITY_DN40006_c0_g1	TRINITY_DN385293_c0_g1			TRINITY_DN380221_c0_g1	TRINITY_DN879_c6_g3
TRINITY_DN45861_c0_g1	TRINITY_DN23641_c0_g1	TRINITY_DN2084_c2_g1		TRINITY_DN5537_c0_g2	TRINITY_DN55875_c0_g1	TRINITY_DN36567_c0_g1			TRINITY_DN26452_c0_g1	TRINITY_DN376002_c0_g1
TRINITY_DN1797_c2_g2	TRINITY_DN108576_c0_g1	TRINITY_DN9977_c0_g1		TRINITY_DN162543_c0_g1	TRINITY_DN49368_c0_g1	TRINITY_DN342036_c0_g1			TRINITY_DN9821_c1_g1	TRINITY_DN195668_c0_g1
TRINITY_DN68189_c1_g1	TRINITY_DN144002_c0_g1	TRINITY_DN25687_c0_g1		TRINITY_DN37318_c0_g1	TRINITY_DN85133_c0_g1	TRINITY_DN6698_c0_g1			TRINITY_DN86732_c1_g1	TRINITY_DN5382_c0_g1
TRINITY_DN13423_c2_g1	TRINITY_DN57309_c0_g1	TRINITY_DN15933_c0_g1		TRINITY_DN2629_c5_g1	TRINITY_DN2658_c0_g1	TRINITY_DN6698_c0_g2			TRINITY_DN170921_c0_g1	TRINITY_DN187384_c0_g1
TRINITY_DN272882_c0_g1	TRINITY_DN11741_c0_g1	TRINITY_DN3796_c0_g1		TRINITY_DN6137_c0_g1	TRINITY_DN234972_c0_g1	TRINITY_DN48236_c0_g2			TRINITY_DN21215_c0_g1	TRINITY_DN3798_c1_g1
TRINITY_DN143784_c0_g1	TRINITY_DN14070_c0_g1	TRINITY_DN463863_c0_g1		TRINITY_DN1902_c2_g2	TRINITY_DN18587_c0_g1	TRINITY_DN30000_c0_g1			TRINITY_DN1303_c0_g2	TRINITY_DN102289_c0_g1
TRINITY_DN51935_c0_g2	TRINITY_DN21019_c1_g1	TRINITY_DN819_c0_g2		TRINITY_DN5476_c0_g1	TRINITY_DN46015_c0_g1	TRINITY_DN221344_c0_g1			TRINITY_DN23947_c0_g2	TRINITY_DN10817_c0_g1
TRINITY_DN11741_c2_g1	TRINITY_DN42453_c0_g1	TRINITY_DN3832_c0_g2		TRINITY_DN71874_c0_g1	TRINITY_DN168348_c0_g1	TRINITY_DN34605_c0_g3			TRINITY_DN12031_c0_g1	TRINITY_DN31723_c0_g1
TRINITY_DN5537_c0_g2	TRINITY_DN93184_c0_g1	TRINITY_DN3832_c0_g1		TRINITY_DN42797_c0_g1	TRINITY_DN52633_c1_g1	TRINITY_DN64193_c0_g1			TRINITY_DN72771_c0_g1	TRINITY_DN9077_c1_g1
TRINITY_DN62028_c1_g1	TRINITY_DN11764_c5_g1	TRINITY_DN24108_c0_g1		TRINITY_DN7295_c0_g2	TRINITY_DN98901_c0_g1	TRINITY_DN70190_c0_g1			TRINITY_DN59697_c0_g2	TRINITY_DN77849_c0_g1
TRINITY_DN14687_c0_g3	TRINITY_DN47751_c0_g1	TRINITY_DN590_c0_g1		TRINITY_DN16081_c0_g1	TRINITY_DN29407_c0_g1	TRINITY_DN31582_c0_g1			TRINITY_DN15866_c0_g1	TRINITY_DN3896_c0_g1
TRINITY_DN32627_c0_g1	TRINITY_DN73702_c1_g1	TRINITY_DN220425_c1_g1		TRINITY_DN60579_c0_g1	TRINITY_DN4581_c0_g1	TRINITY_DN111813_c0_g1			TRINITY_DN1182_c0_g2	TRINITY_DN23220_c1_g1
TRINITY_DN299078_c0_g1	TRINITY_DN378435_c0_g1	TRINITY_DN9723_c0_g1		TRINITY_DN64355_c0_g1	TRINITY_DN92725_c0_g1	TRINITY_DN3869_c0_g1			TRINITY_DN147588_c0_g3	TRINITY_DN54374_c0_g1
TRINITY_DN325_c3_g1	TRINITY_DN182594_c0_g1	TRINITY_DN4550_c19_g1		TRINITY_DN8410_c0_g1	TRINITY_DN82216_c0_g1	TRINITY_DN453519_c0_g1			TRINITY_DN147588_c0_g2	TRINITY_DN109757_c0_g1
TRINITY_DN11464_c0_g1	TRINITY_DN3264_c1_g2	TRINITY_DN24090_c0_g1		TRINITY_DN50655_c0_g1	TRINITY_DN88998_c0_g1	TRINITY_DN314472_c0_g1			TRINITY_DN95887_c0_g1	TRINITY_DN22095_c0_g2
TRINITY_DN269943_c0_g1	TRINITY_DN40658_c0_g1	TRINITY_DN216178_c0_g1		TRINITY_DN20102_c0_g1	TRINITY_DN22926_c0_g1	TRINITY_DN160160_c0_g1			TRINITY_DN46500_c0_g1	TRINITY_DN28757_c1_g1
TRINITY_DN33088_c0_g1	TRINITY_DN22063_c3_g1	TRINITY_DN24051_c0_g2		TRINITY_DN41726_c0_g1	TRINITY_DN15661_c0_g2	TRINITY_DN255089_c0_g1			TRINITY_DN231092_c0_g1	TRINITY_DN26837_c2_g1
TRINITY_DN2084_c0_g2	TRINITY_DN132106_c0_g1	TRINITY_DN41637_c0_g1		TRINITY_DN52584_c0_g1	TRINITY_DN1638_c1_g1	TRINITY_DN226511_c1_g1			TRINITY_DN42028_c0_g1	TRINITY_DN14812_c0_g1
TRINITY_DN169204_c0_g1	TRINITY_DN83196_c0_g1	TRINITY_DN30582_c0_g3		TRINITY_DN463088_c0_g1	TRINITY_DN7678_c1_g1	TRINITY_DN6195_c1_g1			TRINITY_DN6057_c13_g1	TRINITY_DN155949_c0_g1
TRINITY_DN13837_c3_g1	TRINITY_DN81930_c0_g1	TRINITY_DN98559_c0_g1		TRINITY_DN6008_c0_g3	TRINITY_DN77847_c3_g1	TRINITY_DN386416_c0_g1			TRINITY_DN49176_c0_g1	TRINITY_DN6382_c0_g2
TRINITY_DN17901_c1_g1	TRINITY_DN123231_c0_g1	TRINITY_DN33171_c0_g1		TRINITY_DN12951_c2_g1	TRINITY_DN22441_c1_g2	TRINITY_DN170910_c0_g1			TRINITY_DN19110_c0_g1	TRINITY_DN6460_c0_g1
TRINITY_DN3742_c0_g1	TRINITY_DN42033_c0_g2	TRINITY_DN25946_c0_g1		TRINITY_DN235736_c0_g1	TRINITY_DN116909_c0_g1	TRINITY_DN254757_c0_g1			TRINITY_DN66949_c0_g1	TRINITY_DN2670_c0_g2
TRINITY_DN1385_c1_g1	TRINITY_DN44998_c0_g1	TRINITY_DN452304_c0_g1		TRINITY_DN6180_c0_g1	TRINITY_DN54780_c0_g2	TRINITY_DN38275_c0_g1			TRINITY_DN496113_c0_g1	TRINITY_DN18561_c0_g1
TRINITY_DN118725_c2_g1	TRINITY_DN16506_c1_g2	TRINITY_DN13957_c0_g1		TRINITY_DN39950_c0_g1	TRINITY_DN72157_c0_g1	TRINITY_DN55975_c0_g1			TRINITY_DN8848_c0_g1	TRINITY_DN19755_c1_g1
TRINITY_DN5033_c0_g1	TRINITY_DN233839_c0_g1	TRINITY_DN332661_c0_g1		TRINITY_DN127_c5_g1	TRINITY_DN126800_c0_g1	TRINITY_DN277186_c0_g1			TRINITY_DN38582_c0_g1	TRINITY_DN200098_c0_g1
TRINITY_DN11669_c0_g1	TRINITY_DN5018_c0_g2	TRINITY_DN222904_c0_g1		TRINITY_DN10716_c0_g1	TRINITY_DN300380_c0_g1	TRINITY_DN11407_c1_g1			TRINITY_DN412443_c0_g1	TRINITY_DN11741_c3_g1
TRINITY_DN6057_c2_g1	TRINITY_DN28591_c0_g1	TRINITY_DN5702_c0_g3		TRINITY_DN299692_c0_g1	TRINITY_DN59745_c0_g1	TRINITY_DN397772_c0_g1			TRINITY_DN175429_c0_g1	TRINITY_DN38865_c0_g1
TRINITY_DN819_c4_g1	TRINITY_DN132290_c0_g1	TRINITY_DN33814_c0_g1		TRINITY_DN273663_c0_g1	TRINITY_DN339055_c0_g1	TRINITY_DN377800_c0_g1			TRINITY_DN15181_c0_g2	TRINITY_DN12974_c6_g1
TRINITY_DN11021_c0_g1	TRINITY_DN163184_c0_g1	TRINITY_DN350607_c0_g1		TRINITY_DN2069_c0_g1	TRINITY_DN12321_c0_g1	TRINITY_DN82405_c0_g1			TRINITY_DN575_c0_g1	TRINITY_DN224715_c0_g1
TRINITY_DN149568_c0_g1	TRINITY_DN5497_c1_g1	TRINITY_DN6689_c0_g1		TRINITY_DN24732_c1_g1	TRINITY_DN2445_c1_g1	TRINITY_DN94366_c0_g1			TRINITY_DN12571_c0_g1	TRINITY_DN109270_c0_g1
TRINITY_DN4372_c2_g1	TRINITY_DN3983_c1_g1	TRINITY_DN7920_c0_g2		TRINITY_DN127_c2_g1	TRINITY_DN4942_c5_g1	TRINITY_DN121890_c2_g1			TRINITY_DN2834_c1_g1	TRINITY_DN35945_c1_g1
TRINITY_DN4492_c69_g3	TRINITY_DN117568_c0_g1	TRINITY_DN59795_c0_g1		TRINITY_DN299079_c0_g1	TRINITY_DN30576_c0_g1	TRINITY_DN4005_c1_g1			TRINITY_DN9097_c0_g1	TRINITY_DN255_c0_g1
TRINITY_DN3241_c0_g1	TRINITY_DN11980_c0_g1	TRINITY_DN35654_c0_g1		TRINITY_DN11454_c0_g1	TRINITY_DN41188_c0_g2	TRINITY_DN12064_c1_g1			TRINITY_DN75039_c0_g1	TRINITY_DN30575_c0_g1
TRINITY_DN1367_c3_g2	TRINITY_DN212161_c0_g2	TRINITY_DN396376_c0_g1		TRINITY_DN299078_c0_g1	TRINITY_DN222081_c0_g1	TRINITY_DN311707_c0_g1			TRINITY_DN148_c6_g2	TRINITY_DN102972_c1_g1
TRINITY_DN224715_c0_g1	TRINITY_DN26837_c0_g1	TRINITY_DN29336_c0_g1		TRINITY_DN24878_c1_g1	TRINITY_DN7200_c0_g1	TRINITY_DN330509_c0_g1			TRINITY_DN2189_c1_g1	TRINITY_DN85621_c0_g1
TRINITY_DN91861_c0_g1	TRINITY_DN18351_c0_g1	TRINITY_DN47089_c0_g2		TRINITY_DN2661_c0_g2	TRINITY_DN19834_c0_g1	TRINITY_DN358138_c0_g1			TRINITY_DN33278_c0_g1	TRINITY_DN4000_c0_g1
TRINITY_DN87308_c0_g1	TRINITY_DN7181_c1_g1	TRINITY_DN110443_c0_g1		TRINITY_DN3_c3_g1	TRINITY_DN85101_c0_g1	TRINITY_DN57608_c0_g1			TRINITY_DN6469_c0_g1	TRINITY_DN102406_c0_g1
TRINITY_DN15489_c4_g1	TRINITY_DN88331_c0_g1	TRINITY_DN6656_c0_g2		TRINITY_DN96625_c0_g1	TRINITY_DN102424_c0_g1	TRINITY_DN4761_c14_g2			TRINITY_DN211276_c0_g1	TRINITY_DN4313_c0_g1
TRINITY_DN9930_c1_g2	TRINITY_DN90598_c0_g1	TRINITY_DN14043_c0_g1		TRINITY_DN19875_c0_g1	TRINITY_DN281101_c0_g1	TRINITY_DN115672_c2_g1			TRINITY_DN436_c2_g1	TRINITY_DN31864_c1_g1
TRINITY_DN1638_c2_g1	TRINITY_DN34158_c0_g4	TRINITY_DN28141_c0_g1		TRINITY_DN18899_c0_g1	TRINITY_DN192230_c0_g3	TRINITY_DN211898_c0_g1			TRINITY_DN6553_c1_g2	TRINITY_DN5110_c2_g1
TRINITY_DN1780_c0_g1	TRINITY_DN229_c6_g2	TRINITY_DN26481_c1_g1		TRINITY_DN8857_c0_g1	TRINITY_DN16128_c0_g1	TRINITY_DN249675_c0_g1			TRINITY_DN19304_c0_g1	TRINITY_DN134053_c0_g1
TRINITY_DN58490_c0_g1	TRINITY_DN26668_c0_g1	TRINITY_DN5257_c0_g1		TRINITY_DN55604_c2_g1	TRINITY_DN7085_c1_g2	TRINITY_DN19740_c0_g1			TRINITY_DN15249_c0_g1	TRINITY_DN81930_c0_g1
TRINITY_DN6967_c0_g1	TRINITY_DN55704_c0_g1	TRINITY_DN21523_c0_g1		TRINITY_DN118092_c0_g1	TRINITY_DN107000_c0_g1	TRINITY_DN41738_c2_g1			TRINITY_DN22299_c0_g1	TRINITY_DN11764_c7_g1
TRINITY_DN22470_c0_g1	TRINITY_DN70299_c2_g1	TRINITY_DN73340_c0_g1		TRINITY_DN428263_c0_g1	TRINITY_DN72898_c0_g1	TRINITY_DN56533_c3_g1			TRINITY_DN7988_c0_g1	TRINITY_DN9941_c5_g1
TRINITY_DN31183_c0_g1	TRINITY_DN239239_c1_g1	TRINITY_DN311496_c0_g1		TRINITY_DN9063_c0_g1	TRINITY_DN82697_c0_g1	TRINITY_DN55132_c1_g1			TRINITY_DN359465_c0_g1	TRINITY_DN4492_c9_g1
TRINITY_DN376848_c36_g1	TRINITY_DN32746_c1_g1	TRINITY_DN6366_c1_g1		TRINITY_DN3786_c0_g1	TRINITY_DN56110_c0_g1	TRINITY_DN1638_c1_g2			TRINITY_DN382736_c0_g1	TRINITY_DN2536_c1_g1
TRINITY_DN435451_c0_g1	TRINITY_DN29885_c0_g1	TRINITY_DN298760_c0_g1		TRINITY_DN879_c2_g1	TRINITY_DN39368_c0_g1	TRINITY_DN182809_c0_g1			TRINITY_DN31792_c0_g1	TRINITY_DN417166_c0_g1
TRINITY_DN9962_c0_g1	TRINITY_DN211703_c0_g1	TRINITY_DN42021_c0_g3		TRINITY_DN77877_c0_g2	TRINITY_DN39509_c0_g1	TRINITY_DN340606_c0_g1			TRINITY_DN33171_c0_g1	TRINITY_DN187629_c0_g1
TRINITY_DN60110_c0_g1	TRINITY_DN3550_c1_g2	TRINITY_DN170753_c0_g2		TRINITY_DN14755_c0_g1	TRINITY_DN90233_c0_g1	TRINITY_DN156105_c0_g1			TRINITY_DN71953_c2_g1	TRINITY_DN17399_c0_g1
TRINITY_DN30793_c0_g1	TRINITY_DN6068_c0_g1	TRINITY_DN93649_c0_g1		TRINITY_DN44349_c0_g1	TRINITY_DN20181_c0_g1	TRINITY_DN189024_c0_g1			TRINITY_DN101561_c1_g1	TRINITY_DN1662_c2_g1
TRINITY_DN3380_c0_g1	TRINITY_DN130682_c0_g1	TRINITY_DN317_c0_g1		TRINITY_DN19629_c0_g1	TRINITY_DN124578_c0_g1	TRINITY_DN41518_c0_g1			TRINITY_DN124102_c0_g1	TRINITY_DN56048_c0_g1
TRINITY_DN24878_c0_g1	TRINITY_DN101609_c0_g1	TRINITY_DN73483_c0_g1		TRINITY_DN132207_c0_g1	TRINITY_DN415215_c0_g1	TRINITY_DN326319_c0_g1			TRINITY_DN13170_c0_g1	TRINITY_DN11741_c2_g1
TRINITY_DN17083_c0_g1	TRINITY_DN76142_c0_g1	TRINITY_DN63152_c0_g1		TRINITY_DN1811_c7_g1	TRINITY_DN23951_c1_g1	TRINITY_DN321689_c0_g1			TRINITY_DN160235_c5_g1	TRINITY_DN39407_c0_g1
TRINITY_DN6150_c0_g1	TRINITY_DN84849_c0_g1	TRINITY_DN27364_c0_g2		TRINITY_DN272577_c0_g1	TRINITY_DN237108_c0_g1	TRINITY_DN60285_c0_g1			TRINITY_DN32150_c0_g1	TRINITY_DN23362_c0_g2
TRINITY_DN18131_c0_g1	TRINITY_DN622_c7_g1	TRINITY_DN2522_c0_g1		TRINITY_DN59599_c0_g1	TRINITY_DN24966_c0_g1	TRINITY_DN150417_c0_g1			TRINITY_DN289858_c0_g1	TRINITY_DN178986_c0_g1
TRINITY_DN2167_c0_g1	TRINITY_DN47974_c0_g1	TRINITY_DN2522_c0_g2		TRINITY_DN458562_c0_g1	TRINITY_DN71175_c0_g1	TRINITY_DN68167_c2_g1			TRINITY_DN271524_c0_g1	TRINITY_DN29175_c2_g1
TRINITY_DN8157_c0_g1	TRINITY_DN1668_c0_g2	TRINITY_DN34408_c0_g1		TRINITY_DN145962_c0_g1	TRINITY_DN53694_c0_g1	TRINITY_DN16661_c2_g3			TRINITY_DN235601_c0_g2	TRINITY_DN4344_c0_g1
TRINITY_DN10461_c0_g1	TRINITY_DN11878_c0_g1	TRINITY_DN10855_c0_g1		TRINITY_DN351768_c0_g1	TRINITY_DN12534_c0_g1	TRINITY_DN51359_c0_g1			TRINITY_DN6308_c0_g1	TRINITY_DN54480_c0_g2
TRINITY_DN206389_c0_g1	TRINITY_DN246098_c0_g1	TRINITY_DN28819_c0_g1		TRINITY_DN248137_c0_g1	TRINITY_DN48522_c0_g2	TRINITY_DN15484_c0_g1			TRINITY_DN256814_c0_g1	TRINITY_DN43562_c0_g1
TRINITY_DN6266_c0_g1	TRINITY_DN22537_c0_g1	TRINITY_DN2068_c0_g1		TRINITY_DN163198_c0_g1	TRINITY_DN254770_c0_g1	TRINITY_DN128136_c0_g1			TRINITY_DN191761_c0_g1	TRINITY_DN11021_c0_g1
TRINITY_DN544_c0_g1	TRINITY_DN45274_c0_g1	TRINITY_DN156170_c0_g1		TRINITY_DN68804_c0_g2	TRINITY_DN127873_c0_g1	TRINITY_DN26703_c0_g1			TRINITY_DN238442_c0_g1	TRINITY_DN5731_c0_g1
TRINITY_DN9249_c0_g1	TRINITY_DN66373_c0_g1	TRINITY_DN456927_c0_g1		TRINITY_DN460395_c0_g1	TRINITY_DN43159_c1_g2	TRINITY_DN72193_c0_g1			TRINITY_DN93463_c0_g1	TRINITY_DN1864_c0_g2
TRINITY_DN17037_c0_g1	TRINITY_DN49525_c0_g1	TRINITY_DN23085_c0_g1		TRINITY_DN315583_c0_g1	TRINITY_DN140148_c0_g1	TRINITY_DN403954_c0_g1			TRINITY_DN130722_c0_g1	TRINITY_DN73121_c0_g1
TRINITY_DN10387_c2_g1	TRINITY_DN118725_c1_g1	TRINITY_DN28_c0_g1		TRINITY_DN155185_c0_g1	TRINITY_DN6_c39_g2	TRINITY_DN11759_c15_g1			TRINITY_DN2327_c2_g1	TRINITY_DN57572_c0_g1
TRINITY_DN89808_c0_g1	TRINITY_DN6057_c1_g2	TRINITY_DN21938_c0_g1		TRINITY_DN110859_c0_g1	TRINITY_DN50665_c3_g1	TRINITY_DN105394_c0_g1			TRINITY_DN8930_c0_g1	TRINITY_DN6675_c0_g2
TRINITY_DN4521_c0_g1	TRINITY_DN26190_c1_g1	TRINITY_DN12472_c0_g2		TRINITY_DN346538_c0_g1	TRINITY_DN22481_c0_g1	TRINITY_DN15187_c1_g1			TRINITY_DN143467_c0_g1	TRINITY_DN24076_c0_g3
TRINITY_DN67123_c0_g2	TRINITY_DN98852_c0_g1	TRINITY_DN94142_c0_g1		TRINITY_DN8403_c8_g1	TRINITY_DN24051_c0_g2	TRINITY_DN377687_c0_g1			TRINITY_DN29696_c1_g1	TRINITY_DN47944_c0_g3
TRINITY_DN14812_c1_g1	TRINITY_DN102972_c0_g1	TRINITY_DN153322_c1_g1		TRINITY_DN373895_c0_g1	TRINITY_DN174338_c0_g1	TRINITY_DN13374_c0_g1			TRINITY_DN12914_c0_g1	TRINITY_DN12991_c0_g2
TRINITY_DN58482_c0_g1	TRINITY_DN66268_c0_g1	TRINITY_DN75902_c0_g1		TRINITY_DN45857_c1_g1	TRINITY_DN18087_c1_g1	TRINITY_DN180582_c0_g1			TRINITY_DN67007_c0_g2	TRINITY_DN6850_c0_g1
TRINITY_DN74583_c2_g1	TRINITY_DN119744_c5_g1	TRINITY_DN50772_c0_g1		TRINITY_DN199528_c0_g1	TRINITY_DN61638_c0_g1	TRINITY_DN32627_c1_g1			TRINITY_DN29236_c0_g1	TRINITY_DN14029_c0_g1
TRINITY_DN12534_c0_g1	TRINITY_DN278543_c0_g1	TRINITY_DN31993_c1_g1		TRINITY_DN263095_c0_g1	TRINITY_DN72565_c0_g1	TRINITY_DN373753_c0_g1			TRINITY_DN23676_c0_g1	TRINITY_DN13912_c0_g1
TRINITY_DN13009_c0_g1	TRINITY_DN29524_c0_g1	TRINITY_DN47427_c0_g2		TRINITY_DN494554_c0_g1	TRINITY_DN29975_c0_g1	TRINITY_DN6600_c1_g1			TRINITY_DN225932_c0_g1	TRINITY_DN18293_c0_g1
TRINITY_DN23299_c0_g2	TRINITY_DN37068_c0_g1	TRINITY_DN15559_c0_g1		TRINITY_DN10290_c0_g2	TRINITY_DN76499_c0_g1	TRINITY_DN348558_c0_g1			TRINITY_DN71733_c0_g1
TRINITY_DN126800_c0_g1	TRINITY_DN6111_c3_g1	TRINITY_DN90756_c0_g1		TRINITY_DN446786_c0_g1	TRINITY_DN41050_c0_g1	TRINITY_DN3832_c0_g2			TRINITY_DN388477_c0_g1
TRINITY_DN42797_c0_g1	TRINITY_DN4492_c24_g1	TRINITY_DN38481_c0_g1		TRINITY_DN465253_c0_g1	TRINITY_DN15828_c1_g1	TRINITY_DN73899_c0_g1			TRINITY_DN487863_c0_g1
TRINITY_DN35468_c1_g1	TRINITY_DN4492_c36_g2	TRINITY_DN2471_c0_g1		TRINITY_DN417096_c0_g1	TRINITY_DN39357_c0_g1	TRINITY_DN3832_c0_g1			TRINITY_DN216567_c0_g1
TRINITY_DN49528_c0_g1	TRINITY_DN153420_c1_g1	TRINITY_DN24728_c0_g1		TRINITY_DN119611_c0_g1	TRINITY_DN5432_c5_g2	TRINITY_DN5900_c0_g3			TRINITY_DN86654_c0_g1
TRINITY_DN515_c0_g2	TRINITY_DN636_c17_g1	TRINITY_DN29034_c0_g1		TRINITY_DN125883_c0_g3	TRINITY_DN109573_c0_g1	TRINITY_DN430659_c0_g1			TRINITY_DN461621_c0_g1
TRINITY_DN6283_c0_g1	TRINITY_DN6451_c1_g2	TRINITY_DN7726_c6_g1		TRINITY_DN200515_c0_g1	TRINITY_DN21023_c0_g1	TRINITY_DN232_c6_g1			TRINITY_DN30779_c0_g1
TRINITY_DN16962_c0_g1	TRINITY_DN1976_c3_g1	TRINITY_DN7960_c0_g1		TRINITY_DN157433_c0_g1	TRINITY_DN12009_c1_g1	TRINITY_DN81279_c0_g1			TRINITY_DN235608_c0_g1
TRINITY_DN169204_c1_g1	TRINITY_DN16830_c0_g1	TRINITY_DN761_c4_g1		TRINITY_DN306400_c0_g1	TRINITY_DN11130_c0_g1	TRINITY_DN65917_c0_g1			TRINITY_DN107365_c0_g1
TRINITY_DN16619_c0_g1	TRINITY_DN8315_c0_g1	TRINITY_DN29627_c1_g2		TRINITY_DN132836_c0_g1	TRINITY_DN6242_c1_g1	TRINITY_DN70489_c0_g1			TRINITY_DN21362_c0_g1
TRINITY_DN14085_c0_g1	TRINITY_DN19437_c0_g1	TRINITY_DN14015_c0_g2		TRINITY_DN73356_c0_g1	TRINITY_DN165677_c0_g1	TRINITY_DN223934_c0_g1			TRINITY_DN2713_c0_g1
TRINITY_DN83219_c0_g1	TRINITY_DN16251_c0_g1	TRINITY_DN32582_c0_g1		TRINITY_DN219677_c0_g1	TRINITY_DN20952_c0_g1	TRINITY_DN65632_c0_g1			TRINITY_DN15367_c0_g2
TRINITY_DN19980_c0_g1	TRINITY_DN168322_c0_g1	TRINITY_DN22714_c0_g1		TRINITY_DN169548_c0_g1	TRINITY_DN23415_c0_g1	TRINITY_DN160202_c1_g1			TRINITY_DN35323_c0_g2
TRINITY_DN22926_c0_g1	TRINITY_DN345631_c0_g1	TRINITY_DN17680_c0_g1		TRINITY_DN304491_c0_g1	TRINITY_DN154546_c0_g1	TRINITY_DN150206_c0_g1			TRINITY_DN248256_c0_g1
TRINITY_DN25999_c0_g1	TRINITY_DN24945_c1_g2	TRINITY_DN6574_c0_g1		TRINITY_DN135551_c0_g1	TRINITY_DN21208_c0_g1	TRINITY_DN477594_c0_g1			TRINITY_DN248256_c0_g2
TRINITY_DN25166_c0_g1	TRINITY_DN157_c0_g1	TRINITY_DN51537_c0_g1		TRINITY_DN34062_c0_g1	TRINITY_DN33384_c0_g1	TRINITY_DN7811_c0_g1			TRINITY_DN298466_c0_g1
TRINITY_DN73121_c0_g1	TRINITY_DN190755_c0_g2	TRINITY_DN71309_c0_g1		TRINITY_DN270411_c0_g1	TRINITY_DN269961_c0_g1	TRINITY_DN278950_c0_g1			TRINITY_DN18650_c2_g1
TRINITY_DN954_c0_g2	TRINITY_DN266946_c0_g1	TRINITY_DN7_c0_g2		TRINITY_DN46786_c0_g1	TRINITY_DN0_c2_g2	TRINITY_DN123044_c0_g1			TRINITY_DN98037_c1_g2
TRINITY_DN7758_c0_g1	TRINITY_DN14625_c1_g1	TRINITY_DN80857_c0_g1		TRINITY_DN355995_c0_g1	TRINITY_DN171660_c0_g1	TRINITY_DN31225_c0_g1			TRINITY_DN737_c0_g1
TRINITY_DN12557_c0_g2	TRINITY_DN7735_c0_g1	TRINITY_DN117216_c1_g2		TRINITY_DN427720_c0_g1	TRINITY_DN22666_c0_g1	TRINITY_DN10270_c0_g1			TRINITY_DN2248_c2_g1
TRINITY_DN26026_c0_g1	TRINITY_DN36655_c0_g1	TRINITY_DN6060_c1_g1		TRINITY_DN265746_c0_g1	TRINITY_DN114746_c0_g1	TRINITY_DN8643_c0_g1			TRINITY_DN26906_c0_g1
TRINITY_DN4277_c0_g1	TRINITY_DN7_c4_g1	TRINITY_DN399477_c0_g1		TRINITY_DN52654_c0_g1	TRINITY_DN41424_c0_g1	TRINITY_DN91706_c0_g1			TRINITY_DN14103_c0_g1
TRINITY_DN20309_c0_g1	TRINITY_DN9000_c0_g1	TRINITY_DN12255_c0_g1		TRINITY_DN346878_c0_g1	TRINITY_DN383355_c0_g1	TRINITY_DN168688_c0_g1			TRINITY_DN58266_c2_g1
TRINITY_DN11741_c1_g2	TRINITY_DN143354_c0_g1	TRINITY_DN26102_c0_g1		TRINITY_DN84151_c0_g1	TRINITY_DN97442_c0_g1	TRINITY_DN67005_c0_g1			TRINITY_DN49850_c1_g1
TRINITY_DN11895_c0_g1	TRINITY_DN6595_c1_g1	TRINITY_DN36711_c0_g1		TRINITY_DN183674_c0_g1	TRINITY_DN7038_c0_g1	TRINITY_DN86735_c0_g1			TRINITY_DN43_c12_g1
TRINITY_DN67798_c1_g1	TRINITY_DN27256_c18_g1	TRINITY_DN2209_c0_g3		TRINITY_DN304132_c0_g1	TRINITY_DN21571_c0_g3	TRINITY_DN354187_c0_g1			TRINITY_DN37884_c0_g3
TRINITY_DN33157_c0_g1	TRINITY_DN6323_c4_g1	TRINITY_DN16977_c4_g1		TRINITY_DN420698_c0_g1	TRINITY_DN440415_c0_g1	TRINITY_DN1988_c1_g1			TRINITY_DN52365_c0_g1
TRINITY_DN5577_c0_g1	TRINITY_DN6_c0_g2	TRINITY_DN44494_c0_g1		TRINITY_DN346412_c0_g1	TRINITY_DN26267_c0_g1	TRINITY_DN3754_c7_g1			TRINITY_DN144629_c1_g1
TRINITY_DN115582_c0_g1	TRINITY_DN78951_c0_g1	TRINITY_DN457200_c0_g1		TRINITY_DN78839_c0_g1	TRINITY_DN205075_c0_g1	TRINITY_DN198722_c0_g1			TRINITY_DN58377_c3_g1
TRINITY_DN1709_c0_g1	TRINITY_DN4854_c0_g1	TRINITY_DN337854_c0_g1		TRINITY_DN163080_c0_g1	TRINITY_DN5902_c0_g2	TRINITY_DN131317_c0_g1			TRINITY_DN151635_c0_g1
TRINITY_DN660_c3_g2	TRINITY_DN3572_c0_g2	TRINITY_DN17317_c0_g1		TRINITY_DN165632_c0_g1	TRINITY_DN27577_c0_g2	TRINITY_DN62368_c0_g1			TRINITY_DN155573_c0_g2
TRINITY_DN26481_c0_g2	TRINITY_DN44_c136_g1	TRINITY_DN28560_c0_g1		TRINITY_DN55632_c0_g1	TRINITY_DN170424_c0_g1	TRINITY_DN66534_c0_g2			TRINITY_DN3101_c1_g1
TRINITY_DN843_c0_g1	TRINITY_DN146581_c0_g1	TRINITY_DN14574_c0_g2		TRINITY_DN55356_c0_g1	TRINITY_DN23690_c1_g1	TRINITY_DN174636_c0_g1			TRINITY_DN26112_c0_g1
	TRINITY_DN53560_c0_g1	TRINITY_DN62931_c0_g1		TRINITY_DN8564_c0_g1	TRINITY_DN1367_c0_g1	TRINITY_DN69275_c0_g1			TRINITY_DN481355_c0_g1
	TRINITY_DN41067_c2_g1	TRINITY_DN10461_c0_g2		TRINITY_DN394701_c0_g1	TRINITY_DN304079_c0_g1	TRINITY_DN73836_c0_g1			TRINITY_DN22241_c0_g1
	TRINITY_DN48038_c0_g1	TRINITY_DN9706_c1_g1		TRINITY_DN305914_c0_g1	TRINITY_DN146914_c0_g1	TRINITY_DN293747_c0_g1			TRINITY_DN14504_c1_g1
	TRINITY_DN29605_c0_g1	TRINITY_DN103160_c0_g2		TRINITY_DN285361_c0_g1	TRINITY_DN269881_c0_g1	TRINITY_DN202623_c0_g1			TRINITY_DN19687_c0_g1
	TRINITY_DN2427_c2_g2	TRINITY_DN13915_c2_g3		TRINITY_DN13192_c0_g1	TRINITY_DN112303_c0_g1	TRINITY_DN8138_c1_g1			TRINITY_DN72835_c0_g1
	TRINITY_DN155333_c2_g1	TRINITY_DN9466_c0_g2		TRINITY_DN65820_c0_g1	TRINITY_DN139019_c0_g1	TRINITY_DN87582_c0_g2			TRINITY_DN422854_c0_g1
	TRINITY_DN149331_c0_g1	TRINITY_DN9466_c0_g3		TRINITY_DN689_c1_g3	TRINITY_DN93072_c0_g3	TRINITY_DN98_c1_g1			TRINITY_DN337953_c0_g1
	TRINITY_DN38330_c0_g1	TRINITY_DN182356_c0_g1		TRINITY_DN420041_c0_g1	TRINITY_DN234712_c0_g1	TRINITY_DN166285_c0_g1			TRINITY_DN18587_c1_g1
	TRINITY_DN256050_c0_g1	TRINITY_DN25689_c0_g2		TRINITY_DN279581_c0_g1	TRINITY_DN23309_c1_g3	TRINITY_DN311441_c0_g1			TRINITY_DN331_c1_g1
	TRINITY_DN49835_c0_g1	TRINITY_DN4061_c0_g2		TRINITY_DN72307_c0_g1	TRINITY_DN422763_c0_g1	TRINITY_DN58101_c1_g1			TRINITY_DN69584_c1_g2
	TRINITY_DN11610_c0_g1	TRINITY_DN3936_c0_g1		TRINITY_DN418593_c0_g1	TRINITY_DN183030_c0_g1	TRINITY_DN233397_c0_g1			TRINITY_DN49371_c0_g1
	TRINITY_DN69160_c0_g1	TRINITY_DN5_c0_g1		TRINITY_DN421153_c0_g1	TRINITY_DN34408_c0_g1	TRINITY_DN7699_c0_g1			TRINITY_DN3458_c0_g1
	TRINITY_DN7287_c0_g1	TRINITY_DN5397_c0_g2		TRINITY_DN390703_c0_g1	TRINITY_DN31848_c0_g1	TRINITY_DN480232_c0_g1			TRINITY_DN194769_c0_g1
	TRINITY_DN6081_c2_g1	TRINITY_DN6658_c1_g1		TRINITY_DN422988_c0_g1	TRINITY_DN110480_c0_g1	TRINITY_DN76181_c0_g1			TRINITY_DN76002_c0_g1
	TRINITY_DN181822_c0_g1	TRINITY_DN356431_c0_g1		TRINITY_DN26514_c0_g1	TRINITY_DN60640_c0_g1	TRINITY_DN40953_c0_g1			TRINITY_DN14764_c0_g1
	TRINITY_DN22198_c0_g1	TRINITY_DN5810_c0_g1		TRINITY_DN54739_c1_g1	TRINITY_DN2068_c0_g1	TRINITY_DN150467_c0_g1			TRINITY_DN190455_c1_g1
	TRINITY_DN25040_c0_g1	TRINITY_DN337460_c0_g1		TRINITY_DN7948_c0_g1	TRINITY_DN26202_c0_g2	TRINITY_DN85151_c0_g1			TRINITY_DN367163_c0_g1
	TRINITY_DN203645_c0_g1	TRINITY_DN14675_c0_g1		TRINITY_DN495577_c0_g1	TRINITY_DN147665_c0_g1	TRINITY_DN139682_c0_g1			TRINITY_DN36344_c0_g1
	TRINITY_DN17693_c0_g1	TRINITY_DN8395_c0_g1		TRINITY_DN98535_c0_g1	TRINITY_DN195697_c0_g1	TRINITY_DN278329_c0_g1			TRINITY_DN36212_c0_g2
	TRINITY_DN11830_c0_g1	TRINITY_DN422261_c0_g1		TRINITY_DN322653_c0_g1	TRINITY_DN22116_c0_g2	TRINITY_DN201213_c0_g1			TRINITY_DN90199_c0_g1
	TRINITY_DN34547_c1_g1	TRINITY_DN10987_c0_g1		TRINITY_DN214682_c0_g1	TRINITY_DN47690_c0_g1	TRINITY_DN4897_c0_g2			TRINITY_DN181973_c0_g2
	TRINITY_DN170753_c0_g3	TRINITY_DN4411_c0_g1		TRINITY_DN139834_c0_g1	TRINITY_DN387361_c0_g1	TRINITY_DN19867_c0_g2			TRINITY_DN65245_c0_g1
	TRINITY_DN21836_c1_g1	TRINITY_DN6238_c0_g1		TRINITY_DN103017_c0_g1	TRINITY_DN5544_c0_g1	TRINITY_DN343431_c0_g1			TRINITY_DN1273_c0_g1
	TRINITY_DN387361_c0_g1	TRINITY_DN12972_c0_g1		TRINITY_DN1499_c1_g1	TRINITY_DN83688_c0_g1	TRINITY_DN374222_c0_g1			TRINITY_DN296054_c0_g1
	TRINITY_DN85875_c0_g1	TRINITY_DN370713_c0_g1		TRINITY_DN300576_c0_g1	TRINITY_DN20681_c1_g2	TRINITY_DN89506_c0_g1			TRINITY_DN125555_c0_g1
	TRINITY_DN58490_c1_g1	TRINITY_DN445012_c0_g1		TRINITY_DN420947_c0_g1	TRINITY_DN5879_c0_g1	TRINITY_DN168400_c0_g1			TRINITY_DN14289_c6_g1
	TRINITY_DN18510_c0_g2	TRINITY_DN9835_c0_g2		TRINITY_DN383605_c0_g1	TRINITY_DN180664_c0_g1	TRINITY_DN35376_c0_g1			TRINITY_DN31836_c0_g1
	TRINITY_DN303411_c0_g1	TRINITY_DN47524_c0_g1		TRINITY_DN47817_c0_g1	TRINITY_DN21535_c1_g2	TRINITY_DN21171_c0_g2			TRINITY_DN9633_c0_g1
	TRINITY_DN439308_c0_g1	TRINITY_DN14705_c0_g1		TRINITY_DN14676_c0_g1	TRINITY_DN83353_c0_g1	TRINITY_DN372504_c0_g1			TRINITY_DN271105_c0_g1
	TRINITY_DN204710_c0_g1	TRINITY_DN438490_c0_g1		TRINITY_DN461787_c0_g1	TRINITY_DN27890_c1_g1	TRINITY_DN448678_c0_g1			TRINITY_DN360343_c0_g1
	TRINITY_DN179822_c0_g1	TRINITY_DN11458_c0_g1		TRINITY_DN107677_c0_g1	TRINITY_DN346099_c0_g1	TRINITY_DN56139_c0_g1			TRINITY_DN269943_c0_g1
	TRINITY_DN2427_c0_g1	TRINITY_DN7287_c0_g3		TRINITY_DN45762_c0_g4	TRINITY_DN40442_c0_g1	TRINITY_DN429630_c0_g1			TRINITY_DN390598_c0_g1
	TRINITY_DN819_c18_g1	TRINITY_DN274755_c0_g1		TRINITY_DN80120_c0_g1	TRINITY_DN879_c0_g1	TRINITY_DN75793_c2_g1			TRINITY_DN128168_c0_g2
	TRINITY_DN13991_c0_g1	TRINITY_DN116817_c0_g1		TRINITY_DN13009_c0_g2	TRINITY_DN879_c0_g2	TRINITY_DN409497_c0_g1			TRINITY_DN363034_c0_g1
	TRINITY_DN3500_c0_g1	TRINITY_DN32764_c0_g1		TRINITY_DN116190_c0_g1	TRINITY_DN110783_c1_g3	TRINITY_DN232410_c0_g1			TRINITY_DN345891_c0_g1
	TRINITY_DN12621_c0_g1	TRINITY_DN8190_c0_g1		TRINITY_DN80040_c0_g6	TRINITY_DN16577_c0_g1	TRINITY_DN10231_c0_g1			TRINITY_DN57972_c0_g1
	TRINITY_DN25447_c0_g1	TRINITY_DN3786_c0_g1		TRINITY_DN248813_c0_g1	TRINITY_DN2069_c2_g1	TRINITY_DN352162_c0_g1			TRINITY_DN67203_c0_g1
	TRINITY_DN4013_c13_g1	TRINITY_DN33696_c0_g1		TRINITY_DN40897_c0_g1	TRINITY_DN2069_c2_g2	TRINITY_DN334707_c0_g1			TRINITY_DN401587_c0_g1
	TRINITY_DN1638_c43_g1	TRINITY_DN37673_c0_g1		TRINITY_DN145887_c0_g1	TRINITY_DN49568_c2_g1	TRINITY_DN12740_c0_g2			TRINITY_DN13441_c0_g1
	TRINITY_DN75863_c0_g2	TRINITY_DN55356_c0_g1		TRINITY_DN350158_c0_g1	TRINITY_DN10679_c0_g1	TRINITY_DN302252_c0_g1			TRINITY_DN62114_c1_g1
	TRINITY_DN220322_c0_g1	TRINITY_DN90219_c0_g1		TRINITY_DN486019_c0_g1	TRINITY_DN39973_c0_g1	TRINITY_DN154650_c0_g1			TRINITY_DN116179_c0_g1
	TRINITY_DN15181_c0_g2	TRINITY_DN8440_c0_g1		TRINITY_DN152429_c0_g1	TRINITY_DN113270_c0_g1	TRINITY_DN143232_c0_g1			TRINITY_DN87820_c0_g1
	TRINITY_DN27890_c0_g1	TRINITY_DN25368_c1_g1		TRINITY_DN8476_c0_g1	TRINITY_DN18191_c0_g1	TRINITY_DN85364_c0_g1			TRINITY_DN62238_c0_g4
	TRINITY_DN67595_c0_g1	TRINITY_DN43091_c0_g1		TRINITY_DN303846_c0_g1	TRINITY_DN26012_c0_g1	TRINITY_DN266488_c0_g1			TRINITY_DN4902_c7_g1
	TRINITY_DN15181_c0_g1	TRINITY_DN59546_c0_g1		TRINITY_DN390685_c0_g1	TRINITY_DN33378_c0_g2	TRINITY_DN134145_c0_g1			TRINITY_DN453883_c0_g1
	TRINITY_DN7282_c0_g2	TRINITY_DN39043_c0_g1		TRINITY_DN207679_c0_g1	TRINITY_DN761_c4_g1	TRINITY_DN182584_c1_g1			TRINITY_DN3969_c0_g2
	TRINITY_DN7807_c0_g1	TRINITY_DN35681_c0_g1		TRINITY_DN423835_c0_g1	TRINITY_DN223670_c0_g1	TRINITY_DN404764_c0_g1			TRINITY_DN16244_c0_g1
	TRINITY_DN13594_c0_g5	TRINITY_DN165487_c0_g1		TRINITY_DN427706_c0_g1	TRINITY_DN345631_c0_g1	TRINITY_DN298760_c0_g1			TRINITY_DN62953_c1_g1
	TRINITY_DN147758_c0_g1	TRINITY_DN17550_c0_g1		TRINITY_DN50362_c0_g1	TRINITY_DN6595_c1_g1	TRINITY_DN385619_c0_g1			TRINITY_DN10713_c0_g1
	TRINITY_DN18100_c0_g1	TRINITY_DN9907_c6_g1		TRINITY_DN429234_c0_g1	TRINITY_DN29410_c0_g1	TRINITY_DN73278_c3_g1			TRINITY_DN24689_c0_g1
	TRINITY_DN251710_c0_g2	TRINITY_DN128_c5_g1		TRINITY_DN373693_c0_g1	TRINITY_DN156512_c0_g1	TRINITY_DN320134_c0_g1			TRINITY_DN23353_c0_g1
	TRINITY_DN9941_c5_g1	TRINITY_DN161058_c0_g1		TRINITY_DN9593_c0_g1	TRINITY_DN21695_c2_g1	TRINITY_DN94525_c0_g1			TRINITY_DN460178_c0_g1
	TRINITY_DN2952_c1_g1	TRINITY_DN18317_c2_g1		TRINITY_DN66581_c0_g1	TRINITY_DN45909_c0_g2	TRINITY_DN39696_c0_g1			TRINITY_DN1724_c0_g1
	TRINITY_DN23111_c0_g1	TRINITY_DN51260_c0_g1		TRINITY_DN29321_c0_g1	TRINITY_DN28919_c0_g1	TRINITY_DN834_c5_g1			TRINITY_DN203791_c0_g1
	TRINITY_DN36883_c0_g1	TRINITY_DN121184_c1_g1		TRINITY_DN179444_c0_g1	TRINITY_DN105718_c1_g1	TRINITY_DN125883_c0_g2			TRINITY_DN2742_c1_g1
	TRINITY_DN636_c19_g1	TRINITY_DN17248_c0_g2		TRINITY_DN136584_c0_g1	TRINITY_DN60618_c0_g1	TRINITY_DN489392_c0_g1			TRINITY_DN155561_c0_g1
	TRINITY_DN124719_c0_g1	TRINITY_DN94422_c1_g1		TRINITY_DN304505_c0_g1	TRINITY_DN46964_c0_g1	TRINITY_DN33235_c0_g1			TRINITY_DN32473_c0_g1
	TRINITY_DN36444_c0_g1	TRINITY_DN85236_c0_g1		TRINITY_DN24930_c0_g1	TRINITY_DN11578_c3_g1	TRINITY_DN33799_c0_g1			TRINITY_DN220797_c0_g2
	TRINITY_DN388790_c0_g1	TRINITY_DN21940_c0_g1		TRINITY_DN269978_c0_g1	TRINITY_DN17405_c0_g1	TRINITY_DN2522_c0_g1			TRINITY_DN11443_c1_g2
	TRINITY_DN176962_c0_g1	TRINITY_DN42349_c0_g3		TRINITY_DN197372_c0_g1	TRINITY_DN127920_c0_g2	TRINITY_DN2522_c0_g2			TRINITY_DN5638_c0_g2
	TRINITY_DN39244_c0_g1	TRINITY_DN20461_c5_g1		TRINITY_DN25234_c2_g1	TRINITY_DN136609_c0_g1	TRINITY_DN108348_c0_g1			TRINITY_DN46206_c0_g1
	TRINITY_DN24878_c1_g1	TRINITY_DN21263_c1_g3		TRINITY_DN25564_c0_g1	TRINITY_DN325_c3_g1	TRINITY_DN80286_c0_g1			TRINITY_DN77633_c0_g1
	TRINITY_DN22625_c0_g1	TRINITY_DN9902_c9_g1		TRINITY_DN35733_c0_g4	TRINITY_DN325_c3_g2	TRINITY_DN20028_c0_g1			TRINITY_DN220975_c0_g1
	TRINITY_DN13683_c0_g1	TRINITY_DN132461_c0_g1		TRINITY_DN409956_c0_g1	TRINITY_DN56646_c2_g1	TRINITY_DN46_c1_g1			TRINITY_DN351220_c0_g1
	TRINITY_DN6_c2_g2	TRINITY_DN2084_c0_g3		TRINITY_DN471413_c0_g1	TRINITY_DN28207_c0_g1	TRINITY_DN50368_c0_g1			TRINITY_DN1964_c8_g1
	TRINITY_DN6356_c0_g3	TRINITY_DN2084_c0_g1		TRINITY_DN118633_c0_g1	TRINITY_DN124023_c0_g1	TRINITY_DN110253_c0_g2			TRINITY_DN81238_c0_g1
	TRINITY_DN7811_c0_g1	TRINITY_DN258695_c0_g1		TRINITY_DN375246_c0_g1	TRINITY_DN131986_c0_g1	TRINITY_DN338132_c0_g1			TRINITY_DN202229_c0_g1
	TRINITY_DN21929_c1_g1	TRINITY_DN28033_c0_g2		TRINITY_DN371734_c0_g1	TRINITY_DN17165_c0_g1	TRINITY_DN417222_c0_g1			TRINITY_DN186272_c0_g2
	TRINITY_DN143671_c0_g1	TRINITY_DN6034_c2_g1		TRINITY_DN216959_c0_g1	TRINITY_DN52672_c0_g1	TRINITY_DN36535_c0_g1			TRINITY_DN28247_c0_g2
	TRINITY_DN110261_c0_g1	TRINITY_DN70139_c0_g1		TRINITY_DN21970_c0_g1	TRINITY_DN10473_c0_g1	TRINITY_DN59439_c0_g1			TRINITY_DN134722_c0_g1
	TRINITY_DN144302_c0_g1	TRINITY_DN14725_c0_g1		TRINITY_DN18712_c0_g1	TRINITY_DN343267_c0_g1	TRINITY_DN12700_c2_g1			TRINITY_DN483830_c0_g1
	TRINITY_DN5938_c0_g1	TRINITY_DN23353_c1_g1		TRINITY_DN156041_c0_g1	TRINITY_DN374015_c0_g1	TRINITY_DN120166_c4_g1			TRINITY_DN36117_c0_g1
	TRINITY_DN7008_c0_g1	TRINITY_DN148951_c0_g1		TRINITY_DN244424_c0_g1	TRINITY_DN221960_c0_g1	TRINITY_DN215738_c0_g1			TRINITY_DN29041_c0_g1
	TRINITY_DN12089_c0_g1	TRINITY_DN26249_c1_g3		TRINITY_DN125883_c2_g1	TRINITY_DN3857_c1_g2	TRINITY_DN83866_c0_g2			TRINITY_DN21773_c1_g1
	TRINITY_DN4914_c13_g4	TRINITY_DN51760_c0_g1		TRINITY_DN298200_c0_g1	TRINITY_DN342_c0_g1	TRINITY_DN77223_c1_g1			TRINITY_DN8409_c1_g1
	TRINITY_DN39903_c0_g1	TRINITY_DN72259_c0_g1		TRINITY_DN320045_c0_g1	TRINITY_DN195277_c0_g1	TRINITY_DN88974_c0_g1			TRINITY_DN252484_c0_g1
	TRINITY_DN337388_c0_g1	TRINITY_DN14127_c1_g1		TRINITY_DN380059_c0_g1	TRINITY_DN9455_c0_g2	TRINITY_DN157868_c0_g1			TRINITY_DN202574_c0_g1
	TRINITY_DN24816_c2_g1	TRINITY_DN40940_c0_g1		TRINITY_DN315237_c0_g1	TRINITY_DN287257_c0_g1	TRINITY_DN389239_c0_g1			TRINITY_DN18117_c0_g1
	TRINITY_DN2445_c1_g1	TRINITY_DN869_c2_g1			TRINITY_DN76948_c0_g1	TRINITY_DN233559_c0_g1			TRINITY_DN1143_c1_g1
	TRINITY_DN59734_c1_g1	TRINITY_DN139969_c0_g1			TRINITY_DN23_c0_g1	TRINITY_DN11963_c0_g1			TRINITY_DN103042_c0_g1
	TRINITY_DN934_c0_g2	TRINITY_DN101605_c0_g1			TRINITY_DN1638_c10_g1	TRINITY_DN133018_c0_g1			TRINITY_DN39087_c0_g1
	TRINITY_DN1673_c4_g2	TRINITY_DN811_c2_g2			TRINITY_DN1385_c1_g1	TRINITY_DN1273_c9_g1			TRINITY_DN488896_c0_g1
	TRINITY_DN83908_c0_g1	TRINITY_DN103782_c0_g1			TRINITY_DN9262_c5_g1	TRINITY_DN367595_c0_g1			TRINITY_DN13201_c0_g1
	TRINITY_DN115486_c2_g1	TRINITY_DN134266_c0_g1			TRINITY_DN35224_c0_g1	TRINITY_DN17615_c1_g2			TRINITY_DN9109_c0_g1
	TRINITY_DN18899_c0_g1	TRINITY_DN15170_c0_g2			TRINITY_DN10094_c0_g1	TRINITY_DN79768_c0_g1			TRINITY_DN18969_c0_g1
	TRINITY_DN699_c10_g1	TRINITY_DN105553_c0_g3			TRINITY_DN9505_c11_g1	TRINITY_DN414158_c0_g1			TRINITY_DN376848_c36_g1
	TRINITY_DN3813_c0_g1	TRINITY_DN393560_c0_g1			TRINITY_DN105239_c0_g1	TRINITY_DN44650_c1_g2			TRINITY_DN10095_c3_g1
	TRINITY_DN36300_c0_g1	TRINITY_DN15783_c0_g1			TRINITY_DN115422_c2_g5	TRINITY_DN461673_c0_g1			TRINITY_DN263309_c0_g1
	TRINITY_DN40240_c0_g1	TRINITY_DN3123_c0_g1			TRINITY_DN9466_c0_g3	TRINITY_DN196893_c0_g1			TRINITY_DN64532_c0_g1
	TRINITY_DN24722_c0_g1	TRINITY_DN237147_c0_g1			TRINITY_DN16340_c0_g1	TRINITY_DN213250_c0_g1			TRINITY_DN12804_c0_g1
	TRINITY_DN125170_c0_g1	TRINITY_DN38035_c0_g1			TRINITY_DN109128_c0_g1	TRINITY_DN114443_c0_g1			TRINITY_DN62934_c0_g1
	TRINITY_DN301_c2_g1	TRINITY_DN46416_c1_g1			TRINITY_DN51935_c0_g2	TRINITY_DN56771_c0_g1			TRINITY_DN63299_c0_g1
	TRINITY_DN6595_c10_g1	TRINITY_DN6675_c0_g1			TRINITY_DN8190_c2_g1	TRINITY_DN81264_c0_g1			TRINITY_DN819_c18_g1
	TRINITY_DN6_c39_g1	TRINITY_DN69707_c1_g3			TRINITY_DN151282_c0_g1	TRINITY_DN16472_c0_g2			TRINITY_DN573_c1_g1
	TRINITY_DN13290_c0_g1	TRINITY_DN8082_c0_g1			TRINITY_DN2427_c1_g2	TRINITY_DN132135_c0_g1			TRINITY_DN84504_c3_g1
	TRINITY_DN27486_c0_g1	TRINITY_DN75497_c2_g3			TRINITY_DN12865_c0_g1	TRINITY_DN187222_c0_g1			TRINITY_DN7475_c19_g1
	TRINITY_DN201395_c0_g1	TRINITY_DN377969_c0_g1			TRINITY_DN93764_c0_g1	TRINITY_DN22119_c0_g1			TRINITY_DN7190_c1_g2
	TRINITY_DN72058_c0_g1	TRINITY_DN8928_c6_g1			TRINITY_DN53236_c0_g1	TRINITY_DN418679_c0_g1			TRINITY_DN200428_c0_g1
	TRINITY_DN2865_c3_g1	TRINITY_DN33106_c1_g1			TRINITY_DN36389_c0_g1	TRINITY_DN34951_c0_g1			TRINITY_DN5082_c0_g1
	TRINITY_DN7678_c1_g1	TRINITY_DN78839_c0_g1			TRINITY_DN111137_c0_g1	TRINITY_DN36213_c0_g1			TRINITY_DN1657_c0_g2
	TRINITY_DN195_c0_g1	TRINITY_DN1321_c3_g1			TRINITY_DN14918_c0_g1	TRINITY_DN40281_c1_g1			TRINITY_DN160832_c0_g1
	TRINITY_DN80377_c0_g5	TRINITY_DN154460_c0_g1			TRINITY_DN32627_c0_g1	TRINITY_DN22637_c0_g2			TRINITY_DN49025_c0_g1
	TRINITY_DN80377_c0_g1	TRINITY_DN39244_c1_g4			TRINITY_DN8026_c1_g1	TRINITY_DN36067_c0_g1			TRINITY_DN15687_c0_g1
	TRINITY_DN45532_c0_g1	TRINITY_DN114066_c1_g1			TRINITY_DN46978_c0_g1	TRINITY_DN280529_c0_g1			TRINITY_DN4559_c0_g1
	TRINITY_DN23353_c0_g1	TRINITY_DN1529_c2_g1			TRINITY_DN32473_c0_g1	TRINITY_DN109178_c0_g1			TRINITY_DN8497_c0_g1
	TRINITY_DN69346_c0_g1	TRINITY_DN424_c0_g1			TRINITY_DN111415_c0_g1	TRINITY_DN15310_c2_g1			TRINITY_DN78459_c0_g1
	TRINITY_DN52650_c0_g1				TRINITY_DN441361_c0_g1	TRINITY_DN111785_c0_g4			TRINITY_DN160104_c0_g1
	TRINITY_DN834_c8_g1				TRINITY_DN118725_c3_g1	TRINITY_DN102714_c0_g2			TRINITY_DN109205_c0_g2
	TRINITY_DN2101_c6_g1				TRINITY_DN32712_c0_g1	TRINITY_DN341305_c0_g1			TRINITY_DN31215_c0_g1
	TRINITY_DN9363_c0_g1				TRINITY_DN98447_c0_g1	TRINITY_DN18617_c0_g1			TRINITY_DN301211_c0_g1
	TRINITY_DN44_c81_g1				TRINITY_DN32599_c0_g2	TRINITY_DN390490_c0_g1			TRINITY_DN405_c1_g1
	TRINITY_DN69735_c0_g1				TRINITY_DN11199_c0_g3	TRINITY_DN328689_c0_g1			TRINITY_DN298992_c0_g1
	TRINITY_DN3644_c0_g1				TRINITY_DN69374_c0_g1	TRINITY_DN2036_c16_g1			TRINITY_DN156536_c0_g1
	TRINITY_DN5395_c0_g1				TRINITY_DN202137_c0_g1	TRINITY_DN418306_c0_g1			TRINITY_DN33953_c0_g1
	TRINITY_DN5381_c1_g1				TRINITY_DN2978_c2_g1	TRINITY_DN107975_c0_g1			TRINITY_DN5437_c0_g2
	TRINITY_DN2570_c0_g1				TRINITY_DN17990_c1_g1	TRINITY_DN211915_c0_g1			TRINITY_DN16504_c0_g1
	TRINITY_DN4566_c0_g1				TRINITY_DN337356_c0_g1	TRINITY_DN170616_c0_g1			TRINITY_DN14263_c0_g1
	TRINITY_DN2435_c4_g2				TRINITY_DN115738_c0_g1	TRINITY_DN91451_c0_g1			TRINITY_DN65942_c1_g1
	TRINITY_DN6_c9_g1				TRINITY_DN25907_c7_g1	TRINITY_DN323956_c0_g1			TRINITY_DN239050_c0_g1
	TRINITY_DN51066_c0_g1				TRINITY_DN22701_c0_g1	TRINITY_DN406098_c0_g1			TRINITY_DN143031_c0_g1
	TRINITY_DN94635_c0_g1				TRINITY_DN25827_c0_g1	TRINITY_DN6536_c0_g2			TRINITY_DN146980_c0_g1
	TRINITY_DN746_c1_g1				TRINITY_DN98012_c0_g1	TRINITY_DN250812_c0_g1			TRINITY_DN3435_c0_g2
	TRINITY_DN699_c12_g1				TRINITY_DN14812_c1_g1	TRINITY_DN87291_c0_g1			TRINITY_DN49394_c0_g1
	TRINITY_DN35188_c0_g1				TRINITY_DN357683_c0_g1	TRINITY_DN27401_c0_g1			TRINITY_DN317_c1_g1
	TRINITY_DN11649_c0_g4				TRINITY_DN432926_c0_g1	TRINITY_DN53755_c0_g1			TRINITY_DN23009_c1_g1
	TRINITY_DN31173_c0_g1				TRINITY_DN421584_c0_g1	TRINITY_DN186433_c0_g1			TRINITY_DN380550_c0_g1
	TRINITY_DN47826_c0_g1				TRINITY_DN94635_c0_g1	TRINITY_DN249237_c0_g1			TRINITY_DN4578_c1_g2
	TRINITY_DN47160_c1_g1				TRINITY_DN52326_c0_g2	TRINITY_DN150059_c0_g1			TRINITY_DN160406_c0_g1
	TRINITY_DN36178_c0_g1				TRINITY_DN210962_c0_g1	TRINITY_DN65756_c0_g3			TRINITY_DN399867_c0_g1
	TRINITY_DN699_c0_g1				TRINITY_DN34221_c0_g1	TRINITY_DN19926_c0_g1			TRINITY_DN478480_c0_g1
	TRINITY_DN38795_c0_g1				TRINITY_DN14870_c0_g1	TRINITY_DN59615_c0_g1			TRINITY_DN1629_c0_g1
	TRINITY_DN699_c0_g2				TRINITY_DN60751_c0_g1	TRINITY_DN80408_c1_g1			TRINITY_DN20007_c0_g2
	TRINITY_DN38795_c0_g2				TRINITY_DN169204_c1_g1	TRINITY_DN191138_c0_g1			TRINITY_DN251_c1_g1
	TRINITY_DN175957_c0_g1				TRINITY_DN173416_c0_g1	TRINITY_DN76335_c0_g1			TRINITY_DN69136_c0_g1
	TRINITY_DN19378_c0_g1				TRINITY_DN43038_c3_g1	TRINITY_DN954_c2_g1			TRINITY_DN133086_c0_g1
	TRINITY_DN9260_c1_g1				TRINITY_DN75961_c0_g1	TRINITY_DN21230_c0_g1			TRINITY_DN59585_c0_g1
	TRINITY_DN13327_c1_g1				TRINITY_DN66102_c0_g1	TRINITY_DN37377_c0_g1			TRINITY_DN737_c1_g2
	TRINITY_DN224_c7_g1				TRINITY_DN1680_c1_g1	TRINITY_DN177873_c0_g1			TRINITY_DN169081_c0_g1
	TRINITY_DN2435_c2_g1				TRINITY_DN43486_c1_g2	TRINITY_DN301209_c0_g1			TRINITY_DN696_c2_g1
	TRINITY_DN205210_c0_g1				TRINITY_DN367256_c0_g1	TRINITY_DN59987_c0_g1			TRINITY_DN1286_c2_g1
	TRINITY_DN14813_c0_g1				TRINITY_DN4641_c0_g1	TRINITY_DN348082_c0_g1			TRINITY_DN421190_c0_g1
	TRINITY_DN8327_c0_g2				TRINITY_DN122088_c0_g1	TRINITY_DN12665_c2_g1			TRINITY_DN187115_c0_g1
	TRINITY_DN4559_c2_g1				TRINITY_DN245908_c0_g1	TRINITY_DN303288_c0_g1			TRINITY_DN25244_c0_g2
	TRINITY_DN4246_c0_g1				TRINITY_DN219959_c2_g1	TRINITY_DN457200_c0_g1			TRINITY_DN12517_c0_g1
	TRINITY_DN1673_c46_g1				TRINITY_DN65362_c0_g1	TRINITY_DN337854_c0_g1			TRINITY_DN1367_c3_g2
	TRINITY_DN5437_c1_g1				TRINITY_DN67889_c2_g1	TRINITY_DN68041_c7_g1			TRINITY_DN119597_c1_g3
	TRINITY_DN82_c70_g1				TRINITY_DN2445_c7_g2	TRINITY_DN13739_c0_g2			TRINITY_DN22500_c4_g1
	TRINITY_DN234512_c0_g1				TRINITY_DN18871_c0_g1	TRINITY_DN92903_c0_g1			TRINITY_DN111681_c1_g1
	TRINITY_DN57826_c1_g1				TRINITY_DN410_c3_g2	TRINITY_DN27157_c1_g1			TRINITY_DN366910_c0_g1
	TRINITY_DN53628_c0_g1				TRINITY_DN33572_c0_g1	TRINITY_DN153207_c0_g1			TRINITY_DN60081_c1_g1
	TRINITY_DN11762_c0_g1				TRINITY_DN43091_c0_g1	TRINITY_DN39697_c0_g1			TRINITY_DN342448_c0_g1
	TRINITY_DN435_c9_g2				TRINITY_DN10917_c0_g1	TRINITY_DN52456_c0_g1			TRINITY_DN51557_c0_g1
	TRINITY_DN43793_c0_g1				TRINITY_DN1780_c3_g1	TRINITY_DN80082_c0_g2			TRINITY_DN13828_c1_g1
	TRINITY_DN29282_c0_g1				TRINITY_DN26511_c0_g1	TRINITY_DN231739_c0_g1			TRINITY_DN49850_c0_g1
	TRINITY_DN50531_c0_g1				TRINITY_DN3003_c0_g1	TRINITY_DN213969_c0_g1			TRINITY_DN156214_c0_g1
	TRINITY_DN33241_c0_g1				TRINITY_DN122218_c0_g1	TRINITY_DN52445_c0_g1			TRINITY_DN30159_c0_g2
	TRINITY_DN5769_c0_g1				TRINITY_DN97328_c0_g1	TRINITY_DN47196_c0_g1			TRINITY_DN432055_c0_g1
	TRINITY_DN8166_c0_g1				TRINITY_DN1638_c15_g2	TRINITY_DN300586_c0_g1			TRINITY_DN72572_c0_g1
	TRINITY_DN77623_c0_g1				TRINITY_DN200791_c0_g1	TRINITY_DN69934_c0_g1			TRINITY_DN11711_c0_g1
	TRINITY_DN281101_c0_g1				TRINITY_DN31204_c0_g1	TRINITY_DN16886_c0_g2			TRINITY_DN416969_c0_g1
	TRINITY_DN138392_c0_g1				TRINITY_DN35792_c0_g1	TRINITY_DN73102_c0_g2			TRINITY_DN73700_c0_g1
	TRINITY_DN21487_c0_g1				TRINITY_DN55667_c0_g1	TRINITY_DN166714_c0_g1			TRINITY_DN17477_c0_g1
	TRINITY_DN136647_c0_g1				TRINITY_DN83231_c0_g1	TRINITY_DN249794_c0_g1			TRINITY_DN1507_c7_g1
	TRINITY_DN23066_c0_g1				TRINITY_DN7282_c0_g2	TRINITY_DN91657_c0_g1			TRINITY_DN14737_c0_g1
	TRINITY_DN8219_c0_g1				TRINITY_DN153602_c0_g2	TRINITY_DN449698_c0_g1			TRINITY_DN14414_c0_g1
	TRINITY_DN30133_c0_g1				TRINITY_DN16877_c0_g1	TRINITY_DN171255_c0_g1			TRINITY_DN48658_c0_g1
	TRINITY_DN5108_c1_g1				TRINITY_DN30568_c0_g1	TRINITY_DN122699_c0_g1			TRINITY_DN184009_c2_g1
	TRINITY_DN115662_c0_g1				TRINITY_DN12137_c0_g1	TRINITY_DN33666_c0_g1			TRINITY_DN32478_c0_g1
	TRINITY_DN14296_c0_g1				TRINITY_DN16648_c0_g1	TRINITY_DN265170_c0_g1			TRINITY_DN83856_c1_g2
	TRINITY_DN3857_c18_g1				TRINITY_DN2101_c1_g1	TRINITY_DN41640_c0_g1			TRINITY_DN208544_c0_g1
	TRINITY_DN14666_c0_g1				TRINITY_DN13312_c1_g1	TRINITY_DN199182_c0_g1			TRINITY_DN904_c1_g1
	TRINITY_DN15651_c0_g1				TRINITY_DN21399_c0_g1	TRINITY_DN15217_c0_g1			TRINITY_DN16254_c0_g1
	TRINITY_DN44571_c0_g2				TRINITY_DN41391_c0_g1	TRINITY_DN4410_c1_g1			TRINITY_DN370493_c0_g1
	TRINITY_DN282497_c0_g1				TRINITY_DN69558_c0_g1	TRINITY_DN348032_c0_g1			TRINITY_DN97257_c0_g1
	TRINITY_DN30776_c0_g2				TRINITY_DN6630_c0_g2	TRINITY_DN337460_c0_g1			TRINITY_DN11289_c0_g1
	TRINITY_DN16231_c0_g1				TRINITY_DN35674_c0_g1	TRINITY_DN11_c8_g1			TRINITY_DN24_c33_g1
	TRINITY_DN335357_c0_g1				TRINITY_DN2403_c2_g2	TRINITY_DN298100_c0_g1			TRINITY_DN477599_c0_g1
	TRINITY_DN21342_c1_g1				TRINITY_DN177612_c0_g1	TRINITY_DN195791_c0_g1			TRINITY_DN10950_c0_g1
	TRINITY_DN10329_c1_g2				TRINITY_DN29890_c0_g1	TRINITY_DN76401_c0_g1			TRINITY_DN153120_c0_g1
	TRINITY_DN10329_c1_g1				TRINITY_DN21870_c1_g2	TRINITY_DN140633_c0_g1			TRINITY_DN302923_c0_g1
	TRINITY_DN879_c13_g1				TRINITY_DN2069_c1_g1	TRINITY_DN422261_c0_g1			TRINITY_DN4289_c0_g1
	TRINITY_DN22471_c0_g2				TRINITY_DN493895_c0_g1	TRINITY_DN168525_c0_g1			TRINITY_DN8940_c1_g1
	TRINITY_DN22471_c0_g1				TRINITY_DN55352_c0_g1	TRINITY_DN17407_c0_g1			TRINITY_DN117_c0_g1
	TRINITY_DN459395_c0_g1				TRINITY_DN431824_c0_g1	TRINITY_DN182427_c0_g1			TRINITY_DN2165_c1_g1
	TRINITY_DN25566_c0_g1				TRINITY_DN160073_c0_g1	TRINITY_DN171655_c0_g1			TRINITY_DN1086_c30_g1
	TRINITY_DN14918_c0_g1				TRINITY_DN27156_c0_g2	TRINITY_DN313939_c0_g1			TRINITY_DN23493_c0_g1
	TRINITY_DN121636_c1_g1				TRINITY_DN12456_c0_g2	TRINITY_DN83877_c1_g1			TRINITY_DN170852_c0_g1
	TRINITY_DN121636_c1_g2				TRINITY_DN45861_c0_g1	TRINITY_DN50830_c2_g1			TRINITY_DN126679_c0_g1
	TRINITY_DN12938_c0_g1				TRINITY_DN42283_c0_g1	TRINITY_DN16888_c0_g1			TRINITY_DN16398_c0_g1
	TRINITY_DN62953_c0_g1				TRINITY_DN394667_c0_g1	TRINITY_DN11199_c0_g1			TRINITY_DN70_c0_g2
	TRINITY_DN62953_c0_g2				TRINITY_DN229283_c0_g2	TRINITY_DN296543_c0_g1			TRINITY_DN3729_c1_g1
	TRINITY_DN23_c0_g1				TRINITY_DN109431_c0_g1	TRINITY_DN22791_c0_g1			TRINITY_DN392533_c0_g1
	TRINITY_DN11443_c2_g1				TRINITY_DN33293_c0_g2	TRINITY_DN24760_c1_g2			TRINITY_DN128786_c0_g1
	TRINITY_DN125405_c1_g1				TRINITY_DN173105_c0_g1	TRINITY_DN108440_c0_g1			TRINITY_DN248615_c0_g1
	TRINITY_DN13773_c0_g1				TRINITY_DN1818_c0_g1	TRINITY_DN229_c6_g2			TRINITY_DN278442_c0_g1
	TRINITY_DN45196_c0_g1				TRINITY_DN8631_c2_g1	TRINITY_DN17698_c0_g1			TRINITY_DN19382_c0_g1
	TRINITY_DN55862_c0_g1				TRINITY_DN141348_c1_g1	TRINITY_DN128960_c0_g1			TRINITY_DN139767_c0_g1
	TRINITY_DN50281_c1_g1				TRINITY_DN154640_c1_g1	TRINITY_DN50528_c0_g2			TRINITY_DN20037_c0_g1
	TRINITY_DN24836_c0_g1				TRINITY_DN55368_c0_g1	TRINITY_DN73246_c0_g1			TRINITY_DN391995_c0_g1
	TRINITY_DN23817_c0_g1				TRINITY_DN79148_c0_g1	TRINITY_DN177830_c0_g1			TRINITY_DN109644_c3_g1
	TRINITY_DN11187_c0_g1				TRINITY_DN171242_c0_g1	TRINITY_DN365375_c0_g1			TRINITY_DN91654_c0_g1
	TRINITY_DN528_c0_g1				TRINITY_DN54332_c0_g1	TRINITY_DN107530_c0_g1			TRINITY_DN86854_c0_g1
	TRINITY_DN29477_c0_g1				TRINITY_DN29387_c0_g1	TRINITY_DN31710_c0_g1			TRINITY_DN5536_c1_g1
	TRINITY_DN35519_c0_g2				TRINITY_DN112758_c0_g2	TRINITY_DN3169_c0_g5			TRINITY_DN251189_c0_g1
	TRINITY_DN31793_c0_g1				TRINITY_DN47160_c0_g2	TRINITY_DN32034_c0_g1			TRINITY_DN74422_c0_g1
	TRINITY_DN42063_c0_g2				TRINITY_DN55913_c0_g1	TRINITY_DN96620_c0_g1			TRINITY_DN73776_c1_g1
	TRINITY_DN22152_c0_g1				TRINITY_DN22490_c0_g1	TRINITY_DN43571_c0_g1			TRINITY_DN208335_c0_g2
	TRINITY_DN11836_c0_g1				TRINITY_DN14625_c1_g1	TRINITY_DN71801_c0_g1			TRINITY_DN114922_c0_g1
	TRINITY_DN40949_c0_g2				TRINITY_DN157925_c0_g1	TRINITY_DN55590_c1_g1			TRINITY_DN24427_c0_g1
	TRINITY_DN18877_c0_g1				TRINITY_DN3286_c6_g1	TRINITY_DN29828_c0_g2			TRINITY_DN52816_c0_g1
	TRINITY_DN25_c0_g1				TRINITY_DN15651_c0_g1	TRINITY_DN42790_c2_g1			TRINITY_DN20101_c1_g2
	TRINITY_DN45289_c0_g2				TRINITY_DN479644_c0_g1	TRINITY_DN245119_c0_g1			TRINITY_DN167825_c0_g1
	TRINITY_DN4890_c0_g2				TRINITY_DN97435_c0_g1	TRINITY_DN403355_c0_g1			TRINITY_DN46283_c0_g1
	TRINITY_DN45845_c0_g1				TRINITY_DN1367_c3_g5	TRINITY_DN426875_c0_g1			TRINITY_DN276057_c0_g1
	TRINITY_DN88259_c0_g1				TRINITY_DN65457_c0_g1	TRINITY_DN40762_c1_g1			TRINITY_DN175250_c0_g1
	TRINITY_DN189102_c1_g1				TRINITY_DN22746_c2_g1	TRINITY_DN50669_c0_g1			TRINITY_DN397975_c0_g1
	TRINITY_DN88452_c0_g1				TRINITY_DN80246_c1_g1	TRINITY_DN59088_c0_g1			TRINITY_DN92720_c0_g1
	TRINITY_DN4732_c0_g2				TRINITY_DN3985_c0_g1	TRINITY_DN23427_c0_g1			TRINITY_DN22868_c0_g1
	TRINITY_DN69206_c0_g1				TRINITY_DN53634_c0_g2	TRINITY_DN95289_c0_g1			TRINITY_DN6317_c0_g1
	TRINITY_DN5593_c1_g1				TRINITY_DN281704_c0_g1	TRINITY_DN24052_c0_g1			TRINITY_DN12036_c0_g1
	TRINITY_DN37153_c0_g2				TRINITY_DN100130_c2_g1	TRINITY_DN70266_c0_g1			TRINITY_DN119961_c0_g1
	TRINITY_DN15193_c1_g2				TRINITY_DN8394_c0_g3	TRINITY_DN33679_c0_g1			TRINITY_DN207545_c2_g1
	TRINITY_DN20832_c0_g1				TRINITY_DN48158_c0_g1	TRINITY_DN43789_c0_g2			TRINITY_DN31992_c0_g1
	TRINITY_DN83302_c0_g1				TRINITY_DN24878_c0_g1	TRINITY_DN20513_c1_g1			TRINITY_DN11263_c0_g1
	TRINITY_DN1673_c16_g1				TRINITY_DN116808_c0_g1	TRINITY_DN56906_c1_g1			TRINITY_DN115339_c0_g1
	TRINITY_DN394667_c0_g1				TRINITY_DN214868_c0_g1	TRINITY_DN46412_c2_g1			TRINITY_DN10427_c0_g3
	TRINITY_DN7571_c4_g1				TRINITY_DN33126_c0_g1	TRINITY_DN305918_c0_g1			TRINITY_DN10427_c0_g2
	TRINITY_DN71248_c0_g1				TRINITY_DN71898_c0_g1	TRINITY_DN237755_c0_g1			TRINITY_DN10427_c0_g1
	TRINITY_DN819_c12_g1				TRINITY_DN25999_c0_g1	TRINITY_DN87748_c0_g1			TRINITY_DN388677_c0_g1
	TRINITY_DN38556_c1_g2				TRINITY_DN1324_c1_g1	TRINITY_DN224969_c0_g1			TRINITY_DN139846_c1_g1
	TRINITY_DN7254_c1_g1				TRINITY_DN30650_c0_g1	TRINITY_DN26168_c0_g1			TRINITY_DN1626_c6_g1
	TRINITY_DN26610_c0_g1				TRINITY_DN2913_c0_g1	TRINITY_DN38757_c0_g1			TRINITY_DN91089_c0_g1
	TRINITY_DN2082_c0_g1				TRINITY_DN152435_c0_g1	TRINITY_DN23638_c0_g1			TRINITY_DN420875_c0_g1
	TRINITY_DN63508_c0_g1				TRINITY_DN204123_c0_g1	TRINITY_DN162257_c0_g1			TRINITY_DN4362_c0_g1
	TRINITY_DN473116_c0_g1				TRINITY_DN21538_c0_g1	TRINITY_DN147973_c0_g1			TRINITY_DN2414_c4_g1
	TRINITY_DN11278_c0_g2				TRINITY_DN9766_c0_g1	TRINITY_DN76321_c0_g1			TRINITY_DN10966_c0_g1
	TRINITY_DN11278_c0_g1				TRINITY_DN114275_c0_g1	TRINITY_DN125496_c0_g1			TRINITY_DN127552_c2_g2
	TRINITY_DN1638_c36_g1				TRINITY_DN13837_c3_g1	TRINITY_DN40685_c0_g1			TRINITY_DN1838_c0_g1
	TRINITY_DN1980_c0_g1				TRINITY_DN520_c0_g2	TRINITY_DN259415_c0_g1			TRINITY_DN43635_c1_g1
	TRINITY_DN15480_c0_g1				TRINITY_DN68473_c0_g1	TRINITY_DN270074_c0_g1			TRINITY_DN59755_c0_g1
	TRINITY_DN29175_c2_g1				TRINITY_DN58432_c0_g1	TRINITY_DN1066_c0_g2			TRINITY_DN271892_c0_g1
	TRINITY_DN13191_c0_g1				TRINITY_DN361249_c0_g1	TRINITY_DN43163_c2_g1			TRINITY_DN40093_c1_g1
	TRINITY_DN94395_c0_g1				TRINITY_DN84926_c0_g1	TRINITY_DN295053_c0_g1			TRINITY_DN490191_c0_g1
	TRINITY_DN22567_c0_g1				TRINITY_DN36883_c0_g1	TRINITY_DN143354_c1_g1			TRINITY_DN3262_c0_g1
	TRINITY_DN10324_c1_g1				TRINITY_DN7802_c0_g2	TRINITY_DN97754_c0_g1			TRINITY_DN1311_c0_g1
	TRINITY_DN24967_c0_g1				TRINITY_DN398180_c0_g1	TRINITY_DN13178_c0_g1			TRINITY_DN198115_c0_g1
	TRINITY_DN87915_c0_g1				TRINITY_DN143173_c0_g1	TRINITY_DN13178_c0_g2			TRINITY_DN22295_c0_g1
	TRINITY_DN246961_c0_g1				TRINITY_DN201808_c0_g1	TRINITY_DN366635_c0_g1			TRINITY_DN1376_c5_g1
	TRINITY_DN102972_c1_g1				TRINITY_DN4892_c1_g1	TRINITY_DN33950_c0_g1			TRINITY_DN4262_c1_g1
	TRINITY_DN1811_c1_g1				TRINITY_DN85594_c0_g1	TRINITY_DN39419_c0_g1			TRINITY_DN28203_c0_g1
	TRINITY_DN41595_c0_g1				TRINITY_DN309487_c0_g1	TRINITY_DN117875_c0_g1			TRINITY_DN7928_c0_g1
	TRINITY_DN168527_c0_g1				TRINITY_DN55262_c0_g1	TRINITY_DN41895_c0_g1			TRINITY_DN18806_c0_g1
	TRINITY_DN107661_c0_g1				TRINITY_DN38880_c0_g1	TRINITY_DN56399_c0_g1			TRINITY_DN3644_c0_g1
	TRINITY_DN46387_c0_g1				TRINITY_DN30651_c0_g2	TRINITY_DN39456_c0_g1			TRINITY_DN51768_c0_g1
	TRINITY_DN18283_c0_g2				TRINITY_DN133967_c0_g1	TRINITY_DN38913_c0_g2			TRINITY_DN29491_c0_g1
	TRINITY_DN12365_c1_g1				TRINITY_DN131602_c0_g1	TRINITY_DN135467_c0_g1			TRINITY_DN986_c1_g1
	TRINITY_DN196365_c0_g1				TRINITY_DN135292_c0_g2	TRINITY_DN51918_c0_g2			TRINITY_DN128025_c0_g1
	TRINITY_DN28379_c0_g1				TRINITY_DN84423_c5_g1	TRINITY_DN38268_c0_g3			TRINITY_DN719_c1_g1
	TRINITY_DN27890_c1_g1				TRINITY_DN3572_c2_g1	TRINITY_DN60497_c0_g1			TRINITY_DN126953_c0_g1
	TRINITY_DN30927_c0_g2				TRINITY_DN4492_c20_g1	TRINITY_DN124475_c0_g1			TRINITY_DN251_c0_g1
	TRINITY_DN23137_c1_g1				TRINITY_DN2101_c6_g1	TRINITY_DN241531_c0_g1			TRINITY_DN251_c0_g3
	TRINITY_DN95254_c0_g1				TRINITY_DN53743_c0_g1	TRINITY_DN96092_c0_g1			TRINITY_DN251_c0_g4
	TRINITY_DN2952_c2_g1				TRINITY_DN64394_c1_g1	TRINITY_DN1638_c15_g3			TRINITY_DN251_c0_g6
	TRINITY_DN8519_c0_g1				TRINITY_DN136045_c0_g1	TRINITY_DN168518_c1_g1			TRINITY_DN13785_c0_g1
	TRINITY_DN162596_c0_g1				TRINITY_DN42156_c2_g1	TRINITY_DN7888_c1_g1			TRINITY_DN15229_c0_g2
	TRINITY_DN25106_c0_g2				TRINITY_DN53600_c0_g1	TRINITY_DN368153_c0_g1			TRINITY_DN2427_c4_g2
	TRINITY_DN11455_c1_g1				TRINITY_DN28287_c0_g1	TRINITY_DN322754_c0_g1			TRINITY_DN47691_c0_g1
	TRINITY_DN18500_c1_g1				TRINITY_DN7832_c1_g3	TRINITY_DN42207_c0_g1			TRINITY_DN5520_c1_g1
	TRINITY_DN10368_c0_g1				TRINITY_DN22063_c5_g1	TRINITY_DN460098_c0_g1			TRINITY_DN53116_c0_g1
	TRINITY_DN61249_c0_g1				TRINITY_DN16620_c1_g1	TRINITY_DN315351_c0_g1			TRINITY_DN3022_c2_g2
	TRINITY_DN32454_c0_g1				TRINITY_DN39792_c0_g1	TRINITY_DN457262_c0_g1			TRINITY_DN1324_c0_g2
	TRINITY_DN182934_c0_g1				TRINITY_DN315900_c0_g1	TRINITY_DN170964_c0_g1			TRINITY_DN386488_c0_g1
	TRINITY_DN290602_c0_g1				TRINITY_DN85577_c0_g1	TRINITY_DN92400_c0_g1			TRINITY_DN27602_c0_g1
	TRINITY_DN20642_c0_g1				TRINITY_DN66920_c3_g1	TRINITY_DN30183_c0_g1			TRINITY_DN12054_c0_g1
	TRINITY_DN84423_c1_g1				TRINITY_DN135730_c3_g1	TRINITY_DN66962_c1_g1			TRINITY_DN4664_c21_g1
	TRINITY_DN402602_c0_g1				TRINITY_DN30501_c0_g1	TRINITY_DN651_c0_g1			TRINITY_DN25175_c0_g1
	TRINITY_DN39649_c0_g1				TRINITY_DN37948_c0_g1	TRINITY_DN185578_c0_g1			TRINITY_DN1884_c12_g1
	TRINITY_DN1065_c0_g2				TRINITY_DN88031_c0_g2	TRINITY_DN9791_c0_g1			TRINITY_DN9186_c1_g1
	TRINITY_DN28496_c1_g3				TRINITY_DN32909_c0_g1	TRINITY_DN389955_c0_g1			TRINITY_DN341227_c0_g1
	TRINITY_DN37943_c4_g1				TRINITY_DN88716_c0_g1	TRINITY_DN109013_c0_g1			TRINITY_DN76523_c1_g1
	TRINITY_DN53056_c0_g1				TRINITY_DN482291_c0_g1	TRINITY_DN184961_c0_g1			TRINITY_DN257282_c3_g1
	TRINITY_DN325_c3_g2				TRINITY_DN224_c1_g1	TRINITY_DN45043_c3_g1			TRINITY_DN954_c0_g2
	TRINITY_DN4056_c1_g1				TRINITY_DN18606_c1_g2	TRINITY_DN43124_c0_g1			TRINITY_DN1831_c0_g1
	TRINITY_DN73240_c0_g1				TRINITY_DN111855_c0_g1	TRINITY_DN20938_c0_g1			TRINITY_DN14925_c1_g1
	TRINITY_DN44743_c0_g1				TRINITY_DN53572_c0_g1	TRINITY_DN275875_c0_g1			TRINITY_DN124760_c0_g1
	TRINITY_DN42349_c0_g2				TRINITY_DN7254_c1_g2	TRINITY_DN843_c0_g1			TRINITY_DN488376_c0_g1
	TRINITY_DN235456_c0_g2				TRINITY_DN18746_c2_g1	TRINITY_DN83375_c0_g1			TRINITY_DN19359_c0_g1
	TRINITY_DN26202_c0_g2				TRINITY_DN169204_c0_g1	TRINITY_DN232579_c3_g3			TRINITY_DN517_c1_g1
	TRINITY_DN2445_c7_g2				TRINITY_DN51359_c2_g1	TRINITY_DN182643_c0_g1			TRINITY_DN88069_c1_g3
	TRINITY_DN377864_c0_g1				TRINITY_DN464163_c0_g1	TRINITY_DN58561_c0_g1			TRINITY_DN167176_c0_g1
	TRINITY_DN177717_c1_g1				TRINITY_DN260891_c2_g1	TRINITY_DN134331_c0_g1			TRINITY_DN11570_c1_g1
	TRINITY_DN4983_c0_g2				TRINITY_DN52046_c1_g1	TRINITY_DN86851_c2_g1			TRINITY_DN3835_c0_g2
	TRINITY_DN107039_c0_g1				TRINITY_DN110071_c0_g2	TRINITY_DN492455_c0_g1			TRINITY_DN38153_c0_g1
	TRINITY_DN18372_c0_g2				TRINITY_DN94812_c0_g1	TRINITY_DN276118_c0_g1			TRINITY_DN22473_c0_g1
	TRINITY_DN30699_c2_g1				TRINITY_DN5074_c30_g1	TRINITY_DN53493_c0_g1			TRINITY_DN24994_c0_g1
	TRINITY_DN39538_c0_g1				TRINITY_DN182676_c0_g1	TRINITY_DN303968_c0_g1			TRINITY_DN3723_c0_g1
	TRINITY_DN10473_c0_g1				TRINITY_DN272882_c0_g1	TRINITY_DN138246_c0_g1			TRINITY_DN276870_c0_g1
	TRINITY_DN45608_c0_g1				TRINITY_DN107831_c0_g1	TRINITY_DN212077_c0_g1			TRINITY_DN16333_c0_g2
	TRINITY_DN10980_c1_g1				TRINITY_DN19587_c0_g1	TRINITY_DN401014_c0_g1			TRINITY_DN6323_c28_g1
	TRINITY_DN819_c2_g1				TRINITY_DN420647_c0_g1	TRINITY_DN95790_c0_g1			TRINITY_DN9217_c0_g1
	TRINITY_DN1324_c0_g2				TRINITY_DN5381_c0_g1	TRINITY_DN179055_c0_g1			TRINITY_DN202229_c2_g2
	TRINITY_DN4433_c0_g1				TRINITY_DN86609_c0_g1	TRINITY_DN30849_c0_g1			TRINITY_DN299878_c0_g1
	TRINITY_DN15332_c1_g1				TRINITY_DN28496_c0_g1	TRINITY_DN250564_c0_g1			TRINITY_DN23757_c0_g1
	TRINITY_DN479644_c0_g1				TRINITY_DN3262_c3_g1	TRINITY_DN4739_c4_g2			TRINITY_DN307_c0_g1
	TRINITY_DN1976_c1_g1				TRINITY_DN55392_c0_g1	TRINITY_DN457178_c0_g1			TRINITY_DN41276_c0_g1
	TRINITY_DN56044_c3_g1				TRINITY_DN132720_c0_g1	TRINITY_DN26889_c0_g1			TRINITY_DN56677_c0_g1
	TRINITY_DN12231_c0_g1				TRINITY_DN405998_c0_g1	TRINITY_DN338_c0_g1			TRINITY_DN163_c16_g1
	TRINITY_DN59978_c0_g1				TRINITY_DN250272_c0_g2	TRINITY_DN338_c0_g2			TRINITY_DN351323_c0_g1
	TRINITY_DN119782_c0_g1				TRINITY_DN23330_c0_g1	TRINITY_DN132461_c2_g1			TRINITY_DN223170_c2_g1
	TRINITY_DN24123_c1_g1				TRINITY_DN152615_c0_g1	TRINITY_DN424185_c0_g1			TRINITY_DN28636_c0_g1
	TRINITY_DN16690_c0_g2				TRINITY_DN137751_c0_g1	TRINITY_DN30219_c1_g2			TRINITY_DN14322_c0_g1
	TRINITY_DN90686_c0_g4				TRINITY_DN90170_c0_g2	TRINITY_DN5192_c0_g3			TRINITY_DN5_c0_g5
	TRINITY_DN8026_c1_g1				TRINITY_DN172578_c1_g1	TRINITY_DN5192_c0_g2			TRINITY_DN5_c0_g3
	TRINITY_DN8026_c1_g2				TRINITY_DN46379_c0_g1	TRINITY_DN5192_c0_g1			TRINITY_DN5_c0_g1
	TRINITY_DN36475_c0_g1				TRINITY_DN120753_c0_g1	TRINITY_DN25219_c0_g1			TRINITY_DN22353_c1_g2
	TRINITY_DN51359_c2_g1				TRINITY_DN12938_c0_g1	TRINITY_DN16160_c0_g1			TRINITY_DN1375_c0_g1
	TRINITY_DN159031_c0_g1				TRINITY_DN25_c2_g1	TRINITY_DN123214_c0_g2			TRINITY_DN16655_c0_g1
	TRINITY_DN16690_c0_g1				TRINITY_DN5506_c3_g1	TRINITY_DN138895_c0_g1			TRINITY_DN9516_c1_g2
	TRINITY_DN103120_c0_g2				TRINITY_DN33373_c0_g2	TRINITY_DN202723_c0_g1			TRINITY_DN316064_c0_g1
	TRINITY_DN8190_c2_g1				TRINITY_DN181640_c2_g1	TRINITY_DN11558_c1_g1			TRINITY_DN157458_c0_g1
	TRINITY_DN126784_c0_g1				TRINITY_DN35691_c0_g1	TRINITY_DN74816_c0_g1			TRINITY_DN34017_c0_g1
	TRINITY_DN9941_c2_g1				TRINITY_DN192519_c0_g1	TRINITY_DN49212_c0_g1			TRINITY_DN112665_c1_g1
	TRINITY_DN37025_c0_g1				TRINITY_DN94597_c0_g1	TRINITY_DN12541_c0_g1			TRINITY_DN233037_c0_g2
	TRINITY_DN449811_c0_g1				TRINITY_DN110_c4_g1	TRINITY_DN251_c1_g4			TRINITY_DN11762_c0_g1
	TRINITY_DN23299_c1_g1				TRINITY_DN22470_c0_g1	TRINITY_DN132243_c0_g1			TRINITY_DN82_c13_g1
	TRINITY_DN2575_c3_g1				TRINITY_DN45358_c0_g1	TRINITY_DN23893_c0_g1			TRINITY_DN36774_c0_g2
	TRINITY_DN178329_c0_g2				TRINITY_DN7631_c0_g1	TRINITY_DN233448_c0_g2			TRINITY_DN15866_c1_g1
	TRINITY_DN4709_c1_g2				TRINITY_DN56732_c0_g1	TRINITY_DN51749_c0_g1			TRINITY_DN15866_c1_g3
	TRINITY_DN520_c0_g2				TRINITY_DN92330_c1_g2	TRINITY_DN60677_c0_g1			TRINITY_DN424614_c0_g1
	TRINITY_DN18872_c0_g2				TRINITY_DN65615_c0_g1	TRINITY_DN401102_c0_g1			TRINITY_DN9043_c1_g2
	TRINITY_DN10701_c0_g1				TRINITY_DN255548_c0_g1	TRINITY_DN307254_c0_g1			TRINITY_DN9043_c1_g1
	TRINITY_DN86776_c0_g2				TRINITY_DN6656_c0_g1	TRINITY_DN308371_c0_g1			TRINITY_DN89228_c3_g2
	TRINITY_DN77847_c3_g1				TRINITY_DN32096_c0_g1	TRINITY_DN117761_c0_g1			TRINITY_DN51846_c0_g1
	TRINITY_DN46711_c1_g1				TRINITY_DN20209_c0_g2	TRINITY_DN48059_c0_g1			TRINITY_DN24913_c0_g1
	TRINITY_DN30699_c0_g2				TRINITY_DN485732_c0_g1	TRINITY_DN63609_c0_g1			TRINITY_DN112160_c0_g1
	TRINITY_DN43101_c1_g1				TRINITY_DN48520_c0_g1	TRINITY_DN55509_c0_g1			TRINITY_DN64567_c0_g1
	TRINITY_DN5252_c0_g3				TRINITY_DN79768_c2_g1	TRINITY_DN167899_c0_g1			TRINITY_DN5160_c18_g1
	TRINITY_DN435_c21_g1				TRINITY_DN1116_c24_g1	TRINITY_DN39384_c0_g1			TRINITY_DN10807_c1_g2
	TRINITY_DN11680_c0_g1				TRINITY_DN59197_c0_g1	TRINITY_DN193952_c0_g1			TRINITY_DN61798_c0_g1
	TRINITY_DN8958_c0_g1				TRINITY_DN421185_c0_g1	TRINITY_DN65493_c0_g2			TRINITY_DN222555_c3_g1
	TRINITY_DN29534_c0_g1				TRINITY_DN11503_c0_g1	TRINITY_DN3606_c1_g1			TRINITY_DN34585_c4_g1
	TRINITY_DN7711_c0_g4				TRINITY_DN47144_c0_g1	TRINITY_DN240336_c0_g1			TRINITY_DN1638_c2_g1
	TRINITY_DN6451_c20_g1				TRINITY_DN127989_c0_g1	TRINITY_DN125305_c0_g1			TRINITY_DN10741_c0_g1
	TRINITY_DN15159_c0_g1				TRINITY_DN16102_c0_g1	TRINITY_DN1367_c3_g4			TRINITY_DN2251_c1_g1
	TRINITY_DN46978_c0_g1				TRINITY_DN81498_c0_g1	TRINITY_DN78206_c0_g1			TRINITY_DN7475_c3_g1
	TRINITY_DN64211_c0_g1				TRINITY_DN14194_c0_g1	TRINITY_DN17287_c0_g1			TRINITY_DN103120_c0_g1
	TRINITY_DN299079_c0_g1				TRINITY_DN41755_c0_g1	TRINITY_DN302579_c0_g1			TRINITY_DN462461_c0_g1
	TRINITY_DN14790_c0_g1				TRINITY_DN38918_c0_g1	TRINITY_DN77223_c0_g1			TRINITY_DN457390_c0_g1
	TRINITY_DN422763_c0_g1				TRINITY_DN90369_c1_g1	TRINITY_DN416468_c0_g1			TRINITY_DN95301_c0_g1
	TRINITY_DN10644_c0_g1				TRINITY_DN73061_c0_g2	TRINITY_DN53819_c1_g1			TRINITY_DN29928_c0_g1
	TRINITY_DN13701_c0_g1				TRINITY_DN56033_c0_g1	TRINITY_DN275633_c0_g1			TRINITY_DN66379_c0_g1
	TRINITY_DN4914_c4_g1				TRINITY_DN10243_c0_g1	TRINITY_DN165081_c0_g1			TRINITY_DN116_c4_g2
	TRINITY_DN13701_c0_g2				TRINITY_DN2858_c0_g1	TRINITY_DN81801_c0_g1			TRINITY_DN134422_c0_g2
	TRINITY_DN2643_c0_g2				TRINITY_DN3334_c1_g1	TRINITY_DN257826_c0_g1			TRINITY_DN9383_c0_g1
	TRINITY_DN64199_c1_g1				TRINITY_DN68542_c0_g1	TRINITY_DN32718_c0_g1			TRINITY_DN101561_c0_g1
	TRINITY_DN3600_c2_g1				TRINITY_DN30776_c0_g2	TRINITY_DN494593_c0_g1			TRINITY_DN32001_c0_g1
	TRINITY_DN325_c6_g1				TRINITY_DN30776_c0_g1	TRINITY_DN76123_c3_g1			TRINITY_DN1709_c0_g1
	TRINITY_DN40833_c1_g1				TRINITY_DN73866_c0_g1	TRINITY_DN227908_c0_g1			TRINITY_DN14255_c0_g1
	TRINITY_DN64628_c0_g1				TRINITY_DN122357_c0_g1	TRINITY_DN47271_c5_g1			TRINITY_DN146450_c0_g1
	TRINITY_DN11854_c2_g1				TRINITY_DN9542_c0_g1	TRINITY_DN132207_c2_g1			TRINITY_DN1819_c1_g1
	TRINITY_DN84240_c0_g1				TRINITY_DN23937_c0_g1	TRINITY_DN232_c0_g1			TRINITY_DN410192_c0_g1
	TRINITY_DN33032_c0_g1				TRINITY_DN20062_c0_g1	TRINITY_DN68615_c0_g1			TRINITY_DN464778_c1_g1
	TRINITY_DN552_c2_g1				TRINITY_DN25715_c1_g3	TRINITY_DN26041_c0_g1			TRINITY_DN33361_c0_g1
	TRINITY_DN22319_c0_g1				TRINITY_DN29490_c0_g1	TRINITY_DN178260_c0_g2			TRINITY_DN35142_c0_g1
	TRINITY_DN149727_c0_g1				TRINITY_DN18091_c0_g2	TRINITY_DN25828_c0_g1			TRINITY_DN17402_c0_g2
	TRINITY_DN34627_c0_g1				TRINITY_DN77674_c0_g2	TRINITY_DN110786_c0_g1			TRINITY_DN142093_c0_g1
	TRINITY_DN51397_c0_g3				TRINITY_DN10329_c1_g1	TRINITY_DN124634_c1_g1			TRINITY_DN254498_c0_g1
	TRINITY_DN6242_c1_g1				TRINITY_DN71639_c0_g1	TRINITY_DN35714_c0_g1			TRINITY_DN82156_c1_g1
	TRINITY_DN85133_c0_g1				TRINITY_DN94282_c0_g1	TRINITY_DN250333_c0_g1			TRINITY_DN5234_c0_g1
	TRINITY_DN31167_c0_g1				TRINITY_DN39550_c0_g1	TRINITY_DN428173_c0_g1			TRINITY_DN302842_c0_g1
	TRINITY_DN37457_c0_g1				TRINITY_DN443628_c0_g1	TRINITY_DN11533_c0_g1			TRINITY_DN74558_c0_g1
	TRINITY_DN715_c1_g1				TRINITY_DN238385_c0_g1	TRINITY_DN49287_c3_g1			TRINITY_DN16686_c0_g1
	TRINITY_DN819_c0_g1				TRINITY_DN69852_c0_g1	TRINITY_DN30602_c0_g1			TRINITY_DN21728_c0_g1
	TRINITY_DN514_c0_g1				TRINITY_DN40268_c0_g1	TRINITY_DN20345_c10_g1			TRINITY_DN118746_c0_g1
	TRINITY_DN78110_c1_g1				TRINITY_DN29260_c0_g2	TRINITY_DN493561_c0_g1			TRINITY_DN48796_c0_g3
	TRINITY_DN12514_c0_g1				TRINITY_DN50037_c0_g1	TRINITY_DN428146_c0_g1			TRINITY_DN5801_c0_g1
	TRINITY_DN6499_c4_g2				TRINITY_DN210330_c0_g1	TRINITY_DN101865_c0_g1			TRINITY_DN213843_c0_g1
	TRINITY_DN106364_c0_g1				TRINITY_DN6214_c1_g1	TRINITY_DN351434_c0_g1			TRINITY_DN4787_c0_g2
	TRINITY_DN6595_c0_g2				TRINITY_DN208096_c0_g1	TRINITY_DN400039_c0_g1			TRINITY_DN4787_c0_g1
	TRINITY_DN2796_c0_g1				TRINITY_DN434929_c0_g1	TRINITY_DN242333_c0_g1			TRINITY_DN196_c0_g2
	TRINITY_DN299453_c0_g1				TRINITY_DN1324_c0_g2	TRINITY_DN58477_c0_g1			TRINITY_DN11346_c0_g1
	TRINITY_DN71652_c0_g1				TRINITY_DN414104_c0_g1	TRINITY_DN220009_c0_g1			TRINITY_DN8176_c0_g1
	TRINITY_DN18745_c0_g1				TRINITY_DN69372_c0_g1	TRINITY_DN1011_c4_g1			TRINITY_DN95756_c0_g1
	TRINITY_DN13479_c0_g1				TRINITY_DN32995_c0_g1	TRINITY_DN17729_c0_g4			TRINITY_DN396_c1_g1
	TRINITY_DN124352_c0_g1				TRINITY_DN138588_c0_g1	TRINITY_DN95843_c0_g1			TRINITY_DN1216_c12_g1
	TRINITY_DN175608_c0_g1				TRINITY_DN446176_c0_g1	TRINITY_DN202399_c0_g2			TRINITY_DN44_c33_g2
	TRINITY_DN4262_c1_g1				TRINITY_DN20405_c0_g1	TRINITY_DN55125_c0_g1			TRINITY_DN6084_c0_g1
	TRINITY_DN15181_c1_g1				TRINITY_DN47716_c0_g1	TRINITY_DN435_c14_g1			TRINITY_DN69_c12_g1
	TRINITY_DN6323_c3_g2				TRINITY_DN3_c3_g2	TRINITY_DN324231_c0_g1			TRINITY_DN158165_c0_g2
	TRINITY_DN3_c41_g1				TRINITY_DN7874_c0_g1	TRINITY_DN387397_c0_g1			TRINITY_DN252_c1_g1
	TRINITY_DN11836_c5_g1				TRINITY_DN15181_c1_g1	TRINITY_DN80394_c0_g1			TRINITY_DN17004_c0_g1
	TRINITY_DN22314_c0_g1				TRINITY_DN283778_c0_g1	TRINITY_DN57_c0_g2			TRINITY_DN933_c0_g1
	TRINITY_DN18919_c0_g1				TRINITY_DN4806_c0_g1	TRINITY_DN6333_c5_g1			TRINITY_DN5097_c0_g1
	TRINITY_DN98951_c0_g2				TRINITY_DN27036_c0_g1	TRINITY_DN92413_c0_g1			TRINITY_DN5805_c0_g1
	TRINITY_DN98951_c0_g4				TRINITY_DN58722_c0_g1	TRINITY_DN82141_c1_g1			TRINITY_DN6214_c0_g1
	TRINITY_DN879_c6_g1				TRINITY_DN25429_c0_g1	TRINITY_DN21349_c0_g1			TRINITY_DN9065_c0_g1
	TRINITY_DN4246_c1_g1				TRINITY_DN4892_c0_g1	TRINITY_DN380644_c0_g1			TRINITY_DN68512_c0_g1
	TRINITY_DN11199_c0_g2				TRINITY_DN22625_c0_g1	TRINITY_DN50481_c0_g1			TRINITY_DN47382_c0_g1
	TRINITY_DN879_c6_g4				TRINITY_DN170399_c0_g1	TRINITY_DN171304_c0_g1			TRINITY_DN232_c6_g1
	TRINITY_DN11199_c0_g3				TRINITY_DN170242_c0_g1	TRINITY_DN337700_c0_g1			TRINITY_DN16111_c2_g1
	TRINITY_DN879_c6_g2				TRINITY_DN17870_c0_g1	TRINITY_DN25230_c0_g1			TRINITY_DN13113_c0_g1
	TRINITY_DN8229_c2_g1				TRINITY_DN45289_c0_g2	TRINITY_DN10703_c0_g1			TRINITY_DN4_c25_g2
	TRINITY_DN45138_c0_g1				TRINITY_DN25764_c3_g1	TRINITY_DN192965_c0_g1			TRINITY_DN184535_c0_g1
	TRINITY_DN9077_c1_g1				TRINITY_DN108678_c2_g1	TRINITY_DN268767_c0_g1			TRINITY_DN8328_c0_g1
	TRINITY_DN7200_c0_g1				TRINITY_DN5148_c1_g1	TRINITY_DN12214_c0_g1			TRINITY_DN30582_c0_g2
	TRINITY_DN91151_c0_g1				TRINITY_DN102625_c0_g1	TRINITY_DN235095_c0_g1			TRINITY_DN5335_c0_g1
	TRINITY_DN76733_c0_g1				TRINITY_DN52021_c0_g1	TRINITY_DN56448_c0_g1			TRINITY_DN6191_c0_g1
	TRINITY_DN11079_c1_g1				TRINITY_DN13828_c0_g1	TRINITY_DN9368_c11_g1			TRINITY_DN7075_c0_g1
	TRINITY_DN92078_c0_g1				TRINITY_DN57678_c1_g1	TRINITY_DN15149_c0_g1			TRINITY_DN8817_c0_g1
	TRINITY_DN22198_c1_g1				TRINITY_DN88452_c0_g1	TRINITY_DN406169_c0_g1			TRINITY_DN25143_c3_g3
	TRINITY_DN53630_c0_g1				TRINITY_DN11278_c0_g2	TRINITY_DN6271_c0_g3			TRINITY_DN32002_c0_g1
	TRINITY_DN68060_c1_g1				TRINITY_DN65622_c0_g1	TRINITY_DN92409_c0_g1			TRINITY_DN22091_c1_g1
	TRINITY_DN3553_c0_g2				TRINITY_DN11021_c0_g1	TRINITY_DN4113_c1_g2			TRINITY_DN10231_c0_g1
	TRINITY_DN162182_c0_g1				TRINITY_DN62931_c0_g1	TRINITY_DN80068_c1_g2			TRINITY_DN3683_c0_g1
	TRINITY_DN51803_c0_g2				TRINITY_DN206389_c0_g1	TRINITY_DN51537_c2_g1			TRINITY_DN77485_c0_g1
	TRINITY_DN28207_c0_g1				TRINITY_DN17139_c0_g1	TRINITY_DN33789_c0_g4			TRINITY_DN7878_c0_g2
	TRINITY_DN4996_c0_g1				TRINITY_DN19109_c1_g1	TRINITY_DN88594_c0_g1			TRINITY_DN18911_c1_g2
	TRINITY_DN123780_c0_g1				TRINITY_DN39248_c0_g1	TRINITY_DN131956_c0_g1			TRINITY_DN124_c0_g2
	TRINITY_DN746_c9_g1				TRINITY_DN73121_c0_g1	TRINITY_DN68938_c3_g1			TRINITY_DN34746_c1_g1
	TRINITY_DN879_c4_g1				TRINITY_DN273626_c0_g1	TRINITY_DN47471_c0_g1			TRINITY_DN39903_c1_g1
	TRINITY_DN10644_c2_g1				TRINITY_DN283957_c0_g1	TRINITY_DN18606_c1_g1			TRINITY_DN36919_c0_g1
	TRINITY_DN1566_c4_g1				TRINITY_DN1976_c3_g1	TRINITY_DN22405_c0_g2			TRINITY_DN20675_c0_g2
	TRINITY_DN443628_c0_g1				TRINITY_DN23614_c0_g1	TRINITY_DN245286_c0_g1			TRINITY_DN52841_c3_g1
	TRINITY_DN122022_c0_g1				TRINITY_DN25689_c0_g4	TRINITY_DN283268_c0_g1			TRINITY_DN4371_c0_g1
	TRINITY_DN25_c6_g1				TRINITY_DN7763_c0_g1	TRINITY_DN383203_c0_g1			TRINITY_DN30213_c2_g1
	TRINITY_DN14392_c0_g2				TRINITY_DN22654_c2_g1	TRINITY_DN103091_c0_g1			TRINITY_DN13373_c1_g1
	TRINITY_DN86854_c0_g1				TRINITY_DN18745_c0_g1	TRINITY_DN463863_c0_g1			TRINITY_DN137193_c0_g1
	TRINITY_DN14853_c0_g1				TRINITY_DN2847_c0_g1	TRINITY_DN339375_c0_g1			TRINITY_DN11578_c3_g1
	TRINITY_DN435_c6_g1				TRINITY_DN29932_c0_g1	TRINITY_DN97711_c0_g1			TRINITY_DN14536_c0_g2
	TRINITY_DN57572_c0_g1				TRINITY_DN213084_c0_g1	TRINITY_DN283076_c0_g1			TRINITY_DN2612_c0_g1
	TRINITY_DN304140_c0_g1				TRINITY_DN77947_c0_g1	TRINITY_DN12699_c5_g2			TRINITY_DN48735_c0_g1
	TRINITY_DN11503_c0_g1				TRINITY_DN879_c14_g1	TRINITY_DN114472_c0_g1			TRINITY_DN82_c20_g2
	TRINITY_DN94565_c0_g1				TRINITY_DN2082_c3_g2	TRINITY_DN191907_c0_g1			TRINITY_DN85991_c4_g1
	TRINITY_DN15993_c1_g1				TRINITY_DN39928_c0_g1	TRINITY_DN251819_c0_g1			TRINITY_DN53622_c0_g2
	TRINITY_DN39407_c0_g1				TRINITY_DN19361_c0_g1	TRINITY_DN281_c1_g1			TRINITY_DN22780_c6_g1
	TRINITY_DN125397_c0_g1				TRINITY_DN746_c9_g1	TRINITY_DN110769_c0_g1			TRINITY_DN5800_c13_g1
	TRINITY_DN1367_c0_g1				TRINITY_DN9516_c1_g1	TRINITY_DN18659_c0_g1			TRINITY_DN6536_c0_g2
	TRINITY_DN14992_c0_g1				TRINITY_DN43412_c0_g1	TRINITY_DN340745_c0_g1			TRINITY_DN3123_c0_g1
	TRINITY_DN62470_c2_g2				TRINITY_DN7678_c0_g2	TRINITY_DN323235_c0_g1			TRINITY_DN19674_c0_g1
	TRINITY_DN106761_c0_g1				TRINITY_DN24672_c0_g1	TRINITY_DN40430_c1_g2			TRINITY_DN99392_c0_g1
	TRINITY_DN13110_c0_g1				TRINITY_DN636_c19_g1	TRINITY_DN84193_c0_g1			TRINITY_DN12718_c0_g2
	TRINITY_DN98_c1_g3				TRINITY_DN179957_c0_g1	TRINITY_DN353470_c0_g1			TRINITY_DN337053_c0_g1
	TRINITY_DN9273_c0_g1				TRINITY_DN51722_c0_g1	TRINITY_DN16832_c0_g1			TRINITY_DN43109_c0_g1
	TRINITY_DN26837_c2_g1				TRINITY_DN473903_c0_g1	TRINITY_DN55483_c0_g1			TRINITY_DN1775_c0_g1
	TRINITY_DN38675_c0_g1				TRINITY_DN83473_c0_g1	TRINITY_DN57992_c0_g1			TRINITY_DN11636_c0_g1
	TRINITY_DN13846_c0_g2				TRINITY_DN72092_c0_g2	TRINITY_DN195912_c0_g1			TRINITY_DN20612_c0_g1
	TRINITY_DN42349_c1_g1				TRINITY_DN19394_c0_g1	TRINITY_DN139028_c0_g1			TRINITY_DN4346_c4_g1
	TRINITY_DN21506_c0_g1				TRINITY_DN25953_c0_g1	TRINITY_DN311746_c0_g1			TRINITY_DN122557_c0_g1
	TRINITY_DN8315_c1_g1				TRINITY_DN44429_c0_g1	TRINITY_DN254366_c0_g1			TRINITY_DN104163_c0_g1
	TRINITY_DN2427_c1_g1				TRINITY_DN62058_c0_g1	TRINITY_DN154174_c0_g1			TRINITY_DN3_c0_g2
	TRINITY_DN2427_c1_g2				TRINITY_DN155020_c0_g5	TRINITY_DN1756_c23_g1			TRINITY_DN910_c3_g1
	TRINITY_DN128067_c0_g1				TRINITY_DN56868_c0_g1	TRINITY_DN72259_c0_g1			TRINITY_DN195704_c0_g2
	TRINITY_DN267290_c0_g1				TRINITY_DN19553_c0_g1	TRINITY_DN31269_c2_g1			TRINITY_DN12402_c0_g1
	TRINITY_DN34563_c0_g1				TRINITY_DN281353_c0_g1	TRINITY_DN66814_c0_g1			TRINITY_DN26524_c0_g1
	TRINITY_DN47316_c0_g2				TRINITY_DN11677_c0_g1	TRINITY_DN65313_c0_g1			TRINITY_DN203705_c3_g1
	TRINITY_DN459624_c0_g1				TRINITY_DN7287_c0_g1	TRINITY_DN439651_c0_g1			TRINITY_DN299880_c0_g1
	TRINITY_DN28912_c0_g1				TRINITY_DN3775_c0_g1	TRINITY_DN37663_c0_g1			TRINITY_DN33748_c0_g1
	TRINITY_DN35558_c4_g1				TRINITY_DN105927_c0_g1	TRINITY_DN175961_c0_g1			TRINITY_DN42292_c0_g1
	TRINITY_DN3262_c0_g1				TRINITY_DN340350_c0_g1	TRINITY_DN1329_c3_g1			TRINITY_DN122666_c2_g1
	TRINITY_DN4118_c2_g2				TRINITY_DN78874_c0_g2	TRINITY_DN84006_c0_g1			TRINITY_DN17109_c0_g1
	TRINITY_DN141968_c0_g1				TRINITY_DN2670_c1_g1	TRINITY_DN167940_c0_g1			TRINITY_DN7888_c1_g1
	TRINITY_DN344990_c0_g1				TRINITY_DN43217_c0_g1	TRINITY_DN31938_c0_g1			TRINITY_DN1804_c2_g1
	TRINITY_DN19494_c0_g1				TRINITY_DN17785_c0_g1	TRINITY_DN181340_c0_g1			TRINITY_DN54945_c0_g1
	TRINITY_DN202137_c0_g1				TRINITY_DN239238_c0_g1	TRINITY_DN72276_c0_g1			TRINITY_DN36743_c0_g1
	TRINITY_DN23825_c2_g1				TRINITY_DN104504_c0_g1	TRINITY_DN469389_c0_g1			TRINITY_DN8403_c2_g1
	TRINITY_DN3357_c1_g2				TRINITY_DN184093_c0_g1	TRINITY_DN33901_c0_g1			TRINITY_DN23727_c0_g1
	TRINITY_DN34483_c0_g1				TRINITY_DN242530_c0_g1	TRINITY_DN190622_c3_g1			TRINITY_DN13433_c0_g1
	TRINITY_DN36191_c0_g1				TRINITY_DN302305_c0_g1	TRINITY_DN22600_c0_g2			TRINITY_DN27344_c0_g2
	TRINITY_DN67108_c0_g1				TRINITY_DN233839_c0_g1	TRINITY_DN41657_c0_g1			TRINITY_DN5893_c0_g1
	TRINITY_DN4741_c0_g2				TRINITY_DN86862_c0_g1	TRINITY_DN141034_c0_g1			TRINITY_DN2862_c2_g1
	TRINITY_DN2069_c0_g1				TRINITY_DN3749_c0_g1	TRINITY_DN94586_c0_g1			TRINITY_DN93106_c0_g1
	TRINITY_DN20187_c0_g1				TRINITY_DN110090_c0_g1	TRINITY_DN485819_c0_g1			TRINITY_DN26854_c1_g1
	TRINITY_DN82_c14_g1				TRINITY_DN6630_c3_g1	TRINITY_DN671_c4_g1			TRINITY_DN3948_c0_g2
	TRINITY_DN363913_c0_g1				TRINITY_DN203645_c0_g1	TRINITY_DN128899_c0_g1			TRINITY_DN3388_c4_g1
	TRINITY_DN1638_c27_g1				TRINITY_DN62045_c0_g2	TRINITY_DN86601_c3_g1			TRINITY_DN676_c1_g1
	TRINITY_DN26220_c1_g1				TRINITY_DN8440_c0_g1	TRINITY_DN277393_c0_g1			TRINITY_DN41453_c0_g1
	TRINITY_DN44_c3_g1				TRINITY_DN25984_c0_g1	TRINITY_DN273070_c0_g1			TRINITY_DN232_c0_g1
	TRINITY_DN27544_c1_g1				TRINITY_DN189860_c0_g1	TRINITY_DN245418_c0_g1			TRINITY_DN326_c4_g2
	TRINITY_DN144802_c0_g2				TRINITY_DN473116_c0_g1	TRINITY_DN34494_c0_g1			TRINITY_DN8946_c1_g1
	TRINITY_DN5873_c1_g2				TRINITY_DN486174_c0_g1	TRINITY_DN176278_c0_g1			TRINITY_DN12043_c0_g1
	TRINITY_DN3749_c0_g1				TRINITY_DN201236_c0_g1	TRINITY_DN398852_c0_g1			TRINITY_DN59730_c0_g1
	TRINITY_DN117058_c0_g1				TRINITY_DN5879_c3_g2	TRINITY_DN94395_c0_g1			TRINITY_DN205984_c0_g3
	TRINITY_DN13327_c0_g1				TRINITY_DN344990_c0_g1	TRINITY_DN165038_c0_g2			TRINITY_DN20142_c0_g1
	TRINITY_DN42028_c3_g1				TRINITY_DN6266_c0_g1	TRINITY_DN149414_c2_g3			TRINITY_DN43495_c0_g1
	TRINITY_DN10953_c0_g1				TRINITY_DN73641_c0_g3	TRINITY_DN396376_c0_g1			TRINITY_DN180235_c0_g1
	TRINITY_DN21172_c0_g1				TRINITY_DN59913_c0_g1	TRINITY_DN24703_c0_g1			TRINITY_DN9477_c0_g1
	TRINITY_DN520_c3_g1				TRINITY_DN11741_c1_g2	TRINITY_DN391106_c0_g1			TRINITY_DN50481_c0_g1
	TRINITY_DN418_c0_g1				TRINITY_DN14288_c0_g2	TRINITY_DN91428_c2_g1			TRINITY_DN331_c14_g1
	TRINITY_DN44782_c0_g2				TRINITY_DN17564_c8_g1	TRINITY_DN307037_c0_g1			TRINITY_DN80960_c1_g1
	TRINITY_DN77956_c0_g1				TRINITY_DN98_c0_g1	TRINITY_DN6656_c0_g2			TRINITY_DN94973_c0_g1
	TRINITY_DN60146_c1_g1				TRINITY_DN16649_c0_g1	TRINITY_DN155582_c0_g2			TRINITY_DN70595_c0_g1
	TRINITY_DN147064_c3_g1				TRINITY_DN32023_c2_g2	TRINITY_DN58513_c0_g1			TRINITY_DN7151_c0_g1
	TRINITY_DN1507_c4_g2				TRINITY_DN9469_c1_g1	TRINITY_DN11552_c0_g1			TRINITY_DN9660_c0_g1
	TRINITY_DN81069_c0_g1				TRINITY_DN22232_c0_g2	TRINITY_DN7200_c7_g1			TRINITY_DN9464_c0_g1
	TRINITY_DN4732_c1_g2				TRINITY_DN31152_c0_g1	TRINITY_DN97892_c0_g1			TRINITY_DN107831_c0_g1
	TRINITY_DN66590_c0_g2				TRINITY_DN94150_c0_g1	TRINITY_DN330980_c0_g1			TRINITY_DN13655_c0_g1
	TRINITY_DN131922_c0_g1				TRINITY_DN25736_c0_g1	TRINITY_DN197420_c1_g1			TRINITY_DN10507_c0_g1
	TRINITY_DN17139_c0_g1				TRINITY_DN300511_c0_g1	TRINITY_DN20209_c0_g1			TRINITY_DN28543_c0_g1
	TRINITY_DN16102_c2_g1				TRINITY_DN130682_c0_g1	TRINITY_DN59282_c0_g1			TRINITY_DN62322_c0_g1
	TRINITY_DN32457_c2_g1				TRINITY_DN298044_c0_g1	TRINITY_DN358200_c0_g1			TRINITY_DN108621_c0_g1
	TRINITY_DN111632_c1_g1				TRINITY_DN10465_c0_g1	TRINITY_DN187213_c0_g2			TRINITY_DN2343_c1_g1
	TRINITY_DN54441_c1_g1				TRINITY_DN7276_c0_g1	TRINITY_DN7242_c0_g2			TRINITY_DN11737_c0_g1
	TRINITY_DN36960_c0_g1				TRINITY_DN92420_c1_g1	TRINITY_DN35506_c0_g1			TRINITY_DN5107_c2_g1
	TRINITY_DN27425_c0_g1				TRINITY_DN65873_c0_g1	TRINITY_DN113301_c0_g3			TRINITY_DN13643_c3_g1
	TRINITY_DN17004_c11_g1				TRINITY_DN160863_c0_g1	TRINITY_DN113925_c0_g1			TRINITY_DN4400_c3_g2
	TRINITY_DN55103_c0_g1				TRINITY_DN181855_c0_g2	TRINITY_DN9714_c0_g1			TRINITY_DN2588_c0_g1
	TRINITY_DN3857_c1_g2				TRINITY_DN35044_c1_g1	TRINITY_DN17661_c1_g1			TRINITY_DN54858_c0_g1
	TRINITY_DN3857_c1_g1				TRINITY_DN96823_c0_g1	TRINITY_DN242964_c0_g1			TRINITY_DN8475_c0_g1
	TRINITY_DN17374_c0_g1				TRINITY_DN111024_c0_g1	TRINITY_DN48127_c0_g1			TRINITY_DN952_c2_g1
	TRINITY_DN57106_c1_g1				TRINITY_DN158115_c0_g1	TRINITY_DN471828_c0_g1			TRINITY_DN40773_c0_g1
	TRINITY_DN64843_c0_g1				TRINITY_DN219109_c0_g1	TRINITY_DN343250_c0_g1			TRINITY_DN21170_c2_g1
	TRINITY_DN4581_c0_g1				TRINITY_DN5802_c0_g1	TRINITY_DN140605_c0_g1			TRINITY_DN55472_c0_g1
	TRINITY_DN320023_c0_g1				TRINITY_DN34705_c0_g1	TRINITY_DN64172_c0_g1			TRINITY_DN9103_c1_g1
	TRINITY_DN3820_c0_g1				TRINITY_DN169971_c0_g1	TRINITY_DN394316_c0_g1			TRINITY_DN1134_c0_g1
	TRINITY_DN78874_c0_g2				TRINITY_DN42001_c0_g1	TRINITY_DN313052_c0_g1			TRINITY_DN7823_c0_g1
	TRINITY_DN819_c9_g1				TRINITY_DN116467_c0_g1	TRINITY_DN15352_c2_g1			TRINITY_DN40865_c0_g1
	TRINITY_DN52760_c1_g1				TRINITY_DN98737_c0_g1	TRINITY_DN30079_c0_g2			TRINITY_DN162728_c1_g2
	TRINITY_DN34158_c0_g2				TRINITY_DN92983_c1_g1	TRINITY_DN73483_c0_g1			TRINITY_DN20443_c0_g1
	TRINITY_DN115486_c1_g1				TRINITY_DN20047_c0_g1	TRINITY_DN64033_c2_g1			TRINITY_DN1940_c1_g1
	TRINITY_DN31269_c0_g1				TRINITY_DN49568_c1_g3	TRINITY_DN8141_c0_g1			TRINITY_DN26015_c0_g1
	TRINITY_DN1633_c0_g1				TRINITY_DN62114_c0_g2	TRINITY_DN362664_c0_g1			TRINITY_DN15078_c2_g1
	TRINITY_DN34547_c0_g1				TRINITY_DN21342_c0_g1	TRINITY_DN144922_c0_g1			TRINITY_DN7560_c3_g1
	TRINITY_DN3536_c0_g1				TRINITY_DN379259_c0_g1	TRINITY_DN456927_c0_g1			TRINITY_DN9831_c1_g1
	TRINITY_DN47271_c1_g3				TRINITY_DN234646_c0_g1	TRINITY_DN20381_c0_g1			TRINITY_DN1841_c1_g1
	TRINITY_DN2941_c1_g2				TRINITY_DN162953_c0_g1	TRINITY_DN20381_c0_g2			TRINITY_DN8617_c4_g1
	TRINITY_DN35468_c0_g1				TRINITY_DN118221_c0_g1	TRINITY_DN10558_c1_g1			TRINITY_DN166429_c0_g1
	TRINITY_DN33515_c0_g2				TRINITY_DN9207_c0_g1	TRINITY_DN5965_c2_g1			TRINITY_DN299158_c0_g1
	TRINITY_DN34216_c0_g1				TRINITY_DN261824_c0_g1	TRINITY_DN64133_c0_g1			TRINITY_DN95764_c0_g1
	TRINITY_DN251911_c0_g1				TRINITY_DN297976_c0_g1	TRINITY_DN384078_c0_g1			TRINITY_DN6446_c0_g2
	TRINITY_DN7956_c0_g1				TRINITY_DN6824_c0_g1	TRINITY_DN194678_c0_g1			TRINITY_DN21526_c0_g1
	TRINITY_DN14815_c0_g1				TRINITY_DN6824_c0_g2	TRINITY_DN72324_c0_g1			TRINITY_DN4321_c1_g2
	TRINITY_DN6808_c0_g2				TRINITY_DN23432_c0_g1	TRINITY_DN209485_c0_g1			TRINITY_DN3819_c4_g1
	TRINITY_DN7678_c0_g2				TRINITY_DN178495_c0_g2	TRINITY_DN397284_c0_g1			TRINITY_DN75884_c1_g1
	TRINITY_DN144902_c3_g1				TRINITY_DN154514_c1_g1	TRINITY_DN86528_c0_g1			TRINITY_DN2445_c0_g1
	TRINITY_DN202476_c0_g1				TRINITY_DN27890_c0_g1	TRINITY_DN1673_c16_g1			TRINITY_DN171550_c0_g1
	TRINITY_DN25964_c0_g2				TRINITY_DN12667_c1_g1	TRINITY_DN258534_c0_g1			TRINITY_DN19468_c0_g1
	TRINITY_DN3600_c0_g4				TRINITY_DN173840_c0_g1	TRINITY_DN13198_c1_g1			TRINITY_DN16977_c0_g1
	TRINITY_DN467928_c0_g1				TRINITY_DN27816_c0_g1	TRINITY_DN383988_c0_g1			TRINITY_DN46623_c0_g1
	TRINITY_DN11187_c4_g1				TRINITY_DN55457_c0_g1	TRINITY_DN84092_c0_g2			TRINITY_DN24851_c1_g1
	TRINITY_DN7631_c0_g1				TRINITY_DN94950_c0_g1	TRINITY_DN59388_c0_g1			TRINITY_DN27989_c0_g1
	TRINITY_DN85615_c4_g1				TRINITY_DN95206_c0_g1	TRINITY_DN14434_c0_g1			TRINITY_DN27039_c0_g1
	TRINITY_DN26618_c2_g1				TRINITY_DN185010_c0_g1	TRINITY_DN226105_c0_g1
	TRINITY_DN86762_c0_g1				TRINITY_DN422324_c0_g1	TRINITY_DN29890_c1_g1
	TRINITY_DN10290_c4_g2				TRINITY_DN90369_c2_g1	TRINITY_DN2942_c0_g2
	TRINITY_DN13389_c0_g1				TRINITY_DN29576_c0_g1	TRINITY_DN433884_c0_g1
	TRINITY_DN21537_c0_g1				TRINITY_DN50435_c0_g1	TRINITY_DN34358_c0_g1
	TRINITY_DN40268_c0_g1				TRINITY_DN54914_c1_g1	TRINITY_DN6793_c12_g1
	TRINITY_DN8796_c2_g1				TRINITY_DN140811_c0_g1	TRINITY_DN207296_c0_g1
	TRINITY_DN94422_c0_g1				TRINITY_DN9520_c0_g2	TRINITY_DN458599_c0_g1
	TRINITY_DN18628_c0_g1				TRINITY_DN237613_c0_g1	TRINITY_DN197416_c0_g1
	TRINITY_DN8043_c0_g1				TRINITY_DN113681_c1_g1	TRINITY_DN81616_c1_g1
	TRINITY_DN21870_c1_g2				TRINITY_DN250666_c0_g1	TRINITY_DN88847_c0_g1
	TRINITY_DN22945_c0_g1				TRINITY_DN71195_c3_g1	TRINITY_DN18855_c0_g1
	TRINITY_DN23155_c0_g1				TRINITY_DN135730_c0_g1	TRINITY_DN40865_c0_g1
	TRINITY_DN69276_c1_g1				TRINITY_DN40992_c1_g1	TRINITY_DN160124_c1_g1
	TRINITY_DN11863_c0_g1				TRINITY_DN439710_c0_g1	TRINITY_DN136597_c0_g1
	TRINITY_DN105834_c1_g1				TRINITY_DN417757_c0_g1	TRINITY_DN14370_c2_g2
	TRINITY_DN8504_c0_g1				TRINITY_DN110450_c0_g1	TRINITY_DN36065_c0_g1
	TRINITY_DN215667_c0_g1				TRINITY_DN224636_c0_g2	TRINITY_DN91087_c0_g1
	TRINITY_DN8341_c1_g1				TRINITY_DN44782_c0_g2	TRINITY_DN16955_c5_g1
	TRINITY_DN162169_c0_g1				TRINITY_DN465379_c0_g1	TRINITY_DN88187_c0_g1
	TRINITY_DN76187_c1_g1				TRINITY_DN95015_c0_g1	TRINITY_DN8182_c2_g1
	TRINITY_DN42028_c0_g1				TRINITY_DN133732_c0_g1	TRINITY_DN135754_c0_g1
	TRINITY_DN13323_c0_g1				TRINITY_DN67326_c0_g2	TRINITY_DN39654_c0_g2
	TRINITY_DN15707_c0_g1				TRINITY_DN75464_c0_g1	TRINITY_DN19529_c5_g1
	TRINITY_DN12365_c0_g1				TRINITY_DN192325_c0_g1	TRINITY_DN220000_c0_g2
	TRINITY_DN22704_c0_g1				TRINITY_DN223342_c0_g2	TRINITY_DN110151_c0_g1
	TRINITY_DN114488_c0_g1				TRINITY_DN213056_c0_g1	TRINITY_DN96704_c0_g1
	TRINITY_DN17004_c1_g1				TRINITY_DN390449_c0_g1	TRINITY_DN2043_c4_g4
	TRINITY_DN20642_c3_g1				TRINITY_DN251253_c0_g1	TRINITY_DN25464_c0_g1
	TRINITY_DN23573_c0_g1				TRINITY_DN490967_c0_g1	TRINITY_DN110486_c0_g1
	TRINITY_DN88074_c0_g1				TRINITY_DN146677_c0_g1	TRINITY_DN251016_c0_g1
	TRINITY_DN39792_c0_g2				TRINITY_DN29945_c0_g1	TRINITY_DN267894_c0_g1
	TRINITY_DN325_c0_g1				TRINITY_DN37481_c0_g1	TRINITY_DN290602_c0_g1
	TRINITY_DN25429_c0_g1				TRINITY_DN189102_c0_g1	TRINITY_DN231799_c0_g1
	TRINITY_DN832_c1_g1				TRINITY_DN1289_c0_g1	TRINITY_DN85255_c0_g1
	TRINITY_DN21816_c0_g2				TRINITY_DN1289_c0_g2	TRINITY_DN179918_c0_g1
	TRINITY_DN4555_c0_g1				TRINITY_DN205016_c0_g1	TRINITY_DN338963_c0_g1
	TRINITY_DN16070_c0_g2				TRINITY_DN34499_c4_g1	TRINITY_DN10983_c0_g1
	TRINITY_DN5760_c0_g2				TRINITY_DN61950_c1_g1	TRINITY_DN9275_c3_g1
	TRINITY_DN11622_c0_g1				TRINITY_DN6991_c0_g1	TRINITY_DN8856_c0_g1
	TRINITY_DN27256_c0_g1				TRINITY_DN76792_c0_g1	TRINITY_DN45098_c0_g1
	TRINITY_DN33378_c0_g2				TRINITY_DN132023_c0_g3	TRINITY_DN125281_c0_g1
	TRINITY_DN459460_c0_g1				TRINITY_DN3357_c0_g2	TRINITY_DN7560_c3_g1
	TRINITY_DN201846_c0_g1				TRINITY_DN79755_c0_g1	TRINITY_DN65756_c2_g1
	TRINITY_DN47313_c0_g3				TRINITY_DN265956_c0_g1	TRINITY_DN35248_c0_g1
	TRINITY_DN11037_c0_g1				TRINITY_DN59876_c4_g1	TRINITY_DN348055_c0_g1
	TRINITY_DN165259_c0_g1				TRINITY_DN80417_c3_g1	TRINITY_DN222700_c0_g1
	TRINITY_DN317_c1_g1				TRINITY_DN380067_c0_g1	TRINITY_DN419238_c0_g1
	TRINITY_DN7032_c0_g4				TRINITY_DN170024_c0_g1	TRINITY_DN196866_c0_g1
	TRINITY_DN7032_c0_g3				TRINITY_DN34910_c1_g1	TRINITY_DN166239_c0_g1
	TRINITY_DN482291_c0_g1				TRINITY_DN16304_c0_g1	TRINITY_DN121052_c0_g1
	TRINITY_DN3022_c1_g1				TRINITY_DN156927_c0_g1	TRINITY_DN14449_c0_g1
	TRINITY_DN84423_c0_g1				TRINITY_DN156144_c0_g3	TRINITY_DN265204_c0_g1
	TRINITY_DN117578_c0_g1				TRINITY_DN192230_c0_g2	TRINITY_DN43234_c0_g1
	TRINITY_DN79768_c2_g1				TRINITY_DN312536_c0_g1	TRINITY_DN106064_c0_g1
	TRINITY_DN1906_c4_g1				TRINITY_DN76138_c0_g1	TRINITY_DN111135_c0_g1
	TRINITY_DN137176_c0_g1				TRINITY_DN337070_c0_g1	TRINITY_DN135286_c0_g1
	TRINITY_DN2069_c1_g1				TRINITY_DN147548_c0_g2	TRINITY_DN52633_c0_g1
	TRINITY_DN1507_c20_g1				TRINITY_DN37104_c0_g2	TRINITY_DN429558_c0_g1
	TRINITY_DN24202_c0_g1				TRINITY_DN54065_c0_g1	TRINITY_DN36711_c0_g1
	TRINITY_DN169945_c0_g1				TRINITY_DN78701_c0_g1	TRINITY_DN270367_c0_g1
	TRINITY_DN18644_c0_g1				TRINITY_DN35685_c2_g1	TRINITY_DN51850_c0_g1
	TRINITY_DN69620_c0_g1				TRINITY_DN90652_c0_g1	TRINITY_DN368984_c0_g1
	TRINITY_DN70171_c0_g1				TRINITY_DN126574_c0_g2	TRINITY_DN4239_c1_g1
	TRINITY_DN21546_c2_g1				TRINITY_DN1112_c0_g2	TRINITY_DN335579_c0_g1
	TRINITY_DN147564_c0_g1				TRINITY_DN451044_c0_g1	TRINITY_DN54939_c0_g1
	TRINITY_DN16102_c0_g1				TRINITY_DN122908_c0_g1	TRINITY_DN301361_c0_g1
	TRINITY_DN81498_c0_g1				TRINITY_DN148488_c1_g1	TRINITY_DN2740_c0_g1
	TRINITY_DN24534_c0_g1				TRINITY_DN54336_c0_g1	TRINITY_DN243565_c0_g1
	TRINITY_DN82_c55_g1				TRINITY_DN164187_c0_g1	TRINITY_DN154877_c0_g1
	TRINITY_DN92330_c1_g2				TRINITY_DN98_c1_g2	TRINITY_DN46431_c0_g1
	TRINITY_DN67551_c0_g1				TRINITY_DN17837_c1_g1	TRINITY_DN9360_c7_g1
	TRINITY_DN26435_c0_g1				TRINITY_DN421546_c0_g1	TRINITY_DN247143_c0_g1
	TRINITY_DN357683_c0_g1				TRINITY_DN28440_c1_g1	TRINITY_DN49366_c2_g1
	TRINITY_DN57921_c2_g1				TRINITY_DN21023_c0_g2	TRINITY_DN62988_c0_g1
	TRINITY_DN23_c1_g1				TRINITY_DN43217_c1_g2	TRINITY_DN17317_c0_g1
	TRINITY_DN13133_c0_g1				TRINITY_DN43217_c1_g1	TRINITY_DN99039_c0_g2
	TRINITY_DN27391_c0_g1				TRINITY_DN1376_c2_g3	TRINITY_DN81911_c0_g1
	TRINITY_DN10326_c0_g1				TRINITY_DN456794_c0_g1	TRINITY_DN170754_c0_g1
	TRINITY_DN16839_c0_g1				TRINITY_DN73627_c0_g1	TRINITY_DN391997_c0_g1
	TRINITY_DN13953_c1_g1				TRINITY_DN167284_c0_g1	TRINITY_DN1185_c0_g1
	TRINITY_DN57538_c0_g1				TRINITY_DN246454_c0_g1	TRINITY_DN33949_c3_g1
	TRINITY_DN77539_c0_g1				TRINITY_DN48555_c0_g1	TRINITY_DN6957_c5_g1
	TRINITY_DN15661_c0_g3				TRINITY_DN10290_c0_g1	TRINITY_DN285304_c0_g1
	TRINITY_DN15661_c0_g1				TRINITY_DN61969_c2_g1	TRINITY_DN43046_c0_g1
	TRINITY_DN13600_c0_g1				TRINITY_DN220228_c0_g1	TRINITY_DN458493_c0_g1
	TRINITY_DN202998_c0_g1				TRINITY_DN70419_c0_g1	TRINITY_DN182914_c0_g1
	TRINITY_DN12159_c1_g1				TRINITY_DN44174_c0_g2	TRINITY_DN2997_c21_g2
	TRINITY_DN133558_c0_g1				TRINITY_DN195_c0_g1	TRINITY_DN57782_c0_g1
	TRINITY_DN180933_c0_g1				TRINITY_DN18511_c0_g1	TRINITY_DN246_c4_g1
	TRINITY_DN8026_c0_g1				TRINITY_DN188282_c0_g1	TRINITY_DN232268_c0_g1
	TRINITY_DN5522_c0_g1				TRINITY_DN44541_c0_g1	TRINITY_DN65703_c0_g1
	TRINITY_DN8949_c0_g1				TRINITY_DN62470_c2_g1	TRINITY_DN328023_c0_g1
	TRINITY_DN260810_c0_g1				TRINITY_DN30689_c0_g1	TRINITY_DN80115_c0_g2
	TRINITY_DN1324_c1_g1				TRINITY_DN131391_c0_g2	TRINITY_DN60775_c0_g1
	TRINITY_DN8190_c1_g2				TRINITY_DN131391_c0_g1	TRINITY_DN84240_c0_g1
	TRINITY_DN39407_c1_g1				TRINITY_DN368560_c0_g1	TRINITY_DN68003_c0_g1
	TRINITY_DN2914_c0_g1				TRINITY_DN242533_c0_g1	TRINITY_DN329004_c0_g1
	TRINITY_DN56379_c0_g1				TRINITY_DN7505_c0_g1	TRINITY_DN403447_c0_g1
	TRINITY_DN130513_c1_g2				TRINITY_DN224054_c0_g1	TRINITY_DN19888_c0_g1
	TRINITY_DN383355_c0_g1				TRINITY_DN123829_c1_g1	TRINITY_DN9957_c0_g2
	TRINITY_DN130513_c1_g1				TRINITY_DN13608_c0_g2	TRINITY_DN327741_c0_g1
	TRINITY_DN15489_c1_g1				TRINITY_DN167061_c0_g1	TRINITY_DN146080_c1_g1
	TRINITY_DN55836_c0_g2				TRINITY_DN5491_c0_g1	TRINITY_DN9765_c0_g2
	TRINITY_DN55836_c0_g1				TRINITY_DN115321_c0_g1	TRINITY_DN307962_c0_g1
	TRINITY_DN94171_c1_g1				TRINITY_DN16688_c1_g2	TRINITY_DN441274_c0_g1
	TRINITY_DN146778_c0_g1				TRINITY_DN16688_c1_g1	TRINITY_DN42922_c0_g1
	TRINITY_DN12277_c0_g1				TRINITY_DN90299_c0_g1	TRINITY_DN368618_c0_g1
	TRINITY_DN26788_c1_g1				TRINITY_DN12531_c5_g1	TRINITY_DN3127_c0_g1
	TRINITY_DN43101_c0_g1				TRINITY_DN134773_c0_g1	TRINITY_DN394976_c0_g1
	TRINITY_DN67148_c0_g1				TRINITY_DN108014_c0_g1	TRINITY_DN170399_c1_g2
	TRINITY_DN7254_c2_g1				TRINITY_DN343023_c0_g1	TRINITY_DN457657_c0_g1
	TRINITY_DN303239_c0_g1				TRINITY_DN18751_c0_g1	TRINITY_DN115036_c0_g1
	TRINITY_DN206758_c1_g1				TRINITY_DN20681_c1_g4	TRINITY_DN20542_c0_g1
	TRINITY_DN157_c2_g1				TRINITY_DN57528_c0_g1	TRINITY_DN177398_c0_g1
	TRINITY_DN31289_c0_g1				TRINITY_DN111429_c0_g1	TRINITY_DN196525_c0_g1
	TRINITY_DN69763_c0_g1				TRINITY_DN43159_c0_g1	TRINITY_DN5938_c0_g2
	TRINITY_DN2184_c2_g1				TRINITY_DN429922_c0_g1	TRINITY_DN239914_c0_g1
	TRINITY_DN123742_c0_g1				TRINITY_DN81060_c0_g1	TRINITY_DN43241_c0_g1
	TRINITY_DN224_c1_g1				TRINITY_DN81060_c0_g2	TRINITY_DN634_c5_g1
	TRINITY_DN35837_c0_g1				TRINITY_DN352_c0_g1	TRINITY_DN153789_c0_g1
	TRINITY_DN819_c17_g1				TRINITY_DN259618_c0_g1	TRINITY_DN388860_c0_g1
	TRINITY_DN134047_c0_g1				TRINITY_DN301282_c0_g1	TRINITY_DN183377_c0_g2
	TRINITY_DN32004_c0_g2				TRINITY_DN346602_c0_g1	TRINITY_DN2026_c0_g1
	TRINITY_DN54756_c0_g1				TRINITY_DN7960_c0_g1	TRINITY_DN348328_c0_g1
	TRINITY_DN134829_c0_g1				TRINITY_DN12471_c0_g1	TRINITY_DN50989_c0_g1
	TRINITY_DN173_c0_g1				TRINITY_DN33378_c0_g1	TRINITY_DN17900_c0_g1
	TRINITY_DN2036_c1_g1				TRINITY_DN236069_c0_g1	TRINITY_DN47134_c1_g1
	TRINITY_DN91495_c0_g1				TRINITY_DN74426_c0_g1	TRINITY_DN136151_c0_g1
	TRINITY_DN63341_c0_g1				TRINITY_DN249262_c0_g1	TRINITY_DN19394_c0_g2
	TRINITY_DN2036_c1_g5				TRINITY_DN107686_c0_g1	TRINITY_DN208269_c0_g1
	TRINITY_DN13261_c0_g1				TRINITY_DN69650_c0_g1	TRINITY_DN218855_c0_g1
	TRINITY_DN42790_c0_g1				TRINITY_DN127361_c0_g1	TRINITY_DN81962_c0_g1
	TRINITY_DN1367_c2_g1				TRINITY_DN344333_c0_g1	TRINITY_DN445012_c0_g1
	TRINITY_DN21626_c0_g1				TRINITY_DN8383_c0_g3	TRINITY_DN472193_c0_g1
	TRINITY_DN57921_c0_g1				TRINITY_DN8383_c0_g1	TRINITY_DN101199_c0_g1
	TRINITY_DN77696_c0_g1				TRINITY_DN464838_c0_g1	TRINITY_DN115794_c0_g1
	TRINITY_DN88069_c1_g1				TRINITY_DN50047_c0_g1	TRINITY_DN99411_c0_g1
	TRINITY_DN7881_c0_g1				TRINITY_DN50605_c0_g1	TRINITY_DN9794_c6_g1
	TRINITY_DN28052_c0_g1				TRINITY_DN331_c1_g1	TRINITY_DN2167_c0_g1
	TRINITY_DN636_c8_g4				TRINITY_DN385142_c0_g1	TRINITY_DN179385_c2_g3
	TRINITY_DN72307_c0_g2				TRINITY_DN10324_c1_g2	TRINITY_DN58482_c0_g1
	TRINITY_DN59484_c0_g1				TRINITY_DN12342_c0_g1	TRINITY_DN10480_c2_g1
	TRINITY_DN75189_c0_g1				TRINITY_DN208876_c0_g1	TRINITY_DN342909_c0_g1
	TRINITY_DN636_c8_g5				TRINITY_DN215486_c0_g2	TRINITY_DN20447_c2_g1
	TRINITY_DN114655_c0_g1				TRINITY_DN155190_c0_g1	TRINITY_DN82868_c0_g1
	TRINITY_DN11455_c0_g1				TRINITY_DN20817_c0_g1	TRINITY_DN233515_c0_g1
	TRINITY_DN132207_c0_g1				TRINITY_DN385333_c0_g1	TRINITY_DN151817_c0_g1
	TRINITY_DN111821_c0_g1				TRINITY_DN31479_c0_g1	TRINITY_DN79358_c0_g1
	TRINITY_DN14015_c0_g1				TRINITY_DN167580_c0_g1	TRINITY_DN15565_c0_g1
	TRINITY_DN234814_c0_g1				TRINITY_DN269690_c0_g1	TRINITY_DN88784_c0_g1
	TRINITY_DN43486_c0_g1				TRINITY_DN155048_c1_g1	TRINITY_DN337395_c0_g1
	TRINITY_DN22724_c0_g1				TRINITY_DN418488_c0_g1	TRINITY_DN153904_c0_g1
	TRINITY_DN2966_c0_g1				TRINITY_DN124382_c0_g1	TRINITY_DN42894_c0_g1
	TRINITY_DN3020_c1_g1				TRINITY_DN16181_c0_g1	TRINITY_DN10315_c0_g1
	TRINITY_DN4316_c2_g1				TRINITY_DN1811_c6_g1	TRINITY_DN383476_c0_g1
	TRINITY_DN3237_c0_g1				TRINITY_DN20603_c10_g1	TRINITY_DN62043_c0_g2
	TRINITY_DN39087_c1_g2				TRINITY_DN348909_c0_g1	TRINITY_DN295477_c0_g1
	TRINITY_DN57196_c0_g1				TRINITY_DN213683_c0_g1	TRINITY_DN153172_c0_g1
	TRINITY_DN299692_c0_g1				TRINITY_DN42964_c0_g1	TRINITY_DN47453_c4_g1
	TRINITY_DN98417_c0_g1				TRINITY_DN237551_c0_g1	TRINITY_DN1638_c13_g1
	TRINITY_DN1427_c2_g1				TRINITY_DN153080_c1_g1	TRINITY_DN167861_c0_g1
	TRINITY_DN16688_c0_g1				TRINITY_DN128134_c1_g1	TRINITY_DN64991_c0_g1
	TRINITY_DN22877_c1_g1				TRINITY_DN66184_c1_g1	TRINITY_DN151834_c0_g1
	TRINITY_DN18161_c0_g1				TRINITY_DN49800_c0_g1	TRINITY_DN8327_c0_g1
	TRINITY_DN879_c2_g1				TRINITY_DN33330_c0_g1	TRINITY_DN488361_c0_g1
	TRINITY_DN5488_c7_g1				TRINITY_DN483679_c0_g1	TRINITY_DN204307_c0_g1
	TRINITY_DN26202_c1_g1				TRINITY_DN17099_c0_g1	TRINITY_DN226943_c0_g1
	TRINITY_DN26202_c1_g2				TRINITY_DN12550_c0_g1	TRINITY_DN160202_c2_g1
	TRINITY_DN17454_c0_g1				TRINITY_DN81712_c0_g3	TRINITY_DN20136_c0_g1
	TRINITY_DN117_c1_g1				TRINITY_DN4741_c0_g2	TRINITY_DN381949_c0_g1
	TRINITY_DN84052_c0_g1				TRINITY_DN20984_c0_g2	TRINITY_DN288464_c0_g1
	TRINITY_DN14777_c1_g1				TRINITY_DN144093_c0_g1	TRINITY_DN345748_c0_g1
					TRINITY_DN277148_c0_g1	TRINITY_DN74740_c0_g1
					TRINITY_DN16744_c0_g1	TRINITY_DN159869_c0_g1
					TRINITY_DN2041_c0_g1	TRINITY_DN819_c5_g1
					TRINITY_DN402301_c0_g1	TRINITY_DN354683_c0_g1
					TRINITY_DN400319_c0_g1	TRINITY_DN168054_c0_g1
					TRINITY_DN32599_c0_g1	TRINITY_DN452831_c0_g1
					TRINITY_DN178329_c0_g2	TRINITY_DN236658_c0_g1
					TRINITY_DN30699_c0_g2	TRINITY_DN142647_c0_g1
					TRINITY_DN173886_c0_g1	TRINITY_DN260444_c0_g1
					TRINITY_DN272740_c1_g1	TRINITY_DN46201_c0_g1
					TRINITY_DN157_c4_g1	TRINITY_DN170334_c0_g1
					TRINITY_DN147547_c0_g1	TRINITY_DN438736_c0_g1
					TRINITY_DN5058_c0_g1	TRINITY_DN61283_c0_g1
					TRINITY_DN25689_c2_g1	TRINITY_DN339017_c0_g1
					TRINITY_DN38177_c0_g1	TRINITY_DN235926_c0_g3
					TRINITY_DN338666_c0_g1	TRINITY_DN678_c10_g1
					TRINITY_DN228396_c0_g1	TRINITY_DN287104_c0_g1
					TRINITY_DN22969_c0_g1	TRINITY_DN74_c2_g1
					TRINITY_DN377877_c0_g1	TRINITY_DN39693_c0_g1
					TRINITY_DN26228_c1_g1	TRINITY_DN25984_c0_g2
					TRINITY_DN72890_c0_g1	TRINITY_DN68670_c0_g1
					TRINITY_DN12807_c6_g1	TRINITY_DN363099_c0_g1
					TRINITY_DN119789_c0_g2	TRINITY_DN228983_c0_g1
					TRINITY_DN34856_c2_g1	TRINITY_DN86625_c0_g2
					TRINITY_DN17213_c0_g1	TRINITY_DN21844_c2_g1
					TRINITY_DN372251_c0_g1	TRINITY_DN397604_c0_g1
					TRINITY_DN389164_c0_g1	TRINITY_DN49438_c0_g1
					TRINITY_DN12113_c0_g1	TRINITY_DN252345_c0_g1
					TRINITY_DN25147_c0_g2	TRINITY_DN65036_c0_g1
					TRINITY_DN384286_c0_g1	TRINITY_DN300411_c0_g1
					TRINITY_DN9471_c1_g2	TRINITY_DN234575_c0_g1
					TRINITY_DN9471_c1_g3	TRINITY_DN54594_c0_g1
					TRINITY_DN9471_c1_g1	TRINITY_DN69539_c0_g1
					TRINITY_DN106283_c0_g2	TRINITY_DN441863_c0_g1
					TRINITY_DN66534_c1_g1	TRINITY_DN121695_c0_g2
					TRINITY_DN133558_c0_g1	TRINITY_DN121695_c0_g1
					TRINITY_DN26481_c0_g2	TRINITY_DN42092_c0_g1
					TRINITY_DN42429_c0_g1	TRINITY_DN1439_c3_g1
					TRINITY_DN5769_c0_g1	TRINITY_DN429249_c0_g1
					TRINITY_DN47140_c4_g1	TRINITY_DN2248_c3_g2
					TRINITY_DN121_c3_g1	TRINITY_DN18580_c0_g1
					TRINITY_DN232064_c2_g1	TRINITY_DN111235_c1_g1
					TRINITY_DN386584_c0_g1	TRINITY_DN1367_c1_g1
					TRINITY_DN97442_c1_g1	TRINITY_DN283695_c0_g1
					TRINITY_DN480188_c0_g1	TRINITY_DN148384_c0_g1
					TRINITY_DN7339_c0_g1	TRINITY_DN12329_c0_g1
					TRINITY_DN3552_c1_g1	TRINITY_DN59121_c0_g1
					TRINITY_DN191571_c0_g2	TRINITY_DN167655_c0_g1
					TRINITY_DN209275_c0_g1	TRINITY_DN193308_c0_g1
					TRINITY_DN123039_c0_g1	TRINITY_DN76340_c0_g1
					TRINITY_DN57686_c0_g3	TRINITY_DN359792_c0_g1
					TRINITY_DN36694_c0_g1	TRINITY_DN229909_c0_g1
					TRINITY_DN379346_c0_g1	TRINITY_DN473006_c0_g1
					TRINITY_DN64489_c0_g1	TRINITY_DN217321_c0_g1
					TRINITY_DN175985_c0_g1	TRINITY_DN242551_c9_g1
					TRINITY_DN150588_c0_g1	TRINITY_DN191710_c0_g1
					TRINITY_DN140680_c1_g1	TRINITY_DN17248_c0_g2
					TRINITY_DN73044_c0_g1	TRINITY_DN408493_c0_g1
					TRINITY_DN172899_c1_g1	TRINITY_DN39358_c0_g1
					TRINITY_DN163337_c0_g1	TRINITY_DN85284_c0_g1
					TRINITY_DN45633_c0_g1	TRINITY_DN526_c0_g1
					TRINITY_DN18492_c0_g2	TRINITY_DN101113_c0_g1
					TRINITY_DN475657_c0_g1	TRINITY_DN148308_c0_g1
					TRINITY_DN253268_c0_g2	TRINITY_DN235736_c3_g1
					TRINITY_DN121076_c0_g1	TRINITY_DN142610_c0_g1
					TRINITY_DN196089_c2_g1	TRINITY_DN878_c1_g1
					TRINITY_DN75849_c0_g2	TRINITY_DN323456_c0_g1
					TRINITY_DN73005_c0_g1	TRINITY_DN107112_c0_g1
					TRINITY_DN70303_c0_g3	TRINITY_DN165985_c0_g1
					TRINITY_DN204620_c0_g1	TRINITY_DN165985_c0_g2
					TRINITY_DN21870_c1_g1	TRINITY_DN374175_c0_g1
					TRINITY_DN220822_c0_g1	TRINITY_DN4354_c0_g1
					TRINITY_DN136803_c0_g1	TRINITY_DN10290_c4_g1
					TRINITY_DN395401_c0_g1	TRINITY_DN2468_c0_g2
					TRINITY_DN160073_c0_g2	TRINITY_DN6825_c0_g1
					TRINITY_DN27156_c0_g1	TRINITY_DN12929_c0_g1
					TRINITY_DN160780_c1_g1	TRINITY_DN19385_c0_g1
					TRINITY_DN26788_c0_g1	TRINITY_DN5749_c1_g1
					TRINITY_DN84352_c0_g1	TRINITY_DN333786_c0_g1
					TRINITY_DN200633_c0_g1	TRINITY_DN191990_c0_g1
					TRINITY_DN31993_c0_g1	TRINITY_DN288192_c0_g1
					TRINITY_DN155320_c0_g1	TRINITY_DN4477_c1_g1
					TRINITY_DN136544_c1_g1	TRINITY_DN272330_c0_g1
					TRINITY_DN145454_c0_g1	TRINITY_DN30859_c0_g1
					TRINITY_DN179245_c0_g2	TRINITY_DN14614_c1_g1
					TRINITY_DN34528_c0_g1	TRINITY_DN21103_c0_g1
					TRINITY_DN488992_c0_g1	TRINITY_DN54174_c1_g1
					TRINITY_DN379195_c0_g1	TRINITY_DN3_c14_g2
					TRINITY_DN26026_c1_g1	TRINITY_DN1940_c2_g1
					TRINITY_DN7571_c3_g2	TRINITY_DN5530_c1_g1
					TRINITY_DN109612_c0_g1	TRINITY_DN68078_c0_g1
					TRINITY_DN391673_c0_g1	TRINITY_DN359921_c0_g1
					TRINITY_DN38225_c2_g2	TRINITY_DN20402_c0_g1
					TRINITY_DN53627_c1_g2	TRINITY_DN58746_c0_g1
					TRINITY_DN143237_c0_g1	TRINITY_DN118140_c0_g1
					TRINITY_DN151059_c0_g1	TRINITY_DN399382_c0_g1
					TRINITY_DN24961_c0_g1	TRINITY_DN57833_c0_g1
					TRINITY_DN97712_c0_g1	TRINITY_DN38232_c2_g1
					TRINITY_DN425634_c0_g1	TRINITY_DN157530_c2_g1
					TRINITY_DN8134_c0_g1	TRINITY_DN15636_c0_g1
					TRINITY_DN4923_c0_g2	TRINITY_DN399905_c0_g1
					TRINITY_DN69735_c0_g1	TRINITY_DN53187_c0_g2
					TRINITY_DN258695_c0_g1	TRINITY_DN266642_c0_g1
					TRINITY_DN197914_c0_g1	TRINITY_DN284634_c0_g1
					TRINITY_DN244899_c0_g1	TRINITY_DN20230_c0_g1
					TRINITY_DN26742_c0_g2	TRINITY_DN252833_c0_g1
					TRINITY_DN39036_c1_g1	TRINITY_DN170679_c0_g1
					TRINITY_DN190970_c0_g1	TRINITY_DN429128_c0_g1
					TRINITY_DN293326_c0_g1	TRINITY_DN13807_c0_g1
					TRINITY_DN58907_c0_g9	TRINITY_DN79715_c0_g1
					TRINITY_DN144613_c0_g1	TRINITY_DN464339_c0_g1
					TRINITY_DN173345_c0_g1	TRINITY_DN8204_c0_g5
					TRINITY_DN227957_c0_g1	TRINITY_DN1821_c4_g1
					TRINITY_DN421437_c0_g1	TRINITY_DN77165_c0_g1
					TRINITY_DN20439_c0_g1	TRINITY_DN451772_c0_g1
					TRINITY_DN19869_c0_g1	TRINITY_DN477144_c0_g1
					TRINITY_DN421524_c0_g1	TRINITY_DN150836_c0_g1
					TRINITY_DN147866_c0_g1	TRINITY_DN2239_c1_g1
					TRINITY_DN269835_c0_g1	TRINITY_DN20079_c0_g2
					TRINITY_DN429037_c0_g1	TRINITY_DN54021_c0_g1
					TRINITY_DN206246_c0_g1	TRINITY_DN277458_c0_g1
					TRINITY_DN98746_c0_g1	TRINITY_DN16250_c0_g1
					TRINITY_DN251710_c0_g3	TRINITY_DN19528_c0_g1
					TRINITY_DN699_c0_g1	TRINITY_DN365259_c0_g1
					TRINITY_DN418462_c0_g1	TRINITY_DN81887_c0_g1
					TRINITY_DN180056_c0_g1	TRINITY_DN2355_c0_g1
					TRINITY_DN154772_c0_g1	TRINITY_DN115206_c0_g1
					TRINITY_DN60776_c0_g1	TRINITY_DN380990_c0_g1
					TRINITY_DN24653_c0_g1	TRINITY_DN305445_c0_g1
					TRINITY_DN87837_c1_g1	TRINITY_DN155593_c0_g1
					TRINITY_DN23_c2_g1	TRINITY_DN171445_c0_g1
					TRINITY_DN22704_c1_g1	TRINITY_DN5234_c1_g1
					TRINITY_DN120831_c0_g1	TRINITY_DN2848_c5_g1
					TRINITY_DN68234_c0_g1	TRINITY_DN11541_c0_g1
					TRINITY_DN267521_c0_g1	TRINITY_DN15139_c0_g1
					TRINITY_DN51741_c0_g1	TRINITY_DN10942_c0_g1
					TRINITY_DN699_c10_g1	TRINITY_DN33148_c0_g1
					TRINITY_DN247401_c0_g1	TRINITY_DN107299_c1_g1
					TRINITY_DN168190_c0_g1	TRINITY_DN70570_c1_g1
					TRINITY_DN310573_c0_g1	TRINITY_DN96475_c0_g1
					TRINITY_DN21721_c0_g1	TRINITY_DN19034_c0_g1
					TRINITY_DN2574_c1_g1	TRINITY_DN811_c2_g2
					TRINITY_DN53698_c0_g1	TRINITY_DN24543_c3_g1
					TRINITY_DN290904_c0_g1	TRINITY_DN49971_c0_g1
					TRINITY_DN70662_c0_g1	TRINITY_DN162182_c0_g1
					TRINITY_DN419696_c0_g1	TRINITY_DN214741_c0_g1
					TRINITY_DN253976_c0_g2	TRINITY_DN233681_c0_g1
					TRINITY_DN4047_c0_g1	TRINITY_DN186013_c0_g4
					TRINITY_DN90108_c1_g1	TRINITY_DN184349_c0_g2
					TRINITY_DN137251_c0_g1	TRINITY_DN11877_c0_g1
					TRINITY_DN44387_c0_g1	TRINITY_DN96331_c0_g1
					TRINITY_DN443232_c0_g1	TRINITY_DN465956_c0_g1
					TRINITY_DN386450_c0_g1	TRINITY_DN31886_c0_g1
					TRINITY_DN44743_c0_g1	TRINITY_DN88108_c0_g2
					TRINITY_DN82447_c0_g1	TRINITY_DN59742_c2_g1
					TRINITY_DN422556_c0_g1	TRINITY_DN57809_c2_g1
					TRINITY_DN302639_c0_g1	TRINITY_DN2471_c0_g1
					TRINITY_DN424337_c0_g1	TRINITY_DN52543_c0_g1
					TRINITY_DN269946_c0_g1	TRINITY_DN86149_c0_g1
					TRINITY_DN149727_c0_g1	TRINITY_DN272607_c0_g1
					TRINITY_DN70008_c0_g1	TRINITY_DN2674_c7_g3
					TRINITY_DN797_c0_g2	TRINITY_DN75914_c0_g1
					TRINITY_DN17495_c0_g1	TRINITY_DN270007_c0_g1
					TRINITY_DN436039_c0_g1	TRINITY_DN200334_c0_g1
					TRINITY_DN395400_c0_g1	TRINITY_DN8846_c0_g1
					TRINITY_DN20309_c0_g1	TRINITY_DN74221_c0_g1
					TRINITY_DN345234_c0_g1	TRINITY_DN15_c6_g1
					TRINITY_DN465788_c0_g1	TRINITY_DN215598_c0_g1
					TRINITY_DN172566_c0_g1	TRINITY_DN492562_c0_g1
					TRINITY_DN228434_c0_g1	TRINITY_DN131257_c0_g1
					TRINITY_DN388868_c0_g1	TRINITY_DN190298_c0_g1
					TRINITY_DN183369_c2_g1	TRINITY_DN113518_c0_g1
					TRINITY_DN45988_c0_g1	TRINITY_DN50441_c0_g1
					TRINITY_DN137054_c0_g1	TRINITY_DN112712_c0_g1
					TRINITY_DN57438_c0_g1	TRINITY_DN304226_c0_g1
					TRINITY_DN204235_c0_g1	TRINITY_DN480569_c0_g1
					TRINITY_DN482248_c0_g1	TRINITY_DN98884_c0_g1
					TRINITY_DN299485_c0_g1	TRINITY_DN12791_c0_g1
					TRINITY_DN24732_c1_g2	TRINITY_DN257553_c0_g1
					TRINITY_DN232890_c0_g1	TRINITY_DN495556_c0_g1
					TRINITY_DN168395_c1_g1	TRINITY_DN2342_c5_g1
					TRINITY_DN62556_c0_g2	TRINITY_DN159515_c1_g1
					TRINITY_DN47286_c0_g1	TRINITY_DN8623_c0_g1
					TRINITY_DN208273_c0_g1	TRINITY_DN11726_c6_g1
					TRINITY_DN298339_c0_g1	TRINITY_DN276778_c0_g1
					TRINITY_DN430495_c0_g1	TRINITY_DN52924_c0_g1
					TRINITY_DN380161_c0_g1	TRINITY_DN229062_c0_g1
					TRINITY_DN27345_c1_g1	TRINITY_DN11277_c2_g1
					TRINITY_DN29239_c0_g2	TRINITY_DN90153_c0_g1
					TRINITY_DN55349_c0_g1	TRINITY_DN149769_c0_g1
					TRINITY_DN8928_c1_g2	TRINITY_DN311529_c0_g1
					TRINITY_DN227373_c3_g1	TRINITY_DN1797_c1_g1
					TRINITY_DN63219_c0_g1	TRINITY_DN13704_c1_g1
					TRINITY_DN467062_c0_g1	TRINITY_DN347350_c0_g1
					TRINITY_DN46670_c0_g1	TRINITY_DN31596_c0_g1
					TRINITY_DN44884_c1_g1	TRINITY_DN249_c26_g1
					TRINITY_DN201075_c0_g1	TRINITY_DN386014_c0_g1
					TRINITY_DN8227_c1_g1	TRINITY_DN47279_c0_g3
					TRINITY_DN272_c3_g1	TRINITY_DN422053_c0_g1
					TRINITY_DN258916_c0_g1	TRINITY_DN11847_c0_g1
					TRINITY_DN14015_c0_g1	TRINITY_DN3680_c3_g1
					TRINITY_DN381017_c0_g1	TRINITY_DN85904_c0_g1
					TRINITY_DN200362_c0_g1	TRINITY_DN270461_c0_g1
					TRINITY_DN236027_c0_g1	TRINITY_DN344014_c0_g1
					TRINITY_DN204885_c2_g1	TRINITY_DN43678_c0_g1
					TRINITY_DN233369_c0_g1	TRINITY_DN11720_c0_g1
					TRINITY_DN24589_c0_g1	TRINITY_DN252784_c0_g1
					TRINITY_DN147898_c0_g2	TRINITY_DN459238_c0_g1
					TRINITY_DN36768_c0_g1	TRINITY_DN58308_c0_g1
					TRINITY_DN318060_c0_g1	TRINITY_DN325143_c0_g1
					TRINITY_DN33048_c0_g3	TRINITY_DN84100_c0_g1
					TRINITY_DN67676_c0_g1	TRINITY_DN4063_c0_g1
					TRINITY_DN25138_c0_g1	TRINITY_DN3357_c1_g1
					TRINITY_DN57521_c0_g1	TRINITY_DN2276_c4_g1
					TRINITY_DN145306_c0_g2	TRINITY_DN67428_c0_g1
					TRINITY_DN100281_c0_g1	TRINITY_DN282563_c0_g1
					TRINITY_DN22772_c1_g1	TRINITY_DN6442_c0_g1
					TRINITY_DN170970_c0_g1	TRINITY_DN6630_c18_g1
					TRINITY_DN140323_c0_g1	TRINITY_DN112642_c0_g2
					TRINITY_DN49389_c0_g1	TRINITY_DN423923_c0_g1
					TRINITY_DN53153_c0_g2	TRINITY_DN179272_c0_g1
					TRINITY_DN5865_c0_g1	TRINITY_DN17259_c0_g1
					TRINITY_DN228854_c0_g1	TRINITY_DN399457_c0_g1
					TRINITY_DN384735_c0_g1	TRINITY_DN4969_c1_g1
					TRINITY_DN228230_c0_g1	TRINITY_DN99_c1_g1
					TRINITY_DN274134_c0_g1	TRINITY_DN3599_c9_g1
					TRINITY_DN457109_c0_g1	TRINITY_DN70679_c0_g1
					TRINITY_DN146592_c0_g1	TRINITY_DN773_c1_g1
					TRINITY_DN99399_c0_g3	TRINITY_DN284068_c0_g1
					TRINITY_DN98245_c0_g2	TRINITY_DN22304_c2_g1
					TRINITY_DN226378_c0_g1	TRINITY_DN32940_c0_g1
					TRINITY_DN109644_c0_g2	TRINITY_DN116565_c0_g1
					TRINITY_DN36583_c0_g1	TRINITY_DN264356_c0_g1
					TRINITY_DN58829_c0_g1	TRINITY_DN52204_c0_g1
					TRINITY_DN69661_c0_g1	TRINITY_DN221026_c0_g1
					TRINITY_DN274862_c0_g1	TRINITY_DN89992_c0_g1
					TRINITY_DN325232_c0_g1	TRINITY_DN79145_c0_g1
					TRINITY_DN460506_c0_g1	TRINITY_DN210045_c0_g1
					TRINITY_DN315956_c0_g1	TRINITY_DN58614_c0_g2
					TRINITY_DN25689_c0_g1	TRINITY_DN9636_c1_g1
					TRINITY_DN47433_c0_g1	TRINITY_DN5695_c0_g1
					TRINITY_DN73772_c0_g1	TRINITY_DN75946_c0_g1
					TRINITY_DN43136_c1_g1	TRINITY_DN29396_c0_g1
					TRINITY_DN284737_c0_g1	TRINITY_DN347577_c0_g1
					TRINITY_DN28827_c0_g1	TRINITY_DN239062_c0_g1
					TRINITY_DN100355_c1_g1	TRINITY_DN33579_c2_g1
					TRINITY_DN21529_c2_g1	TRINITY_DN10591_c0_g1
					TRINITY_DN11127_c0_g1	TRINITY_DN35589_c0_g1
					TRINITY_DN127732_c1_g1	TRINITY_DN10645_c0_g1
					TRINITY_DN32471_c0_g1	TRINITY_DN84671_c0_g1
					TRINITY_DN7008_c0_g1	TRINITY_DN96544_c0_g1
					TRINITY_DN28847_c0_g1	TRINITY_DN17196_c0_g1
					TRINITY_DN125996_c0_g1	TRINITY_DN28491_c2_g1
					TRINITY_DN5397_c0_g2	TRINITY_DN3420_c11_g1
					TRINITY_DN121920_c0_g1	TRINITY_DN59108_c1_g1
					TRINITY_DN80889_c0_g1	TRINITY_DN66661_c0_g1
					TRINITY_DN21370_c0_g1	TRINITY_DN255810_c0_g1
					TRINITY_DN2084_c3_g1	TRINITY_DN320_c42_g1
					TRINITY_DN9516_c1_g3	TRINITY_DN5103_c0_g1
					TRINITY_DN24721_c0_g2	TRINITY_DN342353_c0_g1
					TRINITY_DN340115_c0_g1	TRINITY_DN468242_c0_g1
					TRINITY_DN124595_c0_g1	TRINITY_DN166950_c0_g1
					TRINITY_DN26357_c0_g1	TRINITY_DN359141_c0_g1
					TRINITY_DN67391_c0_g4	TRINITY_DN323977_c0_g1
					TRINITY_DN22319_c0_g1	TRINITY_DN31183_c1_g1
					TRINITY_DN63234_c1_g1	TRINITY_DN83528_c0_g1
					TRINITY_DN124169_c0_g1	TRINITY_DN179653_c0_g1
					TRINITY_DN87344_c0_g1	TRINITY_DN304370_c0_g1
					TRINITY_DN15934_c0_g1	TRINITY_DN277451_c0_g1
					TRINITY_DN32820_c0_g1	TRINITY_DN10927_c0_g1
					TRINITY_DN277429_c0_g1	TRINITY_DN39590_c1_g1
					TRINITY_DN2798_c0_g1	TRINITY_DN397443_c0_g1
					TRINITY_DN121597_c0_g1	TRINITY_DN316386_c0_g1
					TRINITY_DN7287_c0_g3	TRINITY_DN332355_c0_g1
					TRINITY_DN96089_c1_g1	TRINITY_DN372847_c0_g1
					TRINITY_DN133758_c0_g1	TRINITY_DN13368_c3_g1
					TRINITY_DN458652_c0_g1	TRINITY_DN111029_c0_g1
					TRINITY_DN51527_c0_g2	TRINITY_DN32834_c0_g1
					TRINITY_DN51527_c0_g1	TRINITY_DN18848_c1_g1
					TRINITY_DN97628_c0_g1	TRINITY_DN175818_c0_g1
					TRINITY_DN353703_c0_g1	TRINITY_DN173010_c0_g1
					TRINITY_DN100214_c0_g1	TRINITY_DN92301_c0_g1
					TRINITY_DN12986_c1_g1	TRINITY_DN8429_c1_g1
					TRINITY_DN423565_c0_g1	TRINITY_DN6452_c0_g1
					TRINITY_DN33861_c0_g1	TRINITY_DN5430_c0_g1
					TRINITY_DN31930_c0_g1	TRINITY_DN6174_c0_g1
					TRINITY_DN48028_c0_g1	TRINITY_DN39638_c0_g1
					TRINITY_DN2427_c3_g1	TRINITY_DN73191_c1_g1
					TRINITY_DN73124_c0_g1	TRINITY_DN110562_c0_g1
					TRINITY_DN30305_c0_g1	TRINITY_DN184136_c0_g1
					TRINITY_DN172375_c1_g1	TRINITY_DN28211_c0_g1
					TRINITY_DN26418_c0_g1	TRINITY_DN45644_c0_g1
					TRINITY_DN41067_c0_g1	TRINITY_DN26263_c0_g3
					TRINITY_DN35188_c0_g2	TRINITY_DN440235_c0_g1
					TRINITY_DN256859_c0_g1	TRINITY_DN11649_c8_g1
					TRINITY_DN191023_c0_g1	TRINITY_DN8993_c0_g1
					TRINITY_DN25984_c0_g5	TRINITY_DN29020_c0_g2
					TRINITY_DN222640_c0_g1	TRINITY_DN103582_c0_g2
					TRINITY_DN77253_c0_g1	TRINITY_DN103582_c0_g1
					TRINITY_DN271697_c0_g1	TRINITY_DN414779_c0_g1
					TRINITY_DN228972_c0_g1	TRINITY_DN13290_c0_g4
					TRINITY_DN391644_c0_g1	TRINITY_DN29828_c1_g1
					TRINITY_DN343739_c0_g1	TRINITY_DN15955_c0_g1
					TRINITY_DN150846_c0_g1	TRINITY_DN4620_c0_g1
					TRINITY_DN128_c5_g1	TRINITY_DN37821_c0_g1
					TRINITY_DN201975_c0_g1	TRINITY_DN13272_c0_g1
						TRINITY_DN97835_c0_g2
						TRINITY_DN169945_c0_g1
						TRINITY_DN18535_c0_g1
						TRINITY_DN50655_c0_g2
						TRINITY_DN8359_c0_g1
						TRINITY_DN452106_c0_g1
						TRINITY_DN105444_c0_g1
						TRINITY_DN9977_c0_g1
						TRINITY_DN17609_c3_g1
						TRINITY_DN23778_c0_g1
						TRINITY_DN72117_c0_g1
						TRINITY_DN103374_c0_g1
						TRINITY_DN2044_c0_g2
						TRINITY_DN29969_c2_g1
						TRINITY_DN27992_c0_g1
						TRINITY_DN457317_c0_g1
						TRINITY_DN80377_c0_g1
						TRINITY_DN11150_c0_g1
						TRINITY_DN2477_c0_g1
						TRINITY_DN242690_c0_g1
						TRINITY_DN39320_c0_g1
						TRINITY_DN6267_c0_g2
						TRINITY_DN13957_c0_g1
						TRINITY_DN259777_c0_g1
						TRINITY_DN111727_c0_g1
						TRINITY_DN147257_c0_g1
						TRINITY_DN6689_c0_g1
						TRINITY_DN117174_c0_g1
						TRINITY_DN7920_c0_g2
						TRINITY_DN151370_c0_g1
						TRINITY_DN7287_c1_g1
						TRINITY_DN28141_c0_g1
						TRINITY_DN70723_c0_g1
						TRINITY_DN161574_c0_g1
						TRINITY_DN104838_c0_g1
						TRINITY_DN130755_c2_g1
						TRINITY_DN90101_c0_g1
						TRINITY_DN76975_c0_g1
						TRINITY_DN84095_c0_g1
						TRINITY_DN6092_c2_g1
						TRINITY_DN17820_c0_g1
						TRINITY_DN63855_c0_g1
						TRINITY_DN131332_c0_g1
						TRINITY_DN161443_c0_g2
						TRINITY_DN223228_c0_g1
						TRINITY_DN5387_c1_g1
						TRINITY_DN7737_c0_g1
						TRINITY_DN311118_c0_g1
						TRINITY_DN175648_c0_g1
						TRINITY_DN26_c9_g1
						TRINITY_DN182349_c0_g1
						TRINITY_DN68171_c0_g1
						TRINITY_DN4438_c0_g1
						TRINITY_DN394493_c0_g1
						TRINITY_DN483507_c0_g1
						TRINITY_DN38779_c0_g1
						TRINITY_DN290043_c0_g1
						TRINITY_DN475062_c0_g1
						TRINITY_DN13402_c0_g1
						TRINITY_DN285349_c0_g1
						TRINITY_DN215993_c0_g1
						TRINITY_DN52277_c0_g1
						TRINITY_DN4565_c0_g1
						TRINITY_DN20778_c0_g1
						TRINITY_DN71294_c0_g1
						TRINITY_DN76540_c0_g1
						TRINITY_DN234200_c0_g1
						TRINITY_DN190029_c0_g1
						TRINITY_DN24946_c0_g1
						TRINITY_DN58175_c0_g1
						TRINITY_DN5698_c0_g1
						TRINITY_DN439987_c0_g1
						TRINITY_DN10623_c0_g1
						TRINITY_DN25427_c0_g1
						TRINITY_DN6_c0_g2
						TRINITY_DN186145_c0_g1
						TRINITY_DN27495_c0_g1
						TRINITY_DN5516_c0_g1
						TRINITY_DN347250_c0_g1
						TRINITY_DN379463_c0_g1
						TRINITY_DN67615_c0_g1
						TRINITY_DN5939_c0_g2
						TRINITY_DN2245_c2_g2
						TRINITY_DN355825_c0_g1
						TRINITY_DN161960_c0_g1
						TRINITY_DN34263_c0_g1
						TRINITY_DN93611_c1_g1
						TRINITY_DN428751_c0_g1
						TRINITY_DN253136_c0_g1
						TRINITY_DN60076_c1_g2
						TRINITY_DN42416_c2_g1
						TRINITY_DN468391_c0_g1
						TRINITY_DN83248_c4_g1
						TRINITY_DN340698_c0_g1
						TRINITY_DN198776_c0_g1
						TRINITY_DN5_c0_g2
						TRINITY_DN34804_c2_g1
						TRINITY_DN3886_c0_g1
						TRINITY_DN8395_c0_g1
						TRINITY_DN384662_c0_g1
						TRINITY_DN180861_c0_g1
						TRINITY_DN79526_c1_g1
						TRINITY_DN3703_c0_g1
						TRINITY_DN18867_c0_g1
						TRINITY_DN69778_c0_g1
						TRINITY_DN28718_c0_g2
						TRINITY_DN101926_c0_g1
						TRINITY_DN439474_c0_g1
						TRINITY_DN383965_c0_g1
						TRINITY_DN39944_c1_g2
						TRINITY_DN346210_c0_g1
						TRINITY_DN168345_c0_g1
						TRINITY_DN39510_c0_g1
						TRINITY_DN42116_c4_g1
						TRINITY_DN2150_c6_g1
						TRINITY_DN9752_c0_g1
						TRINITY_DN25984_c0_g4
						TRINITY_DN3643_c8_g1
						TRINITY_DN274488_c0_g1
						TRINITY_DN23599_c0_g1
						TRINITY_DN21144_c0_g1
						TRINITY_DN41584_c0_g1
						TRINITY_DN36063_c0_g2
						TRINITY_DN5234_c0_g2
						TRINITY_DN239927_c0_g1
						TRINITY_DN436629_c0_g1
						TRINITY_DN88871_c0_g1

## Sheet: B) Same time point_Up-regulated
Differential co-expression in plants inoculated with Ss97009 and SsV89101 at the same time point
2 dpi				5 dpi				60 dpi
Common DEGs (142 Nos.)	Unique in Ss97009 (746 Nos.)	Unique in SsV89101 (222 Nos.)		Common DEGs (116 Nos.)	Unique in Ss97009 (672 Nos.)	Unique in SsV89101 (926 Nos.)		Common DEGs (7 Nos.)	Unique in Ss97009 (543 Nos.)	Unique in SsV89101 (72 Nos.)
TRINITY_DN1111_c2_g1	TRINITY_DN636_c17_g1	TRINITY_DN169464_c0_g1		TRINITY_DN7896_c0_g1	TRINITY_DN13423_c4_g2	TRINITY_DN161181_c0_g1		TRINITY_DN109270_c1_g1	TRINITY_DN150429_c1_g1	TRINITY_DN250423_c0_g1
TRINITY_DN8328_c0_g1	TRINITY_DN6451_c1_g2	TRINITY_DN100030_c2_g2		TRINITY_DN16369_c0_g1	TRINITY_DN19508_c1_g2	TRINITY_DN79920_c0_g4		TRINITY_DN7362_c0_g1	TRINITY_DN50243_c0_g1	TRINITY_DN3820_c3_g1
TRINITY_DN29570_c0_g1	TRINITY_DN1976_c3_g1	TRINITY_DN123969_c0_g1		TRINITY_DN15199_c2_g1	TRINITY_DN159363_c0_g1	TRINITY_DN2490_c0_g1		TRINITY_DN81496_c0_g1	TRINITY_DN462063_c0_g1	TRINITY_DN247_c2_g2
TRINITY_DN66085_c0_g1	TRINITY_DN16830_c0_g1	TRINITY_DN651_c0_g1		TRINITY_DN11895_c0_g1	TRINITY_DN2674_c39_g1	TRINITY_DN76292_c0_g1		TRINITY_DN36065_c0_g1	TRINITY_DN69789_c0_g2	TRINITY_DN29476_c0_g1
TRINITY_DN1285_c4_g1	TRINITY_DN8315_c0_g1	TRINITY_DN36973_c0_g1		TRINITY_DN48018_c0_g1	TRINITY_DN73551_c0_g1	TRINITY_DN339413_c0_g1		TRINITY_DN17556_c0_g1	TRINITY_DN1193_c0_g1	TRINITY_DN82842_c1_g1
TRINITY_DN18413_c0_g1	TRINITY_DN19437_c0_g1	TRINITY_DN49406_c0_g1		TRINITY_DN16670_c0_g1	TRINITY_DN152956_c0_g1	TRINITY_DN17774_c1_g1		TRINITY_DN23861_c0_g1	TRINITY_DN262104_c0_g1	TRINITY_DN6505_c7_g1
TRINITY_DN11454_c0_g1	TRINITY_DN16251_c0_g1	TRINITY_DN17629_c0_g1		TRINITY_DN11622_c0_g1	TRINITY_DN83932_c0_g1	TRINITY_DN472481_c0_g1		TRINITY_DN11499_c0_g1	TRINITY_DN60623_c0_g1	TRINITY_DN6551_c1_g1
TRINITY_DN55590_c0_g1	TRINITY_DN168322_c0_g1	TRINITY_DN11435_c0_g1		TRINITY_DN15371_c0_g1	TRINITY_DN83932_c0_g3	TRINITY_DN390611_c0_g1			TRINITY_DN20468_c0_g3	TRINITY_DN24565_c1_g1
TRINITY_DN6081_c2_g2	TRINITY_DN345631_c0_g1	TRINITY_DN245572_c0_g1		TRINITY_DN342312_c0_g1	TRINITY_DN18317_c2_g3	TRINITY_DN90542_c0_g1			TRINITY_DN2510_c22_g1	TRINITY_DN20441_c0_g2
TRINITY_DN127920_c0_g2	TRINITY_DN24945_c1_g2	TRINITY_DN91665_c0_g1		TRINITY_DN1367_c5_g1	TRINITY_DN164392_c0_g1	TRINITY_DN196412_c0_g1			TRINITY_DN59580_c0_g1	TRINITY_DN23588_c1_g1
TRINITY_DN2839_c1_g2	TRINITY_DN157_c0_g1	TRINITY_DN109712_c0_g1		TRINITY_DN417289_c0_g1	TRINITY_DN15193_c0_g1	TRINITY_DN91945_c0_g1			TRINITY_DN404648_c0_g1	TRINITY_DN14601_c0_g1
TRINITY_DN6137_c0_g1	TRINITY_DN190755_c0_g2	TRINITY_DN2718_c1_g1		TRINITY_DN10338_c0_g1	TRINITY_DN21487_c0_g1	TRINITY_DN25382_c0_g2			TRINITY_DN91649_c1_g1	TRINITY_DN27600_c0_g1
TRINITY_DN410_c2_g2	TRINITY_DN266946_c0_g1	TRINITY_DN35188_c1_g1		TRINITY_DN102758_c1_g1	TRINITY_DN68626_c0_g1	TRINITY_DN25382_c0_g3			TRINITY_DN116939_c2_g1	TRINITY_DN17708_c0_g1
TRINITY_DN405000_c0_g1	TRINITY_DN14625_c1_g1	TRINITY_DN98721_c0_g1		TRINITY_DN15722_c0_g1	TRINITY_DN67699_c0_g1	TRINITY_DN421340_c0_g1			TRINITY_DN143_c0_g1	TRINITY_DN4492_c71_g1
TRINITY_DN24511_c0_g1	TRINITY_DN7735_c0_g1	TRINITY_DN372171_c0_g1		TRINITY_DN8654_c0_g1	TRINITY_DN58126_c1_g1	TRINITY_DN36534_c1_g1			TRINITY_DN10876_c0_g1	TRINITY_DN1217_c4_g2
TRINITY_DN118725_c0_g1	TRINITY_DN36655_c0_g1	TRINITY_DN338_c0_g1		TRINITY_DN25168_c0_g1	TRINITY_DN5577_c0_g1	TRINITY_DN179932_c0_g1			TRINITY_DN26751_c1_g1	TRINITY_DN94690_c0_g1
TRINITY_DN9766_c0_g1	TRINITY_DN7_c4_g1	TRINITY_DN338_c0_g2		TRINITY_DN110849_c3_g1	TRINITY_DN37957_c0_g1	TRINITY_DN53138_c0_g2			TRINITY_DN11432_c0_g1	TRINITY_DN68189_c0_g1
TRINITY_DN41067_c0_g1	TRINITY_DN9000_c0_g1	TRINITY_DN5893_c0_g1		TRINITY_DN512_c0_g1	TRINITY_DN17018_c0_g1	TRINITY_DN164637_c0_g1			TRINITY_DN132713_c0_g1	TRINITY_DN14944_c0_g1
TRINITY_DN15075_c0_g1	TRINITY_DN143354_c0_g1	TRINITY_DN5192_c0_g2		TRINITY_DN1589_c0_g2	TRINITY_DN2391_c27_g1	TRINITY_DN358688_c0_g1			TRINITY_DN37728_c0_g1	TRINITY_DN241044_c0_g1
TRINITY_DN39950_c0_g1	TRINITY_DN6595_c1_g1	TRINITY_DN25449_c0_g1		TRINITY_DN40940_c0_g1	TRINITY_DN80507_c0_g1	TRINITY_DN47969_c0_g1			TRINITY_DN14594_c0_g1	TRINITY_DN1841_c3_g1
TRINITY_DN4492_c20_g1	TRINITY_DN27256_c18_g1	TRINITY_DN11473_c0_g1		TRINITY_DN15205_c0_g1	TRINITY_DN325_c6_g1	TRINITY_DN2840_c1_g1			TRINITY_DN456713_c0_g1	TRINITY_DN130877_c0_g1
TRINITY_DN95566_c0_g1	TRINITY_DN6323_c4_g1	TRINITY_DN22044_c0_g2		TRINITY_DN21171_c0_g1	TRINITY_DN91477_c0_g1	TRINITY_DN243993_c0_g1			TRINITY_DN318282_c0_g1	TRINITY_DN35145_c0_g1
TRINITY_DN43524_c0_g1	TRINITY_DN6_c0_g2	TRINITY_DN11346_c0_g1		TRINITY_DN64605_c0_g1	TRINITY_DN92682_c0_g1	TRINITY_DN3715_c0_g2			TRINITY_DN23366_c1_g1	TRINITY_DN75816_c0_g1
TRINITY_DN1507_c3_g1	TRINITY_DN78951_c0_g1	TRINITY_DN479_c0_g2		TRINITY_DN4599_c1_g1	TRINITY_DN89808_c0_g1	TRINITY_DN18351_c0_g1			TRINITY_DN5458_c1_g1	TRINITY_DN23034_c0_g1
TRINITY_DN7_c0_g1	TRINITY_DN4854_c0_g1	TRINITY_DN278984_c0_g1		TRINITY_DN34216_c0_g1	TRINITY_DN33889_c1_g3	TRINITY_DN49568_c1_g2			TRINITY_DN5458_c1_g2	TRINITY_DN131560_c2_g1
TRINITY_DN251_c3_g1	TRINITY_DN3572_c0_g2	TRINITY_DN51771_c0_g1		TRINITY_DN544_c0_g1	TRINITY_DN119291_c0_g1	TRINITY_DN132943_c0_g1			TRINITY_DN11673_c5_g1	TRINITY_DN4556_c1_g1
TRINITY_DN85833_c0_g1	TRINITY_DN44_c136_g1	TRINITY_DN90036_c0_g1		TRINITY_DN234243_c0_g1	TRINITY_DN18087_c0_g1	TRINITY_DN1243_c0_g1			TRINITY_DN57224_c0_g1	TRINITY_DN20184_c0_g2
TRINITY_DN5437_c1_g2	TRINITY_DN146581_c0_g1	TRINITY_DN276905_c0_g1		TRINITY_DN40672_c0_g1	TRINITY_DN15333_c0_g1	TRINITY_DN21259_c0_g1			TRINITY_DN83617_c0_g1	TRINITY_DN123693_c0_g1
TRINITY_DN82_c13_g1	TRINITY_DN53560_c0_g1	TRINITY_DN9520_c0_g1		TRINITY_DN130877_c0_g1	TRINITY_DN15910_c1_g3	TRINITY_DN98721_c0_g1			TRINITY_DN159830_c0_g1	TRINITY_DN42031_c0_g1
TRINITY_DN47716_c0_g1	TRINITY_DN41067_c2_g1	TRINITY_DN39839_c1_g1		TRINITY_DN6283_c0_g1	TRINITY_DN879_c1_g2	TRINITY_DN25893_c0_g1			TRINITY_DN19527_c0_g1	TRINITY_DN15939_c0_g1
TRINITY_DN24051_c0_g1	TRINITY_DN48038_c0_g1	TRINITY_DN3286_c6_g1		TRINITY_DN11606_c0_g1	TRINITY_DN24836_c0_g2	TRINITY_DN26224_c0_g1			TRINITY_DN51085_c0_g1	TRINITY_DN10764_c1_g1
TRINITY_DN2122_c0_g2	TRINITY_DN29605_c0_g1	TRINITY_DN1367_c3_g5		TRINITY_DN50046_c0_g1	TRINITY_DN1673_c5_g1	TRINITY_DN231448_c0_g1			TRINITY_DN15945_c0_g1	TRINITY_DN99159_c0_g1
TRINITY_DN101609_c1_g1	TRINITY_DN2427_c2_g2	TRINITY_DN55012_c1_g1		TRINITY_DN8928_c3_g1	TRINITY_DN9471_c0_g1	TRINITY_DN2160_c16_g1			TRINITY_DN17933_c2_g1	TRINITY_DN422894_c0_g1
TRINITY_DN2977_c0_g1	TRINITY_DN155333_c2_g1	TRINITY_DN122098_c0_g1		TRINITY_DN13440_c0_g1	TRINITY_DN397810_c0_g1	TRINITY_DN37216_c0_g3			TRINITY_DN116108_c0_g1	TRINITY_DN47270_c0_g1
TRINITY_DN1511_c0_g1	TRINITY_DN149331_c0_g1	TRINITY_DN4354_c0_g1		TRINITY_DN71348_c0_g1	TRINITY_DN20452_c0_g1	TRINITY_DN25534_c0_g1			TRINITY_DN10344_c1_g2	TRINITY_DN25569_c0_g1
TRINITY_DN251547_c2_g1	TRINITY_DN38330_c0_g1	TRINITY_DN184516_c0_g1		TRINITY_DN42630_c0_g1	TRINITY_DN29011_c0_g1	TRINITY_DN111217_c0_g1			TRINITY_DN84534_c0_g1	TRINITY_DN39_c6_g1
TRINITY_DN9791_c0_g1	TRINITY_DN256050_c0_g1	TRINITY_DN76240_c0_g1		TRINITY_DN254_c0_g1	TRINITY_DN47164_c0_g1	TRINITY_DN39762_c0_g1			TRINITY_DN39946_c2_g1	TRINITY_DN2594_c0_g1
TRINITY_DN26160_c0_g1	TRINITY_DN49835_c0_g1	TRINITY_DN47352_c0_g2		TRINITY_DN8219_c0_g1	TRINITY_DN27256_c0_g1	TRINITY_DN119661_c0_g2			TRINITY_DN3205_c2_g1	TRINITY_DN62889_c1_g1
TRINITY_DN6533_c2_g1	TRINITY_DN11610_c0_g1	TRINITY_DN48803_c0_g1		TRINITY_DN39389_c0_g1	TRINITY_DN73936_c0_g1	TRINITY_DN3494_c3_g1			TRINITY_DN333415_c0_g1	TRINITY_DN13755_c0_g1
TRINITY_DN59251_c0_g1	TRINITY_DN69160_c0_g1	TRINITY_DN50202_c0_g1		TRINITY_DN5464_c0_g1	TRINITY_DN143071_c0_g2	TRINITY_DN116885_c0_g1			TRINITY_DN10290_c4_g2	TRINITY_DN122090_c0_g1
TRINITY_DN45861_c0_g1	TRINITY_DN7287_c0_g1	TRINITY_DN55547_c0_g2		TRINITY_DN624_c0_g2	TRINITY_DN50435_c0_g2	TRINITY_DN191532_c0_g1			TRINITY_DN309064_c0_g1	TRINITY_DN6413_c0_g1
TRINITY_DN1797_c2_g2	TRINITY_DN6081_c2_g1	TRINITY_DN6530_c0_g1		TRINITY_DN14992_c0_g1	TRINITY_DN48615_c0_g1	TRINITY_DN21892_c0_g1			TRINITY_DN6730_c0_g1	TRINITY_DN95339_c0_g1
TRINITY_DN68189_c1_g1	TRINITY_DN181822_c0_g1	TRINITY_DN64193_c0_g1		TRINITY_DN226625_c1_g1	TRINITY_DN21191_c0_g1	TRINITY_DN16227_c0_g1			TRINITY_DN56768_c0_g1	TRINITY_DN178357_c0_g1
TRINITY_DN13423_c2_g1	TRINITY_DN22198_c0_g1	TRINITY_DN64334_c0_g1		TRINITY_DN30927_c0_g2	TRINITY_DN80368_c0_g1	TRINITY_DN35971_c1_g1			TRINITY_DN390013_c0_g1	TRINITY_DN3901_c0_g1
TRINITY_DN272882_c0_g1	TRINITY_DN25040_c0_g1	TRINITY_DN13539_c0_g1		TRINITY_DN92256_c0_g1	TRINITY_DN9520_c0_g1	TRINITY_DN43747_c3_g1			TRINITY_DN2760_c2_g1	TRINITY_DN3948_c8_g1
TRINITY_DN143784_c0_g1	TRINITY_DN203645_c0_g1	TRINITY_DN416969_c0_g1		TRINITY_DN2319_c0_g2	TRINITY_DN1948_c0_g2	TRINITY_DN55720_c0_g1			TRINITY_DN219888_c0_g1	TRINITY_DN53635_c0_g1
TRINITY_DN51935_c0_g2	TRINITY_DN17693_c0_g1	TRINITY_DN2238_c13_g1		TRINITY_DN42305_c0_g2	TRINITY_DN3820_c3_g1	TRINITY_DN254080_c0_g1			TRINITY_DN7345_c0_g1	TRINITY_DN3070_c8_g1
TRINITY_DN11741_c2_g1	TRINITY_DN11830_c0_g1	TRINITY_DN8779_c0_g1		TRINITY_DN74102_c1_g1	TRINITY_DN879_c11_g1	TRINITY_DN100798_c0_g1			TRINITY_DN13353_c1_g1	TRINITY_DN118725_c0_g2
TRINITY_DN5537_c0_g2	TRINITY_DN34547_c1_g1	TRINITY_DN213056_c0_g1		TRINITY_DN52326_c0_g1	TRINITY_DN34748_c0_g1	TRINITY_DN12033_c0_g3			TRINITY_DN353231_c0_g1	TRINITY_DN92560_c0_g1
TRINITY_DN62028_c1_g1	TRINITY_DN170753_c0_g3	TRINITY_DN465_c0_g1		TRINITY_DN290397_c0_g1	TRINITY_DN11669_c0_g1	TRINITY_DN14171_c0_g1			TRINITY_DN38048_c0_g1	TRINITY_DN38573_c0_g1
TRINITY_DN14687_c0_g3	TRINITY_DN21836_c1_g1	TRINITY_DN21103_c0_g1		TRINITY_DN76367_c0_g1	TRINITY_DN53642_c0_g2	TRINITY_DN278984_c0_g1			TRINITY_DN41291_c0_g1	TRINITY_DN103626_c1_g1
TRINITY_DN32627_c0_g1	TRINITY_DN387361_c0_g1	TRINITY_DN369679_c0_g1		TRINITY_DN267290_c0_g1	TRINITY_DN53642_c0_g1	TRINITY_DN19145_c0_g1			TRINITY_DN33615_c1_g1	TRINITY_DN7049_c14_g1
TRINITY_DN299078_c0_g1	TRINITY_DN85875_c0_g1	TRINITY_DN204150_c0_g1		TRINITY_DN29061_c0_g1	TRINITY_DN34564_c0_g1	TRINITY_DN10709_c0_g1			TRINITY_DN3022_c1_g2	TRINITY_DN162426_c0_g1
TRINITY_DN325_c3_g1	TRINITY_DN58490_c1_g1	TRINITY_DN387397_c0_g1		TRINITY_DN512_c2_g1	TRINITY_DN277720_c0_g1	TRINITY_DN41839_c0_g1			TRINITY_DN13652_c0_g1	TRINITY_DN84248_c0_g1
TRINITY_DN11464_c0_g1	TRINITY_DN18510_c0_g2	TRINITY_DN9933_c0_g1		TRINITY_DN110025_c1_g1	TRINITY_DN5028_c0_g1	TRINITY_DN330211_c0_g1			TRINITY_DN251_c3_g1	TRINITY_DN35746_c0_g2
TRINITY_DN269943_c0_g1	TRINITY_DN98_c0_g1	TRINITY_DN64355_c0_g1		TRINITY_DN11435_c0_g1	TRINITY_DN103017_c2_g1	TRINITY_DN59586_c0_g1			TRINITY_DN430_c1_g2	TRINITY_DN33230_c0_g1
TRINITY_DN33088_c0_g1	TRINITY_DN303411_c0_g1	TRINITY_DN43835_c0_g1		TRINITY_DN7718_c0_g1	TRINITY_DN24945_c1_g2	TRINITY_DN48562_c0_g1			TRINITY_DN243_c9_g1	TRINITY_DN12993_c0_g1
TRINITY_DN2084_c0_g2	TRINITY_DN439308_c0_g1	TRINITY_DN337700_c0_g1		TRINITY_DN2403_c2_g1	TRINITY_DN95566_c0_g1	TRINITY_DN351702_c0_g1			TRINITY_DN397294_c0_g1	TRINITY_DN10147_c8_g1
TRINITY_DN169204_c0_g1	TRINITY_DN204710_c0_g1	TRINITY_DN46520_c0_g1		TRINITY_DN39_c6_g1	TRINITY_DN29477_c0_g1	TRINITY_DN476124_c0_g1			TRINITY_DN8110_c0_g1	TRINITY_DN45490_c2_g1
TRINITY_DN13837_c3_g1	TRINITY_DN179822_c0_g1	TRINITY_DN29020_c0_g2		TRINITY_DN35468_c1_g1	TRINITY_DN228004_c1_g1	TRINITY_DN117521_c0_g1			TRINITY_DN254569_c0_g1	TRINITY_DN15359_c0_g1
TRINITY_DN17901_c1_g1	TRINITY_DN2427_c0_g1	TRINITY_DN5554_c1_g1		TRINITY_DN163795_c0_g2	TRINITY_DN112500_c0_g1	TRINITY_DN32528_c0_g1			TRINITY_DN2658_c0_g2	TRINITY_DN39334_c0_g1
TRINITY_DN3742_c0_g1	TRINITY_DN819_c18_g1	TRINITY_DN3167_c12_g1		TRINITY_DN128657_c0_g1	TRINITY_DN73468_c0_g1	TRINITY_DN198619_c0_g1			TRINITY_DN40281_c0_g1	TRINITY_DN182934_c0_g1
TRINITY_DN1385_c1_g1	TRINITY_DN13991_c0_g1	TRINITY_DN24653_c0_g1		TRINITY_DN19980_c0_g1	TRINITY_DN151363_c0_g1	TRINITY_DN280_c0_g2			TRINITY_DN1196_c0_g1	TRINITY_DN12993_c1_g1
TRINITY_DN118725_c2_g1	TRINITY_DN3500_c0_g1	TRINITY_DN1425_c0_g2		TRINITY_DN389574_c0_g1	TRINITY_DN118931_c0_g1	TRINITY_DN26351_c0_g1			TRINITY_DN1196_c0_g2	TRINITY_DN67798_c2_g1
TRINITY_DN5033_c0_g1	TRINITY_DN12621_c0_g1	TRINITY_DN11672_c0_g1		TRINITY_DN6096_c3_g3	TRINITY_DN40006_c0_g1	TRINITY_DN385293_c0_g1			TRINITY_DN380221_c0_g1	TRINITY_DN879_c6_g3
TRINITY_DN11669_c0_g1	TRINITY_DN25447_c0_g1	TRINITY_DN24566_c0_g1		TRINITY_DN5537_c0_g2	TRINITY_DN55875_c0_g1	TRINITY_DN36567_c0_g1			TRINITY_DN26452_c0_g1	TRINITY_DN376002_c0_g1
TRINITY_DN6057_c2_g1	TRINITY_DN4013_c13_g1	TRINITY_DN2084_c2_g1		TRINITY_DN162543_c0_g1	TRINITY_DN49368_c0_g1	TRINITY_DN342036_c0_g1			TRINITY_DN9821_c1_g1	TRINITY_DN195668_c0_g1
TRINITY_DN819_c4_g1	TRINITY_DN1638_c43_g1	TRINITY_DN9977_c0_g1		TRINITY_DN37318_c0_g1	TRINITY_DN85133_c0_g1	TRINITY_DN6698_c0_g1			TRINITY_DN86732_c1_g1	TRINITY_DN5382_c0_g1
TRINITY_DN11021_c0_g1	TRINITY_DN75863_c0_g2	TRINITY_DN25687_c0_g1		TRINITY_DN2629_c5_g1	TRINITY_DN2658_c0_g1	TRINITY_DN6698_c0_g2			TRINITY_DN170921_c0_g1	TRINITY_DN187384_c0_g1
TRINITY_DN149568_c0_g1	TRINITY_DN220322_c0_g1	TRINITY_DN15933_c0_g1		TRINITY_DN6137_c0_g1	TRINITY_DN234972_c0_g1	TRINITY_DN48236_c0_g2			TRINITY_DN21215_c0_g1	TRINITY_DN3798_c1_g1
TRINITY_DN4372_c2_g1	TRINITY_DN15181_c0_g2	TRINITY_DN3796_c0_g1		TRINITY_DN1902_c2_g2	TRINITY_DN18587_c0_g1	TRINITY_DN30000_c0_g1			TRINITY_DN1303_c0_g2	TRINITY_DN102289_c0_g1
TRINITY_DN4492_c69_g3	TRINITY_DN27890_c0_g1	TRINITY_DN463863_c0_g1		TRINITY_DN5476_c0_g1	TRINITY_DN46015_c0_g1	TRINITY_DN221344_c0_g1			TRINITY_DN23947_c0_g2	TRINITY_DN10817_c0_g1
TRINITY_DN3241_c0_g1	TRINITY_DN67595_c0_g1	TRINITY_DN819_c0_g2		TRINITY_DN71874_c0_g1	TRINITY_DN168348_c0_g1	TRINITY_DN34605_c0_g3			TRINITY_DN12031_c0_g1
TRINITY_DN1367_c3_g2	TRINITY_DN15181_c0_g1	TRINITY_DN3832_c0_g2		TRINITY_DN42797_c0_g1	TRINITY_DN52633_c1_g1	TRINITY_DN64193_c0_g1			TRINITY_DN72771_c0_g1
TRINITY_DN224715_c0_g1	TRINITY_DN7282_c0_g2	TRINITY_DN3832_c0_g1		TRINITY_DN7295_c0_g2	TRINITY_DN98901_c0_g1	TRINITY_DN70190_c0_g1			TRINITY_DN59697_c0_g2
TRINITY_DN91861_c0_g1	TRINITY_DN7807_c0_g1	TRINITY_DN24108_c0_g1		TRINITY_DN16081_c0_g1	TRINITY_DN29407_c0_g1	TRINITY_DN31582_c0_g1			TRINITY_DN67798_c1_g1
TRINITY_DN87308_c0_g1	TRINITY_DN13594_c0_g5	TRINITY_DN590_c0_g1		TRINITY_DN60579_c0_g1	TRINITY_DN4581_c0_g1	TRINITY_DN111813_c0_g1			TRINITY_DN15866_c0_g1
TRINITY_DN9930_c1_g2	TRINITY_DN147758_c0_g1	TRINITY_DN220425_c1_g1		TRINITY_DN64355_c0_g1	TRINITY_DN92725_c0_g1	TRINITY_DN3869_c0_g1			TRINITY_DN1182_c0_g2
TRINITY_DN1638_c2_g1	TRINITY_DN18100_c0_g1	TRINITY_DN9723_c0_g1		TRINITY_DN8410_c0_g1	TRINITY_DN82216_c0_g1	TRINITY_DN453519_c0_g1			TRINITY_DN147588_c0_g3
TRINITY_DN1780_c0_g1	TRINITY_DN251710_c0_g2	TRINITY_DN4550_c19_g1		TRINITY_DN50655_c0_g1	TRINITY_DN88998_c0_g1	TRINITY_DN314472_c0_g1			TRINITY_DN147588_c0_g2
TRINITY_DN58490_c0_g1	TRINITY_DN9941_c5_g1	TRINITY_DN24090_c0_g1		TRINITY_DN20102_c0_g1	TRINITY_DN22926_c0_g1	TRINITY_DN160160_c0_g1			TRINITY_DN95887_c0_g1
TRINITY_DN6967_c0_g1	TRINITY_DN2952_c1_g1	TRINITY_DN216178_c0_g1		TRINITY_DN41726_c0_g1	TRINITY_DN15661_c0_g2	TRINITY_DN255089_c0_g1			TRINITY_DN46500_c0_g1
TRINITY_DN22470_c0_g1	TRINITY_DN23111_c0_g1	TRINITY_DN24051_c0_g2		TRINITY_DN52584_c0_g1	TRINITY_DN1638_c1_g1	TRINITY_DN226511_c1_g1			TRINITY_DN231092_c0_g1
TRINITY_DN31183_c0_g1	TRINITY_DN36883_c0_g1	TRINITY_DN41637_c0_g1		TRINITY_DN463088_c0_g1	TRINITY_DN7678_c1_g1	TRINITY_DN6195_c1_g1			TRINITY_DN42028_c0_g1
TRINITY_DN376848_c36_g1	TRINITY_DN636_c19_g1	TRINITY_DN30582_c0_g3		TRINITY_DN6008_c0_g3	TRINITY_DN77847_c3_g1	TRINITY_DN386416_c0_g1			TRINITY_DN6057_c13_g1
TRINITY_DN435451_c0_g1	TRINITY_DN124719_c0_g1	TRINITY_DN98559_c0_g1		TRINITY_DN12951_c2_g1	TRINITY_DN22441_c1_g2	TRINITY_DN170910_c0_g1			TRINITY_DN49176_c0_g1
TRINITY_DN9962_c0_g1	TRINITY_DN36444_c0_g1	TRINITY_DN33171_c0_g1		TRINITY_DN235736_c0_g1	TRINITY_DN116909_c0_g1	TRINITY_DN254757_c0_g1			TRINITY_DN19110_c0_g1
TRINITY_DN60110_c0_g1	TRINITY_DN388790_c0_g1	TRINITY_DN25946_c0_g1		TRINITY_DN6180_c0_g1	TRINITY_DN54780_c0_g2	TRINITY_DN38275_c0_g1			TRINITY_DN66949_c0_g1
TRINITY_DN30793_c0_g1	TRINITY_DN176962_c0_g1	TRINITY_DN452304_c0_g1		TRINITY_DN39950_c0_g1	TRINITY_DN72157_c0_g1	TRINITY_DN55975_c0_g1			TRINITY_DN496113_c0_g1
TRINITY_DN3380_c0_g1	TRINITY_DN39244_c0_g1	TRINITY_DN13957_c0_g1		TRINITY_DN127_c5_g1	TRINITY_DN126800_c0_g1	TRINITY_DN277186_c0_g1			TRINITY_DN8848_c0_g1
TRINITY_DN24878_c0_g1	TRINITY_DN24878_c1_g1	TRINITY_DN332661_c0_g1		TRINITY_DN10716_c0_g1	TRINITY_DN300380_c0_g1	TRINITY_DN11407_c1_g1			TRINITY_DN38582_c0_g1
TRINITY_DN17083_c0_g1	TRINITY_DN22625_c0_g1	TRINITY_DN222904_c0_g1		TRINITY_DN299692_c0_g1	TRINITY_DN59745_c0_g1	TRINITY_DN397772_c0_g1			TRINITY_DN412443_c0_g1
TRINITY_DN6150_c0_g1	TRINITY_DN13683_c0_g1	TRINITY_DN5702_c0_g3		TRINITY_DN273663_c0_g1	TRINITY_DN339055_c0_g1	TRINITY_DN377800_c0_g1			TRINITY_DN175429_c0_g1
TRINITY_DN18131_c0_g1	TRINITY_DN6_c2_g2	TRINITY_DN33814_c0_g1		TRINITY_DN2069_c0_g1	TRINITY_DN12321_c0_g1	TRINITY_DN82405_c0_g1			TRINITY_DN15181_c0_g2
TRINITY_DN2167_c0_g1	TRINITY_DN6356_c0_g3	TRINITY_DN350607_c0_g1		TRINITY_DN24732_c1_g1	TRINITY_DN2445_c1_g1	TRINITY_DN94366_c0_g1			TRINITY_DN575_c0_g1
TRINITY_DN8157_c0_g1	TRINITY_DN7811_c0_g1	TRINITY_DN6689_c0_g1		TRINITY_DN127_c2_g1	TRINITY_DN4942_c5_g1	TRINITY_DN121890_c2_g1			TRINITY_DN12571_c0_g1
TRINITY_DN10461_c0_g1	TRINITY_DN21929_c1_g1	TRINITY_DN7920_c0_g2		TRINITY_DN299079_c0_g1	TRINITY_DN30576_c0_g1	TRINITY_DN4005_c1_g1			TRINITY_DN2834_c1_g1
TRINITY_DN206389_c0_g1	TRINITY_DN143671_c0_g1	TRINITY_DN59795_c0_g1		TRINITY_DN11454_c0_g1	TRINITY_DN41188_c0_g2	TRINITY_DN12064_c1_g1			TRINITY_DN9097_c0_g1
TRINITY_DN6266_c0_g1	TRINITY_DN110261_c0_g1	TRINITY_DN35654_c0_g1		TRINITY_DN299078_c0_g1	TRINITY_DN222081_c0_g1	TRINITY_DN311707_c0_g1			TRINITY_DN75039_c0_g1
TRINITY_DN544_c0_g1	TRINITY_DN144302_c0_g1	TRINITY_DN396376_c0_g1		TRINITY_DN24878_c1_g1	TRINITY_DN7200_c0_g1	TRINITY_DN330509_c0_g1			TRINITY_DN148_c6_g2
TRINITY_DN9249_c0_g1	TRINITY_DN5938_c0_g1	TRINITY_DN29336_c0_g1		TRINITY_DN2661_c0_g2	TRINITY_DN19834_c0_g1	TRINITY_DN358138_c0_g1			TRINITY_DN2189_c1_g1
TRINITY_DN17037_c0_g1	TRINITY_DN7008_c0_g1	TRINITY_DN47089_c0_g2		TRINITY_DN3_c3_g1	TRINITY_DN85101_c0_g1	TRINITY_DN57608_c0_g1			TRINITY_DN33278_c0_g1
TRINITY_DN10387_c2_g1	TRINITY_DN12089_c0_g1	TRINITY_DN110443_c0_g1		TRINITY_DN96625_c0_g1	TRINITY_DN102424_c0_g1	TRINITY_DN4761_c14_g2			TRINITY_DN6469_c0_g1
TRINITY_DN89808_c0_g1	TRINITY_DN4914_c13_g4	TRINITY_DN6656_c0_g2		TRINITY_DN19875_c0_g1	TRINITY_DN281101_c0_g1	TRINITY_DN115672_c2_g1			TRINITY_DN211276_c0_g1
TRINITY_DN4521_c0_g1	TRINITY_DN39903_c0_g1	TRINITY_DN14043_c0_g1		TRINITY_DN18899_c0_g1	TRINITY_DN192230_c0_g3	TRINITY_DN211898_c0_g1			TRINITY_DN436_c2_g1
TRINITY_DN67123_c0_g2	TRINITY_DN337388_c0_g1	TRINITY_DN28141_c0_g1		TRINITY_DN8857_c0_g1	TRINITY_DN16128_c0_g1	TRINITY_DN249675_c0_g1			TRINITY_DN6553_c1_g2
TRINITY_DN14812_c1_g1	TRINITY_DN24816_c2_g1	TRINITY_DN26481_c1_g1		TRINITY_DN55604_c2_g1	TRINITY_DN7085_c1_g2	TRINITY_DN19740_c0_g1			TRINITY_DN19304_c0_g1
TRINITY_DN58482_c0_g1	TRINITY_DN2445_c1_g1	TRINITY_DN5257_c0_g1		TRINITY_DN118092_c0_g1	TRINITY_DN107000_c0_g1	TRINITY_DN41738_c2_g1			TRINITY_DN15249_c0_g1
TRINITY_DN12534_c0_g1	TRINITY_DN59734_c1_g1	TRINITY_DN21523_c0_g1		TRINITY_DN428263_c0_g1	TRINITY_DN72898_c0_g1	TRINITY_DN56533_c3_g1			TRINITY_DN22299_c0_g1
TRINITY_DN13009_c0_g1	TRINITY_DN934_c0_g2	TRINITY_DN73340_c0_g1		TRINITY_DN9063_c0_g1	TRINITY_DN82697_c0_g1	TRINITY_DN55132_c1_g1			TRINITY_DN7988_c0_g1
TRINITY_DN23299_c0_g2	TRINITY_DN1673_c4_g2	TRINITY_DN311496_c0_g1		TRINITY_DN3786_c0_g1	TRINITY_DN56110_c0_g1	TRINITY_DN1638_c1_g2			TRINITY_DN359465_c0_g1
TRINITY_DN126800_c0_g1	TRINITY_DN83908_c0_g1	TRINITY_DN6366_c1_g1		TRINITY_DN879_c2_g1	TRINITY_DN39368_c0_g1	TRINITY_DN182809_c0_g1			TRINITY_DN382736_c0_g1
TRINITY_DN42797_c0_g1	TRINITY_DN115486_c2_g1	TRINITY_DN298760_c0_g1		TRINITY_DN77877_c0_g2	TRINITY_DN39509_c0_g1	TRINITY_DN340606_c0_g1			TRINITY_DN31792_c0_g1
TRINITY_DN35468_c1_g1	TRINITY_DN18899_c0_g1	TRINITY_DN42021_c0_g3		TRINITY_DN14755_c0_g1	TRINITY_DN90233_c0_g1	TRINITY_DN156105_c0_g1			TRINITY_DN33171_c0_g1
TRINITY_DN49528_c0_g1	TRINITY_DN699_c10_g1	TRINITY_DN170753_c0_g2		TRINITY_DN44349_c0_g1	TRINITY_DN20181_c0_g1	TRINITY_DN189024_c0_g1			TRINITY_DN71953_c2_g1
TRINITY_DN6283_c0_g1	TRINITY_DN3813_c0_g1	TRINITY_DN93649_c0_g1		TRINITY_DN19629_c0_g1	TRINITY_DN124578_c0_g1	TRINITY_DN41518_c0_g1			TRINITY_DN101561_c1_g1
TRINITY_DN16962_c0_g1	TRINITY_DN36300_c0_g1	TRINITY_DN317_c0_g1			TRINITY_DN415215_c0_g1	TRINITY_DN326319_c0_g1			TRINITY_DN124102_c0_g1
TRINITY_DN169204_c1_g1	TRINITY_DN40240_c0_g1	TRINITY_DN73483_c0_g1			TRINITY_DN23951_c1_g1	TRINITY_DN321689_c0_g1			TRINITY_DN13170_c0_g1
TRINITY_DN16619_c0_g1	TRINITY_DN24722_c0_g1	TRINITY_DN63152_c0_g1			TRINITY_DN237108_c0_g1	TRINITY_DN60285_c0_g1			TRINITY_DN160235_c5_g1
TRINITY_DN14085_c0_g1	TRINITY_DN125170_c0_g1	TRINITY_DN27364_c0_g2			TRINITY_DN24966_c0_g1	TRINITY_DN150417_c0_g1			TRINITY_DN32150_c0_g1
TRINITY_DN83219_c0_g1	TRINITY_DN301_c2_g1	TRINITY_DN2522_c0_g1			TRINITY_DN71175_c0_g1	TRINITY_DN68167_c2_g1			TRINITY_DN289858_c0_g1
TRINITY_DN19980_c0_g1	TRINITY_DN6595_c10_g1	TRINITY_DN2522_c0_g2			TRINITY_DN53694_c0_g1	TRINITY_DN16661_c2_g3			TRINITY_DN271524_c0_g1
TRINITY_DN22926_c0_g1	TRINITY_DN6_c39_g1	TRINITY_DN34408_c0_g1			TRINITY_DN12534_c0_g1	TRINITY_DN51359_c0_g1			TRINITY_DN235601_c0_g2
TRINITY_DN25999_c0_g1	TRINITY_DN13290_c0_g1	TRINITY_DN10855_c0_g1			TRINITY_DN48522_c0_g2	TRINITY_DN15484_c0_g1			TRINITY_DN6308_c0_g1
TRINITY_DN25166_c0_g1	TRINITY_DN27486_c0_g1	TRINITY_DN28819_c0_g1			TRINITY_DN254770_c0_g1	TRINITY_DN128136_c0_g1			TRINITY_DN256814_c0_g1
TRINITY_DN73121_c0_g1	TRINITY_DN201395_c0_g1	TRINITY_DN2068_c0_g1			TRINITY_DN127873_c0_g1	TRINITY_DN26703_c0_g1			TRINITY_DN191761_c0_g1
TRINITY_DN954_c0_g2	TRINITY_DN72058_c0_g1	TRINITY_DN156170_c0_g1			TRINITY_DN43159_c1_g2	TRINITY_DN72193_c0_g1			TRINITY_DN238442_c0_g1
TRINITY_DN7758_c0_g1	TRINITY_DN2865_c3_g1	TRINITY_DN456927_c0_g1			TRINITY_DN140148_c0_g1	TRINITY_DN403954_c0_g1			TRINITY_DN93463_c0_g1
TRINITY_DN12557_c0_g2	TRINITY_DN7678_c1_g1	TRINITY_DN23085_c0_g1			TRINITY_DN6_c39_g2	TRINITY_DN11759_c15_g1			TRINITY_DN130722_c0_g1
TRINITY_DN26026_c0_g1	TRINITY_DN195_c0_g1	TRINITY_DN28_c0_g1			TRINITY_DN50665_c3_g1	TRINITY_DN105394_c0_g1			TRINITY_DN2327_c2_g1
TRINITY_DN4277_c0_g1	TRINITY_DN80377_c0_g5	TRINITY_DN21938_c0_g1			TRINITY_DN22481_c0_g1	TRINITY_DN15187_c1_g1			TRINITY_DN8930_c0_g1
TRINITY_DN20309_c0_g1	TRINITY_DN80377_c0_g1	TRINITY_DN12472_c0_g2			TRINITY_DN24051_c0_g2	TRINITY_DN377687_c0_g1			TRINITY_DN143467_c0_g1
TRINITY_DN11741_c1_g2	TRINITY_DN45532_c0_g1	TRINITY_DN94142_c0_g1			TRINITY_DN174338_c0_g1	TRINITY_DN13374_c0_g1			TRINITY_DN29696_c1_g1
TRINITY_DN11895_c0_g1	TRINITY_DN23353_c0_g1	TRINITY_DN153322_c1_g1			TRINITY_DN18087_c1_g1	TRINITY_DN180582_c0_g1			TRINITY_DN12914_c0_g1
TRINITY_DN67798_c1_g1	TRINITY_DN69346_c0_g1	TRINITY_DN75902_c0_g1			TRINITY_DN61638_c0_g1	TRINITY_DN32627_c1_g1			TRINITY_DN67007_c0_g2
TRINITY_DN33157_c0_g1	TRINITY_DN52650_c0_g1	TRINITY_DN50772_c0_g1			TRINITY_DN72565_c0_g1	TRINITY_DN373753_c0_g1			TRINITY_DN29236_c0_g1
TRINITY_DN5577_c0_g1	TRINITY_DN834_c8_g1	TRINITY_DN31993_c1_g1			TRINITY_DN29975_c0_g1	TRINITY_DN6600_c1_g1			TRINITY_DN23676_c0_g1
TRINITY_DN115582_c0_g1	TRINITY_DN2101_c6_g1	TRINITY_DN47427_c0_g2			TRINITY_DN76499_c0_g1	TRINITY_DN348558_c0_g1			TRINITY_DN225932_c0_g1
TRINITY_DN1709_c0_g1	TRINITY_DN9363_c0_g1	TRINITY_DN15559_c0_g1			TRINITY_DN41050_c0_g1	TRINITY_DN3832_c0_g2			TRINITY_DN71733_c0_g1
TRINITY_DN660_c3_g2	TRINITY_DN44_c81_g1	TRINITY_DN90756_c0_g1			TRINITY_DN15828_c1_g1	TRINITY_DN73899_c0_g1			TRINITY_DN388477_c0_g1
TRINITY_DN26481_c0_g2	TRINITY_DN69735_c0_g1	TRINITY_DN38481_c0_g1			TRINITY_DN39357_c0_g1	TRINITY_DN3832_c0_g1			TRINITY_DN487863_c0_g1
TRINITY_DN843_c0_g1	TRINITY_DN3644_c0_g1	TRINITY_DN2471_c0_g1			TRINITY_DN5432_c5_g2	TRINITY_DN5900_c0_g3			TRINITY_DN216567_c0_g1
	TRINITY_DN5395_c0_g1	TRINITY_DN24728_c0_g1			TRINITY_DN109573_c0_g1	TRINITY_DN430659_c0_g1			TRINITY_DN86654_c0_g1
	TRINITY_DN5381_c1_g1	TRINITY_DN29034_c0_g1			TRINITY_DN21023_c0_g1	TRINITY_DN232_c6_g1			TRINITY_DN461621_c0_g1
	TRINITY_DN2570_c0_g1	TRINITY_DN7726_c6_g1			TRINITY_DN12009_c1_g1	TRINITY_DN81279_c0_g1			TRINITY_DN30779_c0_g1
	TRINITY_DN4566_c0_g1	TRINITY_DN7960_c0_g1			TRINITY_DN11130_c0_g1	TRINITY_DN65917_c0_g1			TRINITY_DN235608_c0_g1
	TRINITY_DN2435_c4_g2	TRINITY_DN761_c4_g1			TRINITY_DN6242_c1_g1	TRINITY_DN70489_c0_g1			TRINITY_DN107365_c0_g1
	TRINITY_DN6_c9_g1	TRINITY_DN29627_c1_g2			TRINITY_DN165677_c0_g1	TRINITY_DN223934_c0_g1			TRINITY_DN21362_c0_g1
	TRINITY_DN51066_c0_g1	TRINITY_DN14015_c0_g2			TRINITY_DN20952_c0_g1	TRINITY_DN65632_c0_g1			TRINITY_DN2713_c0_g1
	TRINITY_DN94635_c0_g1	TRINITY_DN32582_c0_g1			TRINITY_DN23415_c0_g1	TRINITY_DN160202_c1_g1			TRINITY_DN15367_c0_g2
	TRINITY_DN746_c1_g1	TRINITY_DN22714_c0_g1			TRINITY_DN154546_c0_g1	TRINITY_DN150206_c0_g1			TRINITY_DN35323_c0_g2
	TRINITY_DN699_c12_g1	TRINITY_DN17680_c0_g1			TRINITY_DN21208_c0_g1	TRINITY_DN477594_c0_g1			TRINITY_DN248256_c0_g1
	TRINITY_DN35188_c0_g1	TRINITY_DN6574_c0_g1			TRINITY_DN33384_c0_g1	TRINITY_DN7811_c0_g1			TRINITY_DN248256_c0_g2
	TRINITY_DN11649_c0_g4	TRINITY_DN51537_c0_g1			TRINITY_DN269961_c0_g1	TRINITY_DN278950_c0_g1			TRINITY_DN298466_c0_g1
	TRINITY_DN31173_c0_g1	TRINITY_DN71309_c0_g1			TRINITY_DN0_c2_g2	TRINITY_DN123044_c0_g1			TRINITY_DN18650_c2_g1
	TRINITY_DN47826_c0_g1	TRINITY_DN7_c0_g2			TRINITY_DN171660_c0_g1	TRINITY_DN31225_c0_g1			TRINITY_DN98037_c1_g2
	TRINITY_DN47160_c1_g1	TRINITY_DN80857_c0_g1			TRINITY_DN22666_c0_g1	TRINITY_DN10270_c0_g1			TRINITY_DN737_c0_g1
	TRINITY_DN36178_c0_g1	TRINITY_DN117216_c1_g2			TRINITY_DN114746_c0_g1	TRINITY_DN8643_c0_g1			TRINITY_DN2248_c2_g1
	TRINITY_DN699_c0_g1	TRINITY_DN6060_c1_g1			TRINITY_DN41424_c0_g1	TRINITY_DN91706_c0_g1			TRINITY_DN26906_c0_g1
	TRINITY_DN38795_c0_g1	TRINITY_DN399477_c0_g1			TRINITY_DN383355_c0_g1	TRINITY_DN168688_c0_g1			TRINITY_DN14103_c0_g1
	TRINITY_DN699_c0_g2	TRINITY_DN12255_c0_g1			TRINITY_DN97442_c0_g1	TRINITY_DN67005_c0_g1			TRINITY_DN58266_c2_g1
	TRINITY_DN38795_c0_g2	TRINITY_DN26102_c0_g1			TRINITY_DN7038_c0_g1	TRINITY_DN86735_c0_g1			TRINITY_DN49850_c1_g1
	TRINITY_DN175957_c0_g1	TRINITY_DN36711_c0_g1			TRINITY_DN21571_c0_g3	TRINITY_DN354187_c0_g1			TRINITY_DN43_c12_g1
	TRINITY_DN19378_c0_g1	TRINITY_DN2209_c0_g3			TRINITY_DN440415_c0_g1	TRINITY_DN1988_c1_g1			TRINITY_DN37884_c0_g3
	TRINITY_DN9260_c1_g1	TRINITY_DN16977_c4_g1			TRINITY_DN26267_c0_g1	TRINITY_DN3754_c7_g1			TRINITY_DN52365_c0_g1
	TRINITY_DN13327_c1_g1	TRINITY_DN44494_c0_g1			TRINITY_DN205075_c0_g1	TRINITY_DN198722_c0_g1			TRINITY_DN144629_c1_g1
	TRINITY_DN224_c7_g1	TRINITY_DN457200_c0_g1			TRINITY_DN5902_c0_g2	TRINITY_DN131317_c0_g1			TRINITY_DN58377_c3_g1
	TRINITY_DN2435_c2_g1	TRINITY_DN337854_c0_g1			TRINITY_DN27577_c0_g2	TRINITY_DN62368_c0_g1			TRINITY_DN151635_c0_g1
	TRINITY_DN205210_c0_g1	TRINITY_DN17317_c0_g1			TRINITY_DN170424_c0_g1	TRINITY_DN66534_c0_g2			TRINITY_DN155573_c0_g2
	TRINITY_DN14813_c0_g1	TRINITY_DN28560_c0_g1			TRINITY_DN23690_c1_g1	TRINITY_DN174636_c0_g1			TRINITY_DN3101_c1_g1
	TRINITY_DN8327_c0_g2	TRINITY_DN14574_c0_g2			TRINITY_DN1367_c0_g1	TRINITY_DN69275_c0_g1			TRINITY_DN26112_c0_g1
	TRINITY_DN4559_c2_g1	TRINITY_DN62931_c0_g1			TRINITY_DN304079_c0_g1	TRINITY_DN73836_c0_g1			TRINITY_DN481355_c0_g1
	TRINITY_DN4246_c0_g1	TRINITY_DN10461_c0_g2			TRINITY_DN146914_c0_g1	TRINITY_DN293747_c0_g1			TRINITY_DN22241_c0_g1
	TRINITY_DN1673_c46_g1	TRINITY_DN9706_c1_g1			TRINITY_DN269881_c0_g1	TRINITY_DN202623_c0_g1			TRINITY_DN14504_c1_g1
	TRINITY_DN5437_c1_g1	TRINITY_DN103160_c0_g2			TRINITY_DN112303_c0_g1	TRINITY_DN8138_c1_g1			TRINITY_DN19687_c0_g1
	TRINITY_DN82_c70_g1	TRINITY_DN13915_c2_g3			TRINITY_DN139019_c0_g1	TRINITY_DN87582_c0_g2			TRINITY_DN72835_c0_g1
	TRINITY_DN234512_c0_g1	TRINITY_DN9466_c0_g2			TRINITY_DN93072_c0_g3	TRINITY_DN98_c1_g1			TRINITY_DN422854_c0_g1
	TRINITY_DN57826_c1_g1	TRINITY_DN9466_c0_g3			TRINITY_DN234712_c0_g1	TRINITY_DN166285_c0_g1			TRINITY_DN337953_c0_g1
	TRINITY_DN53628_c0_g1	TRINITY_DN182356_c0_g1			TRINITY_DN23309_c1_g3	TRINITY_DN311441_c0_g1			TRINITY_DN18587_c1_g1
	TRINITY_DN11762_c0_g1	TRINITY_DN25689_c0_g2			TRINITY_DN422763_c0_g1	TRINITY_DN58101_c1_g1			TRINITY_DN331_c1_g1
	TRINITY_DN435_c9_g2	TRINITY_DN4061_c0_g2			TRINITY_DN183030_c0_g1	TRINITY_DN233397_c0_g1			TRINITY_DN69584_c1_g2
	TRINITY_DN43793_c0_g1	TRINITY_DN3936_c0_g1			TRINITY_DN34408_c0_g1	TRINITY_DN7699_c0_g1			TRINITY_DN49371_c0_g1
	TRINITY_DN29282_c0_g1	TRINITY_DN5_c0_g1			TRINITY_DN31848_c0_g1	TRINITY_DN480232_c0_g1			TRINITY_DN3458_c0_g1
	TRINITY_DN50531_c0_g1	TRINITY_DN5397_c0_g2			TRINITY_DN110480_c0_g1	TRINITY_DN76181_c0_g1			TRINITY_DN194769_c0_g1
	TRINITY_DN33241_c0_g1	TRINITY_DN6658_c1_g1			TRINITY_DN60640_c0_g1	TRINITY_DN40953_c0_g1			TRINITY_DN76002_c0_g1
	TRINITY_DN5769_c0_g1	TRINITY_DN356431_c0_g1			TRINITY_DN2068_c0_g1	TRINITY_DN150467_c0_g1			TRINITY_DN14764_c0_g1
	TRINITY_DN8166_c0_g1	TRINITY_DN5810_c0_g1			TRINITY_DN26202_c0_g2	TRINITY_DN85151_c0_g1			TRINITY_DN190455_c1_g1
	TRINITY_DN77623_c0_g1	TRINITY_DN337460_c0_g1			TRINITY_DN147665_c0_g1	TRINITY_DN139682_c0_g1			TRINITY_DN367163_c0_g1
	TRINITY_DN281101_c0_g1	TRINITY_DN14675_c0_g1			TRINITY_DN195697_c0_g1	TRINITY_DN278329_c0_g1			TRINITY_DN36344_c0_g1
	TRINITY_DN138392_c0_g1	TRINITY_DN8395_c0_g1			TRINITY_DN22116_c0_g2	TRINITY_DN201213_c0_g1			TRINITY_DN36212_c0_g2
	TRINITY_DN21487_c0_g1	TRINITY_DN422261_c0_g1			TRINITY_DN47690_c0_g1	TRINITY_DN4897_c0_g2			TRINITY_DN90199_c0_g1
	TRINITY_DN136647_c0_g1	TRINITY_DN10987_c0_g1			TRINITY_DN387361_c0_g1	TRINITY_DN19867_c0_g2			TRINITY_DN181973_c0_g2
	TRINITY_DN23066_c0_g1	TRINITY_DN4411_c0_g1			TRINITY_DN5544_c0_g1	TRINITY_DN343431_c0_g1			TRINITY_DN65245_c0_g1
	TRINITY_DN8219_c0_g1	TRINITY_DN6238_c0_g1			TRINITY_DN83688_c0_g1	TRINITY_DN374222_c0_g1			TRINITY_DN1273_c0_g1
	TRINITY_DN30133_c0_g1	TRINITY_DN12972_c0_g1			TRINITY_DN20681_c1_g2	TRINITY_DN89506_c0_g1			TRINITY_DN296054_c0_g1
	TRINITY_DN5108_c1_g1	TRINITY_DN370713_c0_g1			TRINITY_DN5879_c0_g1	TRINITY_DN168400_c0_g1			TRINITY_DN125555_c0_g1
	TRINITY_DN115662_c0_g1	TRINITY_DN445012_c0_g1			TRINITY_DN180664_c0_g1	TRINITY_DN35376_c0_g1			TRINITY_DN14289_c6_g1
	TRINITY_DN14296_c0_g1	TRINITY_DN9835_c0_g2			TRINITY_DN21535_c1_g2	TRINITY_DN21171_c0_g2			TRINITY_DN31836_c0_g1
	TRINITY_DN3857_c18_g1	TRINITY_DN47524_c0_g1			TRINITY_DN83353_c0_g1	TRINITY_DN372504_c0_g1			TRINITY_DN9633_c0_g1
	TRINITY_DN14666_c0_g1	TRINITY_DN14705_c0_g1			TRINITY_DN27890_c1_g1	TRINITY_DN448678_c0_g1			TRINITY_DN271105_c0_g1
	TRINITY_DN15651_c0_g1	TRINITY_DN438490_c0_g1			TRINITY_DN346099_c0_g1	TRINITY_DN56139_c0_g1			TRINITY_DN360343_c0_g1
	TRINITY_DN44571_c0_g2	TRINITY_DN11458_c0_g1			TRINITY_DN40442_c0_g1	TRINITY_DN429630_c0_g1			TRINITY_DN269943_c0_g1
	TRINITY_DN282497_c0_g1	TRINITY_DN7287_c0_g3			TRINITY_DN879_c0_g1	TRINITY_DN75793_c2_g1			TRINITY_DN390598_c0_g1
	TRINITY_DN30776_c0_g2	TRINITY_DN274755_c0_g1			TRINITY_DN879_c0_g2	TRINITY_DN409497_c0_g1			TRINITY_DN128168_c0_g2
	TRINITY_DN16231_c0_g1	TRINITY_DN116817_c0_g1			TRINITY_DN110783_c1_g3	TRINITY_DN232410_c0_g1			TRINITY_DN363034_c0_g1
	TRINITY_DN335357_c0_g1	TRINITY_DN32764_c0_g1			TRINITY_DN16577_c0_g1	TRINITY_DN10231_c0_g1			TRINITY_DN345891_c0_g1
	TRINITY_DN21342_c1_g1	TRINITY_DN8190_c0_g1			TRINITY_DN2069_c2_g1	TRINITY_DN352162_c0_g1			TRINITY_DN57972_c0_g1
	TRINITY_DN10329_c1_g2	TRINITY_DN3786_c0_g1			TRINITY_DN2069_c2_g2	TRINITY_DN334707_c0_g1			TRINITY_DN67203_c0_g1
	TRINITY_DN10329_c1_g1	TRINITY_DN33696_c0_g1			TRINITY_DN49568_c2_g1	TRINITY_DN12740_c0_g2			TRINITY_DN401587_c0_g1
	TRINITY_DN879_c13_g1	TRINITY_DN37673_c0_g1			TRINITY_DN10679_c0_g1	TRINITY_DN302252_c0_g1			TRINITY_DN13441_c0_g1
	TRINITY_DN22471_c0_g2	TRINITY_DN55356_c0_g1			TRINITY_DN39973_c0_g1	TRINITY_DN154650_c0_g1			TRINITY_DN62114_c1_g1
	TRINITY_DN22471_c0_g1	TRINITY_DN90219_c0_g1			TRINITY_DN113270_c0_g1	TRINITY_DN143232_c0_g1			TRINITY_DN116179_c0_g1
	TRINITY_DN459395_c0_g1	TRINITY_DN8440_c0_g1			TRINITY_DN18191_c0_g1	TRINITY_DN85364_c0_g1			TRINITY_DN87820_c0_g1
	TRINITY_DN25566_c0_g1	TRINITY_DN25368_c1_g1			TRINITY_DN26012_c0_g1	TRINITY_DN266488_c0_g1			TRINITY_DN62238_c0_g4
	TRINITY_DN14918_c0_g1	TRINITY_DN43091_c0_g1			TRINITY_DN33378_c0_g2	TRINITY_DN134145_c0_g1			TRINITY_DN4902_c7_g1
	TRINITY_DN121636_c1_g1	TRINITY_DN59546_c0_g1			TRINITY_DN761_c4_g1	TRINITY_DN182584_c1_g1			TRINITY_DN453883_c0_g1
	TRINITY_DN121636_c1_g2	TRINITY_DN39043_c0_g1			TRINITY_DN223670_c0_g1	TRINITY_DN404764_c0_g1			TRINITY_DN3969_c0_g2
	TRINITY_DN12938_c0_g1	TRINITY_DN35681_c0_g1			TRINITY_DN345631_c0_g1	TRINITY_DN298760_c0_g1			TRINITY_DN16244_c0_g1
	TRINITY_DN62953_c0_g1	TRINITY_DN165487_c0_g1			TRINITY_DN6595_c1_g1	TRINITY_DN385619_c0_g1			TRINITY_DN62953_c1_g1
	TRINITY_DN62953_c0_g2	TRINITY_DN17550_c0_g1			TRINITY_DN29410_c0_g1	TRINITY_DN73278_c3_g1			TRINITY_DN10713_c0_g1
	TRINITY_DN23_c0_g1	TRINITY_DN9907_c6_g1			TRINITY_DN156512_c0_g1	TRINITY_DN320134_c0_g1			TRINITY_DN24689_c0_g1
	TRINITY_DN11443_c2_g1	TRINITY_DN128_c5_g1			TRINITY_DN21695_c2_g1	TRINITY_DN94525_c0_g1			TRINITY_DN23353_c0_g1
	TRINITY_DN125405_c1_g1				TRINITY_DN45909_c0_g2	TRINITY_DN39696_c0_g1			TRINITY_DN460178_c0_g1
	TRINITY_DN13773_c0_g1				TRINITY_DN28919_c0_g1	TRINITY_DN834_c5_g1			TRINITY_DN1724_c0_g1
	TRINITY_DN45196_c0_g1				TRINITY_DN105718_c1_g1	TRINITY_DN125883_c0_g2			TRINITY_DN203791_c0_g1
	TRINITY_DN55862_c0_g1				TRINITY_DN60618_c0_g1	TRINITY_DN489392_c0_g1			TRINITY_DN2742_c1_g1
	TRINITY_DN50281_c1_g1				TRINITY_DN46964_c0_g1	TRINITY_DN33235_c0_g1			TRINITY_DN155561_c0_g1
	TRINITY_DN24836_c0_g1				TRINITY_DN11578_c3_g1	TRINITY_DN33799_c0_g1			TRINITY_DN32473_c0_g1
	TRINITY_DN23817_c0_g1				TRINITY_DN17405_c0_g1	TRINITY_DN2522_c0_g1			TRINITY_DN220797_c0_g2
	TRINITY_DN11187_c0_g1				TRINITY_DN127920_c0_g2	TRINITY_DN2522_c0_g2			TRINITY_DN11443_c1_g2
	TRINITY_DN528_c0_g1				TRINITY_DN136609_c0_g1	TRINITY_DN108348_c0_g1			TRINITY_DN5638_c0_g2
	TRINITY_DN29477_c0_g1				TRINITY_DN325_c3_g1	TRINITY_DN80286_c0_g1			TRINITY_DN46206_c0_g1
	TRINITY_DN35519_c0_g2				TRINITY_DN325_c3_g2	TRINITY_DN20028_c0_g1			TRINITY_DN77633_c0_g1
	TRINITY_DN31793_c0_g1				TRINITY_DN56646_c2_g1	TRINITY_DN46_c1_g1			TRINITY_DN220975_c0_g1
	TRINITY_DN42063_c0_g2				TRINITY_DN28207_c0_g1	TRINITY_DN50368_c0_g1			TRINITY_DN351220_c0_g1
	TRINITY_DN22152_c0_g1				TRINITY_DN124023_c0_g1	TRINITY_DN110253_c0_g2			TRINITY_DN1964_c8_g1
	TRINITY_DN11836_c0_g1				TRINITY_DN131986_c0_g1	TRINITY_DN338132_c0_g1			TRINITY_DN81238_c0_g1
	TRINITY_DN40949_c0_g2				TRINITY_DN17165_c0_g1	TRINITY_DN417222_c0_g1			TRINITY_DN202229_c0_g1
	TRINITY_DN18877_c0_g1				TRINITY_DN52672_c0_g1	TRINITY_DN36535_c0_g1			TRINITY_DN186272_c0_g2
	TRINITY_DN25_c0_g1				TRINITY_DN10473_c0_g1	TRINITY_DN59439_c0_g1			TRINITY_DN28247_c0_g2
	TRINITY_DN45289_c0_g2				TRINITY_DN343267_c0_g1	TRINITY_DN12700_c2_g1			TRINITY_DN134722_c0_g1
	TRINITY_DN4890_c0_g2				TRINITY_DN374015_c0_g1	TRINITY_DN120166_c4_g1			TRINITY_DN483830_c0_g1
	TRINITY_DN45845_c0_g1				TRINITY_DN221960_c0_g1	TRINITY_DN215738_c0_g1			TRINITY_DN36117_c0_g1
	TRINITY_DN88259_c0_g1				TRINITY_DN3857_c1_g2	TRINITY_DN83866_c0_g2			TRINITY_DN29041_c0_g1
	TRINITY_DN189102_c1_g1				TRINITY_DN342_c0_g1	TRINITY_DN77223_c1_g1			TRINITY_DN21773_c1_g1
	TRINITY_DN88452_c0_g1				TRINITY_DN195277_c0_g1	TRINITY_DN88974_c0_g1			TRINITY_DN8409_c1_g1
	TRINITY_DN4732_c0_g2				TRINITY_DN9455_c0_g2	TRINITY_DN157868_c0_g1			TRINITY_DN252484_c0_g1
	TRINITY_DN69206_c0_g1				TRINITY_DN287257_c0_g1	TRINITY_DN389239_c0_g1			TRINITY_DN202574_c0_g1
	TRINITY_DN5593_c1_g1				TRINITY_DN76948_c0_g1	TRINITY_DN233559_c0_g1			TRINITY_DN18117_c0_g1
	TRINITY_DN37153_c0_g2				TRINITY_DN23_c0_g1	TRINITY_DN11963_c0_g1			TRINITY_DN1143_c1_g1
	TRINITY_DN15193_c1_g2				TRINITY_DN1638_c10_g1	TRINITY_DN133018_c0_g1			TRINITY_DN103042_c0_g1
	TRINITY_DN20832_c0_g1				TRINITY_DN1385_c1_g1	TRINITY_DN1273_c9_g1			TRINITY_DN39087_c0_g1
	TRINITY_DN83302_c0_g1				TRINITY_DN9262_c5_g1	TRINITY_DN367595_c0_g1			TRINITY_DN488896_c0_g1
	TRINITY_DN1673_c16_g1				TRINITY_DN35224_c0_g1	TRINITY_DN17615_c1_g2			TRINITY_DN13201_c0_g1
	TRINITY_DN394667_c0_g1				TRINITY_DN10094_c0_g1	TRINITY_DN79768_c0_g1			TRINITY_DN9109_c0_g1
	TRINITY_DN7571_c4_g1				TRINITY_DN9505_c11_g1	TRINITY_DN414158_c0_g1			TRINITY_DN18969_c0_g1
	TRINITY_DN71248_c0_g1				TRINITY_DN105239_c0_g1	TRINITY_DN44650_c1_g2			TRINITY_DN376848_c36_g1
	TRINITY_DN819_c12_g1				TRINITY_DN115422_c2_g5	TRINITY_DN461673_c0_g1			TRINITY_DN10095_c3_g1
	TRINITY_DN38556_c1_g2				TRINITY_DN9466_c0_g3	TRINITY_DN196893_c0_g1			TRINITY_DN263309_c0_g1
	TRINITY_DN7254_c1_g1				TRINITY_DN16340_c0_g1	TRINITY_DN213250_c0_g1			TRINITY_DN64532_c0_g1
	TRINITY_DN26610_c0_g1				TRINITY_DN109128_c0_g1	TRINITY_DN114443_c0_g1			TRINITY_DN12804_c0_g1
	TRINITY_DN2082_c0_g1				TRINITY_DN51935_c0_g2	TRINITY_DN56771_c0_g1			TRINITY_DN62934_c0_g1
	TRINITY_DN63508_c0_g1				TRINITY_DN8190_c2_g1	TRINITY_DN81264_c0_g1			TRINITY_DN63299_c0_g1
	TRINITY_DN473116_c0_g1				TRINITY_DN151282_c0_g1	TRINITY_DN16472_c0_g2			TRINITY_DN819_c18_g1
	TRINITY_DN11278_c0_g2				TRINITY_DN2427_c1_g2	TRINITY_DN132135_c0_g1			TRINITY_DN573_c1_g1
	TRINITY_DN11278_c0_g1				TRINITY_DN12865_c0_g1	TRINITY_DN187222_c0_g1			TRINITY_DN84504_c3_g1
	TRINITY_DN1638_c36_g1				TRINITY_DN93764_c0_g1	TRINITY_DN22119_c0_g1			TRINITY_DN7475_c19_g1
	TRINITY_DN1980_c0_g1				TRINITY_DN53236_c0_g1	TRINITY_DN418679_c0_g1			TRINITY_DN7190_c1_g2
	TRINITY_DN15480_c0_g1				TRINITY_DN36389_c0_g1	TRINITY_DN34951_c0_g1			TRINITY_DN200428_c0_g1
	TRINITY_DN29175_c2_g1				TRINITY_DN111137_c0_g1	TRINITY_DN36213_c0_g1			TRINITY_DN5082_c0_g1
	TRINITY_DN13191_c0_g1				TRINITY_DN14918_c0_g1	TRINITY_DN40281_c1_g1			TRINITY_DN1657_c0_g2
	TRINITY_DN94395_c0_g1				TRINITY_DN32627_c0_g1	TRINITY_DN22637_c0_g2			TRINITY_DN160832_c0_g1
	TRINITY_DN22567_c0_g1				TRINITY_DN8026_c1_g1	TRINITY_DN36067_c0_g1			TRINITY_DN49025_c0_g1
	TRINITY_DN10324_c1_g1				TRINITY_DN46978_c0_g1	TRINITY_DN280529_c0_g1			TRINITY_DN15687_c0_g1
	TRINITY_DN24967_c0_g1				TRINITY_DN32473_c0_g1	TRINITY_DN109178_c0_g1			TRINITY_DN4559_c0_g1
	TRINITY_DN87915_c0_g1				TRINITY_DN111415_c0_g1	TRINITY_DN15310_c2_g1			TRINITY_DN8497_c0_g1
	TRINITY_DN246961_c0_g1				TRINITY_DN441361_c0_g1	TRINITY_DN111785_c0_g4			TRINITY_DN78459_c0_g1
	TRINITY_DN102972_c1_g1				TRINITY_DN118725_c3_g1	TRINITY_DN102714_c0_g2			TRINITY_DN160104_c0_g1
	TRINITY_DN1811_c1_g1				TRINITY_DN32712_c0_g1	TRINITY_DN341305_c0_g1			TRINITY_DN109205_c0_g2
	TRINITY_DN41595_c0_g1				TRINITY_DN98447_c0_g1	TRINITY_DN18617_c0_g1			TRINITY_DN31215_c0_g1
	TRINITY_DN168527_c0_g1				TRINITY_DN32599_c0_g2	TRINITY_DN390490_c0_g1			TRINITY_DN301211_c0_g1
	TRINITY_DN107661_c0_g1				TRINITY_DN11199_c0_g3	TRINITY_DN328689_c0_g1			TRINITY_DN405_c1_g1
	TRINITY_DN46387_c0_g1				TRINITY_DN69374_c0_g1	TRINITY_DN2036_c16_g1			TRINITY_DN298992_c0_g1
	TRINITY_DN18283_c0_g2				TRINITY_DN202137_c0_g1	TRINITY_DN418306_c0_g1			TRINITY_DN156536_c0_g1
	TRINITY_DN12365_c1_g1				TRINITY_DN2978_c2_g1	TRINITY_DN107975_c0_g1			TRINITY_DN33953_c0_g1
	TRINITY_DN196365_c0_g1				TRINITY_DN17990_c1_g1	TRINITY_DN211915_c0_g1			TRINITY_DN5437_c0_g2
	TRINITY_DN28379_c0_g1				TRINITY_DN337356_c0_g1	TRINITY_DN170616_c0_g1			TRINITY_DN16504_c0_g1
	TRINITY_DN27890_c1_g1				TRINITY_DN115738_c0_g1	TRINITY_DN91451_c0_g1			TRINITY_DN14263_c0_g1
	TRINITY_DN30927_c0_g2				TRINITY_DN25907_c7_g1	TRINITY_DN323956_c0_g1			TRINITY_DN65942_c1_g1
	TRINITY_DN23137_c1_g1				TRINITY_DN22701_c0_g1	TRINITY_DN406098_c0_g1			TRINITY_DN239050_c0_g1
	TRINITY_DN95254_c0_g1				TRINITY_DN25827_c0_g1	TRINITY_DN6536_c0_g2			TRINITY_DN143031_c0_g1
	TRINITY_DN2952_c2_g1				TRINITY_DN98012_c0_g1	TRINITY_DN250812_c0_g1			TRINITY_DN146980_c0_g1
	TRINITY_DN8519_c0_g1				TRINITY_DN14812_c1_g1	TRINITY_DN87291_c0_g1			TRINITY_DN3435_c0_g2
	TRINITY_DN162596_c0_g1				TRINITY_DN357683_c0_g1	TRINITY_DN27401_c0_g1			TRINITY_DN49394_c0_g1
	TRINITY_DN25106_c0_g2				TRINITY_DN432926_c0_g1	TRINITY_DN53755_c0_g1			TRINITY_DN317_c1_g1
	TRINITY_DN11455_c1_g1				TRINITY_DN421584_c0_g1	TRINITY_DN186433_c0_g1			TRINITY_DN23009_c1_g1
	TRINITY_DN18500_c1_g1				TRINITY_DN94635_c0_g1	TRINITY_DN249237_c0_g1			TRINITY_DN380550_c0_g1
	TRINITY_DN10368_c0_g1				TRINITY_DN52326_c0_g2	TRINITY_DN150059_c0_g1			TRINITY_DN4578_c1_g2
	TRINITY_DN61249_c0_g1				TRINITY_DN210962_c0_g1	TRINITY_DN65756_c0_g3			TRINITY_DN160406_c0_g1
	TRINITY_DN32454_c0_g1				TRINITY_DN34221_c0_g1	TRINITY_DN19926_c0_g1			TRINITY_DN399867_c0_g1
	TRINITY_DN182934_c0_g1				TRINITY_DN14870_c0_g1	TRINITY_DN59615_c0_g1			TRINITY_DN478480_c0_g1
	TRINITY_DN290602_c0_g1				TRINITY_DN60751_c0_g1	TRINITY_DN80408_c1_g1			TRINITY_DN1629_c0_g1
	TRINITY_DN20642_c0_g1				TRINITY_DN169204_c1_g1	TRINITY_DN191138_c0_g1			TRINITY_DN20007_c0_g2
	TRINITY_DN84423_c1_g1				TRINITY_DN173416_c0_g1	TRINITY_DN76335_c0_g1			TRINITY_DN251_c1_g1
	TRINITY_DN402602_c0_g1				TRINITY_DN43038_c3_g1	TRINITY_DN954_c2_g1			TRINITY_DN69136_c0_g1
	TRINITY_DN39649_c0_g1				TRINITY_DN75961_c0_g1	TRINITY_DN21230_c0_g1			TRINITY_DN133086_c0_g1
	TRINITY_DN1065_c0_g2				TRINITY_DN66102_c0_g1	TRINITY_DN37377_c0_g1			TRINITY_DN59585_c0_g1
	TRINITY_DN28496_c1_g3				TRINITY_DN1680_c1_g1	TRINITY_DN177873_c0_g1			TRINITY_DN737_c1_g2
	TRINITY_DN37943_c4_g1				TRINITY_DN43486_c1_g2	TRINITY_DN301209_c0_g1			TRINITY_DN169081_c0_g1
	TRINITY_DN53056_c0_g1				TRINITY_DN367256_c0_g1	TRINITY_DN59987_c0_g1			TRINITY_DN696_c2_g1
	TRINITY_DN325_c3_g2				TRINITY_DN4641_c0_g1	TRINITY_DN348082_c0_g1			TRINITY_DN1286_c2_g1
	TRINITY_DN4056_c1_g1				TRINITY_DN122088_c0_g1	TRINITY_DN12665_c2_g1			TRINITY_DN421190_c0_g1
	TRINITY_DN73240_c0_g1				TRINITY_DN245908_c0_g1	TRINITY_DN303288_c0_g1			TRINITY_DN187115_c0_g1
	TRINITY_DN44743_c0_g1				TRINITY_DN219959_c2_g1	TRINITY_DN457200_c0_g1			TRINITY_DN25244_c0_g2
	TRINITY_DN42349_c0_g2				TRINITY_DN65362_c0_g1	TRINITY_DN337854_c0_g1			TRINITY_DN12517_c0_g1
	TRINITY_DN235456_c0_g2				TRINITY_DN67889_c2_g1	TRINITY_DN68041_c7_g1			TRINITY_DN1367_c3_g2
	TRINITY_DN26202_c0_g2				TRINITY_DN2445_c7_g2	TRINITY_DN13739_c0_g2			TRINITY_DN119597_c1_g3
	TRINITY_DN2445_c7_g2				TRINITY_DN18871_c0_g1	TRINITY_DN92903_c0_g1			TRINITY_DN22500_c4_g1
	TRINITY_DN377864_c0_g1				TRINITY_DN410_c3_g2	TRINITY_DN27157_c1_g1			TRINITY_DN111681_c1_g1
	TRINITY_DN177717_c1_g1				TRINITY_DN33572_c0_g1	TRINITY_DN153207_c0_g1			TRINITY_DN366910_c0_g1
	TRINITY_DN4983_c0_g2				TRINITY_DN43091_c0_g1	TRINITY_DN39697_c0_g1			TRINITY_DN60081_c1_g1
	TRINITY_DN107039_c0_g1				TRINITY_DN10917_c0_g1	TRINITY_DN52456_c0_g1			TRINITY_DN342448_c0_g1
	TRINITY_DN18372_c0_g2				TRINITY_DN1780_c3_g1	TRINITY_DN80082_c0_g2			TRINITY_DN51557_c0_g1
	TRINITY_DN30699_c2_g1				TRINITY_DN26511_c0_g1	TRINITY_DN231739_c0_g1			TRINITY_DN13828_c1_g1
	TRINITY_DN39538_c0_g1				TRINITY_DN3003_c0_g1	TRINITY_DN213969_c0_g1			TRINITY_DN49850_c0_g1
	TRINITY_DN10473_c0_g1				TRINITY_DN122218_c0_g1	TRINITY_DN52445_c0_g1			TRINITY_DN156214_c0_g1
	TRINITY_DN45608_c0_g1				TRINITY_DN97328_c0_g1	TRINITY_DN47196_c0_g1			TRINITY_DN30159_c0_g2
	TRINITY_DN10980_c1_g1				TRINITY_DN1638_c15_g2	TRINITY_DN300586_c0_g1			TRINITY_DN432055_c0_g1
	TRINITY_DN819_c2_g1				TRINITY_DN200791_c0_g1	TRINITY_DN69934_c0_g1			TRINITY_DN72572_c0_g1
	TRINITY_DN1324_c0_g2				TRINITY_DN31204_c0_g1	TRINITY_DN16886_c0_g2			TRINITY_DN11711_c0_g1
	TRINITY_DN4433_c0_g1				TRINITY_DN35792_c0_g1	TRINITY_DN73102_c0_g2			TRINITY_DN416969_c0_g1
	TRINITY_DN15332_c1_g1				TRINITY_DN55667_c0_g1	TRINITY_DN166714_c0_g1			TRINITY_DN73700_c0_g1
	TRINITY_DN479644_c0_g1				TRINITY_DN83231_c0_g1	TRINITY_DN249794_c0_g1			TRINITY_DN17477_c0_g1
	TRINITY_DN1976_c1_g1				TRINITY_DN7282_c0_g2	TRINITY_DN91657_c0_g1			TRINITY_DN1507_c7_g1
	TRINITY_DN56044_c3_g1				TRINITY_DN153602_c0_g2	TRINITY_DN449698_c0_g1			TRINITY_DN14737_c0_g1
	TRINITY_DN12231_c0_g1				TRINITY_DN16877_c0_g1	TRINITY_DN171255_c0_g1			TRINITY_DN14414_c0_g1
	TRINITY_DN59978_c0_g1				TRINITY_DN30568_c0_g1	TRINITY_DN122699_c0_g1			TRINITY_DN48658_c0_g1
	TRINITY_DN119782_c0_g1				TRINITY_DN12137_c0_g1	TRINITY_DN33666_c0_g1			TRINITY_DN184009_c2_g1
	TRINITY_DN24123_c1_g1				TRINITY_DN16648_c0_g1	TRINITY_DN265170_c0_g1			TRINITY_DN32478_c0_g1
	TRINITY_DN16690_c0_g2				TRINITY_DN2101_c1_g1	TRINITY_DN41640_c0_g1			TRINITY_DN83856_c1_g2
	TRINITY_DN90686_c0_g4				TRINITY_DN13312_c1_g1	TRINITY_DN199182_c0_g1			TRINITY_DN208544_c0_g1
	TRINITY_DN8026_c1_g1				TRINITY_DN21399_c0_g1	TRINITY_DN15217_c0_g1			TRINITY_DN904_c1_g1
	TRINITY_DN8026_c1_g2				TRINITY_DN41391_c0_g1	TRINITY_DN4410_c1_g1			TRINITY_DN16254_c0_g1
	TRINITY_DN36475_c0_g1				TRINITY_DN69558_c0_g1	TRINITY_DN348032_c0_g1			TRINITY_DN370493_c0_g1
	TRINITY_DN51359_c2_g1				TRINITY_DN6630_c0_g2	TRINITY_DN337460_c0_g1			TRINITY_DN97257_c0_g1
	TRINITY_DN159031_c0_g1				TRINITY_DN35674_c0_g1	TRINITY_DN11_c8_g1			TRINITY_DN11289_c0_g1
	TRINITY_DN16690_c0_g1				TRINITY_DN2403_c2_g2	TRINITY_DN298100_c0_g1			TRINITY_DN24_c33_g1
	TRINITY_DN103120_c0_g2				TRINITY_DN177612_c0_g1	TRINITY_DN195791_c0_g1			TRINITY_DN477599_c0_g1
	TRINITY_DN8190_c2_g1				TRINITY_DN29890_c0_g1	TRINITY_DN76401_c0_g1			TRINITY_DN10950_c0_g1
	TRINITY_DN126784_c0_g1				TRINITY_DN21870_c1_g2	TRINITY_DN140633_c0_g1			TRINITY_DN153120_c0_g1
	TRINITY_DN9941_c2_g1				TRINITY_DN2069_c1_g1	TRINITY_DN422261_c0_g1			TRINITY_DN302923_c0_g1
	TRINITY_DN37025_c0_g1				TRINITY_DN493895_c0_g1	TRINITY_DN168525_c0_g1			TRINITY_DN4289_c0_g1
	TRINITY_DN449811_c0_g1				TRINITY_DN55352_c0_g1	TRINITY_DN17407_c0_g1			TRINITY_DN8940_c1_g1
	TRINITY_DN23299_c1_g1				TRINITY_DN431824_c0_g1	TRINITY_DN182427_c0_g1			TRINITY_DN117_c0_g1
	TRINITY_DN2575_c3_g1				TRINITY_DN160073_c0_g1	TRINITY_DN171655_c0_g1			TRINITY_DN2165_c1_g1
	TRINITY_DN178329_c0_g2				TRINITY_DN27156_c0_g2	TRINITY_DN313939_c0_g1			TRINITY_DN1086_c30_g1
	TRINITY_DN4709_c1_g2				TRINITY_DN12456_c0_g2	TRINITY_DN83877_c1_g1			TRINITY_DN23493_c0_g1
	TRINITY_DN520_c0_g2				TRINITY_DN45861_c0_g1	TRINITY_DN50830_c2_g1			TRINITY_DN170852_c0_g1
	TRINITY_DN18872_c0_g2				TRINITY_DN42283_c0_g1	TRINITY_DN16888_c0_g1			TRINITY_DN126679_c0_g1
	TRINITY_DN10701_c0_g1				TRINITY_DN394667_c0_g1	TRINITY_DN11199_c0_g1			TRINITY_DN16398_c0_g1
	TRINITY_DN86776_c0_g2				TRINITY_DN229283_c0_g2	TRINITY_DN296543_c0_g1			TRINITY_DN70_c0_g2
	TRINITY_DN77847_c3_g1				TRINITY_DN109431_c0_g1	TRINITY_DN22791_c0_g1			TRINITY_DN3729_c1_g1
	TRINITY_DN46711_c1_g1				TRINITY_DN33293_c0_g2	TRINITY_DN24760_c1_g2			TRINITY_DN392533_c0_g1
	TRINITY_DN30699_c0_g2				TRINITY_DN173105_c0_g1	TRINITY_DN108440_c0_g1			TRINITY_DN128786_c0_g1
	TRINITY_DN43101_c1_g1				TRINITY_DN1818_c0_g1	TRINITY_DN229_c6_g2			TRINITY_DN248615_c0_g1
	TRINITY_DN5252_c0_g3				TRINITY_DN8631_c2_g1	TRINITY_DN17698_c0_g1			TRINITY_DN278442_c0_g1
	TRINITY_DN435_c21_g1				TRINITY_DN141348_c1_g1	TRINITY_DN128960_c0_g1			TRINITY_DN19382_c0_g1
	TRINITY_DN11680_c0_g1				TRINITY_DN154640_c1_g1	TRINITY_DN50528_c0_g2			TRINITY_DN139767_c0_g1
	TRINITY_DN8958_c0_g1				TRINITY_DN55368_c0_g1	TRINITY_DN73246_c0_g1			TRINITY_DN20037_c0_g1
	TRINITY_DN29534_c0_g1				TRINITY_DN79148_c0_g1	TRINITY_DN177830_c0_g1			TRINITY_DN391995_c0_g1
	TRINITY_DN7711_c0_g4				TRINITY_DN171242_c0_g1	TRINITY_DN365375_c0_g1			TRINITY_DN109644_c3_g1
	TRINITY_DN6451_c20_g1				TRINITY_DN54332_c0_g1	TRINITY_DN107530_c0_g1			TRINITY_DN91654_c0_g1
	TRINITY_DN15159_c0_g1				TRINITY_DN29387_c0_g1	TRINITY_DN31710_c0_g1			TRINITY_DN86854_c0_g1
	TRINITY_DN46978_c0_g1				TRINITY_DN112758_c0_g2	TRINITY_DN3169_c0_g5			TRINITY_DN5536_c1_g1
	TRINITY_DN64211_c0_g1				TRINITY_DN47160_c0_g2	TRINITY_DN32034_c0_g1			TRINITY_DN251189_c0_g1
	TRINITY_DN299079_c0_g1				TRINITY_DN55913_c0_g1	TRINITY_DN96620_c0_g1			TRINITY_DN74422_c0_g1
	TRINITY_DN14790_c0_g1				TRINITY_DN22490_c0_g1	TRINITY_DN43571_c0_g1			TRINITY_DN73776_c1_g1
	TRINITY_DN422763_c0_g1				TRINITY_DN14625_c1_g1	TRINITY_DN71801_c0_g1			TRINITY_DN208335_c0_g2
	TRINITY_DN10644_c0_g1				TRINITY_DN157925_c0_g1	TRINITY_DN55590_c1_g1			TRINITY_DN114922_c0_g1
	TRINITY_DN13701_c0_g1				TRINITY_DN3286_c6_g1	TRINITY_DN29828_c0_g2			TRINITY_DN24427_c0_g1
	TRINITY_DN4914_c4_g1				TRINITY_DN15651_c0_g1	TRINITY_DN42790_c2_g1			TRINITY_DN52816_c0_g1
	TRINITY_DN13701_c0_g2				TRINITY_DN479644_c0_g1	TRINITY_DN245119_c0_g1			TRINITY_DN20101_c1_g2
	TRINITY_DN2643_c0_g2				TRINITY_DN97435_c0_g1	TRINITY_DN403355_c0_g1			TRINITY_DN167825_c0_g1
	TRINITY_DN64199_c1_g1				TRINITY_DN1367_c3_g5	TRINITY_DN426875_c0_g1			TRINITY_DN46283_c0_g1
	TRINITY_DN3600_c2_g1				TRINITY_DN65457_c0_g1	TRINITY_DN40762_c1_g1			TRINITY_DN276057_c0_g1
	TRINITY_DN325_c6_g1				TRINITY_DN22746_c2_g1	TRINITY_DN50669_c0_g1			TRINITY_DN175250_c0_g1
	TRINITY_DN40833_c1_g1				TRINITY_DN80246_c1_g1	TRINITY_DN59088_c0_g1			TRINITY_DN397975_c0_g1
	TRINITY_DN64628_c0_g1				TRINITY_DN3985_c0_g1	TRINITY_DN23427_c0_g1			TRINITY_DN92720_c0_g1
	TRINITY_DN11854_c2_g1				TRINITY_DN53634_c0_g2	TRINITY_DN95289_c0_g1			TRINITY_DN22868_c0_g1
	TRINITY_DN84240_c0_g1				TRINITY_DN281704_c0_g1	TRINITY_DN24052_c0_g1			TRINITY_DN6317_c0_g1
	TRINITY_DN33032_c0_g1				TRINITY_DN100130_c2_g1	TRINITY_DN70266_c0_g1			TRINITY_DN12036_c0_g1
	TRINITY_DN552_c2_g1				TRINITY_DN8394_c0_g3	TRINITY_DN33679_c0_g1			TRINITY_DN119961_c0_g1
	TRINITY_DN22319_c0_g1				TRINITY_DN48158_c0_g1	TRINITY_DN43789_c0_g2			TRINITY_DN207545_c2_g1
	TRINITY_DN149727_c0_g1				TRINITY_DN24878_c0_g1	TRINITY_DN20513_c1_g1			TRINITY_DN31992_c0_g1
	TRINITY_DN34627_c0_g1				TRINITY_DN116808_c0_g1	TRINITY_DN56906_c1_g1			TRINITY_DN11263_c0_g1
	TRINITY_DN51397_c0_g3				TRINITY_DN214868_c0_g1	TRINITY_DN46412_c2_g1			TRINITY_DN115339_c0_g1
	TRINITY_DN15489_c4_g1				TRINITY_DN33126_c0_g1	TRINITY_DN305918_c0_g1			TRINITY_DN10427_c0_g3
	TRINITY_DN6242_c1_g1				TRINITY_DN71898_c0_g1	TRINITY_DN237755_c0_g1			TRINITY_DN10427_c0_g2
	TRINITY_DN85133_c0_g1				TRINITY_DN25999_c0_g1	TRINITY_DN87748_c0_g1			TRINITY_DN10427_c0_g1
	TRINITY_DN31167_c0_g1				TRINITY_DN1324_c1_g1	TRINITY_DN224969_c0_g1			TRINITY_DN388677_c0_g1
	TRINITY_DN37457_c0_g1				TRINITY_DN30650_c0_g1	TRINITY_DN26168_c0_g1			TRINITY_DN139846_c1_g1
	TRINITY_DN715_c1_g1				TRINITY_DN2913_c0_g1	TRINITY_DN38757_c0_g1			TRINITY_DN1626_c6_g1
	TRINITY_DN819_c0_g1				TRINITY_DN152435_c0_g1	TRINITY_DN55356_c0_g1			TRINITY_DN91089_c0_g1
	TRINITY_DN514_c0_g1				TRINITY_DN204123_c0_g1	TRINITY_DN23638_c0_g1			TRINITY_DN420875_c0_g1
	TRINITY_DN78110_c1_g1				TRINITY_DN21538_c0_g1	TRINITY_DN162257_c0_g1			TRINITY_DN4362_c0_g1
	TRINITY_DN12514_c0_g1				TRINITY_DN9766_c0_g1	TRINITY_DN147973_c0_g1			TRINITY_DN2414_c4_g1
	TRINITY_DN6499_c4_g2				TRINITY_DN114275_c0_g1	TRINITY_DN76321_c0_g1			TRINITY_DN10966_c0_g1
	TRINITY_DN106364_c0_g1				TRINITY_DN13837_c3_g1	TRINITY_DN125496_c0_g1			TRINITY_DN127552_c2_g2
	TRINITY_DN6595_c0_g2				TRINITY_DN520_c0_g2	TRINITY_DN40685_c0_g1			TRINITY_DN1838_c0_g1
	TRINITY_DN2796_c0_g1				TRINITY_DN68473_c0_g1	TRINITY_DN259415_c0_g1			TRINITY_DN43635_c1_g1
	TRINITY_DN299453_c0_g1				TRINITY_DN58432_c0_g1	TRINITY_DN270074_c0_g1			TRINITY_DN59755_c0_g1
	TRINITY_DN71652_c0_g1				TRINITY_DN361249_c0_g1	TRINITY_DN1066_c0_g2			TRINITY_DN271892_c0_g1
	TRINITY_DN18745_c0_g1				TRINITY_DN84926_c0_g1	TRINITY_DN43163_c2_g1			TRINITY_DN40093_c1_g1
	TRINITY_DN13479_c0_g1				TRINITY_DN36883_c0_g1	TRINITY_DN295053_c0_g1			TRINITY_DN490191_c0_g1
	TRINITY_DN124352_c0_g1				TRINITY_DN7802_c0_g2	TRINITY_DN143354_c1_g1			TRINITY_DN3262_c0_g1
	TRINITY_DN175608_c0_g1				TRINITY_DN398180_c0_g1	TRINITY_DN97754_c0_g1			TRINITY_DN1311_c0_g1
	TRINITY_DN4262_c1_g1				TRINITY_DN143173_c0_g1	TRINITY_DN13178_c0_g1			TRINITY_DN198115_c0_g1
	TRINITY_DN15181_c1_g1				TRINITY_DN201808_c0_g1	TRINITY_DN13178_c0_g2			TRINITY_DN22295_c0_g1
	TRINITY_DN6323_c3_g2				TRINITY_DN4892_c1_g1	TRINITY_DN366635_c0_g1			TRINITY_DN1376_c5_g1
	TRINITY_DN3_c41_g1				TRINITY_DN85594_c0_g1	TRINITY_DN33950_c0_g1			TRINITY_DN4262_c1_g1
	TRINITY_DN11836_c5_g1				TRINITY_DN309487_c0_g1	TRINITY_DN39419_c0_g1			TRINITY_DN28203_c0_g1
	TRINITY_DN22314_c0_g1				TRINITY_DN55262_c0_g1	TRINITY_DN117875_c0_g1			TRINITY_DN7928_c0_g1
	TRINITY_DN18919_c0_g1				TRINITY_DN38880_c0_g1	TRINITY_DN41895_c0_g1			TRINITY_DN18806_c0_g1
	TRINITY_DN98951_c0_g2				TRINITY_DN30651_c0_g2	TRINITY_DN56399_c0_g1			TRINITY_DN3644_c0_g1
	TRINITY_DN98951_c0_g4				TRINITY_DN133967_c0_g1	TRINITY_DN39456_c0_g1			TRINITY_DN51768_c0_g1
	TRINITY_DN879_c6_g1				TRINITY_DN131602_c0_g1	TRINITY_DN38913_c0_g2			TRINITY_DN29491_c0_g1
	TRINITY_DN4246_c1_g1				TRINITY_DN135292_c0_g2	TRINITY_DN135467_c0_g1			TRINITY_DN986_c1_g1
	TRINITY_DN11199_c0_g2				TRINITY_DN84423_c5_g1	TRINITY_DN51918_c0_g2			TRINITY_DN128025_c0_g1
	TRINITY_DN879_c6_g4				TRINITY_DN3572_c2_g1	TRINITY_DN38268_c0_g3			TRINITY_DN719_c1_g1
	TRINITY_DN11199_c0_g3				TRINITY_DN4492_c20_g1	TRINITY_DN60497_c0_g1			TRINITY_DN126953_c0_g1
	TRINITY_DN879_c6_g2				TRINITY_DN2101_c6_g1	TRINITY_DN124475_c0_g1			TRINITY_DN251_c0_g1
	TRINITY_DN8229_c2_g1				TRINITY_DN53743_c0_g1	TRINITY_DN241531_c0_g1			TRINITY_DN251_c0_g3
	TRINITY_DN45138_c0_g1				TRINITY_DN64394_c1_g1	TRINITY_DN96092_c0_g1			TRINITY_DN251_c0_g4
	TRINITY_DN9077_c1_g1				TRINITY_DN136045_c0_g1	TRINITY_DN1638_c15_g3			TRINITY_DN251_c0_g6
	TRINITY_DN7200_c0_g1				TRINITY_DN42156_c2_g1	TRINITY_DN168518_c1_g1			TRINITY_DN13785_c0_g1
	TRINITY_DN91151_c0_g1				TRINITY_DN53600_c0_g1	TRINITY_DN7888_c1_g1			TRINITY_DN15229_c0_g2
	TRINITY_DN76733_c0_g1				TRINITY_DN28287_c0_g1	TRINITY_DN368153_c0_g1			TRINITY_DN2427_c4_g2
	TRINITY_DN11079_c1_g1				TRINITY_DN7832_c1_g3	TRINITY_DN322754_c0_g1			TRINITY_DN47691_c0_g1
	TRINITY_DN92078_c0_g1				TRINITY_DN22063_c5_g1	TRINITY_DN42207_c0_g1			TRINITY_DN5520_c1_g1
	TRINITY_DN22198_c1_g1				TRINITY_DN16620_c1_g1	TRINITY_DN460098_c0_g1			TRINITY_DN53116_c0_g1
	TRINITY_DN53630_c0_g1				TRINITY_DN39792_c0_g1	TRINITY_DN315351_c0_g1			TRINITY_DN3022_c2_g2
	TRINITY_DN68060_c1_g1				TRINITY_DN315900_c0_g1	TRINITY_DN457262_c0_g1			TRINITY_DN1324_c0_g2
	TRINITY_DN3553_c0_g2				TRINITY_DN85577_c0_g1	TRINITY_DN170964_c0_g1			TRINITY_DN386488_c0_g1
	TRINITY_DN162182_c0_g1				TRINITY_DN66920_c3_g1	TRINITY_DN92400_c0_g1			TRINITY_DN27602_c0_g1
	TRINITY_DN51803_c0_g2				TRINITY_DN135730_c3_g1	TRINITY_DN30183_c0_g1			TRINITY_DN12054_c0_g1
	TRINITY_DN28207_c0_g1				TRINITY_DN30501_c0_g1	TRINITY_DN66962_c1_g1			TRINITY_DN4664_c21_g1
	TRINITY_DN4996_c0_g1				TRINITY_DN37948_c0_g1	TRINITY_DN651_c0_g1			TRINITY_DN25175_c0_g1
	TRINITY_DN123780_c0_g1				TRINITY_DN88031_c0_g2	TRINITY_DN185578_c0_g1			TRINITY_DN1884_c12_g1
	TRINITY_DN746_c9_g1				TRINITY_DN32909_c0_g1	TRINITY_DN9791_c0_g1			TRINITY_DN9186_c1_g1
	TRINITY_DN879_c4_g1				TRINITY_DN88716_c0_g1	TRINITY_DN389955_c0_g1			TRINITY_DN341227_c0_g1
	TRINITY_DN10644_c2_g1				TRINITY_DN482291_c0_g1	TRINITY_DN109013_c0_g1			TRINITY_DN76523_c1_g1
	TRINITY_DN1566_c4_g1				TRINITY_DN224_c1_g1	TRINITY_DN184961_c0_g1			TRINITY_DN257282_c3_g1
	TRINITY_DN443628_c0_g1				TRINITY_DN18606_c1_g2	TRINITY_DN45043_c3_g1			TRINITY_DN954_c0_g2
	TRINITY_DN122022_c0_g1				TRINITY_DN111855_c0_g1	TRINITY_DN43124_c0_g1			TRINITY_DN1831_c0_g1
	TRINITY_DN25_c6_g1				TRINITY_DN53572_c0_g1	TRINITY_DN20938_c0_g1			TRINITY_DN14925_c1_g1
	TRINITY_DN14392_c0_g2				TRINITY_DN7254_c1_g2	TRINITY_DN275875_c0_g1			TRINITY_DN124760_c0_g1
	TRINITY_DN86854_c0_g1				TRINITY_DN18746_c2_g1	TRINITY_DN843_c0_g1			TRINITY_DN488376_c0_g1
	TRINITY_DN14853_c0_g1				TRINITY_DN169204_c0_g1	TRINITY_DN83375_c0_g1			TRINITY_DN19359_c0_g1
	TRINITY_DN435_c6_g1				TRINITY_DN51359_c2_g1	TRINITY_DN232579_c3_g3			TRINITY_DN517_c1_g1
	TRINITY_DN57572_c0_g1				TRINITY_DN464163_c0_g1	TRINITY_DN182643_c0_g1			TRINITY_DN88069_c1_g3
	TRINITY_DN304140_c0_g1				TRINITY_DN260891_c2_g1	TRINITY_DN58561_c0_g1			TRINITY_DN167176_c0_g1
	TRINITY_DN11503_c0_g1				TRINITY_DN52046_c1_g1	TRINITY_DN134331_c0_g1			TRINITY_DN11570_c1_g1
	TRINITY_DN94565_c0_g1				TRINITY_DN110071_c0_g2	TRINITY_DN86851_c2_g1			TRINITY_DN3835_c0_g2
	TRINITY_DN15993_c1_g1				TRINITY_DN94812_c0_g1	TRINITY_DN492455_c0_g1			TRINITY_DN38153_c0_g1
	TRINITY_DN39407_c0_g1				TRINITY_DN5074_c30_g1	TRINITY_DN276118_c0_g1			TRINITY_DN22473_c0_g1
	TRINITY_DN125397_c0_g1				TRINITY_DN182676_c0_g1	TRINITY_DN13192_c0_g1			TRINITY_DN24994_c0_g1
	TRINITY_DN1367_c0_g1				TRINITY_DN272882_c0_g1	TRINITY_DN53493_c0_g1			TRINITY_DN3723_c0_g1
	TRINITY_DN14992_c0_g1				TRINITY_DN107831_c0_g1	TRINITY_DN303968_c0_g1			TRINITY_DN276870_c0_g1
	TRINITY_DN62470_c2_g2				TRINITY_DN19587_c0_g1	TRINITY_DN138246_c0_g1			TRINITY_DN16333_c0_g2
	TRINITY_DN106761_c0_g1				TRINITY_DN420647_c0_g1	TRINITY_DN212077_c0_g1			TRINITY_DN6323_c28_g1
	TRINITY_DN13110_c0_g1				TRINITY_DN5381_c0_g1	TRINITY_DN401014_c0_g1			TRINITY_DN9217_c0_g1
	TRINITY_DN98_c1_g3				TRINITY_DN86609_c0_g1	TRINITY_DN95790_c0_g1			TRINITY_DN202229_c2_g2
	TRINITY_DN9273_c0_g1				TRINITY_DN28496_c0_g1	TRINITY_DN179055_c0_g1			TRINITY_DN299878_c0_g1
	TRINITY_DN26837_c2_g1				TRINITY_DN3262_c3_g1	TRINITY_DN30849_c0_g1			TRINITY_DN23757_c0_g1
	TRINITY_DN38675_c0_g1				TRINITY_DN55392_c0_g1	TRINITY_DN250564_c0_g1			TRINITY_DN307_c0_g1
	TRINITY_DN13846_c0_g2				TRINITY_DN132720_c0_g1	TRINITY_DN4739_c4_g2			TRINITY_DN41276_c0_g1
	TRINITY_DN42349_c1_g1				TRINITY_DN405998_c0_g1	TRINITY_DN457178_c0_g1			TRINITY_DN56677_c0_g1
	TRINITY_DN21506_c0_g1				TRINITY_DN250272_c0_g2	TRINITY_DN26889_c0_g1			TRINITY_DN163_c16_g1
	TRINITY_DN8315_c1_g1				TRINITY_DN23330_c0_g1	TRINITY_DN338_c0_g1			TRINITY_DN351323_c0_g1
	TRINITY_DN2427_c1_g1				TRINITY_DN152615_c0_g1	TRINITY_DN338_c0_g2			TRINITY_DN223170_c2_g1
	TRINITY_DN2427_c1_g2				TRINITY_DN137751_c0_g1	TRINITY_DN132461_c2_g1			TRINITY_DN28636_c0_g1
	TRINITY_DN128067_c0_g1				TRINITY_DN90170_c0_g2	TRINITY_DN424185_c0_g1			TRINITY_DN14322_c0_g1
	TRINITY_DN267290_c0_g1				TRINITY_DN172578_c1_g1	TRINITY_DN30219_c1_g2			TRINITY_DN5_c0_g5
	TRINITY_DN34563_c0_g1				TRINITY_DN46379_c0_g1	TRINITY_DN5192_c0_g3			TRINITY_DN5_c0_g3
	TRINITY_DN47316_c0_g2				TRINITY_DN120753_c0_g1	TRINITY_DN5192_c0_g2			TRINITY_DN5_c0_g1
	TRINITY_DN459624_c0_g1				TRINITY_DN12938_c0_g1	TRINITY_DN5192_c0_g1			TRINITY_DN22353_c1_g2
	TRINITY_DN28912_c0_g1				TRINITY_DN25_c2_g1	TRINITY_DN25219_c0_g1			TRINITY_DN1375_c0_g1
	TRINITY_DN35558_c4_g1				TRINITY_DN5506_c3_g1	TRINITY_DN16160_c0_g1			TRINITY_DN16655_c0_g1
	TRINITY_DN3262_c0_g1				TRINITY_DN33373_c0_g2	TRINITY_DN123214_c0_g2			TRINITY_DN9516_c1_g2
	TRINITY_DN4118_c2_g2				TRINITY_DN181640_c2_g1	TRINITY_DN138895_c0_g1			TRINITY_DN316064_c0_g1
	TRINITY_DN141968_c0_g1				TRINITY_DN35691_c0_g1	TRINITY_DN202723_c0_g1			TRINITY_DN157458_c0_g1
	TRINITY_DN344990_c0_g1				TRINITY_DN192519_c0_g1	TRINITY_DN11558_c1_g1			TRINITY_DN34017_c0_g1
	TRINITY_DN19494_c0_g1				TRINITY_DN94597_c0_g1	TRINITY_DN74816_c0_g1			TRINITY_DN112665_c1_g1
	TRINITY_DN202137_c0_g1				TRINITY_DN110_c4_g1	TRINITY_DN49212_c0_g1			TRINITY_DN233037_c0_g2
	TRINITY_DN23825_c2_g1				TRINITY_DN22470_c0_g1	TRINITY_DN12541_c0_g1			TRINITY_DN11762_c0_g1
	TRINITY_DN3357_c1_g2				TRINITY_DN45358_c0_g1	TRINITY_DN251_c1_g4			TRINITY_DN82_c13_g1
	TRINITY_DN34483_c0_g1				TRINITY_DN7631_c0_g1	TRINITY_DN132243_c0_g1			TRINITY_DN36774_c0_g2
	TRINITY_DN36191_c0_g1				TRINITY_DN56732_c0_g1	TRINITY_DN23893_c0_g1			TRINITY_DN15866_c1_g1
	TRINITY_DN67108_c0_g1				TRINITY_DN92330_c1_g2	TRINITY_DN233448_c0_g2			TRINITY_DN15866_c1_g3
	TRINITY_DN4741_c0_g2				TRINITY_DN65615_c0_g1	TRINITY_DN51749_c0_g1			TRINITY_DN424614_c0_g1
	TRINITY_DN2069_c0_g1				TRINITY_DN255548_c0_g1	TRINITY_DN60677_c0_g1			TRINITY_DN9043_c1_g2
	TRINITY_DN20187_c0_g1				TRINITY_DN6656_c0_g1	TRINITY_DN401102_c0_g1			TRINITY_DN9043_c1_g1
	TRINITY_DN82_c14_g1				TRINITY_DN32096_c0_g1	TRINITY_DN307254_c0_g1			TRINITY_DN89228_c3_g2
	TRINITY_DN363913_c0_g1				TRINITY_DN20209_c0_g2	TRINITY_DN308371_c0_g1			TRINITY_DN51846_c0_g1
	TRINITY_DN1638_c27_g1				TRINITY_DN485732_c0_g1	TRINITY_DN117761_c0_g1			TRINITY_DN24913_c0_g1
	TRINITY_DN26220_c1_g1				TRINITY_DN48520_c0_g1	TRINITY_DN48059_c0_g1			TRINITY_DN112160_c0_g1
	TRINITY_DN44_c3_g1				TRINITY_DN79768_c2_g1	TRINITY_DN63609_c0_g1			TRINITY_DN64567_c0_g1
	TRINITY_DN27544_c1_g1				TRINITY_DN1116_c24_g1	TRINITY_DN55509_c0_g1			TRINITY_DN5160_c18_g1
	TRINITY_DN144802_c0_g2				TRINITY_DN59197_c0_g1	TRINITY_DN167899_c0_g1			TRINITY_DN10807_c1_g2
	TRINITY_DN5873_c1_g2				TRINITY_DN421185_c0_g1	TRINITY_DN39384_c0_g1			TRINITY_DN61798_c0_g1
	TRINITY_DN3749_c0_g1				TRINITY_DN11503_c0_g1	TRINITY_DN193952_c0_g1			TRINITY_DN222555_c3_g1
	TRINITY_DN117058_c0_g1				TRINITY_DN47144_c0_g1	TRINITY_DN65493_c0_g2			TRINITY_DN34585_c4_g1
	TRINITY_DN13327_c0_g1				TRINITY_DN127989_c0_g1	TRINITY_DN3606_c1_g1			TRINITY_DN1638_c2_g1
	TRINITY_DN42028_c3_g1				TRINITY_DN16102_c0_g1	TRINITY_DN240336_c0_g1			TRINITY_DN10741_c0_g1
	TRINITY_DN10953_c0_g1				TRINITY_DN81498_c0_g1	TRINITY_DN125305_c0_g1			TRINITY_DN2251_c1_g1
	TRINITY_DN21172_c0_g1				TRINITY_DN14194_c0_g1	TRINITY_DN1367_c3_g4			TRINITY_DN7475_c3_g1
	TRINITY_DN520_c3_g1				TRINITY_DN41755_c0_g1	TRINITY_DN78206_c0_g1			TRINITY_DN103120_c0_g1
	TRINITY_DN418_c0_g1				TRINITY_DN38918_c0_g1	TRINITY_DN17287_c0_g1			TRINITY_DN462461_c0_g1
	TRINITY_DN44782_c0_g2				TRINITY_DN90369_c1_g1	TRINITY_DN302579_c0_g1			TRINITY_DN457390_c0_g1
	TRINITY_DN77956_c0_g1				TRINITY_DN73061_c0_g2	TRINITY_DN77223_c0_g1			TRINITY_DN95301_c0_g1
	TRINITY_DN60146_c1_g1				TRINITY_DN56033_c0_g1	TRINITY_DN416468_c0_g1			TRINITY_DN29928_c0_g1
	TRINITY_DN147064_c3_g1				TRINITY_DN10243_c0_g1	TRINITY_DN53819_c1_g1			TRINITY_DN66379_c0_g1
	TRINITY_DN1507_c4_g2				TRINITY_DN2858_c0_g1	TRINITY_DN275633_c0_g1			TRINITY_DN116_c4_g2
	TRINITY_DN81069_c0_g1				TRINITY_DN3334_c1_g1	TRINITY_DN165081_c0_g1			TRINITY_DN134422_c0_g2
	TRINITY_DN4732_c1_g2				TRINITY_DN68542_c0_g1	TRINITY_DN81801_c0_g1			TRINITY_DN9383_c0_g1
	TRINITY_DN66590_c0_g2				TRINITY_DN30776_c0_g2	TRINITY_DN257826_c0_g1			TRINITY_DN101561_c0_g1
	TRINITY_DN131922_c0_g1				TRINITY_DN30776_c0_g1	TRINITY_DN32718_c0_g1			TRINITY_DN32001_c0_g1
	TRINITY_DN17139_c0_g1				TRINITY_DN73866_c0_g1	TRINITY_DN494593_c0_g1			TRINITY_DN1709_c0_g1
	TRINITY_DN16102_c2_g1				TRINITY_DN122357_c0_g1	TRINITY_DN76123_c3_g1			TRINITY_DN14255_c0_g1
	TRINITY_DN32457_c2_g1				TRINITY_DN9542_c0_g1	TRINITY_DN227908_c0_g1			TRINITY_DN146450_c0_g1
	TRINITY_DN111632_c1_g1				TRINITY_DN23937_c0_g1	TRINITY_DN47271_c5_g1			TRINITY_DN1819_c1_g1
	TRINITY_DN54441_c1_g1				TRINITY_DN20062_c0_g1	TRINITY_DN132207_c2_g1			TRINITY_DN410192_c0_g1
	TRINITY_DN36960_c0_g1				TRINITY_DN25715_c1_g3	TRINITY_DN232_c0_g1			TRINITY_DN464778_c1_g1
	TRINITY_DN27425_c0_g1				TRINITY_DN29490_c0_g1	TRINITY_DN68615_c0_g1			TRINITY_DN33361_c0_g1
	TRINITY_DN17004_c11_g1				TRINITY_DN18091_c0_g2	TRINITY_DN26041_c0_g1			TRINITY_DN35142_c0_g1
	TRINITY_DN55103_c0_g1				TRINITY_DN77674_c0_g2	TRINITY_DN178260_c0_g2			TRINITY_DN17402_c0_g2
	TRINITY_DN3857_c1_g2				TRINITY_DN10329_c1_g1	TRINITY_DN25828_c0_g1			TRINITY_DN142093_c0_g1
	TRINITY_DN3857_c1_g1				TRINITY_DN71639_c0_g1	TRINITY_DN110786_c0_g1			TRINITY_DN254498_c0_g1
	TRINITY_DN17374_c0_g1				TRINITY_DN94282_c0_g1	TRINITY_DN124634_c1_g1			TRINITY_DN82156_c1_g1
	TRINITY_DN57106_c1_g1				TRINITY_DN39550_c0_g1	TRINITY_DN35714_c0_g1			TRINITY_DN5234_c0_g1
	TRINITY_DN64843_c0_g1				TRINITY_DN443628_c0_g1	TRINITY_DN250333_c0_g1			TRINITY_DN302842_c0_g1
	TRINITY_DN4581_c0_g1				TRINITY_DN238385_c0_g1	TRINITY_DN428173_c0_g1			TRINITY_DN74558_c0_g1
	TRINITY_DN320023_c0_g1				TRINITY_DN69852_c0_g1	TRINITY_DN11533_c0_g1			TRINITY_DN16686_c0_g1
	TRINITY_DN3820_c0_g1				TRINITY_DN40268_c0_g1	TRINITY_DN49287_c3_g1
	TRINITY_DN78874_c0_g2				TRINITY_DN29260_c0_g2	TRINITY_DN30602_c0_g1
	TRINITY_DN819_c9_g1				TRINITY_DN50037_c0_g1	TRINITY_DN20345_c10_g1
	TRINITY_DN52760_c1_g1				TRINITY_DN210330_c0_g1	TRINITY_DN493561_c0_g1
	TRINITY_DN34158_c0_g2				TRINITY_DN6214_c1_g1	TRINITY_DN428146_c0_g1
	TRINITY_DN115486_c1_g1				TRINITY_DN208096_c0_g1	TRINITY_DN101865_c0_g1
	TRINITY_DN31269_c0_g1				TRINITY_DN434929_c0_g1	TRINITY_DN351434_c0_g1
	TRINITY_DN1633_c0_g1				TRINITY_DN1324_c0_g2	TRINITY_DN400039_c0_g1
	TRINITY_DN34547_c0_g1				TRINITY_DN414104_c0_g1	TRINITY_DN242333_c0_g1
	TRINITY_DN3536_c0_g1				TRINITY_DN69372_c0_g1	TRINITY_DN58477_c0_g1
	TRINITY_DN47271_c1_g3				TRINITY_DN32995_c0_g1	TRINITY_DN220009_c0_g1
	TRINITY_DN2941_c1_g2				TRINITY_DN138588_c0_g1	TRINITY_DN1011_c4_g1
	TRINITY_DN35468_c0_g1				TRINITY_DN446176_c0_g1	TRINITY_DN17729_c0_g4
	TRINITY_DN33515_c0_g2				TRINITY_DN20405_c0_g1	TRINITY_DN95843_c0_g1
	TRINITY_DN34216_c0_g1				TRINITY_DN47716_c0_g1	TRINITY_DN202399_c0_g2
	TRINITY_DN251911_c0_g1				TRINITY_DN3_c3_g2	TRINITY_DN55125_c0_g1
	TRINITY_DN7956_c0_g1				TRINITY_DN7874_c0_g1	TRINITY_DN435_c14_g1
	TRINITY_DN14815_c0_g1				TRINITY_DN15181_c1_g1	TRINITY_DN324231_c0_g1
	TRINITY_DN6808_c0_g2				TRINITY_DN283778_c0_g1	TRINITY_DN387397_c0_g1
	TRINITY_DN7678_c0_g2				TRINITY_DN4806_c0_g1	TRINITY_DN80394_c0_g1
	TRINITY_DN144902_c3_g1				TRINITY_DN27036_c0_g1	TRINITY_DN57_c0_g2
	TRINITY_DN202476_c0_g1				TRINITY_DN58722_c0_g1	TRINITY_DN6333_c5_g1
	TRINITY_DN25964_c0_g2				TRINITY_DN25429_c0_g1	TRINITY_DN92413_c0_g1
	TRINITY_DN3600_c0_g4				TRINITY_DN4892_c0_g1	TRINITY_DN82141_c1_g1
	TRINITY_DN467928_c0_g1				TRINITY_DN22625_c0_g1	TRINITY_DN21349_c0_g1
	TRINITY_DN11187_c4_g1				TRINITY_DN170399_c0_g1	TRINITY_DN380644_c0_g1
	TRINITY_DN7631_c0_g1				TRINITY_DN170242_c0_g1	TRINITY_DN50481_c0_g1
	TRINITY_DN85615_c4_g1				TRINITY_DN17870_c0_g1	TRINITY_DN171304_c0_g1
	TRINITY_DN26618_c2_g1				TRINITY_DN45289_c0_g2	TRINITY_DN337700_c0_g1
	TRINITY_DN86762_c0_g1				TRINITY_DN25764_c3_g1	TRINITY_DN25230_c0_g1
	TRINITY_DN10290_c4_g2				TRINITY_DN108678_c2_g1	TRINITY_DN10703_c0_g1
	TRINITY_DN13389_c0_g1				TRINITY_DN5148_c1_g1	TRINITY_DN192965_c0_g1
	TRINITY_DN21537_c0_g1				TRINITY_DN102625_c0_g1	TRINITY_DN268767_c0_g1
	TRINITY_DN40268_c0_g1				TRINITY_DN52021_c0_g1	TRINITY_DN12214_c0_g1
	TRINITY_DN8796_c2_g1				TRINITY_DN13828_c0_g1	TRINITY_DN235095_c0_g1
	TRINITY_DN94422_c0_g1				TRINITY_DN57678_c1_g1	TRINITY_DN56448_c0_g1
	TRINITY_DN74583_c2_g1				TRINITY_DN88452_c0_g1	TRINITY_DN9368_c11_g1
	TRINITY_DN18628_c0_g1				TRINITY_DN11278_c0_g2	TRINITY_DN15149_c0_g1
	TRINITY_DN8043_c0_g1				TRINITY_DN65622_c0_g1	TRINITY_DN406169_c0_g1
	TRINITY_DN21870_c1_g2				TRINITY_DN11021_c0_g1	TRINITY_DN6271_c0_g3
	TRINITY_DN22945_c0_g1				TRINITY_DN62931_c0_g1	TRINITY_DN92409_c0_g1
	TRINITY_DN23155_c0_g1				TRINITY_DN206389_c0_g1	TRINITY_DN4113_c1_g2
	TRINITY_DN69276_c1_g1				TRINITY_DN17139_c0_g1	TRINITY_DN80068_c1_g2
	TRINITY_DN11863_c0_g1				TRINITY_DN19109_c1_g1	TRINITY_DN51537_c2_g1
	TRINITY_DN105834_c1_g1				TRINITY_DN39248_c0_g1	TRINITY_DN33789_c0_g4
	TRINITY_DN8504_c0_g1				TRINITY_DN73121_c0_g1	TRINITY_DN88594_c0_g1
	TRINITY_DN215667_c0_g1				TRINITY_DN273626_c0_g1	TRINITY_DN131956_c0_g1
	TRINITY_DN8341_c1_g1				TRINITY_DN283957_c0_g1	TRINITY_DN68938_c3_g1
	TRINITY_DN162169_c0_g1				TRINITY_DN1976_c3_g1	TRINITY_DN47471_c0_g1
	TRINITY_DN76187_c1_g1				TRINITY_DN23614_c0_g1	TRINITY_DN18606_c1_g1
	TRINITY_DN42028_c0_g1				TRINITY_DN25689_c0_g4	TRINITY_DN22405_c0_g2
	TRINITY_DN13323_c0_g1				TRINITY_DN7763_c0_g1	TRINITY_DN245286_c0_g1
	TRINITY_DN15707_c0_g1				TRINITY_DN22654_c2_g1	TRINITY_DN283268_c0_g1
	TRINITY_DN12365_c0_g1				TRINITY_DN18745_c0_g1	TRINITY_DN383203_c0_g1
	TRINITY_DN22704_c0_g1				TRINITY_DN2847_c0_g1	TRINITY_DN103091_c0_g1
	TRINITY_DN114488_c0_g1				TRINITY_DN29932_c0_g1	TRINITY_DN463863_c0_g1
	TRINITY_DN17004_c1_g1				TRINITY_DN213084_c0_g1	TRINITY_DN339375_c0_g1
	TRINITY_DN20642_c3_g1				TRINITY_DN77947_c0_g1	TRINITY_DN97711_c0_g1
	TRINITY_DN23573_c0_g1				TRINITY_DN879_c14_g1	TRINITY_DN283076_c0_g1
	TRINITY_DN515_c0_g2				TRINITY_DN2082_c3_g2	TRINITY_DN12699_c5_g2
	TRINITY_DN88074_c0_g1				TRINITY_DN39928_c0_g1	TRINITY_DN114472_c0_g1
	TRINITY_DN39792_c0_g2				TRINITY_DN19361_c0_g1	TRINITY_DN191907_c0_g1
	TRINITY_DN325_c0_g1				TRINITY_DN746_c9_g1	TRINITY_DN251819_c0_g1
	TRINITY_DN25429_c0_g1				TRINITY_DN9516_c1_g1	TRINITY_DN281_c1_g1
	TRINITY_DN832_c1_g1				TRINITY_DN43412_c0_g1	TRINITY_DN110769_c0_g1
	TRINITY_DN21816_c0_g2				TRINITY_DN7678_c0_g2	TRINITY_DN18659_c0_g1
	TRINITY_DN4555_c0_g1				TRINITY_DN24672_c0_g1	TRINITY_DN340745_c0_g1
	TRINITY_DN16070_c0_g2				TRINITY_DN636_c19_g1	TRINITY_DN323235_c0_g1
	TRINITY_DN5760_c0_g2				TRINITY_DN179957_c0_g1	TRINITY_DN40430_c1_g2
	TRINITY_DN11622_c0_g1				TRINITY_DN51722_c0_g1	TRINITY_DN84193_c0_g1
	TRINITY_DN27256_c0_g1				TRINITY_DN473903_c0_g1	TRINITY_DN353470_c0_g1
	TRINITY_DN33378_c0_g2				TRINITY_DN83473_c0_g1	TRINITY_DN16832_c0_g1
	TRINITY_DN459460_c0_g1				TRINITY_DN72092_c0_g2	TRINITY_DN55483_c0_g1
	TRINITY_DN201846_c0_g1				TRINITY_DN19394_c0_g1	TRINITY_DN57992_c0_g1
	TRINITY_DN47313_c0_g3				TRINITY_DN25953_c0_g1	TRINITY_DN195912_c0_g1
	TRINITY_DN11037_c0_g1				TRINITY_DN44429_c0_g1	TRINITY_DN139028_c0_g1
	TRINITY_DN165259_c0_g1				TRINITY_DN62058_c0_g1	TRINITY_DN311746_c0_g1
	TRINITY_DN317_c1_g1				TRINITY_DN155020_c0_g5	TRINITY_DN254366_c0_g1
	TRINITY_DN7032_c0_g4				TRINITY_DN56868_c0_g1	TRINITY_DN154174_c0_g1
	TRINITY_DN7032_c0_g3				TRINITY_DN19553_c0_g1	TRINITY_DN1756_c23_g1
	TRINITY_DN482291_c0_g1				TRINITY_DN281353_c0_g1	TRINITY_DN72259_c0_g1
	TRINITY_DN3022_c1_g1				TRINITY_DN11677_c0_g1	TRINITY_DN31269_c2_g1
	TRINITY_DN84423_c0_g1				TRINITY_DN7287_c0_g1	TRINITY_DN66814_c0_g1
	TRINITY_DN117578_c0_g1				TRINITY_DN3775_c0_g1	TRINITY_DN65313_c0_g1
	TRINITY_DN79768_c2_g1				TRINITY_DN105927_c0_g1	TRINITY_DN439651_c0_g1
	TRINITY_DN1906_c4_g1				TRINITY_DN340350_c0_g1	TRINITY_DN37663_c0_g1
	TRINITY_DN137176_c0_g1				TRINITY_DN78874_c0_g2	TRINITY_DN175961_c0_g1
	TRINITY_DN2069_c1_g1				TRINITY_DN2670_c1_g1	TRINITY_DN1329_c3_g1
	TRINITY_DN1507_c20_g1				TRINITY_DN43217_c0_g1	TRINITY_DN84006_c0_g1
	TRINITY_DN24202_c0_g1				TRINITY_DN17785_c0_g1	TRINITY_DN167940_c0_g1
	TRINITY_DN169945_c0_g1				TRINITY_DN239238_c0_g1	TRINITY_DN31938_c0_g1
	TRINITY_DN18644_c0_g1				TRINITY_DN104504_c0_g1	TRINITY_DN181340_c0_g1
	TRINITY_DN69620_c0_g1				TRINITY_DN184093_c0_g1	TRINITY_DN72276_c0_g1
	TRINITY_DN70171_c0_g1				TRINITY_DN242530_c0_g1	TRINITY_DN469389_c0_g1
	TRINITY_DN21546_c2_g1				TRINITY_DN302305_c0_g1	TRINITY_DN33901_c0_g1
	TRINITY_DN147564_c0_g1				TRINITY_DN233839_c0_g1	TRINITY_DN190622_c3_g1
	TRINITY_DN16102_c0_g1				TRINITY_DN86862_c0_g1	TRINITY_DN22600_c0_g2
	TRINITY_DN81498_c0_g1				TRINITY_DN3749_c0_g1	TRINITY_DN41657_c0_g1
	TRINITY_DN24534_c0_g1				TRINITY_DN110090_c0_g1	TRINITY_DN141034_c0_g1
	TRINITY_DN82_c55_g1				TRINITY_DN6630_c3_g1	TRINITY_DN94586_c0_g1
	TRINITY_DN92330_c1_g2				TRINITY_DN203645_c0_g1	TRINITY_DN485819_c0_g1
	TRINITY_DN67551_c0_g1				TRINITY_DN62045_c0_g2	TRINITY_DN671_c4_g1
	TRINITY_DN26435_c0_g1				TRINITY_DN8440_c0_g1	TRINITY_DN128899_c0_g1
	TRINITY_DN357683_c0_g1				TRINITY_DN25984_c0_g1	TRINITY_DN86601_c3_g1
	TRINITY_DN57921_c2_g1				TRINITY_DN189860_c0_g1	TRINITY_DN277393_c0_g1
	TRINITY_DN23_c1_g1				TRINITY_DN473116_c0_g1	TRINITY_DN273070_c0_g1
	TRINITY_DN13133_c0_g1				TRINITY_DN486174_c0_g1	TRINITY_DN245418_c0_g1
	TRINITY_DN27391_c0_g1				TRINITY_DN201236_c0_g1	TRINITY_DN34494_c0_g1
	TRINITY_DN10326_c0_g1				TRINITY_DN5879_c3_g2	TRINITY_DN176278_c0_g1
	TRINITY_DN16839_c0_g1				TRINITY_DN344990_c0_g1	TRINITY_DN398852_c0_g1
	TRINITY_DN13953_c1_g1				TRINITY_DN6266_c0_g1	TRINITY_DN94395_c0_g1
	TRINITY_DN57538_c0_g1				TRINITY_DN73641_c0_g3	TRINITY_DN165038_c0_g2
	TRINITY_DN77539_c0_g1				TRINITY_DN59913_c0_g1	TRINITY_DN149414_c2_g3
	TRINITY_DN15661_c0_g3				TRINITY_DN11741_c1_g2	TRINITY_DN396376_c0_g1
	TRINITY_DN15661_c0_g1				TRINITY_DN14288_c0_g2	TRINITY_DN24703_c0_g1
	TRINITY_DN13600_c0_g1				TRINITY_DN17564_c8_g1	TRINITY_DN391106_c0_g1
	TRINITY_DN202998_c0_g1				TRINITY_DN98_c0_g1	TRINITY_DN91428_c2_g1
	TRINITY_DN12159_c1_g1				TRINITY_DN16649_c0_g1	TRINITY_DN307037_c0_g1
	TRINITY_DN133558_c0_g1				TRINITY_DN32023_c2_g2	TRINITY_DN6656_c0_g2
	TRINITY_DN180933_c0_g1				TRINITY_DN9469_c1_g1	TRINITY_DN155582_c0_g2
	TRINITY_DN8026_c0_g1				TRINITY_DN22232_c0_g2	TRINITY_DN58513_c0_g1
	TRINITY_DN5522_c0_g1				TRINITY_DN31152_c0_g1	TRINITY_DN11552_c0_g1
	TRINITY_DN8949_c0_g1				TRINITY_DN94150_c0_g1	TRINITY_DN7200_c7_g1
	TRINITY_DN260810_c0_g1				TRINITY_DN25736_c0_g1	TRINITY_DN97892_c0_g1
	TRINITY_DN1324_c1_g1				TRINITY_DN300511_c0_g1	TRINITY_DN330980_c0_g1
	TRINITY_DN8190_c1_g2				TRINITY_DN130682_c0_g1	TRINITY_DN197420_c1_g1
	TRINITY_DN39407_c1_g1				TRINITY_DN298044_c0_g1	TRINITY_DN20209_c0_g1
	TRINITY_DN2914_c0_g1				TRINITY_DN10465_c0_g1	TRINITY_DN59282_c0_g1
	TRINITY_DN56379_c0_g1				TRINITY_DN7276_c0_g1	TRINITY_DN358200_c0_g1
	TRINITY_DN130513_c1_g2					TRINITY_DN187213_c0_g2
	TRINITY_DN383355_c0_g1					TRINITY_DN7242_c0_g2
	TRINITY_DN130513_c1_g1					TRINITY_DN35506_c0_g1
	TRINITY_DN15489_c1_g1					TRINITY_DN113301_c0_g3
	TRINITY_DN55836_c0_g2					TRINITY_DN113925_c0_g1
	TRINITY_DN55836_c0_g1					TRINITY_DN9714_c0_g1
	TRINITY_DN94171_c1_g1					TRINITY_DN17661_c1_g1
	TRINITY_DN146778_c0_g1					TRINITY_DN242964_c0_g1
	TRINITY_DN12277_c0_g1					TRINITY_DN48127_c0_g1
	TRINITY_DN26788_c1_g1					TRINITY_DN471828_c0_g1
	TRINITY_DN43101_c0_g1					TRINITY_DN343250_c0_g1
	TRINITY_DN67148_c0_g1					TRINITY_DN140605_c0_g1
	TRINITY_DN7254_c2_g1					TRINITY_DN64172_c0_g1
	TRINITY_DN303239_c0_g1					TRINITY_DN394316_c0_g1
	TRINITY_DN206758_c1_g1					TRINITY_DN313052_c0_g1
	TRINITY_DN157_c2_g1					TRINITY_DN15352_c2_g1
	TRINITY_DN31289_c0_g1					TRINITY_DN30079_c0_g2
	TRINITY_DN69763_c0_g1					TRINITY_DN73483_c0_g1
	TRINITY_DN2184_c2_g1					TRINITY_DN64033_c2_g1
	TRINITY_DN123742_c0_g1					TRINITY_DN8141_c0_g1
	TRINITY_DN224_c1_g1					TRINITY_DN362664_c0_g1
	TRINITY_DN35837_c0_g1					TRINITY_DN144922_c0_g1
	TRINITY_DN819_c17_g1					TRINITY_DN456927_c0_g1
	TRINITY_DN134047_c0_g1					TRINITY_DN20381_c0_g1
	TRINITY_DN32004_c0_g2					TRINITY_DN20381_c0_g2
	TRINITY_DN54756_c0_g1					TRINITY_DN10558_c1_g1
	TRINITY_DN134829_c0_g1					TRINITY_DN5965_c2_g1
	TRINITY_DN173_c0_g1					TRINITY_DN64133_c0_g1
	TRINITY_DN2036_c1_g1					TRINITY_DN384078_c0_g1
	TRINITY_DN91495_c0_g1					TRINITY_DN194678_c0_g1
	TRINITY_DN63341_c0_g1					TRINITY_DN72324_c0_g1
	TRINITY_DN2036_c1_g5					TRINITY_DN209485_c0_g1
	TRINITY_DN13261_c0_g1					TRINITY_DN397284_c0_g1
	TRINITY_DN42790_c0_g1					TRINITY_DN86528_c0_g1
	TRINITY_DN1367_c2_g1					TRINITY_DN1673_c16_g1
	TRINITY_DN21626_c0_g1					TRINITY_DN258534_c0_g1
	TRINITY_DN57921_c0_g1					TRINITY_DN13198_c1_g1
	TRINITY_DN77696_c0_g1					TRINITY_DN383988_c0_g1
	TRINITY_DN88069_c1_g1					TRINITY_DN84092_c0_g2
	TRINITY_DN7881_c0_g1					TRINITY_DN59388_c0_g1
	TRINITY_DN28052_c0_g1					TRINITY_DN14434_c0_g1
	TRINITY_DN636_c8_g4					TRINITY_DN226105_c0_g1
	TRINITY_DN72307_c0_g2					TRINITY_DN29890_c1_g1
	TRINITY_DN59484_c0_g1					TRINITY_DN2942_c0_g2
	TRINITY_DN75189_c0_g1					TRINITY_DN433884_c0_g1
	TRINITY_DN636_c8_g5					TRINITY_DN34358_c0_g1
	TRINITY_DN114655_c0_g1					TRINITY_DN6793_c12_g1
	TRINITY_DN11455_c0_g1					TRINITY_DN207296_c0_g1
	TRINITY_DN132207_c0_g1					TRINITY_DN458599_c0_g1
	TRINITY_DN111821_c0_g1					TRINITY_DN197416_c0_g1
	TRINITY_DN14015_c0_g1					TRINITY_DN81616_c1_g1
	TRINITY_DN234814_c0_g1					TRINITY_DN88847_c0_g1
	TRINITY_DN43486_c0_g1					TRINITY_DN18855_c0_g1
	TRINITY_DN22724_c0_g1					TRINITY_DN40865_c0_g1
	TRINITY_DN2966_c0_g1					TRINITY_DN160124_c1_g1
	TRINITY_DN3020_c1_g1					TRINITY_DN136597_c0_g1
	TRINITY_DN4316_c2_g1					TRINITY_DN14370_c2_g2
	TRINITY_DN3237_c0_g1					TRINITY_DN36065_c0_g1
	TRINITY_DN39087_c1_g2					TRINITY_DN91087_c0_g1
	TRINITY_DN57196_c0_g1					TRINITY_DN16955_c5_g1
	TRINITY_DN299692_c0_g1					TRINITY_DN88187_c0_g1
	TRINITY_DN98417_c0_g1					TRINITY_DN8182_c2_g1
	TRINITY_DN1427_c2_g1					TRINITY_DN135754_c0_g1
	TRINITY_DN16688_c0_g1					TRINITY_DN39654_c0_g2
	TRINITY_DN22877_c1_g1					TRINITY_DN19529_c5_g1
	TRINITY_DN18161_c0_g1					TRINITY_DN220000_c0_g2
	TRINITY_DN879_c2_g1					TRINITY_DN110151_c0_g1
	TRINITY_DN5488_c7_g1					TRINITY_DN96704_c0_g1
	TRINITY_DN26202_c1_g1					TRINITY_DN2043_c4_g4
	TRINITY_DN26202_c1_g2					TRINITY_DN25464_c0_g1
	TRINITY_DN17454_c0_g1					TRINITY_DN110486_c0_g1
	TRINITY_DN117_c1_g1					TRINITY_DN251016_c0_g1
	TRINITY_DN84052_c0_g1					TRINITY_DN267894_c0_g1
	TRINITY_DN14777_c1_g1					TRINITY_DN290602_c0_g1
						TRINITY_DN231799_c0_g1
						TRINITY_DN85255_c0_g1
						TRINITY_DN179918_c0_g1
						TRINITY_DN338963_c0_g1
						TRINITY_DN10983_c0_g1
						TRINITY_DN9275_c3_g1
						TRINITY_DN8856_c0_g1
						TRINITY_DN45098_c0_g1
						TRINITY_DN125281_c0_g1
						TRINITY_DN7560_c3_g1
						TRINITY_DN65756_c2_g1
						TRINITY_DN35248_c0_g1
						TRINITY_DN348055_c0_g1
						TRINITY_DN222700_c0_g1
						TRINITY_DN419238_c0_g1
						TRINITY_DN196866_c0_g1
						TRINITY_DN166239_c0_g1
						TRINITY_DN121052_c0_g1
						TRINITY_DN14449_c0_g1
						TRINITY_DN265204_c0_g1
						TRINITY_DN43234_c0_g1
						TRINITY_DN106064_c0_g1
						TRINITY_DN111135_c0_g1
						TRINITY_DN135286_c0_g1
						TRINITY_DN52633_c0_g1
						TRINITY_DN429558_c0_g1
						TRINITY_DN36711_c0_g1
						TRINITY_DN270367_c0_g1
						TRINITY_DN51850_c0_g1
						TRINITY_DN368984_c0_g1
						TRINITY_DN4239_c1_g1
						TRINITY_DN335579_c0_g1
						TRINITY_DN54939_c0_g1
						TRINITY_DN301361_c0_g1
						TRINITY_DN2740_c0_g1
						TRINITY_DN243565_c0_g1
						TRINITY_DN154877_c0_g1
						TRINITY_DN46431_c0_g1
						TRINITY_DN9360_c7_g1
						TRINITY_DN247143_c0_g1
						TRINITY_DN49366_c2_g1
						TRINITY_DN62988_c0_g1
						TRINITY_DN17317_c0_g1
						TRINITY_DN99039_c0_g2
						TRINITY_DN81911_c0_g1
						TRINITY_DN170754_c0_g1
						TRINITY_DN391997_c0_g1
						TRINITY_DN1185_c0_g1
						TRINITY_DN33949_c3_g1
						TRINITY_DN6957_c5_g1
						TRINITY_DN285304_c0_g1
						TRINITY_DN43046_c0_g1
						TRINITY_DN458493_c0_g1
						TRINITY_DN182914_c0_g1
						TRINITY_DN2997_c21_g2
						TRINITY_DN57782_c0_g1
						TRINITY_DN246_c4_g1
						TRINITY_DN232268_c0_g1
						TRINITY_DN65703_c0_g1
						TRINITY_DN328023_c0_g1
						TRINITY_DN80115_c0_g2
						TRINITY_DN60775_c0_g1
						TRINITY_DN84240_c0_g1
						TRINITY_DN68003_c0_g1
						TRINITY_DN329004_c0_g1
						TRINITY_DN403447_c0_g1
						TRINITY_DN19888_c0_g1
						TRINITY_DN9957_c0_g2
						TRINITY_DN327741_c0_g1
						TRINITY_DN146080_c1_g1
						TRINITY_DN9765_c0_g2
						TRINITY_DN307962_c0_g1
						TRINITY_DN441274_c0_g1
						TRINITY_DN42922_c0_g1
						TRINITY_DN368618_c0_g1
						TRINITY_DN3127_c0_g1
						TRINITY_DN394976_c0_g1
						TRINITY_DN170399_c1_g2
						TRINITY_DN457657_c0_g1
						TRINITY_DN115036_c0_g1
						TRINITY_DN20542_c0_g1
						TRINITY_DN177398_c0_g1
						TRINITY_DN196525_c0_g1
						TRINITY_DN5938_c0_g2
						TRINITY_DN239914_c0_g1
						TRINITY_DN43241_c0_g1
						TRINITY_DN634_c5_g1
						TRINITY_DN153789_c0_g1
						TRINITY_DN388860_c0_g1
						TRINITY_DN183377_c0_g2
						TRINITY_DN2026_c0_g1
						TRINITY_DN348328_c0_g1
						TRINITY_DN50989_c0_g1
						TRINITY_DN17900_c0_g1
						TRINITY_DN47134_c1_g1
						TRINITY_DN136151_c0_g1
						TRINITY_DN19394_c0_g2
						TRINITY_DN208269_c0_g1
						TRINITY_DN218855_c0_g1
						TRINITY_DN81962_c0_g1
						TRINITY_DN445012_c0_g1
						TRINITY_DN472193_c0_g1
						TRINITY_DN101199_c0_g1
						TRINITY_DN115794_c0_g1
						TRINITY_DN99411_c0_g1
						TRINITY_DN21970_c0_g1
						TRINITY_DN9794_c6_g1
						TRINITY_DN2167_c0_g1
						TRINITY_DN179385_c2_g3
						TRINITY_DN58482_c0_g1
						TRINITY_DN10480_c2_g1
						TRINITY_DN342909_c0_g1
						TRINITY_DN20447_c2_g1
						TRINITY_DN82868_c0_g1
						TRINITY_DN233515_c0_g1
						TRINITY_DN151817_c0_g1
						TRINITY_DN79358_c0_g1
						TRINITY_DN15565_c0_g1
						TRINITY_DN88784_c0_g1
						TRINITY_DN337395_c0_g1
						TRINITY_DN153904_c0_g1
						TRINITY_DN42894_c0_g1
						TRINITY_DN10315_c0_g1
						TRINITY_DN383476_c0_g1
						TRINITY_DN62043_c0_g2
						TRINITY_DN295477_c0_g1
						TRINITY_DN153172_c0_g1
						TRINITY_DN47453_c4_g1
						TRINITY_DN1638_c13_g1
						TRINITY_DN167861_c0_g1
						TRINITY_DN64991_c0_g1
						TRINITY_DN151834_c0_g1
						TRINITY_DN8327_c0_g1
						TRINITY_DN488361_c0_g1
						TRINITY_DN204307_c0_g1
						TRINITY_DN226943_c0_g1
						TRINITY_DN160202_c2_g1
						TRINITY_DN20136_c0_g1
						TRINITY_DN381949_c0_g1
						TRINITY_DN288464_c0_g1
						TRINITY_DN345748_c0_g1
						TRINITY_DN74740_c0_g1
						TRINITY_DN159869_c0_g1
						TRINITY_DN819_c5_g1
						TRINITY_DN354683_c0_g1
						TRINITY_DN168054_c0_g1
						TRINITY_DN452831_c0_g1
						TRINITY_DN236658_c0_g1
						TRINITY_DN142647_c0_g1
						TRINITY_DN260444_c0_g1
						TRINITY_DN46201_c0_g1
						TRINITY_DN170334_c0_g1
						TRINITY_DN438736_c0_g1
						TRINITY_DN61283_c0_g1
						TRINITY_DN339017_c0_g1
						TRINITY_DN235926_c0_g3
						TRINITY_DN678_c10_g1
						TRINITY_DN287104_c0_g1
						TRINITY_DN74_c2_g1
						TRINITY_DN39693_c0_g1
						TRINITY_DN25984_c0_g2
						TRINITY_DN68670_c0_g1
						TRINITY_DN363099_c0_g1
						TRINITY_DN228983_c0_g1
						TRINITY_DN86625_c0_g2
						TRINITY_DN21844_c2_g1
						TRINITY_DN397604_c0_g1
						TRINITY_DN49438_c0_g1
						TRINITY_DN252345_c0_g1
						TRINITY_DN65036_c0_g1
						TRINITY_DN300411_c0_g1
						TRINITY_DN234575_c0_g1
						TRINITY_DN54594_c0_g1
						TRINITY_DN69539_c0_g1
						TRINITY_DN441863_c0_g1
						TRINITY_DN121695_c0_g2
						TRINITY_DN121695_c0_g1
						TRINITY_DN42092_c0_g1
						TRINITY_DN1439_c3_g1
						TRINITY_DN429249_c0_g1

## Sheet: C) Same time pnt_Down-regulated
Differential co-expression in plants inoculated with Ss97009 and SsV89101 at the same time point
2 dpi				5 dpi				60 dpi
Common DEGs (23 Nos.)	Unique in Ss97009 (143 Nos.)	Unique in SsV89101 (59 Nos.)		Common DEGs (129 Nos.)	Unique in Ss97009 (521 Nos.)	Unique in SsV89101 (394 Nos.)		Common DEGs (20 Nos.)	Unique in Ss97009 (169 Nos.)	Unique in SsV89101 (66 Nos.)
TRINITY_DN151769_c1_g1	TRINITY_DN8961_c0_g1	TRINITY_DN161058_c0_g1		TRINITY_DN132207_c0_g1	TRINITY_DN92420_c1_g1	TRINITY_DN2248_c3_g2		TRINITY_DN6_c41_g1	TRINITY_DN21728_c0_g1	TRINITY_DN31723_c0_g1
TRINITY_DN116212_c0_g1	TRINITY_DN56044_c0_g1	TRINITY_DN18317_c2_g1		TRINITY_DN1811_c7_g1	TRINITY_DN65873_c0_g1	TRINITY_DN18580_c0_g1		TRINITY_DN6986_c1_g1	TRINITY_DN118746_c0_g1	TRINITY_DN9077_c1_g1
TRINITY_DN137576_c0_g1	TRINITY_DN32271_c5_g1	TRINITY_DN51260_c0_g1		TRINITY_DN272577_c0_g1	TRINITY_DN160863_c0_g1	TRINITY_DN111235_c1_g1		TRINITY_DN37907_c0_g1	TRINITY_DN48796_c0_g3	TRINITY_DN77849_c0_g1
TRINITY_DN60146_c0_g1	TRINITY_DN38128_c0_g1	TRINITY_DN121184_c1_g1		TRINITY_DN59599_c0_g1	TRINITY_DN181855_c0_g2	TRINITY_DN1367_c1_g1		TRINITY_DN345090_c0_g1	TRINITY_DN5801_c0_g1	TRINITY_DN3896_c0_g1
TRINITY_DN388963_c0_g1	TRINITY_DN46994_c1_g1	TRINITY_DN17248_c0_g2		TRINITY_DN458562_c0_g1	TRINITY_DN35044_c1_g1	TRINITY_DN283695_c0_g1		TRINITY_DN1673_c0_g1	TRINITY_DN213843_c0_g1	TRINITY_DN23220_c1_g1
TRINITY_DN36675_c2_g1	TRINITY_DN72736_c3_g1	TRINITY_DN94422_c1_g1		TRINITY_DN145962_c0_g1	TRINITY_DN96823_c0_g1	TRINITY_DN148384_c0_g1		TRINITY_DN1673_c0_g3	TRINITY_DN4787_c0_g2	TRINITY_DN54374_c0_g1
TRINITY_DN93469_c0_g1	TRINITY_DN24778_c0_g1	TRINITY_DN85236_c0_g1		TRINITY_DN351768_c0_g1	TRINITY_DN111024_c0_g1	TRINITY_DN12329_c0_g1		TRINITY_DN69670_c0_g2	TRINITY_DN4787_c0_g1	TRINITY_DN109757_c0_g1
TRINITY_DN93_c32_g1	TRINITY_DN54761_c0_g1	TRINITY_DN21940_c0_g1		TRINITY_DN248137_c0_g1	TRINITY_DN158115_c0_g1	TRINITY_DN59121_c0_g1		TRINITY_DN269881_c0_g1	TRINITY_DN196_c0_g2	TRINITY_DN22095_c0_g2
TRINITY_DN70852_c0_g1	TRINITY_DN75978_c0_g1	TRINITY_DN42349_c0_g3		TRINITY_DN163198_c0_g1	TRINITY_DN219109_c0_g1	TRINITY_DN167655_c0_g1		TRINITY_DN988_c1_g1	TRINITY_DN11346_c0_g1	TRINITY_DN28757_c1_g1
TRINITY_DN49332_c0_g1	TRINITY_DN85621_c0_g1	TRINITY_DN20461_c5_g1		TRINITY_DN68804_c0_g2	TRINITY_DN5802_c0_g1	TRINITY_DN193308_c0_g1		TRINITY_DN36527_c1_g1	TRINITY_DN8176_c0_g1	TRINITY_DN26837_c2_g1
TRINITY_DN7711_c0_g2	TRINITY_DN962_c1_g1	TRINITY_DN21263_c1_g3		TRINITY_DN460395_c0_g1	TRINITY_DN34705_c0_g1	TRINITY_DN76340_c0_g1		TRINITY_DN47160_c0_g2	TRINITY_DN95756_c0_g1	TRINITY_DN67798_c1_g1
TRINITY_DN2767_c0_g3	TRINITY_DN28762_c0_g2	TRINITY_DN9902_c9_g1		TRINITY_DN315583_c0_g1	TRINITY_DN169971_c0_g1	TRINITY_DN359792_c0_g1		TRINITY_DN20265_c0_g1	TRINITY_DN396_c1_g1	TRINITY_DN14812_c0_g1
TRINITY_DN33370_c0_g1	TRINITY_DN51429_c0_g1	TRINITY_DN132461_c0_g1		TRINITY_DN155185_c0_g1	TRINITY_DN42001_c0_g1	TRINITY_DN229909_c0_g1		TRINITY_DN23330_c0_g1	TRINITY_DN1216_c12_g1	TRINITY_DN155949_c0_g1
TRINITY_DN2326_c5_g1	TRINITY_DN8232_c1_g1	TRINITY_DN2084_c0_g3		TRINITY_DN110859_c0_g1	TRINITY_DN116467_c0_g1	TRINITY_DN473006_c0_g1		TRINITY_DN3122_c6_g1	TRINITY_DN44_c33_g2	TRINITY_DN6382_c0_g2
TRINITY_DN57826_c0_g1	TRINITY_DN47534_c0_g1	TRINITY_DN2084_c0_g1		TRINITY_DN346538_c0_g1	TRINITY_DN98737_c0_g1	TRINITY_DN217321_c0_g1		TRINITY_DN9395_c0_g1	TRINITY_DN6084_c0_g1	TRINITY_DN6460_c0_g1
TRINITY_DN105346_c0_g1	TRINITY_DN45596_c0_g1	TRINITY_DN258695_c0_g1		TRINITY_DN8403_c8_g1	TRINITY_DN92983_c1_g1	TRINITY_DN242551_c9_g1		TRINITY_DN265342_c3_g1	TRINITY_DN69_c12_g1	TRINITY_DN2670_c0_g2
TRINITY_DN106999_c0_g1	TRINITY_DN118725_c0_g2	TRINITY_DN28033_c0_g2		TRINITY_DN373895_c0_g1	TRINITY_DN20047_c0_g1	TRINITY_DN191710_c0_g1		TRINITY_DN57700_c0_g1	TRINITY_DN158165_c0_g2	TRINITY_DN18561_c0_g1
TRINITY_DN25504_c0_g1	TRINITY_DN21453_c0_g1	TRINITY_DN6034_c2_g1		TRINITY_DN45857_c1_g1	TRINITY_DN49568_c1_g3	TRINITY_DN17248_c0_g2		TRINITY_DN51397_c0_g4	TRINITY_DN252_c1_g1	TRINITY_DN19755_c1_g1
TRINITY_DN5802_c0_g1	TRINITY_DN202998_c2_g1	TRINITY_DN15489_c4_g1		TRINITY_DN199528_c0_g1	TRINITY_DN62114_c0_g2	TRINITY_DN408493_c0_g1		TRINITY_DN119130_c2_g1	TRINITY_DN17004_c0_g1	TRINITY_DN200098_c0_g1
TRINITY_DN331_c3_g2	TRINITY_DN148587_c2_g1	TRINITY_DN70139_c0_g1		TRINITY_DN263095_c0_g1	TRINITY_DN21342_c0_g1	TRINITY_DN39358_c0_g1		TRINITY_DN879_c2_g2	TRINITY_DN933_c0_g1	TRINITY_DN11741_c3_g1
TRINITY_DN398585_c0_g1	TRINITY_DN194838_c0_g1	TRINITY_DN74583_c2_g1		TRINITY_DN494554_c0_g1	TRINITY_DN379259_c0_g1	TRINITY_DN85284_c0_g1			TRINITY_DN5097_c0_g1	TRINITY_DN38865_c0_g1
TRINITY_DN98739_c1_g1	TRINITY_DN206467_c0_g1	TRINITY_DN14725_c0_g1		TRINITY_DN10290_c0_g2	TRINITY_DN234646_c0_g1	TRINITY_DN526_c0_g1			TRINITY_DN5805_c0_g1	TRINITY_DN12974_c6_g1
TRINITY_DN13311_c1_g1	TRINITY_DN9763_c1_g1	TRINITY_DN23353_c1_g1		TRINITY_DN446786_c0_g1	TRINITY_DN162953_c0_g1	TRINITY_DN101113_c0_g1			TRINITY_DN6214_c0_g1	TRINITY_DN224715_c0_g1
	TRINITY_DN12244_c1_g1	TRINITY_DN148951_c0_g1		TRINITY_DN465253_c0_g1	TRINITY_DN118221_c0_g1	TRINITY_DN148308_c0_g1			TRINITY_DN9065_c0_g1	TRINITY_DN109270_c0_g1
	TRINITY_DN14812_c0_g1	TRINITY_DN26249_c1_g3		TRINITY_DN417096_c0_g1	TRINITY_DN9207_c0_g1	TRINITY_DN235736_c3_g1			TRINITY_DN68512_c0_g1	TRINITY_DN35945_c1_g1
	TRINITY_DN170731_c0_g1	TRINITY_DN51760_c0_g1		TRINITY_DN119611_c0_g1	TRINITY_DN261824_c0_g1	TRINITY_DN142610_c0_g1			TRINITY_DN47382_c0_g1	TRINITY_DN255_c0_g1
	TRINITY_DN152329_c3_g1	TRINITY_DN72259_c0_g1		TRINITY_DN125883_c0_g3	TRINITY_DN297976_c0_g1	TRINITY_DN878_c1_g1			TRINITY_DN232_c6_g1	TRINITY_DN30575_c0_g1
	TRINITY_DN119744_c0_g1	TRINITY_DN14127_c1_g1		TRINITY_DN200515_c0_g1	TRINITY_DN6824_c0_g1	TRINITY_DN323456_c0_g1			TRINITY_DN16111_c2_g1	TRINITY_DN102972_c1_g1
	TRINITY_DN5528_c6_g1	TRINITY_DN40940_c0_g1		TRINITY_DN157433_c0_g1	TRINITY_DN6824_c0_g2	TRINITY_DN107112_c0_g1			TRINITY_DN13113_c0_g1	TRINITY_DN85621_c0_g1
	TRINITY_DN3070_c8_g1	TRINITY_DN869_c2_g1		TRINITY_DN306400_c0_g1	TRINITY_DN23432_c0_g1	TRINITY_DN165985_c0_g1			TRINITY_DN4_c25_g2	TRINITY_DN4000_c0_g1
	TRINITY_DN252454_c0_g1	TRINITY_DN139969_c0_g1		TRINITY_DN132836_c0_g1	TRINITY_DN178495_c0_g2	TRINITY_DN165985_c0_g2			TRINITY_DN184535_c0_g1	TRINITY_DN102406_c0_g1
	TRINITY_DN68986_c0_g1	TRINITY_DN101605_c0_g1		TRINITY_DN73356_c0_g1	TRINITY_DN154514_c1_g1	TRINITY_DN374175_c0_g1			TRINITY_DN8328_c0_g1	TRINITY_DN4313_c0_g1
	TRINITY_DN6538_c0_g1	TRINITY_DN811_c2_g2		TRINITY_DN219677_c0_g1	TRINITY_DN27890_c0_g1	TRINITY_DN4354_c0_g1			TRINITY_DN30582_c0_g2	TRINITY_DN31864_c1_g1
	TRINITY_DN134288_c1_g1	TRINITY_DN103782_c0_g1		TRINITY_DN169548_c0_g1	TRINITY_DN12667_c1_g1	TRINITY_DN10290_c4_g1			TRINITY_DN5335_c0_g1	TRINITY_DN5110_c2_g1
	TRINITY_DN106034_c1_g1	TRINITY_DN134266_c0_g1		TRINITY_DN304491_c0_g1	TRINITY_DN173840_c0_g1	TRINITY_DN2468_c0_g2			TRINITY_DN6191_c0_g1	TRINITY_DN134053_c0_g1
	TRINITY_DN4492_c30_g4	TRINITY_DN15170_c0_g2		TRINITY_DN135551_c0_g1	TRINITY_DN27816_c0_g1	TRINITY_DN6825_c0_g1			TRINITY_DN7075_c0_g1	TRINITY_DN81930_c0_g1
	TRINITY_DN96653_c0_g1	TRINITY_DN105553_c0_g3		TRINITY_DN34062_c0_g1	TRINITY_DN55457_c0_g1	TRINITY_DN12929_c0_g1			TRINITY_DN8817_c0_g1	TRINITY_DN11764_c7_g1
	TRINITY_DN78656_c0_g1	TRINITY_DN393560_c0_g1		TRINITY_DN270411_c0_g1	TRINITY_DN94950_c0_g1	TRINITY_DN19385_c0_g1			TRINITY_DN25143_c3_g3	TRINITY_DN9941_c5_g1
	TRINITY_DN25091_c0_g1	TRINITY_DN15783_c0_g1		TRINITY_DN46786_c0_g1	TRINITY_DN95206_c0_g1	TRINITY_DN5749_c1_g1			TRINITY_DN32002_c0_g1	TRINITY_DN4492_c9_g1
	TRINITY_DN15389_c2_g2	TRINITY_DN3123_c0_g1		TRINITY_DN355995_c0_g1	TRINITY_DN185010_c0_g1	TRINITY_DN333786_c0_g1			TRINITY_DN22091_c1_g1	TRINITY_DN2536_c1_g1
	TRINITY_DN166174_c0_g2	TRINITY_DN237147_c0_g1		TRINITY_DN427720_c0_g1	TRINITY_DN422324_c0_g1	TRINITY_DN191990_c0_g1			TRINITY_DN10231_c0_g1	TRINITY_DN417166_c0_g1
	TRINITY_DN81912_c0_g1	TRINITY_DN38035_c0_g1		TRINITY_DN265746_c0_g1	TRINITY_DN90369_c2_g1	TRINITY_DN288192_c0_g1			TRINITY_DN3683_c0_g1	TRINITY_DN187629_c0_g1
	TRINITY_DN100034_c0_g1	TRINITY_DN46416_c1_g1		TRINITY_DN52654_c0_g1	TRINITY_DN29576_c0_g1	TRINITY_DN4477_c1_g1			TRINITY_DN77485_c0_g1	TRINITY_DN17399_c0_g1
	TRINITY_DN27600_c0_g1	TRINITY_DN6675_c0_g1		TRINITY_DN346878_c0_g1	TRINITY_DN50435_c0_g1	TRINITY_DN272330_c0_g1			TRINITY_DN7878_c0_g2	TRINITY_DN1662_c2_g1
	TRINITY_DN3286_c6_g1	TRINITY_DN69707_c1_g3		TRINITY_DN84151_c0_g1	TRINITY_DN54914_c1_g1	TRINITY_DN30859_c0_g1			TRINITY_DN18911_c1_g2	TRINITY_DN56048_c0_g1
	TRINITY_DN36056_c0_g1	TRINITY_DN8082_c0_g1		TRINITY_DN183674_c0_g1	TRINITY_DN140811_c0_g1	TRINITY_DN14614_c1_g1			TRINITY_DN124_c0_g2	TRINITY_DN11741_c2_g1
	TRINITY_DN4492_c5_g1	TRINITY_DN75497_c2_g3		TRINITY_DN304132_c0_g1	TRINITY_DN9520_c0_g2	TRINITY_DN21103_c0_g1			TRINITY_DN34746_c1_g1	TRINITY_DN39407_c0_g1
	TRINITY_DN11741_c4_g1	TRINITY_DN377969_c0_g1		TRINITY_DN420698_c0_g1	TRINITY_DN237613_c0_g1	TRINITY_DN54174_c1_g1			TRINITY_DN39903_c1_g1	TRINITY_DN23362_c0_g2
	TRINITY_DN39560_c2_g1	TRINITY_DN8928_c6_g1		TRINITY_DN346412_c0_g1	TRINITY_DN113681_c1_g1	TRINITY_DN3_c14_g2			TRINITY_DN36919_c0_g1	TRINITY_DN178986_c0_g1
	TRINITY_DN9052_c2_g1	TRINITY_DN33106_c1_g1		TRINITY_DN78839_c0_g1	TRINITY_DN250666_c0_g1	TRINITY_DN1940_c2_g1			TRINITY_DN20675_c0_g2	TRINITY_DN29175_c2_g1
	TRINITY_DN152329_c0_g1	TRINITY_DN515_c0_g2		TRINITY_DN163080_c0_g1	TRINITY_DN71195_c3_g1	TRINITY_DN5530_c1_g1			TRINITY_DN52841_c3_g1	TRINITY_DN4344_c0_g1
	TRINITY_DN38799_c0_g1	TRINITY_DN78839_c0_g1		TRINITY_DN165632_c0_g1	TRINITY_DN135730_c0_g1	TRINITY_DN68078_c0_g1			TRINITY_DN4371_c0_g1	TRINITY_DN54480_c0_g2
	TRINITY_DN11764_c1_g1	TRINITY_DN1321_c3_g1		TRINITY_DN55632_c0_g1	TRINITY_DN40992_c1_g1	TRINITY_DN359921_c0_g1			TRINITY_DN30213_c2_g1	TRINITY_DN43562_c0_g1
	TRINITY_DN7906_c3_g1	TRINITY_DN154460_c0_g1		TRINITY_DN8564_c0_g1	TRINITY_DN439710_c0_g1	TRINITY_DN20402_c0_g1			TRINITY_DN13373_c1_g1	TRINITY_DN11021_c0_g1
	TRINITY_DN54374_c0_g1	TRINITY_DN39244_c1_g4		TRINITY_DN394701_c0_g1	TRINITY_DN417757_c0_g1	TRINITY_DN58746_c0_g1			TRINITY_DN137193_c0_g1	TRINITY_DN5731_c0_g1
	TRINITY_DN42133_c1_g1	TRINITY_DN114066_c1_g1		TRINITY_DN305914_c0_g1	TRINITY_DN110450_c0_g1	TRINITY_DN118140_c0_g1			TRINITY_DN11578_c3_g1	TRINITY_DN1864_c0_g2
	TRINITY_DN115717_c1_g1	TRINITY_DN98_c0_g1		TRINITY_DN285361_c0_g1	TRINITY_DN224636_c0_g2	TRINITY_DN399382_c0_g1			TRINITY_DN14536_c0_g2	TRINITY_DN73121_c0_g1
	TRINITY_DN930_c20_g1	TRINITY_DN1529_c2_g1		TRINITY_DN65820_c0_g1	TRINITY_DN44782_c0_g2	TRINITY_DN57833_c0_g1			TRINITY_DN2612_c0_g1	TRINITY_DN57572_c0_g1
	TRINITY_DN167770_c0_g1	TRINITY_DN424_c0_g1		TRINITY_DN689_c1_g3	TRINITY_DN465379_c0_g1	TRINITY_DN38232_c2_g1			TRINITY_DN48735_c0_g1	TRINITY_DN6675_c0_g2
	TRINITY_DN4492_c49_g1			TRINITY_DN420041_c0_g1	TRINITY_DN95015_c0_g1	TRINITY_DN157530_c2_g1			TRINITY_DN82_c20_g2	TRINITY_DN24076_c0_g3
	TRINITY_DN11150_c0_g1			TRINITY_DN279581_c0_g1	TRINITY_DN133732_c0_g1	TRINITY_DN15636_c0_g1			TRINITY_DN85991_c4_g1	TRINITY_DN47944_c0_g3
	TRINITY_DN26709_c0_g1			TRINITY_DN72307_c0_g1	TRINITY_DN67326_c0_g2	TRINITY_DN399905_c0_g1			TRINITY_DN53622_c0_g2	TRINITY_DN12991_c0_g2
	TRINITY_DN192519_c0_g1			TRINITY_DN418593_c0_g1	TRINITY_DN75464_c0_g1	TRINITY_DN53187_c0_g2			TRINITY_DN22780_c6_g1	TRINITY_DN6850_c0_g1
	TRINITY_DN94563_c0_g1			TRINITY_DN421153_c0_g1	TRINITY_DN192325_c0_g1	TRINITY_DN266642_c0_g1			TRINITY_DN5800_c13_g1	TRINITY_DN14029_c0_g1
	TRINITY_DN7531_c5_g1			TRINITY_DN390703_c0_g1	TRINITY_DN223342_c0_g2	TRINITY_DN284634_c0_g1			TRINITY_DN6536_c0_g2	TRINITY_DN13912_c0_g1
	TRINITY_DN103511_c0_g1			TRINITY_DN422988_c0_g1	TRINITY_DN213056_c0_g1	TRINITY_DN20230_c0_g1			TRINITY_DN3123_c0_g1	TRINITY_DN18293_c0_g1
	TRINITY_DN23641_c0_g1			TRINITY_DN26514_c0_g1	TRINITY_DN390449_c0_g1	TRINITY_DN252833_c0_g1			TRINITY_DN19674_c0_g1
	TRINITY_DN108576_c0_g1			TRINITY_DN54739_c1_g1	TRINITY_DN251253_c0_g1	TRINITY_DN170679_c0_g1			TRINITY_DN99392_c0_g1
	TRINITY_DN144002_c0_g1			TRINITY_DN7948_c0_g1	TRINITY_DN490967_c0_g1	TRINITY_DN429128_c0_g1			TRINITY_DN12718_c0_g2
	TRINITY_DN57309_c0_g1			TRINITY_DN495577_c0_g1	TRINITY_DN146677_c0_g1	TRINITY_DN13807_c0_g1			TRINITY_DN337053_c0_g1
	TRINITY_DN11741_c0_g1			TRINITY_DN98535_c0_g1	TRINITY_DN29945_c0_g1	TRINITY_DN79715_c0_g1			TRINITY_DN43109_c0_g1
	TRINITY_DN14070_c0_g1			TRINITY_DN322653_c0_g1	TRINITY_DN37481_c0_g1	TRINITY_DN464339_c0_g1			TRINITY_DN1775_c0_g1
	TRINITY_DN21019_c1_g1			TRINITY_DN214682_c0_g1	TRINITY_DN189102_c0_g1	TRINITY_DN8204_c0_g5			TRINITY_DN11636_c0_g1
	TRINITY_DN42453_c0_g1			TRINITY_DN139834_c0_g1	TRINITY_DN1289_c0_g1	TRINITY_DN1821_c4_g1			TRINITY_DN20612_c0_g1
	TRINITY_DN93184_c0_g1			TRINITY_DN103017_c0_g1	TRINITY_DN1289_c0_g2	TRINITY_DN77165_c0_g1			TRINITY_DN4346_c4_g1
	TRINITY_DN11764_c5_g1			TRINITY_DN1499_c1_g1	TRINITY_DN205016_c0_g1	TRINITY_DN451772_c0_g1			TRINITY_DN122557_c0_g1
	TRINITY_DN47751_c0_g1			TRINITY_DN300576_c0_g1	TRINITY_DN34499_c4_g1	TRINITY_DN477144_c0_g1			TRINITY_DN104163_c0_g1
	TRINITY_DN73702_c1_g1			TRINITY_DN420947_c0_g1	TRINITY_DN61950_c1_g1	TRINITY_DN150836_c0_g1			TRINITY_DN3_c0_g2
	TRINITY_DN378435_c0_g1			TRINITY_DN383605_c0_g1	TRINITY_DN6991_c0_g1	TRINITY_DN2239_c1_g1			TRINITY_DN910_c3_g1
	TRINITY_DN182594_c0_g1			TRINITY_DN47817_c0_g1	TRINITY_DN76792_c0_g1	TRINITY_DN20079_c0_g2			TRINITY_DN195704_c0_g2
	TRINITY_DN3264_c1_g2			TRINITY_DN14676_c0_g1	TRINITY_DN132023_c0_g3	TRINITY_DN54021_c0_g1			TRINITY_DN12402_c0_g1
	TRINITY_DN40658_c0_g1			TRINITY_DN461787_c0_g1	TRINITY_DN3357_c0_g2	TRINITY_DN277458_c0_g1			TRINITY_DN26524_c0_g1
	TRINITY_DN22063_c3_g1			TRINITY_DN107677_c0_g1	TRINITY_DN79755_c0_g1	TRINITY_DN16250_c0_g1			TRINITY_DN203705_c3_g1
	TRINITY_DN132106_c0_g1			TRINITY_DN45762_c0_g4	TRINITY_DN265956_c0_g1	TRINITY_DN19528_c0_g1			TRINITY_DN299880_c0_g1
	TRINITY_DN83196_c0_g1			TRINITY_DN80120_c0_g1	TRINITY_DN59876_c4_g1	TRINITY_DN365259_c0_g1			TRINITY_DN33748_c0_g1
	TRINITY_DN81930_c0_g1			TRINITY_DN13009_c0_g2	TRINITY_DN80417_c3_g1	TRINITY_DN81887_c0_g1			TRINITY_DN42292_c0_g1
	TRINITY_DN123231_c0_g1			TRINITY_DN116190_c0_g1	TRINITY_DN380067_c0_g1	TRINITY_DN2355_c0_g1			TRINITY_DN122666_c2_g1
	TRINITY_DN42033_c0_g2			TRINITY_DN80040_c0_g6	TRINITY_DN170024_c0_g1	TRINITY_DN115206_c0_g1			TRINITY_DN17109_c0_g1
	TRINITY_DN44998_c0_g1			TRINITY_DN248813_c0_g1	TRINITY_DN34910_c1_g1	TRINITY_DN380990_c0_g1			TRINITY_DN7888_c1_g1
	TRINITY_DN16506_c1_g2			TRINITY_DN40897_c0_g1	TRINITY_DN16304_c0_g1	TRINITY_DN305445_c0_g1			TRINITY_DN1804_c2_g1
	TRINITY_DN233839_c0_g1			TRINITY_DN145887_c0_g1	TRINITY_DN156927_c0_g1	TRINITY_DN155593_c0_g1			TRINITY_DN54945_c0_g1
	TRINITY_DN5018_c0_g2			TRINITY_DN350158_c0_g1	TRINITY_DN156144_c0_g3	TRINITY_DN171445_c0_g1			TRINITY_DN36743_c0_g1
	TRINITY_DN28591_c0_g1			TRINITY_DN486019_c0_g1	TRINITY_DN192230_c0_g2	TRINITY_DN5234_c1_g1			TRINITY_DN8403_c2_g1
	TRINITY_DN132290_c0_g1			TRINITY_DN152429_c0_g1	TRINITY_DN312536_c0_g1	TRINITY_DN2848_c5_g1			TRINITY_DN23727_c0_g1
	TRINITY_DN163184_c0_g1			TRINITY_DN8476_c0_g1	TRINITY_DN76138_c0_g1	TRINITY_DN11541_c0_g1			TRINITY_DN13433_c0_g1
	TRINITY_DN5497_c1_g1			TRINITY_DN303846_c0_g1	TRINITY_DN337070_c0_g1	TRINITY_DN15139_c0_g1			TRINITY_DN27344_c0_g2
	TRINITY_DN3983_c1_g1			TRINITY_DN390685_c0_g1	TRINITY_DN147548_c0_g2	TRINITY_DN10942_c0_g1			TRINITY_DN5893_c0_g1
	TRINITY_DN117568_c0_g1			TRINITY_DN207679_c0_g1	TRINITY_DN37104_c0_g2	TRINITY_DN33148_c0_g1			TRINITY_DN2862_c2_g1
	TRINITY_DN11980_c0_g1			TRINITY_DN423835_c0_g1	TRINITY_DN54065_c0_g1	TRINITY_DN107299_c1_g1			TRINITY_DN93106_c0_g1
	TRINITY_DN212161_c0_g2			TRINITY_DN427706_c0_g1	TRINITY_DN78701_c0_g1	TRINITY_DN70570_c1_g1			TRINITY_DN26854_c1_g1
	TRINITY_DN26837_c0_g1			TRINITY_DN50362_c0_g1	TRINITY_DN35685_c2_g1	TRINITY_DN96475_c0_g1			TRINITY_DN3948_c0_g2
	TRINITY_DN18351_c0_g1			TRINITY_DN429234_c0_g1	TRINITY_DN90652_c0_g1	TRINITY_DN19034_c0_g1			TRINITY_DN3388_c4_g1
	TRINITY_DN7181_c1_g1			TRINITY_DN373693_c0_g1	TRINITY_DN126574_c0_g2	TRINITY_DN811_c2_g2			TRINITY_DN676_c1_g1
	TRINITY_DN88331_c0_g1			TRINITY_DN9593_c0_g1	TRINITY_DN1112_c0_g2	TRINITY_DN24543_c3_g1			TRINITY_DN41453_c0_g1
	TRINITY_DN90598_c0_g1			TRINITY_DN66581_c0_g1	TRINITY_DN451044_c0_g1	TRINITY_DN49971_c0_g1			TRINITY_DN232_c0_g1
	TRINITY_DN34158_c0_g4			TRINITY_DN29321_c0_g1	TRINITY_DN122908_c0_g1	TRINITY_DN162182_c0_g1			TRINITY_DN326_c4_g2
	TRINITY_DN229_c6_g2			TRINITY_DN179444_c0_g1	TRINITY_DN148488_c1_g1	TRINITY_DN214741_c0_g1			TRINITY_DN8946_c1_g1
	TRINITY_DN26668_c0_g1			TRINITY_DN136584_c0_g1	TRINITY_DN54336_c0_g1	TRINITY_DN233681_c0_g1			TRINITY_DN12043_c0_g1
	TRINITY_DN55704_c0_g1			TRINITY_DN304505_c0_g1	TRINITY_DN164187_c0_g1	TRINITY_DN186013_c0_g4			TRINITY_DN59730_c0_g1
	TRINITY_DN70299_c2_g1			TRINITY_DN24930_c0_g1	TRINITY_DN98_c1_g2	TRINITY_DN184349_c0_g2			TRINITY_DN205984_c0_g3
	TRINITY_DN239239_c1_g1			TRINITY_DN269978_c0_g1	TRINITY_DN17837_c1_g1	TRINITY_DN11877_c0_g1			TRINITY_DN20142_c0_g1
	TRINITY_DN32746_c1_g1			TRINITY_DN197372_c0_g1	TRINITY_DN421546_c0_g1	TRINITY_DN96331_c0_g1			TRINITY_DN43495_c0_g1
	TRINITY_DN29885_c0_g1			TRINITY_DN25234_c2_g1	TRINITY_DN28440_c1_g1	TRINITY_DN465956_c0_g1			TRINITY_DN180235_c0_g1
	TRINITY_DN211703_c0_g1			TRINITY_DN25564_c0_g1	TRINITY_DN21023_c0_g2	TRINITY_DN31886_c0_g1			TRINITY_DN9477_c0_g1
	TRINITY_DN3550_c1_g2			TRINITY_DN35733_c0_g4	TRINITY_DN43217_c1_g2	TRINITY_DN88108_c0_g2			TRINITY_DN50481_c0_g1
	TRINITY_DN6068_c0_g1			TRINITY_DN409956_c0_g1	TRINITY_DN43217_c1_g1	TRINITY_DN59742_c2_g1			TRINITY_DN331_c14_g1
	TRINITY_DN130682_c0_g1			TRINITY_DN471413_c0_g1	TRINITY_DN1376_c2_g3	TRINITY_DN57809_c2_g1			TRINITY_DN80960_c1_g1
	TRINITY_DN101609_c0_g1			TRINITY_DN118633_c0_g1	TRINITY_DN456794_c0_g1	TRINITY_DN2471_c0_g1			TRINITY_DN94973_c0_g1
	TRINITY_DN76142_c0_g1			TRINITY_DN375246_c0_g1	TRINITY_DN73627_c0_g1	TRINITY_DN52543_c0_g1			TRINITY_DN70595_c0_g1
	TRINITY_DN84849_c0_g1			TRINITY_DN371734_c0_g1	TRINITY_DN167284_c0_g1	TRINITY_DN86149_c0_g1			TRINITY_DN7151_c0_g1
	TRINITY_DN622_c7_g1			TRINITY_DN216959_c0_g1	TRINITY_DN246454_c0_g1	TRINITY_DN272607_c0_g1			TRINITY_DN9660_c0_g1
	TRINITY_DN47974_c0_g1			TRINITY_DN18712_c0_g1	TRINITY_DN48555_c0_g1	TRINITY_DN2674_c7_g3			TRINITY_DN9464_c0_g1
	TRINITY_DN1668_c0_g2			TRINITY_DN156041_c0_g1	TRINITY_DN10290_c0_g1	TRINITY_DN75914_c0_g1			TRINITY_DN107831_c0_g1
	TRINITY_DN11878_c0_g1			TRINITY_DN244424_c0_g1	TRINITY_DN61969_c2_g1	TRINITY_DN270007_c0_g1			TRINITY_DN13655_c0_g1
	TRINITY_DN246098_c0_g1			TRINITY_DN125883_c2_g1	TRINITY_DN220228_c0_g1	TRINITY_DN200334_c0_g1			TRINITY_DN10507_c0_g1
	TRINITY_DN22537_c0_g1			TRINITY_DN298200_c0_g1	TRINITY_DN70419_c0_g1	TRINITY_DN8846_c0_g1			TRINITY_DN28543_c0_g1
	TRINITY_DN45274_c0_g1			TRINITY_DN320045_c0_g1	TRINITY_DN44174_c0_g2	TRINITY_DN74221_c0_g1			TRINITY_DN62322_c0_g1
	TRINITY_DN66373_c0_g1			TRINITY_DN380059_c0_g1	TRINITY_DN195_c0_g1	TRINITY_DN15_c6_g1			TRINITY_DN108621_c0_g1
	TRINITY_DN49525_c0_g1			TRINITY_DN315237_c0_g1	TRINITY_DN18511_c0_g1	TRINITY_DN215598_c0_g1			TRINITY_DN2343_c1_g1
	TRINITY_DN118725_c1_g1				TRINITY_DN188282_c0_g1	TRINITY_DN492562_c0_g1			TRINITY_DN11737_c0_g1
	TRINITY_DN6057_c1_g2				TRINITY_DN44541_c0_g1	TRINITY_DN131257_c0_g1			TRINITY_DN5107_c2_g1
	TRINITY_DN26190_c1_g1				TRINITY_DN62470_c2_g1	TRINITY_DN190298_c0_g1			TRINITY_DN13643_c3_g1
	TRINITY_DN98852_c0_g1				TRINITY_DN30689_c0_g1	TRINITY_DN113518_c0_g1			TRINITY_DN4400_c3_g2
	TRINITY_DN102972_c0_g1				TRINITY_DN131391_c0_g2	TRINITY_DN50441_c0_g1			TRINITY_DN2588_c0_g1
	TRINITY_DN66268_c0_g1				TRINITY_DN131391_c0_g1	TRINITY_DN112712_c0_g1			TRINITY_DN54858_c0_g1
	TRINITY_DN119744_c5_g1				TRINITY_DN368560_c0_g1	TRINITY_DN304226_c0_g1			TRINITY_DN8475_c0_g1
	TRINITY_DN278543_c0_g1				TRINITY_DN242533_c0_g1	TRINITY_DN480569_c0_g1			TRINITY_DN952_c2_g1
	TRINITY_DN29524_c0_g1				TRINITY_DN7505_c0_g1	TRINITY_DN98884_c0_g1			TRINITY_DN40773_c0_g1
	TRINITY_DN37068_c0_g1				TRINITY_DN224054_c0_g1	TRINITY_DN12791_c0_g1			TRINITY_DN21170_c2_g1
	TRINITY_DN6111_c3_g1				TRINITY_DN123829_c1_g1	TRINITY_DN257553_c0_g1			TRINITY_DN55472_c0_g1
	TRINITY_DN4492_c24_g1				TRINITY_DN13608_c0_g2	TRINITY_DN495556_c0_g1			TRINITY_DN9103_c1_g1
	TRINITY_DN4492_c36_g2				TRINITY_DN167061_c0_g1	TRINITY_DN2342_c5_g1			TRINITY_DN1134_c0_g1
	TRINITY_DN153420_c1_g1				TRINITY_DN5491_c0_g1	TRINITY_DN159515_c1_g1			TRINITY_DN7823_c0_g1
					TRINITY_DN115321_c0_g1	TRINITY_DN8623_c0_g1			TRINITY_DN40865_c0_g1
					TRINITY_DN16688_c1_g2	TRINITY_DN11726_c6_g1			TRINITY_DN162728_c1_g2
					TRINITY_DN16688_c1_g1	TRINITY_DN276778_c0_g1			TRINITY_DN20443_c0_g1
					TRINITY_DN90299_c0_g1	TRINITY_DN52924_c0_g1			TRINITY_DN1940_c1_g1
					TRINITY_DN12531_c5_g1	TRINITY_DN229062_c0_g1			TRINITY_DN26015_c0_g1
					TRINITY_DN134773_c0_g1	TRINITY_DN11277_c2_g1			TRINITY_DN15078_c2_g1
					TRINITY_DN108014_c0_g1	TRINITY_DN90153_c0_g1			TRINITY_DN7560_c3_g1
					TRINITY_DN343023_c0_g1	TRINITY_DN149769_c0_g1			TRINITY_DN9831_c1_g1
					TRINITY_DN18751_c0_g1	TRINITY_DN311529_c0_g1			TRINITY_DN1841_c1_g1
					TRINITY_DN20681_c1_g4	TRINITY_DN1797_c1_g1			TRINITY_DN8617_c4_g1
					TRINITY_DN57528_c0_g1	TRINITY_DN13704_c1_g1			TRINITY_DN166429_c0_g1
					TRINITY_DN111429_c0_g1	TRINITY_DN347350_c0_g1			TRINITY_DN299158_c0_g1
					TRINITY_DN43159_c0_g1	TRINITY_DN31596_c0_g1			TRINITY_DN95764_c0_g1
					TRINITY_DN429922_c0_g1	TRINITY_DN249_c26_g1			TRINITY_DN6446_c0_g2
					TRINITY_DN81060_c0_g1	TRINITY_DN386014_c0_g1			TRINITY_DN21526_c0_g1
					TRINITY_DN81060_c0_g2	TRINITY_DN47279_c0_g3			TRINITY_DN4321_c1_g2
					TRINITY_DN352_c0_g1	TRINITY_DN422053_c0_g1			TRINITY_DN3819_c4_g1
					TRINITY_DN259618_c0_g1	TRINITY_DN11847_c0_g1			TRINITY_DN75884_c1_g1
					TRINITY_DN301282_c0_g1	TRINITY_DN3680_c3_g1			TRINITY_DN2445_c0_g1
					TRINITY_DN346602_c0_g1	TRINITY_DN85904_c0_g1			TRINITY_DN171550_c0_g1
					TRINITY_DN7960_c0_g1	TRINITY_DN270461_c0_g1			TRINITY_DN19468_c0_g1
					TRINITY_DN12471_c0_g1	TRINITY_DN344014_c0_g1			TRINITY_DN16977_c0_g1
					TRINITY_DN33378_c0_g1	TRINITY_DN43678_c0_g1			TRINITY_DN46623_c0_g1
					TRINITY_DN236069_c0_g1	TRINITY_DN11720_c0_g1			TRINITY_DN24851_c1_g1
					TRINITY_DN74426_c0_g1	TRINITY_DN252784_c0_g1			TRINITY_DN27989_c0_g1
					TRINITY_DN249262_c0_g1	TRINITY_DN459238_c0_g1			TRINITY_DN27039_c0_g1
					TRINITY_DN107686_c0_g1	TRINITY_DN58308_c0_g1
					TRINITY_DN69650_c0_g1	TRINITY_DN325143_c0_g1
					TRINITY_DN127361_c0_g1	TRINITY_DN84100_c0_g1
					TRINITY_DN344333_c0_g1	TRINITY_DN4063_c0_g1
					TRINITY_DN8383_c0_g3	TRINITY_DN3357_c1_g1
					TRINITY_DN8383_c0_g1	TRINITY_DN2276_c4_g1
					TRINITY_DN464838_c0_g1	TRINITY_DN67428_c0_g1
					TRINITY_DN50047_c0_g1	TRINITY_DN282563_c0_g1
					TRINITY_DN50605_c0_g1	TRINITY_DN6442_c0_g1
					TRINITY_DN331_c1_g1	TRINITY_DN6630_c18_g1
					TRINITY_DN385142_c0_g1	TRINITY_DN112642_c0_g2
					TRINITY_DN10324_c1_g2	TRINITY_DN423923_c0_g1
					TRINITY_DN12342_c0_g1	TRINITY_DN179272_c0_g1
					TRINITY_DN208876_c0_g1	TRINITY_DN17259_c0_g1
					TRINITY_DN215486_c0_g2	TRINITY_DN399457_c0_g1
					TRINITY_DN155190_c0_g1	TRINITY_DN4969_c1_g1
					TRINITY_DN20817_c0_g1	TRINITY_DN99_c1_g1
					TRINITY_DN385333_c0_g1	TRINITY_DN3599_c9_g1
					TRINITY_DN31479_c0_g1	TRINITY_DN70679_c0_g1
					TRINITY_DN167580_c0_g1	TRINITY_DN773_c1_g1
					TRINITY_DN269690_c0_g1	TRINITY_DN284068_c0_g1
					TRINITY_DN155048_c1_g1	TRINITY_DN22304_c2_g1
					TRINITY_DN418488_c0_g1	TRINITY_DN32940_c0_g1
					TRINITY_DN124382_c0_g1	TRINITY_DN116565_c0_g1
					TRINITY_DN16181_c0_g1	TRINITY_DN264356_c0_g1
					TRINITY_DN1811_c6_g1	TRINITY_DN52204_c0_g1
					TRINITY_DN20603_c10_g1	TRINITY_DN221026_c0_g1
					TRINITY_DN348909_c0_g1	TRINITY_DN89992_c0_g1
					TRINITY_DN213683_c0_g1	TRINITY_DN79145_c0_g1
					TRINITY_DN42964_c0_g1	TRINITY_DN210045_c0_g1
					TRINITY_DN237551_c0_g1	TRINITY_DN58614_c0_g2
					TRINITY_DN153080_c1_g1	TRINITY_DN9636_c1_g1
					TRINITY_DN128134_c1_g1	TRINITY_DN5695_c0_g1
					TRINITY_DN66184_c1_g1	TRINITY_DN75946_c0_g1
					TRINITY_DN49800_c0_g1	TRINITY_DN29396_c0_g1
					TRINITY_DN33330_c0_g1	TRINITY_DN347577_c0_g1
					TRINITY_DN483679_c0_g1	TRINITY_DN239062_c0_g1
					TRINITY_DN17099_c0_g1	TRINITY_DN33579_c2_g1
					TRINITY_DN12550_c0_g1	TRINITY_DN10591_c0_g1
					TRINITY_DN81712_c0_g3	TRINITY_DN35589_c0_g1
					TRINITY_DN4741_c0_g2	TRINITY_DN10645_c0_g1
					TRINITY_DN20984_c0_g2	TRINITY_DN84671_c0_g1
					TRINITY_DN144093_c0_g1	TRINITY_DN96544_c0_g1
					TRINITY_DN277148_c0_g1	TRINITY_DN17196_c0_g1
					TRINITY_DN16744_c0_g1	TRINITY_DN28491_c2_g1
					TRINITY_DN2041_c0_g1	TRINITY_DN3420_c11_g1
					TRINITY_DN402301_c0_g1	TRINITY_DN59108_c1_g1
					TRINITY_DN400319_c0_g1	TRINITY_DN66661_c0_g1
					TRINITY_DN32599_c0_g1	TRINITY_DN255810_c0_g1
					TRINITY_DN178329_c0_g2	TRINITY_DN320_c42_g1
					TRINITY_DN30699_c0_g2	TRINITY_DN5103_c0_g1
					TRINITY_DN173886_c0_g1	TRINITY_DN342353_c0_g1
					TRINITY_DN272740_c1_g1	TRINITY_DN468242_c0_g1
					TRINITY_DN157_c4_g1	TRINITY_DN166950_c0_g1
					TRINITY_DN147547_c0_g1	TRINITY_DN359141_c0_g1
					TRINITY_DN5058_c0_g1	TRINITY_DN323977_c0_g1
					TRINITY_DN25689_c2_g1	TRINITY_DN31183_c1_g1
					TRINITY_DN38177_c0_g1	TRINITY_DN83528_c0_g1
					TRINITY_DN338666_c0_g1	TRINITY_DN179653_c0_g1
					TRINITY_DN228396_c0_g1	TRINITY_DN304370_c0_g1
					TRINITY_DN22969_c0_g1	TRINITY_DN277451_c0_g1
					TRINITY_DN377877_c0_g1	TRINITY_DN10927_c0_g1
					TRINITY_DN26228_c1_g1	TRINITY_DN39590_c1_g1
					TRINITY_DN72890_c0_g1	TRINITY_DN397443_c0_g1
					TRINITY_DN12807_c6_g1	TRINITY_DN316386_c0_g1
					TRINITY_DN119789_c0_g2	TRINITY_DN332355_c0_g1
					TRINITY_DN34856_c2_g1	TRINITY_DN372847_c0_g1
					TRINITY_DN17213_c0_g1	TRINITY_DN13368_c3_g1
					TRINITY_DN372251_c0_g1	TRINITY_DN111029_c0_g1
					TRINITY_DN389164_c0_g1	TRINITY_DN32834_c0_g1
					TRINITY_DN12113_c0_g1	TRINITY_DN18848_c1_g1
					TRINITY_DN25147_c0_g2	TRINITY_DN175818_c0_g1
					TRINITY_DN384286_c0_g1	TRINITY_DN173010_c0_g1
					TRINITY_DN9471_c1_g2	TRINITY_DN92301_c0_g1
					TRINITY_DN9471_c1_g3	TRINITY_DN8429_c1_g1
					TRINITY_DN9471_c1_g1	TRINITY_DN6452_c0_g1
					TRINITY_DN106283_c0_g2	TRINITY_DN5430_c0_g1
					TRINITY_DN66534_c1_g1	TRINITY_DN6174_c0_g1
					TRINITY_DN55356_c0_g1	TRINITY_DN39638_c0_g1
					TRINITY_DN133558_c0_g1	TRINITY_DN73191_c1_g1
					TRINITY_DN26481_c0_g2	TRINITY_DN110562_c0_g1
					TRINITY_DN42429_c0_g1	TRINITY_DN184136_c0_g1
					TRINITY_DN5769_c0_g1	TRINITY_DN28211_c0_g1
					TRINITY_DN47140_c4_g1	TRINITY_DN45644_c0_g1
					TRINITY_DN121_c3_g1	TRINITY_DN26263_c0_g3
					TRINITY_DN232064_c2_g1	TRINITY_DN440235_c0_g1
					TRINITY_DN386584_c0_g1	TRINITY_DN11649_c8_g1
					TRINITY_DN97442_c1_g1	TRINITY_DN8993_c0_g1
					TRINITY_DN480188_c0_g1	TRINITY_DN29020_c0_g2
					TRINITY_DN7339_c0_g1	TRINITY_DN103582_c0_g2
					TRINITY_DN3552_c1_g1	TRINITY_DN103582_c0_g1
					TRINITY_DN191571_c0_g2	TRINITY_DN414779_c0_g1
					TRINITY_DN209275_c0_g1	TRINITY_DN13290_c0_g4
					TRINITY_DN123039_c0_g1	TRINITY_DN29828_c1_g1
					TRINITY_DN57686_c0_g3	TRINITY_DN15955_c0_g1
					TRINITY_DN36694_c0_g1	TRINITY_DN4620_c0_g1
					TRINITY_DN379346_c0_g1	TRINITY_DN37821_c0_g1
					TRINITY_DN64489_c0_g1	TRINITY_DN13272_c0_g1
					TRINITY_DN175985_c0_g1	TRINITY_DN97835_c0_g2
					TRINITY_DN150588_c0_g1	TRINITY_DN169945_c0_g1
					TRINITY_DN140680_c1_g1	TRINITY_DN18535_c0_g1
					TRINITY_DN73044_c0_g1	TRINITY_DN50655_c0_g2
					TRINITY_DN172899_c1_g1	TRINITY_DN8359_c0_g1
					TRINITY_DN163337_c0_g1	TRINITY_DN452106_c0_g1
					TRINITY_DN45633_c0_g1	TRINITY_DN105444_c0_g1
					TRINITY_DN18492_c0_g2	TRINITY_DN9977_c0_g1
					TRINITY_DN475657_c0_g1	TRINITY_DN17609_c3_g1
					TRINITY_DN253268_c0_g2	TRINITY_DN23778_c0_g1
					TRINITY_DN121076_c0_g1	TRINITY_DN72117_c0_g1
					TRINITY_DN13192_c0_g1	TRINITY_DN103374_c0_g1
					TRINITY_DN196089_c2_g1	TRINITY_DN2044_c0_g2
					TRINITY_DN75849_c0_g2	TRINITY_DN29969_c2_g1
					TRINITY_DN73005_c0_g1	TRINITY_DN27992_c0_g1
					TRINITY_DN70303_c0_g3	TRINITY_DN457317_c0_g1
					TRINITY_DN204620_c0_g1	TRINITY_DN80377_c0_g1
					TRINITY_DN21870_c1_g1	TRINITY_DN11150_c0_g1
					TRINITY_DN220822_c0_g1	TRINITY_DN2477_c0_g1
					TRINITY_DN136803_c0_g1	TRINITY_DN242690_c0_g1
					TRINITY_DN395401_c0_g1	TRINITY_DN39320_c0_g1
					TRINITY_DN160073_c0_g2	TRINITY_DN6267_c0_g2
					TRINITY_DN27156_c0_g1	TRINITY_DN13957_c0_g1
					TRINITY_DN160780_c1_g1	TRINITY_DN259777_c0_g1
					TRINITY_DN26788_c0_g1	TRINITY_DN111727_c0_g1
					TRINITY_DN84352_c0_g1	TRINITY_DN147257_c0_g1
					TRINITY_DN200633_c0_g1	TRINITY_DN6689_c0_g1
					TRINITY_DN31993_c0_g1	TRINITY_DN117174_c0_g1
					TRINITY_DN155320_c0_g1	TRINITY_DN7920_c0_g2
					TRINITY_DN136544_c1_g1	TRINITY_DN151370_c0_g1
					TRINITY_DN145454_c0_g1	TRINITY_DN7287_c1_g1
					TRINITY_DN179245_c0_g2	TRINITY_DN28141_c0_g1
					TRINITY_DN34528_c0_g1	TRINITY_DN70723_c0_g1
					TRINITY_DN488992_c0_g1	TRINITY_DN161574_c0_g1
					TRINITY_DN379195_c0_g1	TRINITY_DN104838_c0_g1
					TRINITY_DN26026_c1_g1	TRINITY_DN130755_c2_g1
					TRINITY_DN7571_c3_g2	TRINITY_DN90101_c0_g1
					TRINITY_DN109612_c0_g1	TRINITY_DN76975_c0_g1
					TRINITY_DN391673_c0_g1	TRINITY_DN84095_c0_g1
					TRINITY_DN38225_c2_g2	TRINITY_DN6092_c2_g1
					TRINITY_DN53627_c1_g2	TRINITY_DN17820_c0_g1
					TRINITY_DN143237_c0_g1	TRINITY_DN63855_c0_g1
					TRINITY_DN151059_c0_g1	TRINITY_DN131332_c0_g1
					TRINITY_DN24961_c0_g1	TRINITY_DN161443_c0_g2
					TRINITY_DN97712_c0_g1	TRINITY_DN223228_c0_g1
					TRINITY_DN425634_c0_g1	TRINITY_DN5387_c1_g1
					TRINITY_DN8134_c0_g1	TRINITY_DN7737_c0_g1
					TRINITY_DN4923_c0_g2	TRINITY_DN311118_c0_g1
					TRINITY_DN69735_c0_g1	TRINITY_DN175648_c0_g1
					TRINITY_DN258695_c0_g1	TRINITY_DN26_c9_g1
					TRINITY_DN197914_c0_g1	TRINITY_DN182349_c0_g1
					TRINITY_DN244899_c0_g1	TRINITY_DN68171_c0_g1
					TRINITY_DN26742_c0_g2	TRINITY_DN4438_c0_g1
					TRINITY_DN39036_c1_g1	TRINITY_DN394493_c0_g1
					TRINITY_DN190970_c0_g1	TRINITY_DN483507_c0_g1
					TRINITY_DN293326_c0_g1	TRINITY_DN38779_c0_g1
					TRINITY_DN58907_c0_g9	TRINITY_DN290043_c0_g1
					TRINITY_DN144613_c0_g1	TRINITY_DN475062_c0_g1
					TRINITY_DN173345_c0_g1	TRINITY_DN13402_c0_g1
					TRINITY_DN227957_c0_g1	TRINITY_DN285349_c0_g1
					TRINITY_DN421437_c0_g1	TRINITY_DN215993_c0_g1
					TRINITY_DN20439_c0_g1	TRINITY_DN52277_c0_g1
					TRINITY_DN19869_c0_g1	TRINITY_DN4565_c0_g1
					TRINITY_DN421524_c0_g1	TRINITY_DN20778_c0_g1
					TRINITY_DN147866_c0_g1	TRINITY_DN71294_c0_g1
					TRINITY_DN269835_c0_g1	TRINITY_DN76540_c0_g1
					TRINITY_DN429037_c0_g1	TRINITY_DN234200_c0_g1
					TRINITY_DN206246_c0_g1	TRINITY_DN190029_c0_g1
					TRINITY_DN98746_c0_g1	TRINITY_DN24946_c0_g1
					TRINITY_DN251710_c0_g3	TRINITY_DN58175_c0_g1
					TRINITY_DN699_c0_g1	TRINITY_DN5698_c0_g1
					TRINITY_DN418462_c0_g1	TRINITY_DN439987_c0_g1
					TRINITY_DN180056_c0_g1	TRINITY_DN10623_c0_g1
					TRINITY_DN154772_c0_g1	TRINITY_DN25427_c0_g1
					TRINITY_DN60776_c0_g1	TRINITY_DN6_c0_g2
					TRINITY_DN24653_c0_g1	TRINITY_DN186145_c0_g1
					TRINITY_DN87837_c1_g1	TRINITY_DN27495_c0_g1
					TRINITY_DN23_c2_g1	TRINITY_DN5516_c0_g1
					TRINITY_DN22704_c1_g1	TRINITY_DN347250_c0_g1
					TRINITY_DN120831_c0_g1	TRINITY_DN379463_c0_g1
					TRINITY_DN68234_c0_g1	TRINITY_DN67615_c0_g1
					TRINITY_DN267521_c0_g1	TRINITY_DN5939_c0_g2
					TRINITY_DN51741_c0_g1	TRINITY_DN2245_c2_g2
					TRINITY_DN699_c10_g1	TRINITY_DN355825_c0_g1
					TRINITY_DN247401_c0_g1	TRINITY_DN161960_c0_g1
					TRINITY_DN168190_c0_g1	TRINITY_DN34263_c0_g1
					TRINITY_DN310573_c0_g1	TRINITY_DN93611_c1_g1
					TRINITY_DN21721_c0_g1	TRINITY_DN428751_c0_g1
					TRINITY_DN2574_c1_g1	TRINITY_DN253136_c0_g1
					TRINITY_DN53698_c0_g1	TRINITY_DN60076_c1_g2
					TRINITY_DN290904_c0_g1	TRINITY_DN42416_c2_g1
					TRINITY_DN70662_c0_g1	TRINITY_DN468391_c0_g1
					TRINITY_DN419696_c0_g1	TRINITY_DN83248_c4_g1
					TRINITY_DN253976_c0_g2	TRINITY_DN340698_c0_g1
					TRINITY_DN4047_c0_g1	TRINITY_DN198776_c0_g1
					TRINITY_DN90108_c1_g1	TRINITY_DN5_c0_g2
					TRINITY_DN137251_c0_g1	TRINITY_DN34804_c2_g1
					TRINITY_DN44387_c0_g1	TRINITY_DN3886_c0_g1
					TRINITY_DN443232_c0_g1	TRINITY_DN8395_c0_g1
					TRINITY_DN386450_c0_g1	TRINITY_DN384662_c0_g1
					TRINITY_DN44743_c0_g1	TRINITY_DN180861_c0_g1
					TRINITY_DN82447_c0_g1	TRINITY_DN79526_c1_g1
					TRINITY_DN422556_c0_g1	TRINITY_DN3703_c0_g1
					TRINITY_DN302639_c0_g1	TRINITY_DN18867_c0_g1
					TRINITY_DN424337_c0_g1	TRINITY_DN69778_c0_g1
					TRINITY_DN269946_c0_g1	TRINITY_DN28718_c0_g2
					TRINITY_DN149727_c0_g1	TRINITY_DN101926_c0_g1
					TRINITY_DN70008_c0_g1	TRINITY_DN439474_c0_g1
					TRINITY_DN797_c0_g2	TRINITY_DN383965_c0_g1
					TRINITY_DN17495_c0_g1	TRINITY_DN39944_c1_g2
					TRINITY_DN436039_c0_g1	TRINITY_DN346210_c0_g1
					TRINITY_DN395400_c0_g1	TRINITY_DN168345_c0_g1
					TRINITY_DN20309_c0_g1	TRINITY_DN39510_c0_g1
					TRINITY_DN345234_c0_g1	TRINITY_DN42116_c4_g1
					TRINITY_DN465788_c0_g1	TRINITY_DN2150_c6_g1
					TRINITY_DN172566_c0_g1	TRINITY_DN9752_c0_g1
					TRINITY_DN228434_c0_g1	TRINITY_DN25984_c0_g4
					TRINITY_DN388868_c0_g1	TRINITY_DN3643_c8_g1
					TRINITY_DN183369_c2_g1	TRINITY_DN274488_c0_g1
					TRINITY_DN45988_c0_g1	TRINITY_DN23599_c0_g1
					TRINITY_DN137054_c0_g1	TRINITY_DN21144_c0_g1
					TRINITY_DN57438_c0_g1	TRINITY_DN41584_c0_g1
					TRINITY_DN204235_c0_g1	TRINITY_DN36063_c0_g2
					TRINITY_DN482248_c0_g1	TRINITY_DN5234_c0_g2
					TRINITY_DN299485_c0_g1	TRINITY_DN239927_c0_g1
					TRINITY_DN24732_c1_g2	TRINITY_DN436629_c0_g1
					TRINITY_DN232890_c0_g1	TRINITY_DN88871_c0_g1
					TRINITY_DN168395_c1_g1
					TRINITY_DN62556_c0_g2
					TRINITY_DN47286_c0_g1
					TRINITY_DN208273_c0_g1
					TRINITY_DN298339_c0_g1
					TRINITY_DN430495_c0_g1
					TRINITY_DN380161_c0_g1
					TRINITY_DN27345_c1_g1
					TRINITY_DN29239_c0_g2
					TRINITY_DN55349_c0_g1
					TRINITY_DN8928_c1_g2
					TRINITY_DN227373_c3_g1
					TRINITY_DN63219_c0_g1
					TRINITY_DN467062_c0_g1
					TRINITY_DN46670_c0_g1
					TRINITY_DN44884_c1_g1
					TRINITY_DN201075_c0_g1
					TRINITY_DN8227_c1_g1
					TRINITY_DN272_c3_g1
					TRINITY_DN258916_c0_g1
					TRINITY_DN14015_c0_g1
					TRINITY_DN381017_c0_g1
					TRINITY_DN200362_c0_g1
					TRINITY_DN236027_c0_g1
					TRINITY_DN204885_c2_g1
					TRINITY_DN233369_c0_g1
					TRINITY_DN24589_c0_g1
					TRINITY_DN147898_c0_g2
					TRINITY_DN36768_c0_g1
					TRINITY_DN318060_c0_g1
					TRINITY_DN33048_c0_g3
					TRINITY_DN67676_c0_g1
					TRINITY_DN25138_c0_g1
					TRINITY_DN57521_c0_g1
					TRINITY_DN145306_c0_g2
					TRINITY_DN100281_c0_g1
					TRINITY_DN22772_c1_g1
					TRINITY_DN170970_c0_g1
					TRINITY_DN140323_c0_g1
					TRINITY_DN49389_c0_g1
					TRINITY_DN53153_c0_g2
					TRINITY_DN5865_c0_g1
					TRINITY_DN228854_c0_g1
					TRINITY_DN384735_c0_g1
					TRINITY_DN228230_c0_g1
					TRINITY_DN274134_c0_g1
					TRINITY_DN457109_c0_g1
					TRINITY_DN146592_c0_g1
					TRINITY_DN99399_c0_g3
					TRINITY_DN98245_c0_g2
					TRINITY_DN226378_c0_g1
					TRINITY_DN109644_c0_g2
					TRINITY_DN36583_c0_g1
					TRINITY_DN58829_c0_g1
					TRINITY_DN69661_c0_g1
					TRINITY_DN274862_c0_g1
					TRINITY_DN325232_c0_g1
					TRINITY_DN460506_c0_g1
					TRINITY_DN315956_c0_g1
					TRINITY_DN25689_c0_g1
					TRINITY_DN47433_c0_g1
					TRINITY_DN73772_c0_g1
					TRINITY_DN43136_c1_g1
					TRINITY_DN284737_c0_g1
					TRINITY_DN28827_c0_g1
					TRINITY_DN100355_c1_g1
					TRINITY_DN21529_c2_g1
					TRINITY_DN11127_c0_g1
					TRINITY_DN127732_c1_g1
					TRINITY_DN32471_c0_g1
					TRINITY_DN7008_c0_g1
					TRINITY_DN28847_c0_g1
					TRINITY_DN125996_c0_g1
					TRINITY_DN5397_c0_g2
					TRINITY_DN121920_c0_g1
					TRINITY_DN80889_c0_g1
					TRINITY_DN21370_c0_g1
					TRINITY_DN2084_c3_g1
					TRINITY_DN9516_c1_g3
					TRINITY_DN24721_c0_g2
					TRINITY_DN340115_c0_g1
					TRINITY_DN124595_c0_g1
					TRINITY_DN26357_c0_g1
					TRINITY_DN67391_c0_g4
					TRINITY_DN22319_c0_g1
					TRINITY_DN63234_c1_g1
					TRINITY_DN124169_c0_g1
					TRINITY_DN87344_c0_g1
					TRINITY_DN15934_c0_g1
					TRINITY_DN21970_c0_g1
					TRINITY_DN32820_c0_g1
					TRINITY_DN277429_c0_g1
					TRINITY_DN2798_c0_g1
					TRINITY_DN121597_c0_g1
					TRINITY_DN7287_c0_g3
					TRINITY_DN96089_c1_g1
					TRINITY_DN133758_c0_g1
					TRINITY_DN458652_c0_g1
					TRINITY_DN51527_c0_g2
					TRINITY_DN51527_c0_g1
					TRINITY_DN97628_c0_g1
					TRINITY_DN353703_c0_g1
					TRINITY_DN100214_c0_g1
					TRINITY_DN12986_c1_g1
					TRINITY_DN423565_c0_g1
					TRINITY_DN33861_c0_g1
					TRINITY_DN31930_c0_g1
					TRINITY_DN48028_c0_g1
					TRINITY_DN2427_c3_g1
					TRINITY_DN73124_c0_g1
					TRINITY_DN30305_c0_g1
					TRINITY_DN172375_c1_g1
					TRINITY_DN26418_c0_g1
					TRINITY_DN41067_c0_g1
					TRINITY_DN35188_c0_g2
					TRINITY_DN256859_c0_g1
					TRINITY_DN191023_c0_g1
					TRINITY_DN25984_c0_g5
					TRINITY_DN222640_c0_g1
					TRINITY_DN77253_c0_g1
					TRINITY_DN271697_c0_g1
					TRINITY_DN228972_c0_g1
					TRINITY_DN391644_c0_g1
					TRINITY_DN343739_c0_g1
					TRINITY_DN150846_c0_g1
					TRINITY_DN128_c5_g1
					TRINITY_DN201975_c0_g1

## Sheet: D)Different time pnt_Total DEGs
Differential co-expression among the Ss97009 and SsV89101 inoculated plants at different time points
Ss97009								SsV89101
Unique in 2 dpi (874 Nos.)	Unique in 5 dpi (1272 Nos.)	Unique in 60 dpi (710 Nos.)	Common between 2 and 5 dpi (158 Nos.)	Common between 2 and 60 dpi (21 Nos.)	Common between 5 and 60 dpi (7 Nos.)	Common between 2, 5 and 60 dpi (1 No.)		Unique in 2 dpi (381 Nos.)	Unique in 5 dpi (1502 Nos.)	Unique in 60 dpi (157 Nos.)	Common between 2 and 5 dpi (60 Nos.)	Common between 2 and 60 dpi (5 Nos.)	Common between 5 and 60 dpi (3 Nos.)	Common between 2, 5 and 60 dpi (Nil)
TRINITY_DN8961_c0_g1	TRINITY_DN7896_c0_g1	TRINITY_DN150429_c1_g1	TRINITY_DN3286_c6_g1	TRINITY_DN8328_c0_g1	TRINITY_DN269881_c0_g1	TRINITY_DN1324_c0_g2		TRINITY_DN169464_c0_g1	TRINITY_DN161181_c0_g1	TRINITY_DN250423_c0_g1	TRINITY_DN651_c0_g1	TRINITY_DN67798_c1_g1	TRINITY_DN130877_c0_g1
TRINITY_DN56044_c0_g1	TRINITY_DN13423_c4_g2	TRINITY_DN50243_c0_g1	TRINITY_DN192519_c0_g1	TRINITY_DN819_c18_g1	TRINITY_DN11578_c3_g1			TRINITY_DN100030_c2_g2	TRINITY_DN7896_c0_g1	TRINITY_DN3820_c3_g1	TRINITY_DN9791_c0_g1	TRINITY_DN11741_c2_g1	TRINITY_DN39_c6_g1
TRINITY_DN151769_c1_g1	TRINITY_DN16369_c0_g1	TRINITY_DN462063_c0_g1	TRINITY_DN233839_c0_g1	TRINITY_DN15181_c0_g2	TRINITY_DN32473_c0_g1			TRINITY_DN123969_c0_g1	TRINITY_DN79920_c0_g4	TRINITY_DN247_c2_g2	TRINITY_DN11435_c0_g1	TRINITY_DN11021_c0_g1	TRINITY_DN36065_c0_g1
TRINITY_DN32271_c5_g1	TRINITY_DN19508_c1_g2	TRINITY_DN69789_c0_g2	TRINITY_DN130682_c0_g1	TRINITY_DN23353_c0_g1	TRINITY_DN47160_c0_g2			TRINITY_DN36973_c0_g1	TRINITY_DN2490_c0_g1	TRINITY_DN29476_c0_g1	TRINITY_DN843_c0_g1	TRINITY_DN224715_c0_g1
TRINITY_DN38128_c0_g1	TRINITY_DN159363_c0_g1	TRINITY_DN1193_c0_g1	TRINITY_DN5802_c0_g1	TRINITY_DN3644_c0_g1	TRINITY_DN107831_c0_g1			TRINITY_DN49406_c0_g1	TRINITY_DN16369_c0_g1	TRINITY_DN82842_c1_g1	TRINITY_DN35468_c1_g1	TRINITY_DN73121_c0_g1
TRINITY_DN46994_c1_g1	TRINITY_DN2674_c39_g1	TRINITY_DN262104_c0_g1	TRINITY_DN1976_c3_g1	TRINITY_DN251_c3_g1	TRINITY_DN23330_c0_g1			TRINITY_DN17629_c0_g1	TRINITY_DN76292_c0_g1	TRINITY_DN6505_c7_g1	TRINITY_DN11895_c0_g1
TRINITY_DN72736_c3_g1	TRINITY_DN73551_c0_g1	TRINITY_DN60623_c0_g1	TRINITY_DN345631_c0_g1	TRINITY_DN11762_c0_g1	TRINITY_DN331_c1_g1			TRINITY_DN245572_c0_g1	TRINITY_DN339413_c0_g1	TRINITY_DN6551_c1_g1	TRINITY_DN98721_c0_g1
TRINITY_DN24778_c0_g1	TRINITY_DN152956_c0_g1	TRINITY_DN20468_c0_g3	TRINITY_DN24945_c1_g2	TRINITY_DN82_c13_g1				TRINITY_DN91665_c0_g1	TRINITY_DN17774_c1_g1	TRINITY_DN24565_c1_g1	TRINITY_DN338_c0_g1
TRINITY_DN54761_c0_g1	TRINITY_DN83932_c0_g1	TRINITY_DN2510_c22_g1	TRINITY_DN14625_c1_g1	TRINITY_DN269943_c0_g1				TRINITY_DN1285_c4_g1	TRINITY_DN472481_c0_g1	TRINITY_DN20441_c0_g2	TRINITY_DN338_c0_g2
TRINITY_DN75978_c0_g1	TRINITY_DN83932_c0_g3	TRINITY_DN59580_c0_g1	TRINITY_DN6595_c1_g1	TRINITY_DN1367_c3_g2				TRINITY_DN109712_c0_g1	TRINITY_DN390611_c0_g1	TRINITY_DN23588_c1_g1	TRINITY_DN5192_c0_g2
TRINITY_DN85621_c0_g1	TRINITY_DN18317_c2_g3	TRINITY_DN404648_c0_g1	TRINITY_DN11454_c0_g1	TRINITY_DN4262_c1_g1				TRINITY_DN2718_c1_g1	TRINITY_DN90542_c0_g1	TRINITY_DN14601_c0_g1	TRINITY_DN19980_c0_g1
TRINITY_DN962_c1_g1	TRINITY_DN15199_c2_g1	TRINITY_DN91649_c1_g1	TRINITY_DN7287_c0_g1	TRINITY_DN1638_c2_g1				TRINITY_DN35188_c1_g1	TRINITY_DN196412_c0_g1	TRINITY_DN27600_c0_g1	TRINITY_DN278984_c0_g1
TRINITY_DN28762_c0_g2	TRINITY_DN164392_c0_g1	TRINITY_DN116939_c2_g1	TRINITY_DN203645_c0_g1	TRINITY_DN376848_c36_g1				TRINITY_DN5577_c0_g1	TRINITY_DN91945_c0_g1	TRINITY_DN17708_c0_g1	TRINITY_DN5537_c0_g2
TRINITY_DN51429_c0_g1	TRINITY_DN15193_c0_g1	TRINITY_DN143_c0_g1	TRINITY_DN387361_c0_g1	TRINITY_DN86854_c0_g1				TRINITY_DN405000_c0_g1	TRINITY_DN25382_c0_g2	TRINITY_DN4492_c71_g1	TRINITY_DN4354_c0_g1
TRINITY_DN8232_c1_g1	TRINITY_DN68626_c0_g1	TRINITY_DN10876_c0_g1	TRINITY_DN98_c0_g1	TRINITY_DN3262_c0_g1				TRINITY_DN372171_c0_g1	TRINITY_DN25382_c0_g3	TRINITY_DN1217_c4_g2	TRINITY_DN64193_c0_g1
TRINITY_DN47534_c0_g1	TRINITY_DN67699_c0_g1	TRINITY_DN26751_c1_g1	TRINITY_DN127920_c0_g2	TRINITY_DN10290_c4_g2				TRINITY_DN101609_c1_g1	TRINITY_DN421340_c0_g1	TRINITY_DN94690_c0_g1	TRINITY_DN6137_c0_g1
TRINITY_DN45596_c0_g1	TRINITY_DN58126_c1_g1	TRINITY_DN11432_c0_g1	TRINITY_DN6137_c0_g1	TRINITY_DN42028_c0_g1				TRINITY_DN45861_c0_g1	TRINITY_DN36534_c1_g1	TRINITY_DN68189_c0_g1	TRINITY_DN42797_c0_g1
TRINITY_DN118725_c0_g2	TRINITY_DN37957_c0_g1	TRINITY_DN132713_c0_g1	TRINITY_DN27890_c0_g1	TRINITY_DN317_c1_g1				TRINITY_DN5893_c0_g1	TRINITY_DN15199_c2_g1	TRINITY_DN14944_c0_g1	TRINITY_DN21103_c0_g1
TRINITY_DN21453_c0_g1	TRINITY_DN17018_c0_g1	TRINITY_DN37728_c0_g1	TRINITY_DN7282_c0_g2	TRINITY_DN954_c0_g2				TRINITY_DN143784_c0_g1	TRINITY_DN179932_c0_g1	TRINITY_DN241044_c0_g1	TRINITY_DN387397_c0_g1
TRINITY_DN202998_c2_g1	TRINITY_DN2391_c27_g1	TRINITY_DN14594_c0_g1	TRINITY_DN36883_c0_g1	TRINITY_DN67798_c1_g1				TRINITY_DN25449_c0_g1	TRINITY_DN53138_c0_g2	TRINITY_DN1841_c3_g1	TRINITY_DN64355_c0_g1
TRINITY_DN148587_c2_g1	TRINITY_DN80507_c0_g1	TRINITY_DN456713_c0_g1	TRINITY_DN636_c19_g1	TRINITY_DN1709_c0_g1				TRINITY_DN11473_c0_g1	TRINITY_DN164637_c0_g1	TRINITY_DN35145_c0_g1	TRINITY_DN337700_c0_g1
TRINITY_DN194838_c0_g1	TRINITY_DN91477_c0_g1	TRINITY_DN318282_c0_g1	TRINITY_DN9766_c0_g1					TRINITY_DN22044_c0_g2	TRINITY_DN358688_c0_g1	TRINITY_DN75816_c0_g1	TRINITY_DN29020_c0_g2
TRINITY_DN206467_c0_g1	TRINITY_DN92682_c0_g1	TRINITY_DN23366_c1_g1	TRINITY_DN24878_c1_g1					TRINITY_DN89808_c0_g1	TRINITY_DN47969_c0_g1	TRINITY_DN23034_c0_g1	TRINITY_DN9977_c0_g1
TRINITY_DN9763_c1_g1	TRINITY_DN33889_c1_g3	TRINITY_DN5458_c1_g1	TRINITY_DN22625_c0_g1					TRINITY_DN12557_c0_g2	TRINITY_DN2840_c1_g1	TRINITY_DN131560_c2_g1	TRINITY_DN463863_c0_g1
TRINITY_DN12244_c1_g1	TRINITY_DN119291_c0_g1	TRINITY_DN5458_c1_g2	TRINITY_DN41067_c0_g1					TRINITY_DN11346_c0_g1	TRINITY_DN243993_c0_g1	TRINITY_DN4556_c1_g1	TRINITY_DN3832_c0_g2
TRINITY_DN14812_c0_g1	TRINITY_DN18087_c0_g1	TRINITY_DN11673_c5_g1	TRINITY_DN7008_c0_g1					TRINITY_DN479_c0_g2	TRINITY_DN3715_c0_g2	TRINITY_DN20184_c0_g2	TRINITY_DN3832_c0_g1
TRINITY_DN170731_c0_g1	TRINITY_DN15333_c0_g1	TRINITY_DN57224_c0_g1	TRINITY_DN39950_c0_g1					TRINITY_DN1507_c3_g1	TRINITY_DN18351_c0_g1	TRINITY_DN123693_c0_g1	TRINITY_DN39950_c0_g1
TRINITY_DN152329_c3_g1	TRINITY_DN15910_c1_g3	TRINITY_DN83617_c0_g1	TRINITY_DN2445_c1_g1					TRINITY_DN2122_c0_g2	TRINITY_DN49568_c1_g2	TRINITY_DN42031_c0_g1	TRINITY_DN13957_c0_g1
TRINITY_DN119744_c0_g1	TRINITY_DN879_c1_g2	TRINITY_DN159830_c0_g1	TRINITY_DN4492_c20_g1					TRINITY_DN251547_c2_g1	TRINITY_DN132943_c0_g1	TRINITY_DN15939_c0_g1	TRINITY_DN6689_c0_g1
TRINITY_DN5528_c6_g1	TRINITY_DN24836_c0_g2	TRINITY_DN19527_c0_g1	TRINITY_DN18899_c0_g1					TRINITY_DN13423_c2_g1	TRINITY_DN1243_c0_g1	TRINITY_DN10764_c1_g1	TRINITY_DN7920_c0_g2
TRINITY_DN3070_c8_g1	TRINITY_DN1673_c5_g1	TRINITY_DN51085_c0_g1	TRINITY_DN699_c10_g1					TRINITY_DN14687_c0_g3	TRINITY_DN21259_c0_g1	TRINITY_DN99159_c0_g1	TRINITY_DN396376_c0_g1
TRINITY_DN252454_c0_g1	TRINITY_DN48018_c0_g1	TRINITY_DN15945_c0_g1	TRINITY_DN95566_c0_g1					TRINITY_DN9249_c0_g1	TRINITY_DN25893_c0_g1	TRINITY_DN422894_c0_g1	TRINITY_DN6656_c0_g2
TRINITY_DN68986_c0_g1	TRINITY_DN9471_c0_g1	TRINITY_DN17933_c2_g1	TRINITY_DN7678_c1_g1					TRINITY_DN16962_c0_g1	TRINITY_DN26224_c0_g1	TRINITY_DN47270_c0_g1	TRINITY_DN28141_c0_g1
TRINITY_DN6538_c0_g1	TRINITY_DN397810_c0_g1	TRINITY_DN116108_c0_g1	TRINITY_DN195_c0_g1					TRINITY_DN51771_c0_g1	TRINITY_DN231448_c0_g1	TRINITY_DN25569_c0_g1	TRINITY_DN298760_c0_g1
TRINITY_DN116212_c0_g1	TRINITY_DN20452_c0_g1	TRINITY_DN10344_c1_g2	TRINITY_DN2101_c6_g1					TRINITY_DN90036_c0_g1	TRINITY_DN2160_c16_g1	TRINITY_DN2594_c0_g1	TRINITY_DN73483_c0_g1
TRINITY_DN134288_c1_g1	TRINITY_DN29011_c0_g1	TRINITY_DN84534_c0_g1	TRINITY_DN69735_c0_g1					TRINITY_DN276905_c0_g1	TRINITY_DN37216_c0_g3	TRINITY_DN62889_c1_g1	TRINITY_DN2522_c0_g1
TRINITY_DN106034_c1_g1	TRINITY_DN47164_c0_g1	TRINITY_DN39946_c2_g1	TRINITY_DN94635_c0_g1					TRINITY_DN9520_c0_g1	TRINITY_DN25534_c0_g1	TRINITY_DN13755_c0_g1	TRINITY_DN2522_c0_g2
TRINITY_DN137576_c0_g1	TRINITY_DN73936_c0_g1	TRINITY_DN3205_c2_g1	TRINITY_DN699_c0_g1					TRINITY_DN39839_c1_g1	TRINITY_DN111217_c0_g1	TRINITY_DN122090_c0_g1	TRINITY_DN456927_c0_g1
TRINITY_DN4492_c30_g4	TRINITY_DN143071_c0_g2	TRINITY_DN333415_c0_g1	TRINITY_DN47716_c0_g1					TRINITY_DN3286_c6_g1	TRINITY_DN39762_c0_g1	TRINITY_DN6413_c0_g1	TRINITY_DN544_c0_g1
TRINITY_DN96653_c0_g1	TRINITY_DN50435_c0_g2	TRINITY_DN309064_c0_g1	TRINITY_DN5769_c0_g1					TRINITY_DN59251_c0_g1	TRINITY_DN119661_c0_g2	TRINITY_DN95339_c0_g1	TRINITY_DN11454_c0_g1
TRINITY_DN78656_c0_g1	TRINITY_DN48615_c0_g1	TRINITY_DN6730_c0_g1	TRINITY_DN281101_c0_g1					TRINITY_DN11669_c0_g1	TRINITY_DN3494_c3_g1	TRINITY_DN178357_c0_g1	TRINITY_DN2471_c0_g1
TRINITY_DN25091_c0_g1	TRINITY_DN21191_c0_g1	TRINITY_DN56768_c0_g1	TRINITY_DN21487_c0_g1					TRINITY_DN1367_c3_g5	TRINITY_DN116885_c0_g1	TRINITY_DN3901_c0_g1	TRINITY_DN299078_c0_g1
TRINITY_DN15389_c2_g2	TRINITY_DN80368_c0_g1	TRINITY_DN390013_c0_g1	TRINITY_DN8219_c0_g1					TRINITY_DN1367_c3_g2	TRINITY_DN191532_c0_g1	TRINITY_DN3948_c8_g1	TRINITY_DN6283_c0_g1
TRINITY_DN166174_c0_g2	TRINITY_DN9520_c0_g1	TRINITY_DN2760_c2_g1	TRINITY_DN15651_c0_g1					TRINITY_DN55012_c1_g1	TRINITY_DN21892_c0_g1	TRINITY_DN109270_c1_g1	TRINITY_DN36711_c0_g1
TRINITY_DN81912_c0_g1	TRINITY_DN1948_c0_g2	TRINITY_DN219888_c0_g1	TRINITY_DN30776_c0_g2					TRINITY_DN122098_c0_g1	TRINITY_DN16227_c0_g1	TRINITY_DN7362_c0_g1	TRINITY_DN457200_c0_g1
TRINITY_DN100034_c0_g1	TRINITY_DN3820_c3_g1	TRINITY_DN7345_c0_g1	TRINITY_DN10329_c1_g1					TRINITY_DN25166_c0_g1	TRINITY_DN35971_c1_g1	TRINITY_DN53635_c0_g1	TRINITY_DN337854_c0_g1
TRINITY_DN60146_c0_g1	TRINITY_DN16670_c0_g1	TRINITY_DN13353_c1_g1	TRINITY_DN14918_c0_g1					TRINITY_DN7758_c0_g1	TRINITY_DN48018_c0_g1	TRINITY_DN3070_c8_g1	TRINITY_DN17317_c0_g1
TRINITY_DN27600_c0_g1	TRINITY_DN879_c11_g1	TRINITY_DN353231_c0_g1	TRINITY_DN12938_c0_g1					TRINITY_DN184516_c0_g1	TRINITY_DN43747_c3_g1	TRINITY_DN118725_c0_g2	TRINITY_DN337460_c0_g1
TRINITY_DN36056_c0_g1	TRINITY_DN34748_c0_g1	TRINITY_DN38048_c0_g1	TRINITY_DN23_c0_g1					TRINITY_DN76240_c0_g1	TRINITY_DN55720_c0_g1	TRINITY_DN81496_c0_g1	TRINITY_DN8395_c0_g1
TRINITY_DN4492_c5_g1	TRINITY_DN53642_c0_g2	TRINITY_DN41291_c0_g1	TRINITY_DN29477_c0_g1					TRINITY_DN47352_c0_g2	TRINITY_DN254080_c0_g1	TRINITY_DN92560_c0_g1	TRINITY_DN422261_c0_g1
TRINITY_DN388963_c0_g1	TRINITY_DN53642_c0_g1	TRINITY_DN33615_c1_g1	TRINITY_DN45861_c0_g1					TRINITY_DN95566_c0_g1	TRINITY_DN100798_c0_g1	TRINITY_DN38573_c0_g1	TRINITY_DN445012_c0_g1
TRINITY_DN11741_c4_g1	TRINITY_DN34564_c0_g1	TRINITY_DN3022_c1_g2	TRINITY_DN45289_c0_g2					TRINITY_DN48803_c0_g1	TRINITY_DN12033_c0_g3	TRINITY_DN103626_c1_g1	TRINITY_DN2167_c0_g1
TRINITY_DN39560_c2_g1	TRINITY_DN277720_c0_g1	TRINITY_DN13652_c0_g1	TRINITY_DN88452_c0_g1					TRINITY_DN50202_c0_g1	TRINITY_DN14171_c0_g1	TRINITY_DN7049_c14_g1	TRINITY_DN58482_c0_g1
TRINITY_DN9052_c2_g1	TRINITY_DN5028_c0_g1	TRINITY_DN430_c1_g2	TRINITY_DN394667_c0_g1					TRINITY_DN1797_c2_g2	TRINITY_DN19145_c0_g1	TRINITY_DN162426_c0_g1	TRINITY_DN3786_c0_g1
TRINITY_DN152329_c0_g1	TRINITY_DN103017_c2_g1	TRINITY_DN243_c9_g1	TRINITY_DN473116_c0_g1					TRINITY_DN2084_c0_g2	TRINITY_DN16670_c0_g1	TRINITY_DN84248_c0_g1	TRINITY_DN55356_c0_g1
TRINITY_DN38799_c0_g1	TRINITY_DN15371_c0_g1	TRINITY_DN397294_c0_g1	TRINITY_DN272882_c0_g1					TRINITY_DN55547_c0_g2	TRINITY_DN10709_c0_g1	TRINITY_DN35746_c0_g2	TRINITY_DN17248_c0_g2
TRINITY_DN11764_c1_g1	TRINITY_DN228004_c1_g1	TRINITY_DN8110_c0_g1	TRINITY_DN11278_c0_g2					TRINITY_DN24878_c0_g1	TRINITY_DN41839_c0_g1	TRINITY_DN17556_c0_g1	TRINITY_DN72259_c0_g1
TRINITY_DN7906_c3_g1	TRINITY_DN112500_c0_g1	TRINITY_DN254569_c0_g1	TRINITY_DN51935_c0_g2					TRINITY_DN6530_c0_g1	TRINITY_DN330211_c0_g1	TRINITY_DN33230_c0_g1	TRINITY_DN40940_c0_g1
TRINITY_DN54374_c0_g1	TRINITY_DN73468_c0_g1	TRINITY_DN2658_c0_g2	TRINITY_DN5537_c0_g2					TRINITY_DN14085_c0_g1	TRINITY_DN59586_c0_g1	TRINITY_DN12993_c0_g1	TRINITY_DN811_c2_g2
TRINITY_DN42133_c1_g1	TRINITY_DN151363_c0_g1	TRINITY_DN40281_c0_g1	TRINITY_DN32627_c0_g1					TRINITY_DN25999_c0_g1	TRINITY_DN48562_c0_g1	TRINITY_DN10147_c8_g1	TRINITY_DN78839_c0_g1
TRINITY_DN115717_c1_g1	TRINITY_DN342312_c0_g1	TRINITY_DN1196_c0_g1	TRINITY_DN27890_c1_g1					TRINITY_DN24511_c0_g1	TRINITY_DN351702_c0_g1	TRINITY_DN45490_c2_g1
TRINITY_DN930_c20_g1	TRINITY_DN118931_c0_g1	TRINITY_DN1196_c0_g2	TRINITY_DN30927_c0_g2					TRINITY_DN64334_c0_g1	TRINITY_DN476124_c0_g1	TRINITY_DN15359_c0_g1
TRINITY_DN167770_c0_g1	TRINITY_DN40006_c0_g1	TRINITY_DN380221_c0_g1	TRINITY_DN299078_c0_g1					TRINITY_DN9766_c0_g1	TRINITY_DN117521_c0_g1	TRINITY_DN23861_c0_g1
TRINITY_DN4492_c49_g1	TRINITY_DN55875_c0_g1	TRINITY_DN26452_c0_g1	TRINITY_DN325_c3_g1					TRINITY_DN251_c3_g1	TRINITY_DN32528_c0_g1	TRINITY_DN39334_c0_g1
TRINITY_DN11150_c0_g1	TRINITY_DN49368_c0_g1	TRINITY_DN9821_c1_g1	TRINITY_DN325_c3_g2					TRINITY_DN13539_c0_g1	TRINITY_DN11622_c0_g1	TRINITY_DN182934_c0_g1
TRINITY_DN36675_c2_g1	TRINITY_DN2658_c0_g1	TRINITY_DN86732_c1_g1	TRINITY_DN44743_c0_g1					TRINITY_DN13837_c3_g1	TRINITY_DN198619_c0_g1	TRINITY_DN12993_c1_g1
TRINITY_DN93469_c0_g1	TRINITY_DN234972_c0_g1	TRINITY_DN170921_c0_g1	TRINITY_DN26202_c0_g2					TRINITY_DN416969_c0_g1	TRINITY_DN280_c0_g2	TRINITY_DN67798_c2_g1
TRINITY_DN26709_c0_g1	TRINITY_DN18587_c0_g1	TRINITY_DN21215_c0_g1	TRINITY_DN2445_c7_g2					TRINITY_DN2238_c13_g1	TRINITY_DN26351_c0_g1	TRINITY_DN11499_c0_g1
TRINITY_DN94563_c0_g1	TRINITY_DN46015_c0_g1	TRINITY_DN1303_c0_g2	TRINITY_DN10473_c0_g1					TRINITY_DN8779_c0_g1	TRINITY_DN385293_c0_g1	TRINITY_DN879_c6_g3
TRINITY_DN7531_c5_g1	TRINITY_DN168348_c0_g1	TRINITY_DN23947_c0_g2	TRINITY_DN169204_c0_g1					TRINITY_DN29570_c0_g1	TRINITY_DN15371_c0_g1	TRINITY_DN376002_c0_g1
TRINITY_DN93_c32_g1	TRINITY_DN52633_c1_g1	TRINITY_DN12031_c0_g1	TRINITY_DN13837_c3_g1					TRINITY_DN213056_c0_g1	TRINITY_DN36567_c0_g1	TRINITY_DN195668_c0_g1
TRINITY_DN103511_c0_g1	TRINITY_DN98901_c0_g1	TRINITY_DN72771_c0_g1	TRINITY_DN479644_c0_g1					TRINITY_DN465_c0_g1	TRINITY_DN342036_c0_g1	TRINITY_DN5382_c0_g1
TRINITY_DN70852_c0_g1	TRINITY_DN1367_c5_g1	TRINITY_DN59697_c0_g2	TRINITY_DN1385_c1_g1					TRINITY_DN369679_c0_g1	TRINITY_DN6698_c0_g1	TRINITY_DN187384_c0_g1
TRINITY_DN49332_c0_g1	TRINITY_DN29407_c0_g1	TRINITY_DN15866_c0_g1	TRINITY_DN8026_c1_g1					TRINITY_DN204150_c0_g1	TRINITY_DN6698_c0_g2	TRINITY_DN3798_c1_g1
TRINITY_DN23641_c0_g1	TRINITY_DN92725_c0_g1	TRINITY_DN1182_c0_g2	TRINITY_DN51359_c2_g1					TRINITY_DN60110_c0_g1	TRINITY_DN48236_c0_g2	TRINITY_DN102289_c0_g1
TRINITY_DN108576_c0_g1	TRINITY_DN82216_c0_g1	TRINITY_DN147588_c0_g3	TRINITY_DN8190_c2_g1					TRINITY_DN9933_c0_g1	TRINITY_DN30000_c0_g1	TRINITY_DN10817_c0_g1
TRINITY_DN144002_c0_g1	TRINITY_DN88998_c0_g1	TRINITY_DN147588_c0_g2	TRINITY_DN11669_c0_g1					TRINITY_DN22926_c0_g1	TRINITY_DN221344_c0_g1	TRINITY_DN31723_c0_g1
TRINITY_DN57309_c0_g1	TRINITY_DN15661_c0_g2	TRINITY_DN95887_c0_g1	TRINITY_DN178329_c0_g2					TRINITY_DN4277_c0_g1	TRINITY_DN34605_c0_g3	TRINITY_DN9077_c1_g1
TRINITY_DN11741_c0_g1	TRINITY_DN1638_c1_g1	TRINITY_DN46500_c0_g1	TRINITY_DN520_c0_g2					TRINITY_DN4492_c20_g1	TRINITY_DN342312_c0_g1	TRINITY_DN6_c41_g1
TRINITY_DN14070_c0_g1	TRINITY_DN417289_c0_g1	TRINITY_DN231092_c0_g1	TRINITY_DN77847_c3_g1					TRINITY_DN43835_c0_g1	TRINITY_DN70190_c0_g1	TRINITY_DN77849_c0_g1
TRINITY_DN21019_c1_g1	TRINITY_DN10338_c0_g1	TRINITY_DN6057_c13_g1	TRINITY_DN30699_c0_g2					TRINITY_DN46520_c0_g1	TRINITY_DN31582_c0_g1	TRINITY_DN3896_c0_g1
TRINITY_DN42453_c0_g1	TRINITY_DN22441_c1_g2	TRINITY_DN49176_c0_g1	TRINITY_DN11021_c0_g1					TRINITY_DN126800_c0_g1	TRINITY_DN111813_c0_g1	TRINITY_DN23220_c1_g1
TRINITY_DN7711_c0_g2	TRINITY_DN116909_c0_g1	TRINITY_DN19110_c0_g1	TRINITY_DN46978_c0_g1					TRINITY_DN55590_c0_g1	TRINITY_DN3869_c0_g1	TRINITY_DN54374_c0_g1
TRINITY_DN93184_c0_g1	TRINITY_DN54780_c0_g2	TRINITY_DN66949_c0_g1	TRINITY_DN299079_c0_g1					TRINITY_DN5554_c1_g1	TRINITY_DN453519_c0_g1	TRINITY_DN109757_c0_g1
TRINITY_DN11764_c5_g1	TRINITY_DN72157_c0_g1	TRINITY_DN496113_c0_g1	TRINITY_DN422763_c0_g1					TRINITY_DN149568_c0_g1	TRINITY_DN314472_c0_g1	TRINITY_DN22095_c0_g2
TRINITY_DN47751_c0_g1	TRINITY_DN300380_c0_g1	TRINITY_DN8848_c0_g1	TRINITY_DN325_c6_g1					TRINITY_DN3167_c12_g1	TRINITY_DN160160_c0_g1	TRINITY_DN6986_c1_g1
TRINITY_DN73702_c1_g1	TRINITY_DN59745_c0_g1	TRINITY_DN38582_c0_g1	TRINITY_DN22319_c0_g1					TRINITY_DN24653_c0_g1	TRINITY_DN255089_c0_g1	TRINITY_DN37907_c0_g1
TRINITY_DN378435_c0_g1	TRINITY_DN339055_c0_g1	TRINITY_DN412443_c0_g1	TRINITY_DN149727_c0_g1					TRINITY_DN1425_c0_g2	TRINITY_DN226511_c1_g1	TRINITY_DN345090_c0_g1
TRINITY_DN182594_c0_g1	TRINITY_DN12321_c0_g1	TRINITY_DN175429_c0_g1	TRINITY_DN6242_c1_g1					TRINITY_DN11672_c0_g1	TRINITY_DN6195_c1_g1	TRINITY_DN28757_c1_g1
TRINITY_DN3264_c1_g2	TRINITY_DN4942_c5_g1	TRINITY_DN575_c0_g1	TRINITY_DN85133_c0_g1					TRINITY_DN24566_c0_g1	TRINITY_DN386416_c0_g1	TRINITY_DN26837_c2_g1
TRINITY_DN40658_c0_g1	TRINITY_DN30576_c0_g1	TRINITY_DN12571_c0_g1	TRINITY_DN18745_c0_g1					TRINITY_DN2084_c2_g1	TRINITY_DN170910_c0_g1	TRINITY_DN1673_c0_g1
TRINITY_DN22063_c3_g1	TRINITY_DN41188_c0_g2	TRINITY_DN2834_c1_g1	TRINITY_DN15181_c1_g1					TRINITY_DN25687_c0_g1	TRINITY_DN254757_c0_g1	TRINITY_DN1673_c0_g3
TRINITY_DN2767_c0_g3	TRINITY_DN222081_c0_g1	TRINITY_DN9097_c0_g1	TRINITY_DN11199_c0_g3					TRINITY_DN26160_c0_g1	TRINITY_DN38275_c0_g1	TRINITY_DN14812_c0_g1
TRINITY_DN132106_c0_g1	TRINITY_DN102758_c1_g1	TRINITY_DN75039_c0_g1	TRINITY_DN22470_c0_g1					TRINITY_DN15933_c0_g1	TRINITY_DN55975_c0_g1	TRINITY_DN155949_c0_g1
TRINITY_DN33370_c0_g1	TRINITY_DN19834_c0_g1	TRINITY_DN148_c6_g2	TRINITY_DN7200_c0_g1					TRINITY_DN3796_c0_g1	TRINITY_DN277186_c0_g1	TRINITY_DN69670_c0_g2
TRINITY_DN83196_c0_g1	TRINITY_DN15722_c0_g1	TRINITY_DN2189_c1_g1	TRINITY_DN28207_c0_g1					TRINITY_DN169204_c0_g1	TRINITY_DN1367_c5_g1	TRINITY_DN6382_c0_g2
TRINITY_DN81930_c0_g1	TRINITY_DN85101_c0_g1	TRINITY_DN33278_c0_g1	TRINITY_DN746_c9_g1					TRINITY_DN819_c0_g2	TRINITY_DN11407_c1_g1	TRINITY_DN6460_c0_g1
TRINITY_DN123231_c0_g1	TRINITY_DN102424_c0_g1	TRINITY_DN6469_c0_g1	TRINITY_DN443628_c0_g1					TRINITY_DN1780_c0_g1	TRINITY_DN397772_c0_g1	TRINITY_DN2670_c0_g2
TRINITY_DN42033_c0_g2	TRINITY_DN192230_c0_g3	TRINITY_DN211276_c0_g1	TRINITY_DN11503_c0_g1					TRINITY_DN24108_c0_g1	TRINITY_DN377800_c0_g1	TRINITY_DN269881_c0_g1
TRINITY_DN44998_c0_g1	TRINITY_DN16128_c0_g1	TRINITY_DN436_c2_g1	TRINITY_DN1367_c0_g1					TRINITY_DN590_c0_g1	TRINITY_DN82405_c0_g1	TRINITY_DN988_c1_g1
TRINITY_DN16506_c1_g2	TRINITY_DN7085_c1_g2	TRINITY_DN6553_c1_g2	TRINITY_DN14992_c0_g1					TRINITY_DN220425_c1_g1	TRINITY_DN94366_c0_g1	TRINITY_DN18561_c0_g1
TRINITY_DN5018_c0_g2	TRINITY_DN107000_c0_g1	TRINITY_DN19304_c0_g1	TRINITY_DN2427_c1_g2					TRINITY_DN115582_c0_g1	TRINITY_DN121890_c2_g1	TRINITY_DN19755_c1_g1
TRINITY_DN28591_c0_g1	TRINITY_DN72898_c0_g1	TRINITY_DN15249_c0_g1	TRINITY_DN267290_c0_g1					TRINITY_DN9723_c0_g1	TRINITY_DN4005_c1_g1	TRINITY_DN200098_c0_g1
TRINITY_DN2326_c5_g1	TRINITY_DN82697_c0_g1	TRINITY_DN22299_c0_g1	TRINITY_DN24878_c0_g1					TRINITY_DN18413_c0_g1	TRINITY_DN12064_c1_g1	TRINITY_DN11741_c3_g1
TRINITY_DN132290_c0_g1	TRINITY_DN56110_c0_g1	TRINITY_DN7988_c0_g1	TRINITY_DN344990_c0_g1					TRINITY_DN85833_c0_g1	TRINITY_DN311707_c0_g1	TRINITY_DN38865_c0_g1
TRINITY_DN163184_c0_g1	TRINITY_DN39368_c0_g1	TRINITY_DN359465_c0_g1	TRINITY_DN202137_c0_g1					TRINITY_DN272882_c0_g1	TRINITY_DN330509_c0_g1	TRINITY_DN12974_c6_g1
TRINITY_DN5497_c1_g1	TRINITY_DN39509_c0_g1	TRINITY_DN382736_c0_g1	TRINITY_DN4741_c0_g2					TRINITY_DN4550_c19_g1	TRINITY_DN358138_c0_g1	TRINITY_DN109270_c0_g1
TRINITY_DN3983_c1_g1	TRINITY_DN90233_c0_g1	TRINITY_DN31792_c0_g1	TRINITY_DN2069_c0_g1					TRINITY_DN118725_c2_g1	TRINITY_DN57608_c0_g1	TRINITY_DN36527_c1_g1
TRINITY_DN117568_c0_g1	TRINITY_DN20181_c0_g1	TRINITY_DN33171_c0_g1	TRINITY_DN3749_c0_g1					TRINITY_DN24090_c0_g1	TRINITY_DN4761_c14_g2	TRINITY_DN35945_c1_g1
TRINITY_DN11980_c0_g1	TRINITY_DN124578_c0_g1	TRINITY_DN71953_c2_g1	TRINITY_DN44782_c0_g2					TRINITY_DN3380_c0_g1	TRINITY_DN115672_c2_g1	TRINITY_DN255_c0_g1
TRINITY_DN212161_c0_g2	TRINITY_DN415215_c0_g1	TRINITY_DN101561_c1_g1	TRINITY_DN206389_c0_g1					TRINITY_DN18131_c0_g1	TRINITY_DN211898_c0_g1	TRINITY_DN30575_c0_g1
TRINITY_DN26837_c0_g1	TRINITY_DN23951_c1_g1	TRINITY_DN124102_c0_g1	TRINITY_DN6266_c0_g1					TRINITY_DN12534_c0_g1	TRINITY_DN249675_c0_g1	TRINITY_DN102972_c1_g1
TRINITY_DN57826_c0_g1	TRINITY_DN237108_c0_g1	TRINITY_DN13170_c0_g1	TRINITY_DN544_c0_g1					TRINITY_DN8328_c0_g1	TRINITY_DN19740_c0_g1	TRINITY_DN85621_c0_g1
TRINITY_DN18351_c0_g1	TRINITY_DN24966_c0_g1	TRINITY_DN160235_c5_g1	TRINITY_DN17139_c0_g1					TRINITY_DN15075_c0_g1	TRINITY_DN41738_c2_g1	TRINITY_DN4000_c0_g1
TRINITY_DN7181_c1_g1	TRINITY_DN71175_c0_g1	TRINITY_DN32150_c0_g1	TRINITY_DN89808_c0_g1					TRINITY_DN216178_c0_g1	TRINITY_DN56533_c3_g1	TRINITY_DN102406_c0_g1
TRINITY_DN88331_c0_g1	TRINITY_DN53694_c0_g1	TRINITY_DN289858_c0_g1	TRINITY_DN3857_c1_g2					TRINITY_DN24051_c0_g2	TRINITY_DN55132_c1_g1	TRINITY_DN4313_c0_g1
TRINITY_DN90598_c0_g1	TRINITY_DN48522_c0_g2	TRINITY_DN271524_c0_g1	TRINITY_DN4581_c0_g1					TRINITY_DN24051_c0_g1	TRINITY_DN1638_c1_g2	TRINITY_DN31864_c1_g1
TRINITY_DN34158_c0_g4	TRINITY_DN254770_c0_g1	TRINITY_DN235601_c0_g2	TRINITY_DN78874_c0_g2					TRINITY_DN41637_c0_g1	TRINITY_DN182809_c0_g1	TRINITY_DN5110_c2_g1
TRINITY_DN229_c6_g2	TRINITY_DN127873_c0_g1	TRINITY_DN6308_c0_g1	TRINITY_DN34216_c0_g1					TRINITY_DN30582_c0_g3	TRINITY_DN417289_c0_g1	TRINITY_DN134053_c0_g1
TRINITY_DN26668_c0_g1	TRINITY_DN43159_c1_g2	TRINITY_DN256814_c0_g1	TRINITY_DN7678_c0_g2					TRINITY_DN98559_c0_g1	TRINITY_DN10338_c0_g1	TRINITY_DN81930_c0_g1
TRINITY_DN55704_c0_g1	TRINITY_DN140148_c0_g1	TRINITY_DN191761_c0_g1	TRINITY_DN14812_c1_g1					TRINITY_DN33171_c0_g1	TRINITY_DN340606_c0_g1	TRINITY_DN11764_c7_g1
TRINITY_DN70299_c2_g1	TRINITY_DN6_c39_g2	TRINITY_DN238442_c0_g1	TRINITY_DN7631_c0_g1					TRINITY_DN30793_c0_g1	TRINITY_DN156105_c0_g1	TRINITY_DN47160_c0_g2
TRINITY_DN239239_c1_g1	TRINITY_DN50665_c3_g1	TRINITY_DN93463_c0_g1	TRINITY_DN40268_c0_g1					TRINITY_DN13009_c0_g1	TRINITY_DN189024_c0_g1	TRINITY_DN9941_c5_g1
TRINITY_DN32746_c1_g1	TRINITY_DN22481_c0_g1	TRINITY_DN130722_c0_g1	TRINITY_DN21870_c1_g2					TRINITY_DN25946_c0_g1	TRINITY_DN41518_c0_g1	TRINITY_DN4492_c9_g1
TRINITY_DN29885_c0_g1	TRINITY_DN24051_c0_g2	TRINITY_DN2327_c2_g1	TRINITY_DN12534_c0_g1					TRINITY_DN410_c2_g2	TRINITY_DN326319_c0_g1	TRINITY_DN2536_c1_g1
TRINITY_DN211703_c0_g1	TRINITY_DN174338_c0_g1	TRINITY_DN8930_c0_g1	TRINITY_DN126800_c0_g1					TRINITY_DN452304_c0_g1	TRINITY_DN321689_c0_g1	TRINITY_DN417166_c0_g1
TRINITY_DN3550_c1_g2	TRINITY_DN18087_c1_g1	TRINITY_DN143467_c0_g1	TRINITY_DN42797_c0_g1					TRINITY_DN2977_c0_g1	TRINITY_DN60285_c0_g1	TRINITY_DN187629_c0_g1
TRINITY_DN6068_c0_g1	TRINITY_DN61638_c0_g1	TRINITY_DN29696_c1_g1	TRINITY_DN35468_c1_g1					TRINITY_DN332661_c0_g1	TRINITY_DN150417_c0_g1	TRINITY_DN17399_c0_g1
TRINITY_DN101609_c0_g1	TRINITY_DN72565_c0_g1	TRINITY_DN12914_c0_g1	TRINITY_DN25429_c0_g1					TRINITY_DN222904_c0_g1	TRINITY_DN68167_c2_g1	TRINITY_DN1662_c2_g1
TRINITY_DN105346_c0_g1	TRINITY_DN29975_c0_g1	TRINITY_DN67007_c0_g2	TRINITY_DN6283_c0_g1					TRINITY_DN5702_c0_g3	TRINITY_DN16661_c2_g3	TRINITY_DN20265_c0_g1
TRINITY_DN76142_c0_g1	TRINITY_DN76499_c0_g1	TRINITY_DN29236_c0_g1	TRINITY_DN11622_c0_g1					TRINITY_DN33814_c0_g1	TRINITY_DN51359_c0_g1	TRINITY_DN23330_c0_g1
TRINITY_DN84849_c0_g1	TRINITY_DN8654_c0_g1	TRINITY_DN23676_c0_g1	TRINITY_DN27256_c0_g1					TRINITY_DN350607_c0_g1	TRINITY_DN15484_c0_g1	TRINITY_DN56048_c0_g1
TRINITY_DN622_c7_g1	TRINITY_DN41050_c0_g1	TRINITY_DN225932_c0_g1	TRINITY_DN33378_c0_g2					TRINITY_DN6967_c0_g1	TRINITY_DN128136_c0_g1	TRINITY_DN3122_c6_g1
TRINITY_DN47974_c0_g1	TRINITY_DN15828_c1_g1	TRINITY_DN71733_c0_g1	TRINITY_DN482291_c0_g1					TRINITY_DN9962_c0_g1	TRINITY_DN26703_c0_g1	TRINITY_DN9395_c0_g1
TRINITY_DN1668_c0_g2	TRINITY_DN39357_c0_g1	TRINITY_DN388477_c0_g1	TRINITY_DN79768_c2_g1					TRINITY_DN118725_c0_g1	TRINITY_DN72193_c0_g1	TRINITY_DN39407_c0_g1
TRINITY_DN11878_c0_g1	TRINITY_DN25168_c0_g1	TRINITY_DN487863_c0_g1	TRINITY_DN2069_c1_g1					TRINITY_DN59795_c0_g1	TRINITY_DN403954_c0_g1	TRINITY_DN265342_c3_g1
TRINITY_DN246098_c0_g1	TRINITY_DN5432_c5_g2	TRINITY_DN216567_c0_g1	TRINITY_DN16102_c0_g1					TRINITY_DN3241_c0_g1	TRINITY_DN11759_c15_g1	TRINITY_DN23362_c0_g2
TRINITY_DN22537_c0_g1	TRINITY_DN109573_c0_g1	TRINITY_DN86654_c0_g1	TRINITY_DN81498_c0_g1					TRINITY_DN87308_c0_g1	TRINITY_DN102758_c1_g1	TRINITY_DN178986_c0_g1
TRINITY_DN45274_c0_g1	TRINITY_DN21023_c0_g1	TRINITY_DN461621_c0_g1	TRINITY_DN92330_c1_g2					TRINITY_DN22470_c0_g1	TRINITY_DN105394_c0_g1	TRINITY_DN29175_c2_g1
TRINITY_DN66373_c0_g1	TRINITY_DN12009_c1_g1	TRINITY_DN30779_c0_g1	TRINITY_DN169204_c1_g1					TRINITY_DN35654_c0_g1	TRINITY_DN15187_c1_g1	TRINITY_DN4344_c0_g1
TRINITY_DN49525_c0_g1	TRINITY_DN11130_c0_g1	TRINITY_DN235608_c0_g1	TRINITY_DN357683_c0_g1					TRINITY_DN29336_c0_g1	TRINITY_DN377687_c0_g1	TRINITY_DN54480_c0_g2
TRINITY_DN106999_c0_g1	TRINITY_DN110849_c3_g1	TRINITY_DN107365_c0_g1	TRINITY_DN19980_c0_g1					TRINITY_DN47089_c0_g2	TRINITY_DN13374_c0_g1	TRINITY_DN43562_c0_g1
TRINITY_DN118725_c1_g1	TRINITY_DN165677_c0_g1	TRINITY_DN21362_c0_g1	TRINITY_DN22926_c0_g1					TRINITY_DN20309_c0_g1	TRINITY_DN15722_c0_g1	TRINITY_DN5731_c0_g1
TRINITY_DN6057_c1_g2	TRINITY_DN20952_c0_g1	TRINITY_DN2713_c0_g1	TRINITY_DN25999_c0_g1					TRINITY_DN110443_c0_g1	TRINITY_DN180582_c0_g1	TRINITY_DN1864_c0_g2
TRINITY_DN26190_c1_g1	TRINITY_DN23415_c0_g1	TRINITY_DN15367_c0_g2	TRINITY_DN133558_c0_g1					TRINITY_DN14043_c0_g1	TRINITY_DN32627_c1_g1	TRINITY_DN57700_c0_g1
TRINITY_DN98852_c0_g1	TRINITY_DN512_c0_g1	TRINITY_DN35323_c0_g2	TRINITY_DN73121_c0_g1					TRINITY_DN26481_c1_g1	TRINITY_DN373753_c0_g1	TRINITY_DN57572_c0_g1
TRINITY_DN102972_c0_g1	TRINITY_DN1589_c0_g2	TRINITY_DN248256_c0_g1	TRINITY_DN1324_c1_g1					TRINITY_DN5257_c0_g1	TRINITY_DN6600_c1_g1	TRINITY_DN6675_c0_g2
TRINITY_DN66268_c0_g1	TRINITY_DN154546_c0_g1	TRINITY_DN248256_c0_g2	TRINITY_DN383355_c0_g1					TRINITY_DN21523_c0_g1	TRINITY_DN348558_c0_g1	TRINITY_DN24076_c0_g3
TRINITY_DN25504_c0_g1	TRINITY_DN21208_c0_g1	TRINITY_DN298466_c0_g1	TRINITY_DN20309_c0_g1					TRINITY_DN819_c4_g1	TRINITY_DN73899_c0_g1	TRINITY_DN47944_c0_g3
TRINITY_DN119744_c5_g1	TRINITY_DN33384_c0_g1	TRINITY_DN18650_c2_g1	TRINITY_DN224_c1_g1					TRINITY_DN73340_c0_g1	TRINITY_DN5900_c0_g3	TRINITY_DN12991_c0_g2
TRINITY_DN278543_c0_g1	TRINITY_DN269961_c0_g1	TRINITY_DN98037_c1_g2	TRINITY_DN11741_c1_g2					TRINITY_DN311496_c0_g1	TRINITY_DN430659_c0_g1	TRINITY_DN6850_c0_g1
TRINITY_DN29524_c0_g1	TRINITY_DN40940_c0_g1	TRINITY_DN737_c0_g1	TRINITY_DN11895_c0_g1					TRINITY_DN6366_c1_g1	TRINITY_DN232_c6_g1	TRINITY_DN51397_c0_g4
TRINITY_DN37068_c0_g1	TRINITY_DN15205_c0_g1	TRINITY_DN2248_c2_g1	TRINITY_DN5577_c0_g1					TRINITY_DN42021_c0_g3	TRINITY_DN81279_c0_g1	TRINITY_DN14029_c0_g1
TRINITY_DN331_c3_g2	TRINITY_DN21171_c0_g1	TRINITY_DN26906_c0_g1	TRINITY_DN132207_c0_g1					TRINITY_DN170753_c0_g2	TRINITY_DN65917_c0_g1	TRINITY_DN13912_c0_g1
TRINITY_DN398585_c0_g1	TRINITY_DN0_c2_g2	TRINITY_DN14103_c0_g1	TRINITY_DN14015_c0_g1					TRINITY_DN93649_c0_g1	TRINITY_DN70489_c0_g1	TRINITY_DN119130_c2_g1
TRINITY_DN6111_c3_g1	TRINITY_DN171660_c0_g1	TRINITY_DN58266_c2_g1	TRINITY_DN26481_c0_g2					TRINITY_DN317_c0_g1	TRINITY_DN223934_c0_g1	TRINITY_DN879_c2_g2
TRINITY_DN4492_c24_g1	TRINITY_DN22666_c0_g1	TRINITY_DN49850_c1_g1	TRINITY_DN299692_c0_g1					TRINITY_DN5033_c0_g1	TRINITY_DN65632_c0_g1	TRINITY_DN18293_c0_g1
TRINITY_DN4492_c36_g2	TRINITY_DN114746_c0_g1	TRINITY_DN43_c12_g1	TRINITY_DN879_c2_g1					TRINITY_DN63152_c0_g1	TRINITY_DN160202_c1_g1
TRINITY_DN153420_c1_g1	TRINITY_DN41424_c0_g1	TRINITY_DN37884_c0_g3						TRINITY_DN27364_c0_g2	TRINITY_DN150206_c0_g1
TRINITY_DN98739_c1_g1	TRINITY_DN97442_c0_g1	TRINITY_DN52365_c0_g1						TRINITY_DN34408_c0_g1	TRINITY_DN477594_c0_g1
TRINITY_DN13311_c1_g1	TRINITY_DN7038_c0_g1	TRINITY_DN144629_c1_g1						TRINITY_DN10855_c0_g1	TRINITY_DN7811_c0_g1
TRINITY_DN636_c17_g1	TRINITY_DN21571_c0_g3	TRINITY_DN58377_c3_g1						TRINITY_DN28819_c0_g1	TRINITY_DN278950_c0_g1
TRINITY_DN6451_c1_g2	TRINITY_DN440415_c0_g1	TRINITY_DN151635_c0_g1						TRINITY_DN2839_c1_g2	TRINITY_DN123044_c0_g1
TRINITY_DN16830_c0_g1	TRINITY_DN26267_c0_g1	TRINITY_DN155573_c0_g2						TRINITY_DN2068_c0_g1	TRINITY_DN31225_c0_g1
TRINITY_DN1111_c2_g1	TRINITY_DN205075_c0_g1	TRINITY_DN3101_c1_g1						TRINITY_DN156170_c0_g1	TRINITY_DN10270_c0_g1
TRINITY_DN8315_c0_g1	TRINITY_DN5902_c0_g2	TRINITY_DN26112_c0_g1						TRINITY_DN5437_c1_g2	TRINITY_DN8643_c0_g1
TRINITY_DN19437_c0_g1	TRINITY_DN64605_c0_g1	TRINITY_DN481355_c0_g1						TRINITY_DN23085_c0_g1	TRINITY_DN91706_c0_g1
TRINITY_DN16251_c0_g1	TRINITY_DN27577_c0_g2	TRINITY_DN22241_c0_g1						TRINITY_DN28_c0_g1	TRINITY_DN168688_c0_g1
TRINITY_DN168322_c0_g1	TRINITY_DN170424_c0_g1	TRINITY_DN14504_c1_g1						TRINITY_DN31183_c0_g1	TRINITY_DN67005_c0_g1
TRINITY_DN157_c0_g1	TRINITY_DN23690_c1_g1	TRINITY_DN19687_c0_g1						TRINITY_DN21938_c0_g1	TRINITY_DN86735_c0_g1
TRINITY_DN190755_c0_g2	TRINITY_DN304079_c0_g1	TRINITY_DN72835_c0_g1						TRINITY_DN10387_c2_g1	TRINITY_DN354187_c0_g1
TRINITY_DN266946_c0_g1	TRINITY_DN146914_c0_g1	TRINITY_DN422854_c0_g1						TRINITY_DN12472_c0_g2	TRINITY_DN1988_c1_g1
TRINITY_DN7735_c0_g1	TRINITY_DN4599_c1_g1	TRINITY_DN337953_c0_g1						TRINITY_DN94142_c0_g1	TRINITY_DN3754_c7_g1
TRINITY_DN36655_c0_g1	TRINITY_DN112303_c0_g1	TRINITY_DN18587_c1_g1						TRINITY_DN153322_c1_g1	TRINITY_DN198722_c0_g1
TRINITY_DN7_c4_g1	TRINITY_DN139019_c0_g1	TRINITY_DN69584_c1_g2						TRINITY_DN62028_c1_g1	TRINITY_DN131317_c0_g1
TRINITY_DN9000_c0_g1	TRINITY_DN93072_c0_g3	TRINITY_DN49371_c0_g1						TRINITY_DN75902_c0_g1	TRINITY_DN62368_c0_g1
TRINITY_DN143354_c0_g1	TRINITY_DN234712_c0_g1	TRINITY_DN3458_c0_g1						TRINITY_DN50772_c0_g1	TRINITY_DN66534_c0_g2
TRINITY_DN29570_c0_g1	TRINITY_DN23309_c1_g3	TRINITY_DN194769_c0_g1						TRINITY_DN31993_c1_g1	TRINITY_DN174636_c0_g1
TRINITY_DN66085_c0_g1	TRINITY_DN183030_c0_g1	TRINITY_DN76002_c0_g1						TRINITY_DN47427_c0_g2	TRINITY_DN69275_c0_g1
TRINITY_DN1285_c4_g1	TRINITY_DN34408_c0_g1	TRINITY_DN14764_c0_g1						TRINITY_DN8157_c0_g1	TRINITY_DN73836_c0_g1
TRINITY_DN27256_c18_g1	TRINITY_DN31848_c0_g1	TRINITY_DN190455_c1_g1						TRINITY_DN17037_c0_g1	TRINITY_DN293747_c0_g1
TRINITY_DN6323_c4_g1	TRINITY_DN110480_c0_g1	TRINITY_DN367163_c0_g1						TRINITY_DN15559_c0_g1	TRINITY_DN202623_c0_g1
TRINITY_DN18413_c0_g1	TRINITY_DN60640_c0_g1	TRINITY_DN36344_c0_g1						TRINITY_DN49528_c0_g1	TRINITY_DN8138_c1_g1
TRINITY_DN6_c0_g2	TRINITY_DN2068_c0_g1	TRINITY_DN36212_c0_g2						TRINITY_DN66085_c0_g1	TRINITY_DN87582_c0_g2
TRINITY_DN78951_c0_g1	TRINITY_DN147665_c0_g1	TRINITY_DN90199_c0_g1						TRINITY_DN90756_c0_g1	TRINITY_DN98_c1_g1
TRINITY_DN4854_c0_g1	TRINITY_DN195697_c0_g1	TRINITY_DN181973_c0_g2						TRINITY_DN38481_c0_g1	TRINITY_DN166285_c0_g1
TRINITY_DN3572_c0_g2	TRINITY_DN22116_c0_g2	TRINITY_DN65245_c0_g1						TRINITY_DN24728_c0_g1	TRINITY_DN311441_c0_g1
TRINITY_DN44_c136_g1	TRINITY_DN47690_c0_g1	TRINITY_DN1273_c0_g1						TRINITY_DN29034_c0_g1	TRINITY_DN58101_c1_g1
TRINITY_DN146581_c0_g1	TRINITY_DN5544_c0_g1	TRINITY_DN296054_c0_g1						TRINITY_DN9930_c1_g2	TRINITY_DN8654_c0_g1
TRINITY_DN53560_c0_g1	TRINITY_DN83688_c0_g1	TRINITY_DN125555_c0_g1						TRINITY_DN7726_c6_g1	TRINITY_DN233397_c0_g1
TRINITY_DN41067_c2_g1	TRINITY_DN20681_c1_g2	TRINITY_DN14289_c6_g1						TRINITY_DN7960_c0_g1	TRINITY_DN7699_c0_g1
TRINITY_DN48038_c0_g1	TRINITY_DN5879_c0_g1	TRINITY_DN31836_c0_g1						TRINITY_DN761_c4_g1	TRINITY_DN480232_c0_g1
TRINITY_DN29605_c0_g1	TRINITY_DN180664_c0_g1	TRINITY_DN9633_c0_g1						TRINITY_DN29627_c1_g2	TRINITY_DN25168_c0_g1
TRINITY_DN2427_c2_g2	TRINITY_DN21535_c1_g2	TRINITY_DN271105_c0_g1						TRINITY_DN14015_c0_g2	TRINITY_DN76181_c0_g1
TRINITY_DN155333_c2_g1	TRINITY_DN234243_c0_g1	TRINITY_DN360343_c0_g1						TRINITY_DN32582_c0_g1	TRINITY_DN40953_c0_g1
TRINITY_DN149331_c0_g1	TRINITY_DN83353_c0_g1	TRINITY_DN390598_c0_g1						TRINITY_DN22714_c0_g1	TRINITY_DN110849_c3_g1
TRINITY_DN38330_c0_g1	TRINITY_DN346099_c0_g1	TRINITY_DN128168_c0_g2						TRINITY_DN17680_c0_g1	TRINITY_DN150467_c0_g1
TRINITY_DN256050_c0_g1	TRINITY_DN40442_c0_g1	TRINITY_DN363034_c0_g1						TRINITY_DN58490_c0_g1	TRINITY_DN85151_c0_g1
TRINITY_DN49835_c0_g1	TRINITY_DN879_c0_g1	TRINITY_DN345891_c0_g1						TRINITY_DN6574_c0_g1	TRINITY_DN139682_c0_g1
TRINITY_DN11610_c0_g1	TRINITY_DN879_c0_g2	TRINITY_DN57972_c0_g1						TRINITY_DN51537_c0_g1	TRINITY_DN512_c0_g1
TRINITY_DN69160_c0_g1	TRINITY_DN110783_c1_g3	TRINITY_DN67203_c0_g1						TRINITY_DN127920_c0_g2	TRINITY_DN1589_c0_g2
TRINITY_DN55590_c0_g1	TRINITY_DN16577_c0_g1	TRINITY_DN401587_c0_g1						TRINITY_DN71309_c0_g1	TRINITY_DN278329_c0_g1
TRINITY_DN6081_c2_g1	TRINITY_DN40672_c0_g1	TRINITY_DN13441_c0_g1						TRINITY_DN7_c0_g2	TRINITY_DN201213_c0_g1
TRINITY_DN6081_c2_g2	TRINITY_DN130877_c0_g1	TRINITY_DN62114_c1_g1						TRINITY_DN7_c0_g1	TRINITY_DN4897_c0_g2
TRINITY_DN181822_c0_g1	TRINITY_DN2069_c2_g1	TRINITY_DN116179_c0_g1						TRINITY_DN47716_c0_g1	TRINITY_DN19867_c0_g2
TRINITY_DN22198_c0_g1	TRINITY_DN2069_c2_g2	TRINITY_DN87820_c0_g1						TRINITY_DN80857_c0_g1	TRINITY_DN343431_c0_g1
TRINITY_DN25040_c0_g1	TRINITY_DN49568_c2_g1	TRINITY_DN62238_c0_g4						TRINITY_DN325_c3_g1	TRINITY_DN374222_c0_g1
TRINITY_DN17693_c0_g1	TRINITY_DN10679_c0_g1	TRINITY_DN4902_c7_g1						TRINITY_DN117216_c1_g2	TRINITY_DN89506_c0_g1
TRINITY_DN11830_c0_g1	TRINITY_DN39973_c0_g1	TRINITY_DN453883_c0_g1						TRINITY_DN6060_c1_g1	TRINITY_DN15205_c0_g1
TRINITY_DN34547_c1_g1	TRINITY_DN113270_c0_g1	TRINITY_DN3969_c0_g2						TRINITY_DN399477_c0_g1	TRINITY_DN168400_c0_g1
TRINITY_DN170753_c0_g3	TRINITY_DN18191_c0_g1	TRINITY_DN16244_c0_g1						TRINITY_DN12255_c0_g1	TRINITY_DN35376_c0_g1
TRINITY_DN21836_c1_g1	TRINITY_DN26012_c0_g1	TRINITY_DN62953_c1_g1						TRINITY_DN954_c0_g2	TRINITY_DN21171_c0_g2
TRINITY_DN85875_c0_g1	TRINITY_DN11606_c0_g1	TRINITY_DN10713_c0_g1						TRINITY_DN26102_c0_g1	TRINITY_DN21171_c0_g1
TRINITY_DN58490_c1_g1	TRINITY_DN761_c4_g1	TRINITY_DN24689_c0_g1						TRINITY_DN269943_c0_g1	TRINITY_DN372504_c0_g1
TRINITY_DN18510_c0_g2	TRINITY_DN223670_c0_g1	TRINITY_DN460178_c0_g1						TRINITY_DN2209_c0_g3	TRINITY_DN448678_c0_g1
TRINITY_DN303411_c0_g1	TRINITY_DN29410_c0_g1	TRINITY_DN1724_c0_g1						TRINITY_DN16977_c4_g1	TRINITY_DN56139_c0_g1
TRINITY_DN439308_c0_g1	TRINITY_DN50046_c0_g1	TRINITY_DN203791_c0_g1						TRINITY_DN44494_c0_g1	TRINITY_DN429630_c0_g1
TRINITY_DN204710_c0_g1	TRINITY_DN156512_c0_g1	TRINITY_DN2742_c1_g1						TRINITY_DN26026_c0_g1	TRINITY_DN75793_c2_g1
TRINITY_DN2839_c1_g2	TRINITY_DN21695_c2_g1	TRINITY_DN155561_c0_g1						TRINITY_DN43524_c0_g1	TRINITY_DN409497_c0_g1
TRINITY_DN179822_c0_g1	TRINITY_DN45909_c0_g2	TRINITY_DN220797_c0_g2						TRINITY_DN28560_c0_g1	TRINITY_DN232410_c0_g1
TRINITY_DN2427_c0_g1	TRINITY_DN28919_c0_g1	TRINITY_DN11443_c1_g2						TRINITY_DN1385_c1_g1	TRINITY_DN10231_c0_g1
TRINITY_DN13991_c0_g1	TRINITY_DN8928_c3_g1	TRINITY_DN5638_c0_g2						TRINITY_DN6057_c2_g1	TRINITY_DN352162_c0_g1
TRINITY_DN3500_c0_g1	TRINITY_DN105718_c1_g1	TRINITY_DN46206_c0_g1						TRINITY_DN14574_c0_g2	TRINITY_DN334707_c0_g1
TRINITY_DN12621_c0_g1	TRINITY_DN60618_c0_g1	TRINITY_DN77633_c0_g1						TRINITY_DN62931_c0_g1	TRINITY_DN12740_c0_g2
TRINITY_DN25447_c0_g1	TRINITY_DN13440_c0_g1	TRINITY_DN220975_c0_g1						TRINITY_DN10461_c0_g1	TRINITY_DN302252_c0_g1
TRINITY_DN410_c2_g2	TRINITY_DN46964_c0_g1	TRINITY_DN351220_c0_g1						TRINITY_DN206389_c0_g1	TRINITY_DN154650_c0_g1
TRINITY_DN405000_c0_g1	TRINITY_DN17405_c0_g1	TRINITY_DN1964_c8_g1						TRINITY_DN10461_c0_g2	TRINITY_DN143232_c0_g1
TRINITY_DN4013_c13_g1	TRINITY_DN136609_c0_g1	TRINITY_DN81238_c0_g1						TRINITY_DN4521_c0_g1	TRINITY_DN64605_c0_g1
TRINITY_DN1638_c43_g1	TRINITY_DN56646_c2_g1	TRINITY_DN202229_c0_g1						TRINITY_DN9706_c1_g1	TRINITY_DN85364_c0_g1
TRINITY_DN24511_c0_g1	TRINITY_DN124023_c0_g1	TRINITY_DN186272_c0_g2						TRINITY_DN103160_c0_g2	TRINITY_DN266488_c0_g1
TRINITY_DN75863_c0_g2	TRINITY_DN131986_c0_g1	TRINITY_DN28247_c0_g2						TRINITY_DN16619_c0_g1	TRINITY_DN134145_c0_g1
TRINITY_DN220322_c0_g1	TRINITY_DN17165_c0_g1	TRINITY_DN134722_c0_g1						TRINITY_DN13915_c2_g3	TRINITY_DN182584_c1_g1
TRINITY_DN67595_c0_g1	TRINITY_DN52672_c0_g1	TRINITY_DN483830_c0_g1						TRINITY_DN9466_c0_g2	TRINITY_DN404764_c0_g1
TRINITY_DN15181_c0_g1	TRINITY_DN343267_c0_g1	TRINITY_DN36117_c0_g1						TRINITY_DN9466_c0_g3	TRINITY_DN4599_c1_g1
TRINITY_DN7807_c0_g1	TRINITY_DN374015_c0_g1	TRINITY_DN29041_c0_g1						TRINITY_DN182356_c0_g1	TRINITY_DN385619_c0_g1
TRINITY_DN13594_c0_g5	TRINITY_DN221960_c0_g1	TRINITY_DN21773_c1_g1						TRINITY_DN25689_c0_g2	TRINITY_DN73278_c3_g1
TRINITY_DN147758_c0_g1	TRINITY_DN71348_c0_g1	TRINITY_DN8409_c1_g1						TRINITY_DN51935_c0_g2	TRINITY_DN320134_c0_g1
TRINITY_DN18100_c0_g1	TRINITY_DN342_c0_g1	TRINITY_DN252484_c0_g1						TRINITY_DN17901_c1_g1	TRINITY_DN94525_c0_g1
TRINITY_DN251710_c0_g2	TRINITY_DN195277_c0_g1	TRINITY_DN202574_c0_g1						TRINITY_DN3742_c0_g1	TRINITY_DN39696_c0_g1
TRINITY_DN9941_c5_g1	TRINITY_DN42630_c0_g1	TRINITY_DN18117_c0_g1						TRINITY_DN4061_c0_g2	TRINITY_DN834_c5_g1
TRINITY_DN2952_c1_g1	TRINITY_DN9455_c0_g2	TRINITY_DN1143_c1_g1						TRINITY_DN3936_c0_g1	TRINITY_DN125883_c0_g2
TRINITY_DN23111_c0_g1	TRINITY_DN254_c0_g1	TRINITY_DN103042_c0_g1						TRINITY_DN5_c0_g1	TRINITY_DN489392_c0_g1
TRINITY_DN118725_c0_g1	TRINITY_DN287257_c0_g1	TRINITY_DN39087_c0_g1						TRINITY_DN5397_c0_g2	TRINITY_DN33235_c0_g1
TRINITY_DN124719_c0_g1	TRINITY_DN76948_c0_g1	TRINITY_DN488896_c0_g1						TRINITY_DN6658_c1_g1	TRINITY_DN34216_c0_g1
TRINITY_DN36444_c0_g1	TRINITY_DN1638_c10_g1	TRINITY_DN13201_c0_g1						TRINITY_DN356431_c0_g1	TRINITY_DN33799_c0_g1
TRINITY_DN388790_c0_g1	TRINITY_DN9262_c5_g1	TRINITY_DN9109_c0_g1						TRINITY_DN32627_c0_g1	TRINITY_DN108348_c0_g1
TRINITY_DN176962_c0_g1	TRINITY_DN35224_c0_g1	TRINITY_DN18969_c0_g1						TRINITY_DN33088_c0_g1	TRINITY_DN80286_c0_g1
TRINITY_DN39244_c0_g1	TRINITY_DN10094_c0_g1	TRINITY_DN10095_c3_g1						TRINITY_DN4492_c69_g3	TRINITY_DN20028_c0_g1
TRINITY_DN13683_c0_g1	TRINITY_DN9505_c11_g1	TRINITY_DN263309_c0_g1						TRINITY_DN5810_c0_g1	TRINITY_DN46_c1_g1
TRINITY_DN6_c2_g2	TRINITY_DN105239_c0_g1	TRINITY_DN64532_c0_g1						TRINITY_DN435451_c0_g1	TRINITY_DN50368_c0_g1
TRINITY_DN6356_c0_g3	TRINITY_DN115422_c2_g5	TRINITY_DN12804_c0_g1						TRINITY_DN6150_c0_g1	TRINITY_DN110253_c0_g2
TRINITY_DN7811_c0_g1	TRINITY_DN9466_c0_g3	TRINITY_DN62934_c0_g1						TRINITY_DN14675_c0_g1	TRINITY_DN338132_c0_g1
TRINITY_DN21929_c1_g1	TRINITY_DN39389_c0_g1	TRINITY_DN63299_c0_g1						TRINITY_DN6081_c2_g2	TRINITY_DN417222_c0_g1
TRINITY_DN143671_c0_g1	TRINITY_DN16340_c0_g1	TRINITY_DN573_c1_g1						TRINITY_DN82_c13_g1	TRINITY_DN36535_c0_g1
TRINITY_DN110261_c0_g1	TRINITY_DN109128_c0_g1	TRINITY_DN84504_c3_g1						TRINITY_DN10987_c0_g1	TRINITY_DN59439_c0_g1
TRINITY_DN144302_c0_g1	TRINITY_DN151282_c0_g1	TRINITY_DN7475_c19_g1						TRINITY_DN4411_c0_g1	TRINITY_DN12700_c2_g1
TRINITY_DN15075_c0_g1	TRINITY_DN12865_c0_g1	TRINITY_DN7190_c1_g2						TRINITY_DN6238_c0_g1	TRINITY_DN120166_c4_g1
TRINITY_DN5938_c0_g1	TRINITY_DN93764_c0_g1	TRINITY_DN200428_c0_g1						TRINITY_DN1111_c2_g1	TRINITY_DN215738_c0_g1
TRINITY_DN12089_c0_g1	TRINITY_DN53236_c0_g1	TRINITY_DN5082_c0_g1						TRINITY_DN12972_c0_g1	TRINITY_DN83866_c0_g2
TRINITY_DN4914_c13_g4	TRINITY_DN5464_c0_g1	TRINITY_DN1657_c0_g2						TRINITY_DN370713_c0_g1	TRINITY_DN77223_c1_g1
TRINITY_DN39903_c0_g1	TRINITY_DN624_c0_g2	TRINITY_DN160832_c0_g1						TRINITY_DN68189_c1_g1	TRINITY_DN234243_c0_g1
TRINITY_DN337388_c0_g1	TRINITY_DN36389_c0_g1	TRINITY_DN49025_c0_g1						TRINITY_DN9835_c0_g2	TRINITY_DN88974_c0_g1
TRINITY_DN24816_c2_g1	TRINITY_DN111137_c0_g1	TRINITY_DN15687_c0_g1						TRINITY_DN47524_c0_g1	TRINITY_DN157868_c0_g1
TRINITY_DN59734_c1_g1	TRINITY_DN226625_c1_g1	TRINITY_DN4559_c0_g1						TRINITY_DN1638_c2_g1	TRINITY_DN389239_c0_g1
TRINITY_DN934_c0_g2	TRINITY_DN111415_c0_g1	TRINITY_DN8497_c0_g1						TRINITY_DN14812_c1_g1	TRINITY_DN233559_c0_g1
TRINITY_DN1673_c4_g2	TRINITY_DN441361_c0_g1	TRINITY_DN78459_c0_g1						TRINITY_DN14705_c0_g1	TRINITY_DN11963_c0_g1
TRINITY_DN83908_c0_g1	TRINITY_DN118725_c3_g1	TRINITY_DN160104_c0_g1						TRINITY_DN438490_c0_g1	TRINITY_DN133018_c0_g1
TRINITY_DN115486_c2_g1	TRINITY_DN32712_c0_g1	TRINITY_DN109205_c0_g2						TRINITY_DN11458_c0_g1	TRINITY_DN1273_c9_g1
TRINITY_DN3813_c0_g1	TRINITY_DN98447_c0_g1	TRINITY_DN31215_c0_g1						TRINITY_DN7287_c0_g3	TRINITY_DN367595_c0_g1
TRINITY_DN36300_c0_g1	TRINITY_DN32599_c0_g2	TRINITY_DN301211_c0_g1						TRINITY_DN376848_c36_g1	TRINITY_DN17615_c1_g2
TRINITY_DN40240_c0_g1	TRINITY_DN69374_c0_g1	TRINITY_DN405_c1_g1						TRINITY_DN274755_c0_g1	TRINITY_DN79768_c0_g1
TRINITY_DN24722_c0_g1	TRINITY_DN2978_c2_g1	TRINITY_DN298992_c0_g1						TRINITY_DN169204_c1_g1	TRINITY_DN414158_c0_g1
TRINITY_DN125170_c0_g1	TRINITY_DN17990_c1_g1	TRINITY_DN156536_c0_g1						TRINITY_DN116817_c0_g1	TRINITY_DN44650_c1_g2
TRINITY_DN301_c2_g1	TRINITY_DN337356_c0_g1	TRINITY_DN33953_c0_g1						TRINITY_DN660_c3_g2	TRINITY_DN40672_c0_g1
TRINITY_DN6595_c10_g1	TRINITY_DN115738_c0_g1	TRINITY_DN5437_c0_g2						TRINITY_DN32764_c0_g1	TRINITY_DN461673_c0_g1
TRINITY_DN6_c39_g1	TRINITY_DN25907_c7_g1	TRINITY_DN16504_c0_g1						TRINITY_DN6533_c2_g1	TRINITY_DN196893_c0_g1
TRINITY_DN13290_c0_g1	TRINITY_DN22701_c0_g1	TRINITY_DN14263_c0_g1						TRINITY_DN8190_c0_g1	TRINITY_DN213250_c0_g1
TRINITY_DN27486_c0_g1	TRINITY_DN25827_c0_g1	TRINITY_DN65942_c1_g1						TRINITY_DN91861_c0_g1	TRINITY_DN114443_c0_g1
TRINITY_DN201395_c0_g1	TRINITY_DN92256_c0_g1	TRINITY_DN239050_c0_g1						TRINITY_DN33696_c0_g1	TRINITY_DN56771_c0_g1
TRINITY_DN72058_c0_g1	TRINITY_DN2319_c0_g2	TRINITY_DN143031_c0_g1						TRINITY_DN67123_c0_g2	TRINITY_DN81264_c0_g1
TRINITY_DN2865_c3_g1	TRINITY_DN98012_c0_g1	TRINITY_DN146980_c0_g1						TRINITY_DN37673_c0_g1	TRINITY_DN16472_c0_g2
TRINITY_DN43524_c0_g1	TRINITY_DN42305_c0_g2	TRINITY_DN3435_c0_g2						TRINITY_DN23299_c0_g2	TRINITY_DN132135_c0_g1
TRINITY_DN80377_c0_g5	TRINITY_DN74102_c1_g1	TRINITY_DN49394_c0_g1						TRINITY_DN1709_c0_g1	TRINITY_DN187222_c0_g1
TRINITY_DN80377_c0_g1	TRINITY_DN432926_c0_g1	TRINITY_DN23009_c1_g1						TRINITY_DN26481_c0_g2	TRINITY_DN11606_c0_g1
TRINITY_DN45532_c0_g1	TRINITY_DN421584_c0_g1	TRINITY_DN380550_c0_g1						TRINITY_DN41067_c0_g1	TRINITY_DN22119_c0_g1
TRINITY_DN69346_c0_g1	TRINITY_DN52326_c0_g2	TRINITY_DN4578_c1_g2						TRINITY_DN90219_c0_g1	TRINITY_DN418679_c0_g1
TRINITY_DN52650_c0_g1	TRINITY_DN52326_c0_g1	TRINITY_DN160406_c0_g1						TRINITY_DN8440_c0_g1	TRINITY_DN34951_c0_g1
TRINITY_DN834_c8_g1	TRINITY_DN210962_c0_g1	TRINITY_DN399867_c0_g1						TRINITY_DN25368_c1_g1	TRINITY_DN36213_c0_g1
TRINITY_DN9363_c0_g1	TRINITY_DN34221_c0_g1	TRINITY_DN478480_c0_g1						TRINITY_DN11464_c0_g1	TRINITY_DN40281_c1_g1
TRINITY_DN44_c81_g1	TRINITY_DN290397_c0_g1	TRINITY_DN1629_c0_g1						TRINITY_DN6266_c0_g1	TRINITY_DN50046_c0_g1
TRINITY_DN5395_c0_g1	TRINITY_DN14870_c0_g1	TRINITY_DN20007_c0_g2						TRINITY_DN43091_c0_g1	TRINITY_DN22637_c0_g2
TRINITY_DN5381_c1_g1	TRINITY_DN60751_c0_g1	TRINITY_DN251_c1_g1						TRINITY_DN83219_c0_g1	TRINITY_DN36067_c0_g1
TRINITY_DN2570_c0_g1	TRINITY_DN173416_c0_g1	TRINITY_DN69136_c0_g1						TRINITY_DN59546_c0_g1	TRINITY_DN8928_c3_g1
TRINITY_DN4566_c0_g1	TRINITY_DN43038_c3_g1	TRINITY_DN133086_c0_g1						TRINITY_DN11741_c1_g2	TRINITY_DN280529_c0_g1
TRINITY_DN2435_c4_g2	TRINITY_DN75961_c0_g1	TRINITY_DN59585_c0_g1						TRINITY_DN39043_c0_g1	TRINITY_DN109178_c0_g1
TRINITY_DN6_c9_g1	TRINITY_DN66102_c0_g1	TRINITY_DN737_c1_g2						TRINITY_DN35681_c0_g1	TRINITY_DN15310_c2_g1
TRINITY_DN51066_c0_g1	TRINITY_DN76367_c0_g1	TRINITY_DN169081_c0_g1						TRINITY_DN165487_c0_g1	TRINITY_DN13440_c0_g1
TRINITY_DN746_c1_g1	TRINITY_DN1680_c1_g1	TRINITY_DN696_c2_g1						TRINITY_DN1511_c0_g1	TRINITY_DN111785_c0_g4
TRINITY_DN1507_c3_g1	TRINITY_DN43486_c1_g2	TRINITY_DN1286_c2_g1						TRINITY_DN17550_c0_g1	TRINITY_DN102714_c0_g2
TRINITY_DN699_c12_g1	TRINITY_DN367256_c0_g1	TRINITY_DN421190_c0_g1						TRINITY_DN9907_c6_g1	TRINITY_DN341305_c0_g1
TRINITY_DN35188_c0_g1	TRINITY_DN4641_c0_g1	TRINITY_DN187115_c0_g1						TRINITY_DN4372_c2_g1	TRINITY_DN18617_c0_g1
TRINITY_DN11649_c0_g4	TRINITY_DN122088_c0_g1	TRINITY_DN25244_c0_g2						TRINITY_DN17083_c0_g1	TRINITY_DN390490_c0_g1
TRINITY_DN31173_c0_g1	TRINITY_DN245908_c0_g1	TRINITY_DN12517_c0_g1						TRINITY_DN128_c5_g1	TRINITY_DN328689_c0_g1
TRINITY_DN7_c0_g1	TRINITY_DN219959_c2_g1	TRINITY_DN119597_c1_g3						TRINITY_DN33157_c0_g1	TRINITY_DN2036_c16_g1
TRINITY_DN47826_c0_g1	TRINITY_DN65362_c0_g1	TRINITY_DN22500_c4_g1						TRINITY_DN161058_c0_g1	TRINITY_DN418306_c0_g1
TRINITY_DN47160_c1_g1	TRINITY_DN67889_c2_g1	TRINITY_DN111681_c1_g1						TRINITY_DN105346_c0_g1	TRINITY_DN107975_c0_g1
TRINITY_DN36178_c0_g1	TRINITY_DN18871_c0_g1	TRINITY_DN366910_c0_g1						TRINITY_DN5802_c0_g1	TRINITY_DN211915_c0_g1
TRINITY_DN38795_c0_g1	TRINITY_DN29061_c0_g1	TRINITY_DN60081_c1_g1						TRINITY_DN18317_c2_g1	TRINITY_DN170616_c0_g1
TRINITY_DN699_c0_g2	TRINITY_DN410_c3_g2	TRINITY_DN342448_c0_g1						TRINITY_DN51260_c0_g1	TRINITY_DN91451_c0_g1
TRINITY_DN38795_c0_g2	TRINITY_DN33572_c0_g1	TRINITY_DN51557_c0_g1						TRINITY_DN121184_c1_g1	TRINITY_DN323956_c0_g1
TRINITY_DN175957_c0_g1	TRINITY_DN43091_c0_g1	TRINITY_DN13828_c1_g1						TRINITY_DN94422_c1_g1	TRINITY_DN406098_c0_g1
TRINITY_DN19378_c0_g1	TRINITY_DN10917_c0_g1	TRINITY_DN49850_c0_g1						TRINITY_DN85236_c0_g1	TRINITY_DN6536_c0_g2
TRINITY_DN9260_c1_g1	TRINITY_DN1780_c3_g1	TRINITY_DN156214_c0_g1						TRINITY_DN93_c32_g1	TRINITY_DN250812_c0_g1
TRINITY_DN13327_c1_g1	TRINITY_DN26511_c0_g1	TRINITY_DN30159_c0_g2						TRINITY_DN21940_c0_g1	TRINITY_DN87291_c0_g1
TRINITY_DN224_c7_g1	TRINITY_DN3003_c0_g1	TRINITY_DN432055_c0_g1						TRINITY_DN151769_c1_g1	TRINITY_DN27401_c0_g1
TRINITY_DN2435_c2_g1	TRINITY_DN122218_c0_g1	TRINITY_DN72572_c0_g1						TRINITY_DN70852_c0_g1	TRINITY_DN53755_c0_g1
TRINITY_DN205210_c0_g1	TRINITY_DN97328_c0_g1	TRINITY_DN11711_c0_g1						TRINITY_DN42349_c0_g3	TRINITY_DN186433_c0_g1
TRINITY_DN14813_c0_g1	TRINITY_DN1638_c15_g2	TRINITY_DN416969_c0_g1						TRINITY_DN20461_c5_g1	TRINITY_DN249237_c0_g1
TRINITY_DN8327_c0_g2	TRINITY_DN200791_c0_g1	TRINITY_DN73700_c0_g1						TRINITY_DN21263_c1_g3	TRINITY_DN150059_c0_g1
TRINITY_DN4559_c2_g1	TRINITY_DN31204_c0_g1	TRINITY_DN17477_c0_g1						TRINITY_DN9902_c9_g1	TRINITY_DN65756_c0_g3
TRINITY_DN4246_c0_g1	TRINITY_DN35792_c0_g1	TRINITY_DN1507_c7_g1						TRINITY_DN132461_c0_g1	TRINITY_DN19926_c0_g1
TRINITY_DN85833_c0_g1	TRINITY_DN55667_c0_g1	TRINITY_DN14737_c0_g1						TRINITY_DN2084_c0_g3	TRINITY_DN59615_c0_g1
TRINITY_DN1673_c46_g1	TRINITY_DN512_c2_g1	TRINITY_DN14414_c0_g1						TRINITY_DN2084_c0_g1	TRINITY_DN80408_c1_g1
TRINITY_DN5437_c1_g1	TRINITY_DN83231_c0_g1	TRINITY_DN48658_c0_g1						TRINITY_DN258695_c0_g1	TRINITY_DN191138_c0_g1
TRINITY_DN82_c70_g1	TRINITY_DN153602_c0_g2	TRINITY_DN184009_c2_g1						TRINITY_DN28033_c0_g2	TRINITY_DN76335_c0_g1
TRINITY_DN5437_c1_g2	TRINITY_DN16877_c0_g1	TRINITY_DN32478_c0_g1						TRINITY_DN6034_c2_g1	TRINITY_DN954_c2_g1
TRINITY_DN234512_c0_g1	TRINITY_DN30568_c0_g1	TRINITY_DN83856_c1_g2						TRINITY_DN388963_c0_g1	TRINITY_DN21230_c0_g1
TRINITY_DN57826_c1_g1	TRINITY_DN12137_c0_g1	TRINITY_DN208544_c0_g1						TRINITY_DN15489_c4_g1	TRINITY_DN71348_c0_g1
TRINITY_DN53628_c0_g1	TRINITY_DN16648_c0_g1	TRINITY_DN904_c1_g1						TRINITY_DN70139_c0_g1	TRINITY_DN37377_c0_g1
TRINITY_DN435_c9_g2	TRINITY_DN2101_c1_g1	TRINITY_DN16254_c0_g1						TRINITY_DN74583_c2_g1	TRINITY_DN177873_c0_g1
TRINITY_DN43793_c0_g1	TRINITY_DN110025_c1_g1	TRINITY_DN370493_c0_g1						TRINITY_DN14725_c0_g1	TRINITY_DN301209_c0_g1
TRINITY_DN29282_c0_g1	TRINITY_DN11435_c0_g1	TRINITY_DN97257_c0_g1						TRINITY_DN23353_c1_g1	TRINITY_DN59987_c0_g1
TRINITY_DN50531_c0_g1	TRINITY_DN13312_c1_g1	TRINITY_DN11289_c0_g1						TRINITY_DN148951_c0_g1	TRINITY_DN348082_c0_g1
TRINITY_DN33241_c0_g1	TRINITY_DN21399_c0_g1	TRINITY_DN24_c33_g1						TRINITY_DN26249_c1_g3	TRINITY_DN12665_c2_g1
TRINITY_DN24051_c0_g1	TRINITY_DN41391_c0_g1	TRINITY_DN477599_c0_g1						TRINITY_DN2326_c5_g1	TRINITY_DN303288_c0_g1
TRINITY_DN8166_c0_g1	TRINITY_DN69558_c0_g1	TRINITY_DN10950_c0_g1						TRINITY_DN60146_c0_g1	TRINITY_DN42630_c0_g1
TRINITY_DN77623_c0_g1	TRINITY_DN7718_c0_g1	TRINITY_DN153120_c0_g1						TRINITY_DN51760_c0_g1	TRINITY_DN68041_c7_g1
TRINITY_DN138392_c0_g1	TRINITY_DN6630_c0_g2	TRINITY_DN302923_c0_g1						TRINITY_DN331_c3_g2	TRINITY_DN254_c0_g1
TRINITY_DN136647_c0_g1	TRINITY_DN35674_c0_g1	TRINITY_DN4289_c0_g1						TRINITY_DN36675_c2_g1	TRINITY_DN13739_c0_g2
TRINITY_DN23066_c0_g1	TRINITY_DN2403_c2_g2	TRINITY_DN109270_c1_g1						TRINITY_DN7711_c0_g2	TRINITY_DN8219_c0_g1
TRINITY_DN2122_c0_g2	TRINITY_DN2403_c2_g1	TRINITY_DN8940_c1_g1						TRINITY_DN14127_c1_g1	TRINITY_DN92903_c0_g1
TRINITY_DN30133_c0_g1	TRINITY_DN177612_c0_g1	TRINITY_DN117_c0_g1						TRINITY_DN869_c2_g1	TRINITY_DN27157_c1_g1
TRINITY_DN5108_c1_g1	TRINITY_DN39_c6_g1	TRINITY_DN2165_c1_g1						TRINITY_DN139969_c0_g1	TRINITY_DN153207_c0_g1
TRINITY_DN115662_c0_g1	TRINITY_DN29890_c0_g1	TRINITY_DN1086_c30_g1						TRINITY_DN398585_c0_g1	TRINITY_DN39697_c0_g1
TRINITY_DN14296_c0_g1	TRINITY_DN493895_c0_g1	TRINITY_DN7362_c0_g1						TRINITY_DN101605_c0_g1	TRINITY_DN52456_c0_g1
TRINITY_DN3857_c18_g1	TRINITY_DN163795_c0_g2	TRINITY_DN23493_c0_g1						TRINITY_DN98739_c1_g1	TRINITY_DN80082_c0_g2
TRINITY_DN14666_c0_g1	TRINITY_DN55352_c0_g1	TRINITY_DN170852_c0_g1						TRINITY_DN103782_c0_g1	TRINITY_DN231739_c0_g1
TRINITY_DN44571_c0_g2	TRINITY_DN431824_c0_g1	TRINITY_DN126679_c0_g1						TRINITY_DN134266_c0_g1	TRINITY_DN213969_c0_g1
TRINITY_DN282497_c0_g1	TRINITY_DN160073_c0_g1	TRINITY_DN16398_c0_g1						TRINITY_DN15170_c0_g2	TRINITY_DN52445_c0_g1
TRINITY_DN16231_c0_g1	TRINITY_DN128657_c0_g1	TRINITY_DN70_c0_g2						TRINITY_DN25504_c0_g1	TRINITY_DN47196_c0_g1
TRINITY_DN335357_c0_g1	TRINITY_DN27156_c0_g2	TRINITY_DN3729_c1_g1						TRINITY_DN116212_c0_g1	TRINITY_DN300586_c0_g1
TRINITY_DN101609_c1_g1	TRINITY_DN12456_c0_g2	TRINITY_DN392533_c0_g1						TRINITY_DN105553_c0_g3	TRINITY_DN69934_c0_g1
TRINITY_DN21342_c1_g1	TRINITY_DN42283_c0_g1	TRINITY_DN128786_c0_g1						TRINITY_DN393560_c0_g1	TRINITY_DN16886_c0_g2
TRINITY_DN2977_c0_g1	TRINITY_DN229283_c0_g2	TRINITY_DN248615_c0_g1						TRINITY_DN93469_c0_g1	TRINITY_DN73102_c0_g2
TRINITY_DN10329_c1_g2	TRINITY_DN109431_c0_g1	TRINITY_DN278442_c0_g1						TRINITY_DN49332_c0_g1	TRINITY_DN166714_c0_g1
TRINITY_DN879_c13_g1	TRINITY_DN33293_c0_g2	TRINITY_DN19382_c0_g1						TRINITY_DN15783_c0_g1	TRINITY_DN249794_c0_g1
TRINITY_DN22471_c0_g2	TRINITY_DN173105_c0_g1	TRINITY_DN139767_c0_g1						TRINITY_DN3123_c0_g1	TRINITY_DN39389_c0_g1
TRINITY_DN22471_c0_g1	TRINITY_DN1818_c0_g1	TRINITY_DN20037_c0_g1						TRINITY_DN106999_c0_g1	TRINITY_DN91657_c0_g1
TRINITY_DN459395_c0_g1	TRINITY_DN8631_c2_g1	TRINITY_DN391995_c0_g1						TRINITY_DN237147_c0_g1	TRINITY_DN449698_c0_g1
TRINITY_DN25566_c0_g1	TRINITY_DN389574_c0_g1	TRINITY_DN109644_c3_g1						TRINITY_DN38035_c0_g1	TRINITY_DN171255_c0_g1
TRINITY_DN121636_c1_g1	TRINITY_DN141348_c1_g1	TRINITY_DN91654_c0_g1						TRINITY_DN46416_c1_g1	TRINITY_DN122699_c0_g1
TRINITY_DN1511_c0_g1	TRINITY_DN154640_c1_g1	TRINITY_DN5536_c1_g1						TRINITY_DN6675_c0_g1	TRINITY_DN33666_c0_g1
TRINITY_DN251547_c2_g1	TRINITY_DN55368_c0_g1	TRINITY_DN251189_c0_g1						TRINITY_DN69707_c1_g3	TRINITY_DN265170_c0_g1
TRINITY_DN121636_c1_g2	TRINITY_DN6096_c3_g3	TRINITY_DN74422_c0_g1						TRINITY_DN8082_c0_g1	TRINITY_DN5464_c0_g1
TRINITY_DN62953_c0_g1	TRINITY_DN79148_c0_g1	TRINITY_DN73776_c1_g1						TRINITY_DN75497_c2_g3	TRINITY_DN41640_c0_g1
TRINITY_DN62953_c0_g2	TRINITY_DN171242_c0_g1	TRINITY_DN208335_c0_g2						TRINITY_DN377969_c0_g1	TRINITY_DN624_c0_g2
TRINITY_DN11443_c2_g1	TRINITY_DN54332_c0_g1	TRINITY_DN114922_c0_g1						TRINITY_DN8928_c6_g1	TRINITY_DN199182_c0_g1
TRINITY_DN9791_c0_g1	TRINITY_DN29387_c0_g1	TRINITY_DN24427_c0_g1						TRINITY_DN33106_c1_g1	TRINITY_DN15217_c0_g1
TRINITY_DN125405_c1_g1	TRINITY_DN112758_c0_g2	TRINITY_DN52816_c0_g1						TRINITY_DN33370_c0_g1	TRINITY_DN4410_c1_g1
TRINITY_DN13773_c0_g1	TRINITY_DN55913_c0_g1	TRINITY_DN20101_c1_g2						TRINITY_DN515_c0_g2	TRINITY_DN348032_c0_g1
TRINITY_DN45196_c0_g1	TRINITY_DN22490_c0_g1	TRINITY_DN167825_c0_g1						TRINITY_DN1321_c3_g1	TRINITY_DN14992_c0_g1
TRINITY_DN26160_c0_g1	TRINITY_DN157925_c0_g1	TRINITY_DN46283_c0_g1						TRINITY_DN137576_c0_g1	TRINITY_DN226625_c1_g1
TRINITY_DN55862_c0_g1	TRINITY_DN162543_c0_g1	TRINITY_DN276057_c0_g1						TRINITY_DN154460_c0_g1	TRINITY_DN11_c8_g1
TRINITY_DN50281_c1_g1	TRINITY_DN97435_c0_g1	TRINITY_DN175250_c0_g1						TRINITY_DN2767_c0_g3	TRINITY_DN298100_c0_g1
TRINITY_DN24836_c0_g1	TRINITY_DN1367_c3_g5	TRINITY_DN397975_c0_g1						TRINITY_DN39244_c1_g4	TRINITY_DN195791_c0_g1
TRINITY_DN6533_c2_g1	TRINITY_DN65457_c0_g1	TRINITY_DN92720_c0_g1						TRINITY_DN57826_c0_g1	TRINITY_DN76401_c0_g1
TRINITY_DN23817_c0_g1	TRINITY_DN37318_c0_g1	TRINITY_DN22868_c0_g1						TRINITY_DN114066_c1_g1	TRINITY_DN140633_c0_g1
TRINITY_DN59251_c0_g1	TRINITY_DN22746_c2_g1	TRINITY_DN6317_c0_g1						TRINITY_DN13311_c1_g1	TRINITY_DN168525_c0_g1
TRINITY_DN11187_c0_g1	TRINITY_DN80246_c1_g1	TRINITY_DN12036_c0_g1						TRINITY_DN98_c0_g1	TRINITY_DN17407_c0_g1
TRINITY_DN528_c0_g1	TRINITY_DN3985_c0_g1	TRINITY_DN119961_c0_g1						TRINITY_DN1529_c2_g1	TRINITY_DN182427_c0_g1
TRINITY_DN35519_c0_g2	TRINITY_DN53634_c0_g2	TRINITY_DN207545_c2_g1						TRINITY_DN424_c0_g1	TRINITY_DN171655_c0_g1
TRINITY_DN31793_c0_g1	TRINITY_DN281704_c0_g1	TRINITY_DN31992_c0_g1							TRINITY_DN313939_c0_g1
TRINITY_DN42063_c0_g2	TRINITY_DN100130_c2_g1	TRINITY_DN11263_c0_g1							TRINITY_DN30927_c0_g2
TRINITY_DN22152_c0_g1	TRINITY_DN8394_c0_g3	TRINITY_DN115339_c0_g1							TRINITY_DN83877_c1_g1
TRINITY_DN11836_c0_g1	TRINITY_DN48158_c0_g1	TRINITY_DN10427_c0_g3							TRINITY_DN50830_c2_g1
TRINITY_DN40949_c0_g2	TRINITY_DN116808_c0_g1	TRINITY_DN10427_c0_g2							TRINITY_DN16888_c0_g1
TRINITY_DN18877_c0_g1	TRINITY_DN214868_c0_g1	TRINITY_DN10427_c0_g1							TRINITY_DN11199_c0_g1
TRINITY_DN25_c0_g1	TRINITY_DN33126_c0_g1	TRINITY_DN388677_c0_g1							TRINITY_DN296543_c0_g1
TRINITY_DN1797_c2_g2	TRINITY_DN71898_c0_g1	TRINITY_DN139846_c1_g1							TRINITY_DN22791_c0_g1
TRINITY_DN4890_c0_g2	TRINITY_DN30650_c0_g1	TRINITY_DN1626_c6_g1							TRINITY_DN24760_c1_g2
TRINITY_DN45845_c0_g1	TRINITY_DN2913_c0_g1	TRINITY_DN91089_c0_g1							TRINITY_DN108440_c0_g1
TRINITY_DN88259_c0_g1	TRINITY_DN152435_c0_g1	TRINITY_DN420875_c0_g1							TRINITY_DN229_c6_g2
TRINITY_DN189102_c1_g1	TRINITY_DN204123_c0_g1	TRINITY_DN4362_c0_g1							TRINITY_DN17698_c0_g1
TRINITY_DN4732_c0_g2	TRINITY_DN21538_c0_g1	TRINITY_DN2414_c4_g1							TRINITY_DN128960_c0_g1
TRINITY_DN69206_c0_g1	TRINITY_DN2629_c5_g1	TRINITY_DN10966_c0_g1							TRINITY_DN50528_c0_g2
TRINITY_DN5593_c1_g1	TRINITY_DN1902_c2_g2	TRINITY_DN127552_c2_g2							TRINITY_DN73246_c0_g1
TRINITY_DN37153_c0_g2	TRINITY_DN114275_c0_g1	TRINITY_DN1838_c0_g1							TRINITY_DN177830_c0_g1
TRINITY_DN15193_c1_g2	TRINITY_DN5476_c0_g1	TRINITY_DN43635_c1_g1							TRINITY_DN365375_c0_g1
TRINITY_DN20832_c0_g1	TRINITY_DN71874_c0_g1	TRINITY_DN59755_c0_g1							TRINITY_DN107530_c0_g1
TRINITY_DN83302_c0_g1	TRINITY_DN68473_c0_g1	TRINITY_DN271892_c0_g1							TRINITY_DN31710_c0_g1
TRINITY_DN1673_c16_g1	TRINITY_DN58432_c0_g1	TRINITY_DN40093_c1_g1							TRINITY_DN3169_c0_g5
TRINITY_DN7571_c4_g1	TRINITY_DN361249_c0_g1	TRINITY_DN490191_c0_g1							TRINITY_DN92256_c0_g1
TRINITY_DN71248_c0_g1	TRINITY_DN84926_c0_g1	TRINITY_DN1311_c0_g1							TRINITY_DN32034_c0_g1
TRINITY_DN819_c12_g1	TRINITY_DN7802_c0_g2	TRINITY_DN81496_c0_g1							TRINITY_DN96620_c0_g1
TRINITY_DN38556_c1_g2	TRINITY_DN398180_c0_g1	TRINITY_DN198115_c0_g1							TRINITY_DN2319_c0_g2
TRINITY_DN7254_c1_g1	TRINITY_DN7295_c0_g2	TRINITY_DN22295_c0_g1							TRINITY_DN43571_c0_g1
TRINITY_DN26610_c0_g1	TRINITY_DN143173_c0_g1	TRINITY_DN1376_c5_g1							TRINITY_DN71801_c0_g1
TRINITY_DN2082_c0_g1	TRINITY_DN16081_c0_g1	TRINITY_DN28203_c0_g1							TRINITY_DN55590_c1_g1
TRINITY_DN63508_c0_g1	TRINITY_DN201808_c0_g1	TRINITY_DN7928_c0_g1							TRINITY_DN29828_c0_g2
TRINITY_DN68189_c1_g1	TRINITY_DN4892_c1_g1	TRINITY_DN18806_c0_g1							TRINITY_DN42790_c2_g1
TRINITY_DN13423_c2_g1	TRINITY_DN85594_c0_g1	TRINITY_DN51768_c0_g1							TRINITY_DN42305_c0_g2
TRINITY_DN11278_c0_g1	TRINITY_DN309487_c0_g1	TRINITY_DN29491_c0_g1							TRINITY_DN245119_c0_g1
TRINITY_DN143784_c0_g1	TRINITY_DN60579_c0_g1	TRINITY_DN986_c1_g1							TRINITY_DN74102_c1_g1
TRINITY_DN1638_c36_g1	TRINITY_DN55262_c0_g1	TRINITY_DN128025_c0_g1							TRINITY_DN403355_c0_g1
TRINITY_DN1980_c0_g1	TRINITY_DN38880_c0_g1	TRINITY_DN719_c1_g1							TRINITY_DN52326_c0_g1
TRINITY_DN11741_c2_g1	TRINITY_DN30651_c0_g2	TRINITY_DN126953_c0_g1							TRINITY_DN426875_c0_g1
TRINITY_DN62028_c1_g1	TRINITY_DN133967_c0_g1	TRINITY_DN251_c0_g1							TRINITY_DN40762_c1_g1
TRINITY_DN15480_c0_g1	TRINITY_DN131602_c0_g1	TRINITY_DN251_c0_g3							TRINITY_DN50669_c0_g1
TRINITY_DN14687_c0_g3	TRINITY_DN135292_c0_g2	TRINITY_DN251_c0_g4							TRINITY_DN59088_c0_g1
TRINITY_DN29175_c2_g1	TRINITY_DN84423_c5_g1	TRINITY_DN251_c0_g6							TRINITY_DN23427_c0_g1
TRINITY_DN13191_c0_g1	TRINITY_DN64355_c0_g1	TRINITY_DN13785_c0_g1							TRINITY_DN95289_c0_g1
TRINITY_DN94395_c0_g1	TRINITY_DN3572_c2_g1	TRINITY_DN15229_c0_g2							TRINITY_DN24052_c0_g1
TRINITY_DN22567_c0_g1	TRINITY_DN53743_c0_g1	TRINITY_DN2427_c4_g2							TRINITY_DN70266_c0_g1
TRINITY_DN10324_c1_g1	TRINITY_DN64394_c1_g1	TRINITY_DN36065_c0_g1							TRINITY_DN290397_c0_g1
TRINITY_DN24967_c0_g1	TRINITY_DN136045_c0_g1	TRINITY_DN47691_c0_g1							TRINITY_DN33679_c0_g1
TRINITY_DN87915_c0_g1	TRINITY_DN42156_c2_g1	TRINITY_DN5520_c1_g1							TRINITY_DN43789_c0_g2
TRINITY_DN246961_c0_g1	TRINITY_DN53600_c0_g1	TRINITY_DN53116_c0_g1							TRINITY_DN20513_c1_g1
TRINITY_DN102972_c1_g1	TRINITY_DN28287_c0_g1	TRINITY_DN3022_c2_g2							TRINITY_DN56906_c1_g1
TRINITY_DN1811_c1_g1	TRINITY_DN7832_c1_g3	TRINITY_DN17556_c0_g1							TRINITY_DN46412_c2_g1
TRINITY_DN41595_c0_g1	TRINITY_DN22063_c5_g1	TRINITY_DN386488_c0_g1							TRINITY_DN305918_c0_g1
TRINITY_DN168527_c0_g1	TRINITY_DN16620_c1_g1	TRINITY_DN27602_c0_g1							TRINITY_DN237755_c0_g1
TRINITY_DN107661_c0_g1	TRINITY_DN39792_c0_g1	TRINITY_DN12054_c0_g1							TRINITY_DN76367_c0_g1
TRINITY_DN46387_c0_g1	TRINITY_DN315900_c0_g1	TRINITY_DN4664_c21_g1							TRINITY_DN87748_c0_g1
TRINITY_DN18283_c0_g2	TRINITY_DN85577_c0_g1	TRINITY_DN25175_c0_g1							TRINITY_DN224969_c0_g1
TRINITY_DN12365_c1_g1	TRINITY_DN66920_c3_g1	TRINITY_DN1884_c12_g1							TRINITY_DN267290_c0_g1
TRINITY_DN196365_c0_g1	TRINITY_DN135730_c3_g1	TRINITY_DN9186_c1_g1							TRINITY_DN26168_c0_g1
TRINITY_DN28379_c0_g1	TRINITY_DN30501_c0_g1	TRINITY_DN341227_c0_g1							TRINITY_DN38757_c0_g1
TRINITY_DN23137_c1_g1	TRINITY_DN37948_c0_g1	TRINITY_DN76523_c1_g1							TRINITY_DN23638_c0_g1
TRINITY_DN95254_c0_g1	TRINITY_DN88031_c0_g2	TRINITY_DN257282_c3_g1							TRINITY_DN162257_c0_g1
TRINITY_DN2952_c2_g1	TRINITY_DN32909_c0_g1	TRINITY_DN1831_c0_g1							TRINITY_DN147973_c0_g1
TRINITY_DN8519_c0_g1	TRINITY_DN88716_c0_g1	TRINITY_DN14925_c1_g1							TRINITY_DN76321_c0_g1
TRINITY_DN162596_c0_g1	TRINITY_DN8410_c0_g1	TRINITY_DN124760_c0_g1							TRINITY_DN125496_c0_g1
TRINITY_DN25106_c0_g2	TRINITY_DN50655_c0_g1	TRINITY_DN488376_c0_g1							TRINITY_DN40685_c0_g1
TRINITY_DN11455_c1_g1	TRINITY_DN20102_c0_g1	TRINITY_DN19359_c0_g1							TRINITY_DN259415_c0_g1
TRINITY_DN18500_c1_g1	TRINITY_DN41726_c0_g1	TRINITY_DN517_c1_g1							TRINITY_DN270074_c0_g1
TRINITY_DN10368_c0_g1	TRINITY_DN18606_c1_g2	TRINITY_DN88069_c1_g3							TRINITY_DN1066_c0_g2
TRINITY_DN61249_c0_g1	TRINITY_DN111855_c0_g1	TRINITY_DN167176_c0_g1							TRINITY_DN43163_c2_g1
TRINITY_DN32454_c0_g1	TRINITY_DN53572_c0_g1	TRINITY_DN11570_c1_g1							TRINITY_DN295053_c0_g1
TRINITY_DN182934_c0_g1	TRINITY_DN7254_c1_g2	TRINITY_DN3835_c0_g2							TRINITY_DN29061_c0_g1
TRINITY_DN290602_c0_g1	TRINITY_DN18746_c2_g1	TRINITY_DN38153_c0_g1							TRINITY_DN143354_c1_g1
TRINITY_DN20642_c0_g1	TRINITY_DN464163_c0_g1	TRINITY_DN22473_c0_g1							TRINITY_DN97754_c0_g1
TRINITY_DN84423_c1_g1	TRINITY_DN260891_c2_g1	TRINITY_DN24994_c0_g1							TRINITY_DN13178_c0_g1
TRINITY_DN402602_c0_g1	TRINITY_DN52046_c1_g1	TRINITY_DN3723_c0_g1							TRINITY_DN13178_c0_g2
TRINITY_DN39649_c0_g1	TRINITY_DN110071_c0_g2	TRINITY_DN276870_c0_g1							TRINITY_DN366635_c0_g1
TRINITY_DN1065_c0_g2	TRINITY_DN94812_c0_g1	TRINITY_DN16333_c0_g2							TRINITY_DN33950_c0_g1
TRINITY_DN28496_c1_g3	TRINITY_DN5074_c30_g1	TRINITY_DN6323_c28_g1							TRINITY_DN39419_c0_g1
TRINITY_DN37943_c4_g1	TRINITY_DN182676_c0_g1	TRINITY_DN9217_c0_g1							TRINITY_DN117875_c0_g1
TRINITY_DN53056_c0_g1	TRINITY_DN52584_c0_g1	TRINITY_DN202229_c2_g2							TRINITY_DN41895_c0_g1
TRINITY_DN4056_c1_g1	TRINITY_DN463088_c0_g1	TRINITY_DN299878_c0_g1							TRINITY_DN56399_c0_g1
TRINITY_DN73240_c0_g1	TRINITY_DN6008_c0_g3	TRINITY_DN23757_c0_g1							TRINITY_DN39456_c0_g1
TRINITY_DN42349_c0_g2	TRINITY_DN19587_c0_g1	TRINITY_DN23861_c0_g1							TRINITY_DN38913_c0_g2
TRINITY_DN235456_c0_g2	TRINITY_DN420647_c0_g1	TRINITY_DN307_c0_g1							TRINITY_DN135467_c0_g1
TRINITY_DN377864_c0_g1	TRINITY_DN5381_c0_g1	TRINITY_DN41276_c0_g1							TRINITY_DN51918_c0_g2
TRINITY_DN177717_c1_g1	TRINITY_DN86609_c0_g1	TRINITY_DN56677_c0_g1							TRINITY_DN38268_c0_g3
TRINITY_DN11464_c0_g1	TRINITY_DN28496_c0_g1	TRINITY_DN163_c16_g1							TRINITY_DN60497_c0_g1
TRINITY_DN4983_c0_g2	TRINITY_DN3262_c3_g1	TRINITY_DN351323_c0_g1							TRINITY_DN124475_c0_g1
TRINITY_DN107039_c0_g1	TRINITY_DN55392_c0_g1	TRINITY_DN223170_c2_g1							TRINITY_DN241531_c0_g1
TRINITY_DN18372_c0_g2	TRINITY_DN132720_c0_g1	TRINITY_DN28636_c0_g1							TRINITY_DN96092_c0_g1
TRINITY_DN33088_c0_g1	TRINITY_DN405998_c0_g1	TRINITY_DN14322_c0_g1							TRINITY_DN1638_c15_g3
TRINITY_DN2084_c0_g2	TRINITY_DN12951_c2_g1	TRINITY_DN5_c0_g5							TRINITY_DN168518_c1_g1
TRINITY_DN30699_c2_g1	TRINITY_DN250272_c0_g2	TRINITY_DN5_c0_g3							TRINITY_DN7888_c1_g1
TRINITY_DN39538_c0_g1	TRINITY_DN235736_c0_g1	TRINITY_DN5_c0_g1							TRINITY_DN368153_c0_g1
TRINITY_DN45608_c0_g1	TRINITY_DN6180_c0_g1	TRINITY_DN22353_c1_g2							TRINITY_DN322754_c0_g1
TRINITY_DN10980_c1_g1	TRINITY_DN152615_c0_g1	TRINITY_DN1375_c0_g1							TRINITY_DN42207_c0_g1
TRINITY_DN17901_c1_g1	TRINITY_DN137751_c0_g1	TRINITY_DN16655_c0_g1							TRINITY_DN460098_c0_g1
TRINITY_DN819_c2_g1	TRINITY_DN90170_c0_g2	TRINITY_DN9516_c1_g2							TRINITY_DN512_c2_g1
TRINITY_DN4433_c0_g1	TRINITY_DN172578_c1_g1	TRINITY_DN316064_c0_g1							TRINITY_DN315351_c0_g1
TRINITY_DN15332_c1_g1	TRINITY_DN46379_c0_g1	TRINITY_DN157458_c0_g1							TRINITY_DN457262_c0_g1
TRINITY_DN3742_c0_g1	TRINITY_DN127_c5_g1	TRINITY_DN34017_c0_g1							TRINITY_DN170964_c0_g1
TRINITY_DN1976_c1_g1	TRINITY_DN120753_c0_g1	TRINITY_DN112665_c1_g1							TRINITY_DN92400_c0_g1
TRINITY_DN56044_c3_g1	TRINITY_DN25_c2_g1	TRINITY_DN233037_c0_g2							TRINITY_DN30183_c0_g1
TRINITY_DN12231_c0_g1	TRINITY_DN5506_c3_g1	TRINITY_DN36774_c0_g2							TRINITY_DN66962_c1_g1
TRINITY_DN59978_c0_g1	TRINITY_DN10716_c0_g1	TRINITY_DN15866_c1_g1							TRINITY_DN185578_c0_g1
TRINITY_DN119782_c0_g1	TRINITY_DN33373_c0_g2	TRINITY_DN15866_c1_g3							TRINITY_DN389955_c0_g1
TRINITY_DN24123_c1_g1	TRINITY_DN181640_c2_g1	TRINITY_DN424614_c0_g1							TRINITY_DN109013_c0_g1
TRINITY_DN16690_c0_g2	TRINITY_DN35691_c0_g1	TRINITY_DN9043_c1_g2							TRINITY_DN184961_c0_g1
TRINITY_DN90686_c0_g4	TRINITY_DN94597_c0_g1	TRINITY_DN9043_c1_g1							TRINITY_DN45043_c3_g1
TRINITY_DN8026_c1_g2	TRINITY_DN110_c4_g1	TRINITY_DN89228_c3_g2							TRINITY_DN43124_c0_g1
TRINITY_DN36475_c0_g1	TRINITY_DN45358_c0_g1	TRINITY_DN51846_c0_g1							TRINITY_DN110025_c1_g1
TRINITY_DN118725_c2_g1	TRINITY_DN56732_c0_g1	TRINITY_DN24913_c0_g1							TRINITY_DN20938_c0_g1
TRINITY_DN159031_c0_g1	TRINITY_DN65615_c0_g1	TRINITY_DN112160_c0_g1							TRINITY_DN275875_c0_g1
TRINITY_DN16690_c0_g1	TRINITY_DN255548_c0_g1	TRINITY_DN64567_c0_g1							TRINITY_DN83375_c0_g1
TRINITY_DN103120_c0_g2	TRINITY_DN6656_c0_g1	TRINITY_DN5160_c18_g1							TRINITY_DN232579_c3_g3
TRINITY_DN126784_c0_g1	TRINITY_DN32096_c0_g1	TRINITY_DN10807_c1_g2							TRINITY_DN182643_c0_g1
TRINITY_DN9941_c2_g1	TRINITY_DN20209_c0_g2	TRINITY_DN61798_c0_g1							TRINITY_DN58561_c0_g1
TRINITY_DN5033_c0_g1	TRINITY_DN485732_c0_g1	TRINITY_DN222555_c3_g1							TRINITY_DN134331_c0_g1
TRINITY_DN37025_c0_g1	TRINITY_DN48520_c0_g1	TRINITY_DN11499_c0_g1							TRINITY_DN86851_c2_g1
TRINITY_DN449811_c0_g1	TRINITY_DN1116_c24_g1	TRINITY_DN34585_c4_g1							TRINITY_DN492455_c0_g1
TRINITY_DN23299_c1_g1	TRINITY_DN273663_c0_g1	TRINITY_DN10741_c0_g1							TRINITY_DN276118_c0_g1
TRINITY_DN2575_c3_g1	TRINITY_DN59197_c0_g1	TRINITY_DN2251_c1_g1							TRINITY_DN7718_c0_g1
TRINITY_DN4709_c1_g2	TRINITY_DN421185_c0_g1	TRINITY_DN7475_c3_g1							TRINITY_DN13192_c0_g1
TRINITY_DN6057_c2_g1	TRINITY_DN47144_c0_g1	TRINITY_DN103120_c0_g1							TRINITY_DN53493_c0_g1
TRINITY_DN18872_c0_g2	TRINITY_DN127989_c0_g1	TRINITY_DN462461_c0_g1							TRINITY_DN303968_c0_g1
TRINITY_DN10701_c0_g1	TRINITY_DN14194_c0_g1	TRINITY_DN457390_c0_g1							TRINITY_DN138246_c0_g1
TRINITY_DN819_c4_g1	TRINITY_DN41755_c0_g1	TRINITY_DN95301_c0_g1							TRINITY_DN212077_c0_g1
TRINITY_DN86776_c0_g2	TRINITY_DN38918_c0_g1	TRINITY_DN29928_c0_g1							TRINITY_DN401014_c0_g1
TRINITY_DN46711_c1_g1	TRINITY_DN90369_c1_g1	TRINITY_DN66379_c0_g1							TRINITY_DN2403_c2_g1
TRINITY_DN43101_c1_g1	TRINITY_DN24732_c1_g1	TRINITY_DN116_c4_g2							TRINITY_DN95790_c0_g1
TRINITY_DN5252_c0_g3	TRINITY_DN73061_c0_g2	TRINITY_DN134422_c0_g2							TRINITY_DN179055_c0_g1
TRINITY_DN435_c21_g1	TRINITY_DN56033_c0_g1	TRINITY_DN9383_c0_g1							TRINITY_DN30849_c0_g1
TRINITY_DN11680_c0_g1	TRINITY_DN10243_c0_g1	TRINITY_DN101561_c0_g1							TRINITY_DN163795_c0_g2
TRINITY_DN8958_c0_g1	TRINITY_DN127_c2_g1	TRINITY_DN32001_c0_g1							TRINITY_DN250564_c0_g1
TRINITY_DN29534_c0_g1	TRINITY_DN2858_c0_g1	TRINITY_DN14255_c0_g1							TRINITY_DN4739_c4_g2
TRINITY_DN7711_c0_g4	TRINITY_DN3334_c1_g1	TRINITY_DN146450_c0_g1							TRINITY_DN457178_c0_g1
TRINITY_DN149568_c0_g1	TRINITY_DN68542_c0_g1	TRINITY_DN1819_c1_g1							TRINITY_DN26889_c0_g1
TRINITY_DN6451_c20_g1	TRINITY_DN30776_c0_g1	TRINITY_DN410192_c0_g1							TRINITY_DN128657_c0_g1
TRINITY_DN15159_c0_g1	TRINITY_DN73866_c0_g1	TRINITY_DN464778_c1_g1							TRINITY_DN132461_c2_g1
TRINITY_DN4372_c2_g1	TRINITY_DN122357_c0_g1	TRINITY_DN33361_c0_g1							TRINITY_DN424185_c0_g1
TRINITY_DN4492_c69_g3	TRINITY_DN9542_c0_g1	TRINITY_DN35142_c0_g1							TRINITY_DN30219_c1_g2
TRINITY_DN64211_c0_g1	TRINITY_DN23937_c0_g1	TRINITY_DN17402_c0_g2							TRINITY_DN5192_c0_g3
TRINITY_DN14790_c0_g1	TRINITY_DN20062_c0_g1	TRINITY_DN142093_c0_g1							TRINITY_DN5192_c0_g1
TRINITY_DN10644_c0_g1	TRINITY_DN25715_c1_g3	TRINITY_DN254498_c0_g1							TRINITY_DN25219_c0_g1
TRINITY_DN13701_c0_g1	TRINITY_DN29490_c0_g1	TRINITY_DN82156_c1_g1							TRINITY_DN16160_c0_g1
TRINITY_DN4914_c4_g1	TRINITY_DN18091_c0_g2	TRINITY_DN5234_c0_g1							TRINITY_DN123214_c0_g2
TRINITY_DN3241_c0_g1	TRINITY_DN77674_c0_g2	TRINITY_DN302842_c0_g1							TRINITY_DN138895_c0_g1
TRINITY_DN13701_c0_g2	TRINITY_DN71639_c0_g1	TRINITY_DN74558_c0_g1							TRINITY_DN202723_c0_g1
TRINITY_DN2643_c0_g2	TRINITY_DN94282_c0_g1	TRINITY_DN16686_c0_g1							TRINITY_DN11558_c1_g1
TRINITY_DN64199_c1_g1	TRINITY_DN39550_c0_g1	TRINITY_DN21728_c0_g1							TRINITY_DN74816_c0_g1
TRINITY_DN224715_c0_g1	TRINITY_DN238385_c0_g1	TRINITY_DN118746_c0_g1							TRINITY_DN49212_c0_g1
TRINITY_DN3600_c2_g1	TRINITY_DN69852_c0_g1	TRINITY_DN48796_c0_g3							TRINITY_DN389574_c0_g1
TRINITY_DN40833_c1_g1	TRINITY_DN29260_c0_g2	TRINITY_DN5801_c0_g1							TRINITY_DN12541_c0_g1
TRINITY_DN64628_c0_g1	TRINITY_DN50037_c0_g1	TRINITY_DN213843_c0_g1							TRINITY_DN251_c1_g4
TRINITY_DN11854_c2_g1	TRINITY_DN210330_c0_g1	TRINITY_DN4787_c0_g2							TRINITY_DN132243_c0_g1
TRINITY_DN84240_c0_g1	TRINITY_DN6214_c1_g1	TRINITY_DN4787_c0_g1							TRINITY_DN23893_c0_g1
TRINITY_DN33032_c0_g1	TRINITY_DN208096_c0_g1	TRINITY_DN6_c41_g1							TRINITY_DN6096_c3_g3
TRINITY_DN91861_c0_g1	TRINITY_DN434929_c0_g1	TRINITY_DN196_c0_g2							TRINITY_DN233448_c0_g2
TRINITY_DN552_c2_g1	TRINITY_DN414104_c0_g1	TRINITY_DN11346_c0_g1							TRINITY_DN51749_c0_g1
TRINITY_DN87308_c0_g1	TRINITY_DN69372_c0_g1	TRINITY_DN8176_c0_g1							TRINITY_DN60677_c0_g1
TRINITY_DN34627_c0_g1	TRINITY_DN32995_c0_g1	TRINITY_DN95756_c0_g1							TRINITY_DN401102_c0_g1
TRINITY_DN51397_c0_g3	TRINITY_DN138588_c0_g1	TRINITY_DN396_c1_g1							TRINITY_DN307254_c0_g1
TRINITY_DN15489_c4_g1	TRINITY_DN446176_c0_g1	TRINITY_DN1216_c12_g1							TRINITY_DN308371_c0_g1
TRINITY_DN9930_c1_g2	TRINITY_DN20405_c0_g1	TRINITY_DN44_c33_g2							TRINITY_DN117761_c0_g1
TRINITY_DN31167_c0_g1	TRINITY_DN3_c3_g2	TRINITY_DN6084_c0_g1							TRINITY_DN48059_c0_g1
TRINITY_DN37457_c0_g1	TRINITY_DN2661_c0_g2	TRINITY_DN69_c12_g1							TRINITY_DN63609_c0_g1
TRINITY_DN715_c1_g1	TRINITY_DN3_c3_g1	TRINITY_DN158165_c0_g2							TRINITY_DN55509_c0_g1
TRINITY_DN819_c0_g1	TRINITY_DN7874_c0_g1	TRINITY_DN252_c1_g1							TRINITY_DN167899_c0_g1
TRINITY_DN514_c0_g1	TRINITY_DN96625_c0_g1	TRINITY_DN17004_c0_g1							TRINITY_DN39384_c0_g1
TRINITY_DN78110_c1_g1	TRINITY_DN283778_c0_g1	TRINITY_DN6986_c1_g1							TRINITY_DN193952_c0_g1
TRINITY_DN12514_c0_g1	TRINITY_DN4806_c0_g1	TRINITY_DN933_c0_g1							TRINITY_DN65493_c0_g2
TRINITY_DN6499_c4_g2	TRINITY_DN27036_c0_g1	TRINITY_DN5097_c0_g1							TRINITY_DN3606_c1_g1
TRINITY_DN106364_c0_g1	TRINITY_DN58722_c0_g1	TRINITY_DN37907_c0_g1							TRINITY_DN240336_c0_g1
TRINITY_DN6595_c0_g2	TRINITY_DN19875_c0_g1	TRINITY_DN5805_c0_g1							TRINITY_DN125305_c0_g1
TRINITY_DN2796_c0_g1	TRINITY_DN4892_c0_g1	TRINITY_DN345090_c0_g1							TRINITY_DN162543_c0_g1
TRINITY_DN299453_c0_g1	TRINITY_DN170399_c0_g1	TRINITY_DN6214_c0_g1							TRINITY_DN1367_c3_g4
TRINITY_DN71652_c0_g1	TRINITY_DN170242_c0_g1	TRINITY_DN9065_c0_g1							TRINITY_DN37318_c0_g1
TRINITY_DN13479_c0_g1	TRINITY_DN17870_c0_g1	TRINITY_DN1673_c0_g1							TRINITY_DN78206_c0_g1
TRINITY_DN124352_c0_g1	TRINITY_DN25764_c3_g1	TRINITY_DN1673_c0_g3							TRINITY_DN17287_c0_g1
TRINITY_DN175608_c0_g1	TRINITY_DN108678_c2_g1	TRINITY_DN68512_c0_g1							TRINITY_DN302579_c0_g1
TRINITY_DN6323_c3_g2	TRINITY_DN5148_c1_g1	TRINITY_DN47382_c0_g1							TRINITY_DN77223_c0_g1
TRINITY_DN3_c41_g1	TRINITY_DN102625_c0_g1	TRINITY_DN232_c6_g1							TRINITY_DN416468_c0_g1
TRINITY_DN11836_c5_g1	TRINITY_DN52021_c0_g1	TRINITY_DN16111_c2_g1							TRINITY_DN53819_c1_g1
TRINITY_DN1780_c0_g1	TRINITY_DN13828_c0_g1	TRINITY_DN13113_c0_g1							TRINITY_DN275633_c0_g1
TRINITY_DN22314_c0_g1	TRINITY_DN57678_c1_g1	TRINITY_DN4_c25_g2							TRINITY_DN165081_c0_g1
TRINITY_DN58490_c0_g1	TRINITY_DN65622_c0_g1	TRINITY_DN184535_c0_g1							TRINITY_DN81801_c0_g1
TRINITY_DN18919_c0_g1	TRINITY_DN62931_c0_g1	TRINITY_DN69670_c0_g2							TRINITY_DN257826_c0_g1
TRINITY_DN98951_c0_g2	TRINITY_DN19109_c1_g1	TRINITY_DN30582_c0_g2							TRINITY_DN32718_c0_g1
TRINITY_DN98951_c0_g4	TRINITY_DN39248_c0_g1	TRINITY_DN5335_c0_g1							TRINITY_DN494593_c0_g1
TRINITY_DN879_c6_g1	TRINITY_DN273626_c0_g1	TRINITY_DN6191_c0_g1							TRINITY_DN76123_c3_g1
TRINITY_DN4246_c1_g1	TRINITY_DN283957_c0_g1	TRINITY_DN7075_c0_g1							TRINITY_DN227908_c0_g1
TRINITY_DN11199_c0_g2	TRINITY_DN8857_c0_g1	TRINITY_DN8817_c0_g1							TRINITY_DN47271_c5_g1
TRINITY_DN879_c6_g4	TRINITY_DN23614_c0_g1	TRINITY_DN25143_c3_g3							TRINITY_DN132207_c2_g1
TRINITY_DN6967_c0_g1	TRINITY_DN25689_c0_g4	TRINITY_DN32002_c0_g1							TRINITY_DN232_c0_g1
TRINITY_DN879_c6_g2	TRINITY_DN7763_c0_g1	TRINITY_DN22091_c1_g1							TRINITY_DN68615_c0_g1
TRINITY_DN8229_c2_g1	TRINITY_DN22654_c2_g1	TRINITY_DN10231_c0_g1							TRINITY_DN26041_c0_g1
TRINITY_DN45138_c0_g1	TRINITY_DN2847_c0_g1	TRINITY_DN988_c1_g1							TRINITY_DN2629_c5_g1
TRINITY_DN9077_c1_g1	TRINITY_DN29932_c0_g1	TRINITY_DN3683_c0_g1							TRINITY_DN1902_c2_g2
TRINITY_DN91151_c0_g1	TRINITY_DN213084_c0_g1	TRINITY_DN77485_c0_g1							TRINITY_DN178260_c0_g2
TRINITY_DN76733_c0_g1	TRINITY_DN77947_c0_g1	TRINITY_DN7878_c0_g2							TRINITY_DN25828_c0_g1
TRINITY_DN11079_c1_g1	TRINITY_DN879_c14_g1	TRINITY_DN18911_c1_g2							TRINITY_DN5476_c0_g1
TRINITY_DN92078_c0_g1	TRINITY_DN2082_c3_g2	TRINITY_DN124_c0_g2							TRINITY_DN110786_c0_g1
TRINITY_DN22198_c1_g1	TRINITY_DN39928_c0_g1	TRINITY_DN34746_c1_g1							TRINITY_DN71874_c0_g1
TRINITY_DN53630_c0_g1	TRINITY_DN19361_c0_g1	TRINITY_DN39903_c1_g1							TRINITY_DN124634_c1_g1
TRINITY_DN68060_c1_g1	TRINITY_DN9516_c1_g1	TRINITY_DN36919_c0_g1							TRINITY_DN35714_c0_g1
TRINITY_DN31183_c0_g1	TRINITY_DN43412_c0_g1	TRINITY_DN20675_c0_g2							TRINITY_DN250333_c0_g1
TRINITY_DN3553_c0_g2	TRINITY_DN24672_c0_g1	TRINITY_DN52841_c3_g1							TRINITY_DN428173_c0_g1
TRINITY_DN162182_c0_g1	TRINITY_DN179957_c0_g1	TRINITY_DN4371_c0_g1							TRINITY_DN11533_c0_g1
TRINITY_DN51803_c0_g2	TRINITY_DN51722_c0_g1	TRINITY_DN30213_c2_g1							TRINITY_DN49287_c3_g1
TRINITY_DN4996_c0_g1	TRINITY_DN473903_c0_g1	TRINITY_DN13373_c1_g1							TRINITY_DN30602_c0_g1
TRINITY_DN123780_c0_g1	TRINITY_DN83473_c0_g1	TRINITY_DN137193_c0_g1							TRINITY_DN20345_c10_g1
TRINITY_DN879_c4_g1	TRINITY_DN72092_c0_g2	TRINITY_DN14536_c0_g2							TRINITY_DN493561_c0_g1
TRINITY_DN10644_c2_g1	TRINITY_DN19394_c0_g1	TRINITY_DN2612_c0_g1							TRINITY_DN428146_c0_g1
TRINITY_DN1566_c4_g1	TRINITY_DN55604_c2_g1	TRINITY_DN48735_c0_g1							TRINITY_DN101865_c0_g1
TRINITY_DN122022_c0_g1	TRINITY_DN25953_c0_g1	TRINITY_DN82_c20_g2							TRINITY_DN351434_c0_g1
TRINITY_DN25_c6_g1	TRINITY_DN44429_c0_g1	TRINITY_DN85991_c4_g1							TRINITY_DN400039_c0_g1
TRINITY_DN14392_c0_g2	TRINITY_DN62058_c0_g1	TRINITY_DN53622_c0_g2							TRINITY_DN242333_c0_g1
TRINITY_DN14853_c0_g1	TRINITY_DN155020_c0_g5	TRINITY_DN22780_c6_g1							TRINITY_DN7295_c0_g2
TRINITY_DN435_c6_g1	TRINITY_DN118092_c0_g1	TRINITY_DN5800_c13_g1							TRINITY_DN58477_c0_g1
TRINITY_DN57572_c0_g1	TRINITY_DN56868_c0_g1	TRINITY_DN6536_c0_g2							TRINITY_DN220009_c0_g1
TRINITY_DN304140_c0_g1	TRINITY_DN428263_c0_g1	TRINITY_DN3123_c0_g1							TRINITY_DN1011_c4_g1
TRINITY_DN94565_c0_g1	TRINITY_DN19553_c0_g1	TRINITY_DN19674_c0_g1							TRINITY_DN17729_c0_g4
TRINITY_DN15993_c1_g1	TRINITY_DN281353_c0_g1	TRINITY_DN99392_c0_g1							TRINITY_DN95843_c0_g1
TRINITY_DN39407_c0_g1	TRINITY_DN9063_c0_g1	TRINITY_DN12718_c0_g2							TRINITY_DN16081_c0_g1
TRINITY_DN125397_c0_g1	TRINITY_DN11677_c0_g1	TRINITY_DN337053_c0_g1							TRINITY_DN202399_c0_g2
TRINITY_DN62470_c2_g2	TRINITY_DN3775_c0_g1	TRINITY_DN43109_c0_g1							TRINITY_DN55125_c0_g1
TRINITY_DN106761_c0_g1	TRINITY_DN105927_c0_g1	TRINITY_DN1775_c0_g1							TRINITY_DN435_c14_g1
TRINITY_DN13110_c0_g1	TRINITY_DN340350_c0_g1	TRINITY_DN11636_c0_g1							TRINITY_DN324231_c0_g1
TRINITY_DN98_c1_g3	TRINITY_DN2670_c1_g1	TRINITY_DN20612_c0_g1							TRINITY_DN60579_c0_g1
TRINITY_DN435451_c0_g1	TRINITY_DN43217_c0_g1	TRINITY_DN4346_c4_g1							TRINITY_DN80394_c0_g1
TRINITY_DN9273_c0_g1	TRINITY_DN17785_c0_g1	TRINITY_DN122557_c0_g1							TRINITY_DN57_c0_g2
TRINITY_DN26837_c2_g1	TRINITY_DN239238_c0_g1	TRINITY_DN104163_c0_g1							TRINITY_DN6333_c5_g1
TRINITY_DN38675_c0_g1	TRINITY_DN104504_c0_g1	TRINITY_DN36527_c1_g1							TRINITY_DN92413_c0_g1
TRINITY_DN13846_c0_g2	TRINITY_DN184093_c0_g1	TRINITY_DN3_c0_g2							TRINITY_DN82141_c1_g1
TRINITY_DN42349_c1_g1	TRINITY_DN242530_c0_g1	TRINITY_DN910_c3_g1							TRINITY_DN21349_c0_g1
TRINITY_DN21506_c0_g1	TRINITY_DN3786_c0_g1	TRINITY_DN195704_c0_g2							TRINITY_DN380644_c0_g1
TRINITY_DN8315_c1_g1	TRINITY_DN302305_c0_g1	TRINITY_DN12402_c0_g1							TRINITY_DN50481_c0_g1
TRINITY_DN2427_c1_g1	TRINITY_DN86862_c0_g1	TRINITY_DN26524_c0_g1							TRINITY_DN171304_c0_g1
TRINITY_DN128067_c0_g1	TRINITY_DN110090_c0_g1	TRINITY_DN203705_c3_g1							TRINITY_DN25230_c0_g1
TRINITY_DN34563_c0_g1	TRINITY_DN6630_c3_g1	TRINITY_DN299880_c0_g1							TRINITY_DN10703_c0_g1
TRINITY_DN47316_c0_g2	TRINITY_DN77877_c0_g2	TRINITY_DN33748_c0_g1							TRINITY_DN192965_c0_g1
TRINITY_DN9962_c0_g1	TRINITY_DN62045_c0_g2	TRINITY_DN42292_c0_g1							TRINITY_DN268767_c0_g1
TRINITY_DN60110_c0_g1	TRINITY_DN8440_c0_g1	TRINITY_DN122666_c2_g1							TRINITY_DN12214_c0_g1
TRINITY_DN459624_c0_g1	TRINITY_DN25984_c0_g1	TRINITY_DN17109_c0_g1							TRINITY_DN235095_c0_g1
TRINITY_DN28912_c0_g1	TRINITY_DN189860_c0_g1	TRINITY_DN7888_c1_g1							TRINITY_DN56448_c0_g1
TRINITY_DN30793_c0_g1	TRINITY_DN486174_c0_g1	TRINITY_DN1804_c2_g1							TRINITY_DN9368_c11_g1
TRINITY_DN35558_c4_g1	TRINITY_DN201236_c0_g1	TRINITY_DN54945_c0_g1							TRINITY_DN15149_c0_g1
TRINITY_DN3380_c0_g1	TRINITY_DN5879_c3_g2	TRINITY_DN36743_c0_g1							TRINITY_DN406169_c0_g1
TRINITY_DN4118_c2_g2	TRINITY_DN73641_c0_g3	TRINITY_DN8403_c2_g1							TRINITY_DN6271_c0_g3
TRINITY_DN141968_c0_g1	TRINITY_DN14755_c0_g1	TRINITY_DN23727_c0_g1							TRINITY_DN92409_c0_g1
TRINITY_DN17083_c0_g1	TRINITY_DN59913_c0_g1	TRINITY_DN13433_c0_g1							TRINITY_DN4113_c1_g2
TRINITY_DN6150_c0_g1	TRINITY_DN14288_c0_g2	TRINITY_DN27344_c0_g2							TRINITY_DN80068_c1_g2
TRINITY_DN19494_c0_g1	TRINITY_DN17564_c8_g1	TRINITY_DN5893_c0_g1							TRINITY_DN51537_c2_g1
TRINITY_DN18131_c0_g1	TRINITY_DN44349_c0_g1	TRINITY_DN2862_c2_g1							TRINITY_DN33789_c0_g4
TRINITY_DN23825_c2_g1	TRINITY_DN16649_c0_g1	TRINITY_DN93106_c0_g1							TRINITY_DN88594_c0_g1
TRINITY_DN3357_c1_g2	TRINITY_DN32023_c2_g2	TRINITY_DN26854_c1_g1							TRINITY_DN131956_c0_g1
TRINITY_DN34483_c0_g1	TRINITY_DN9469_c1_g1	TRINITY_DN3948_c0_g2							TRINITY_DN8410_c0_g1
TRINITY_DN36191_c0_g1	TRINITY_DN22232_c0_g2	TRINITY_DN3388_c4_g1							TRINITY_DN50655_c0_g1
TRINITY_DN67108_c0_g1	TRINITY_DN31152_c0_g1	TRINITY_DN676_c1_g1							TRINITY_DN68938_c3_g1
TRINITY_DN20187_c0_g1	TRINITY_DN19629_c0_g1	TRINITY_DN41453_c0_g1							TRINITY_DN47471_c0_g1
TRINITY_DN82_c14_g1	TRINITY_DN94150_c0_g1	TRINITY_DN232_c0_g1							TRINITY_DN20102_c0_g1
TRINITY_DN363913_c0_g1	TRINITY_DN25736_c0_g1	TRINITY_DN326_c4_g2							TRINITY_DN41726_c0_g1
TRINITY_DN1638_c27_g1	TRINITY_DN300511_c0_g1	TRINITY_DN8946_c1_g1							TRINITY_DN18606_c1_g1
TRINITY_DN2167_c0_g1	TRINITY_DN298044_c0_g1	TRINITY_DN12043_c0_g1							TRINITY_DN22405_c0_g2
TRINITY_DN26220_c1_g1	TRINITY_DN10465_c0_g1	TRINITY_DN59730_c0_g1							TRINITY_DN245286_c0_g1
TRINITY_DN44_c3_g1	TRINITY_DN7276_c0_g1	TRINITY_DN205984_c0_g3							TRINITY_DN283268_c0_g1
TRINITY_DN8157_c0_g1	TRINITY_DN92420_c1_g1	TRINITY_DN20142_c0_g1							TRINITY_DN383203_c0_g1
TRINITY_DN27544_c1_g1	TRINITY_DN65873_c0_g1	TRINITY_DN43495_c0_g1							TRINITY_DN103091_c0_g1
TRINITY_DN144802_c0_g2	TRINITY_DN160863_c0_g1	TRINITY_DN180235_c0_g1							TRINITY_DN339375_c0_g1
TRINITY_DN5873_c1_g2	TRINITY_DN181855_c0_g2	TRINITY_DN9477_c0_g1							TRINITY_DN97711_c0_g1
TRINITY_DN117058_c0_g1	TRINITY_DN35044_c1_g1	TRINITY_DN20265_c0_g1							TRINITY_DN283076_c0_g1
TRINITY_DN13327_c0_g1	TRINITY_DN96823_c0_g1	TRINITY_DN50481_c0_g1							TRINITY_DN12699_c5_g2
TRINITY_DN42028_c3_g1	TRINITY_DN111024_c0_g1	TRINITY_DN331_c14_g1							TRINITY_DN114472_c0_g1
TRINITY_DN10953_c0_g1	TRINITY_DN158115_c0_g1	TRINITY_DN80960_c1_g1							TRINITY_DN191907_c0_g1
TRINITY_DN21172_c0_g1	TRINITY_DN219109_c0_g1	TRINITY_DN94973_c0_g1							TRINITY_DN251819_c0_g1
TRINITY_DN520_c3_g1	TRINITY_DN34705_c0_g1	TRINITY_DN70595_c0_g1							TRINITY_DN281_c1_g1
TRINITY_DN418_c0_g1	TRINITY_DN169971_c0_g1	TRINITY_DN7151_c0_g1							TRINITY_DN110769_c0_g1
TRINITY_DN77956_c0_g1	TRINITY_DN42001_c0_g1	TRINITY_DN9660_c0_g1							TRINITY_DN18659_c0_g1
TRINITY_DN10461_c0_g1	TRINITY_DN1811_c7_g1	TRINITY_DN9464_c0_g1							TRINITY_DN340745_c0_g1
TRINITY_DN60146_c1_g1	TRINITY_DN116467_c0_g1	TRINITY_DN13655_c0_g1							TRINITY_DN323235_c0_g1
TRINITY_DN147064_c3_g1	TRINITY_DN98737_c0_g1	TRINITY_DN10507_c0_g1							TRINITY_DN40430_c1_g2
TRINITY_DN1507_c4_g2	TRINITY_DN92983_c1_g1	TRINITY_DN28543_c0_g1							TRINITY_DN52584_c0_g1
TRINITY_DN81069_c0_g1	TRINITY_DN20047_c0_g1	TRINITY_DN62322_c0_g1							TRINITY_DN463088_c0_g1
TRINITY_DN4732_c1_g2	TRINITY_DN272577_c0_g1	TRINITY_DN108621_c0_g1							TRINITY_DN6008_c0_g3
TRINITY_DN66590_c0_g2	TRINITY_DN49568_c1_g3	TRINITY_DN2343_c1_g1							TRINITY_DN84193_c0_g1
TRINITY_DN131922_c0_g1	TRINITY_DN62114_c0_g2	TRINITY_DN11737_c0_g1							TRINITY_DN353470_c0_g1
TRINITY_DN16102_c2_g1	TRINITY_DN21342_c0_g1	TRINITY_DN3122_c6_g1							TRINITY_DN16832_c0_g1
TRINITY_DN32457_c2_g1	TRINITY_DN379259_c0_g1	TRINITY_DN5107_c2_g1							TRINITY_DN55483_c0_g1
TRINITY_DN111632_c1_g1	TRINITY_DN59599_c0_g1	TRINITY_DN13643_c3_g1							TRINITY_DN57992_c0_g1
TRINITY_DN9249_c0_g1	TRINITY_DN234646_c0_g1	TRINITY_DN9395_c0_g1							TRINITY_DN195912_c0_g1
TRINITY_DN17037_c0_g1	TRINITY_DN162953_c0_g1	TRINITY_DN4400_c3_g2							TRINITY_DN139028_c0_g1
TRINITY_DN54441_c1_g1	TRINITY_DN118221_c0_g1	TRINITY_DN2588_c0_g1							TRINITY_DN311746_c0_g1
TRINITY_DN36960_c0_g1	TRINITY_DN9207_c0_g1	TRINITY_DN54858_c0_g1							TRINITY_DN254366_c0_g1
TRINITY_DN27425_c0_g1	TRINITY_DN261824_c0_g1	TRINITY_DN265342_c3_g1							TRINITY_DN154174_c0_g1
TRINITY_DN17004_c11_g1	TRINITY_DN458562_c0_g1	TRINITY_DN8475_c0_g1							TRINITY_DN12951_c2_g1
TRINITY_DN55103_c0_g1	TRINITY_DN297976_c0_g1	TRINITY_DN952_c2_g1							TRINITY_DN1756_c23_g1
TRINITY_DN10387_c2_g1	TRINITY_DN6824_c0_g1	TRINITY_DN40773_c0_g1							TRINITY_DN235736_c0_g1
TRINITY_DN3857_c1_g1	TRINITY_DN6824_c0_g2	TRINITY_DN21170_c2_g1							TRINITY_DN6180_c0_g1
TRINITY_DN17374_c0_g1	TRINITY_DN23432_c0_g1	TRINITY_DN55472_c0_g1							TRINITY_DN31269_c2_g1
TRINITY_DN57106_c1_g1	TRINITY_DN178495_c0_g2	TRINITY_DN9103_c1_g1							TRINITY_DN66814_c0_g1
TRINITY_DN4521_c0_g1	TRINITY_DN154514_c1_g1	TRINITY_DN1134_c0_g1							TRINITY_DN65313_c0_g1
TRINITY_DN64843_c0_g1	TRINITY_DN12667_c1_g1	TRINITY_DN7823_c0_g1							TRINITY_DN439651_c0_g1
TRINITY_DN320023_c0_g1	TRINITY_DN173840_c0_g1	TRINITY_DN40865_c0_g1							TRINITY_DN37663_c0_g1
TRINITY_DN3820_c0_g1	TRINITY_DN27816_c0_g1	TRINITY_DN162728_c1_g2							TRINITY_DN175961_c0_g1
TRINITY_DN819_c9_g1	TRINITY_DN55457_c0_g1	TRINITY_DN20443_c0_g1							TRINITY_DN1329_c3_g1
TRINITY_DN52760_c1_g1	TRINITY_DN145962_c0_g1	TRINITY_DN1940_c1_g1							TRINITY_DN84006_c0_g1
TRINITY_DN34158_c0_g2	TRINITY_DN94950_c0_g1	TRINITY_DN26015_c0_g1							TRINITY_DN167940_c0_g1
TRINITY_DN115486_c1_g1	TRINITY_DN95206_c0_g1	TRINITY_DN15078_c2_g1							TRINITY_DN31938_c0_g1
TRINITY_DN31269_c0_g1	TRINITY_DN185010_c0_g1	TRINITY_DN7560_c3_g1							TRINITY_DN127_c5_g1
TRINITY_DN1633_c0_g1	TRINITY_DN422324_c0_g1	TRINITY_DN9831_c1_g1							TRINITY_DN181340_c0_g1
TRINITY_DN34547_c0_g1	TRINITY_DN90369_c2_g1	TRINITY_DN1841_c1_g1							TRINITY_DN72276_c0_g1
TRINITY_DN3536_c0_g1	TRINITY_DN29576_c0_g1	TRINITY_DN8617_c4_g1							TRINITY_DN469389_c0_g1
TRINITY_DN47271_c1_g3	TRINITY_DN50435_c0_g1	TRINITY_DN166429_c0_g1							TRINITY_DN33901_c0_g1
TRINITY_DN2941_c1_g2	TRINITY_DN54914_c1_g1	TRINITY_DN299158_c0_g1							TRINITY_DN190622_c3_g1
TRINITY_DN35468_c0_g1	TRINITY_DN140811_c0_g1	TRINITY_DN57700_c0_g1							TRINITY_DN22600_c0_g2
TRINITY_DN33515_c0_g2	TRINITY_DN9520_c0_g2	TRINITY_DN95764_c0_g1							TRINITY_DN41657_c0_g1
TRINITY_DN251911_c0_g1	TRINITY_DN351768_c0_g1	TRINITY_DN6446_c0_g2							TRINITY_DN141034_c0_g1
TRINITY_DN7956_c0_g1	TRINITY_DN237613_c0_g1	TRINITY_DN21526_c0_g1							TRINITY_DN94586_c0_g1
TRINITY_DN14815_c0_g1	TRINITY_DN113681_c1_g1	TRINITY_DN4321_c1_g2							TRINITY_DN485819_c0_g1
TRINITY_DN6808_c0_g2	TRINITY_DN250666_c0_g1	TRINITY_DN3819_c4_g1							TRINITY_DN10716_c0_g1
TRINITY_DN67123_c0_g2	TRINITY_DN71195_c3_g1	TRINITY_DN51397_c0_g4							TRINITY_DN671_c4_g1
TRINITY_DN144902_c3_g1	TRINITY_DN135730_c0_g1	TRINITY_DN75884_c1_g1							TRINITY_DN128899_c0_g1
TRINITY_DN202476_c0_g1	TRINITY_DN40992_c1_g1	TRINITY_DN2445_c0_g1							TRINITY_DN86601_c3_g1
TRINITY_DN25964_c0_g2	TRINITY_DN439710_c0_g1	TRINITY_DN171550_c0_g1							TRINITY_DN277393_c0_g1
TRINITY_DN3600_c0_g4	TRINITY_DN248137_c0_g1	TRINITY_DN19468_c0_g1							TRINITY_DN273070_c0_g1
TRINITY_DN467928_c0_g1	TRINITY_DN417757_c0_g1	TRINITY_DN16977_c0_g1							TRINITY_DN245418_c0_g1
TRINITY_DN11187_c4_g1	TRINITY_DN110450_c0_g1	TRINITY_DN119130_c2_g1							TRINITY_DN34494_c0_g1
TRINITY_DN58482_c0_g1	TRINITY_DN163198_c0_g1	TRINITY_DN879_c2_g2							TRINITY_DN176278_c0_g1
TRINITY_DN85615_c4_g1	TRINITY_DN224636_c0_g2	TRINITY_DN46623_c0_g1							TRINITY_DN398852_c0_g1
TRINITY_DN26618_c2_g1	TRINITY_DN68804_c0_g2	TRINITY_DN24851_c1_g1							TRINITY_DN94395_c0_g1
TRINITY_DN86762_c0_g1	TRINITY_DN465379_c0_g1	TRINITY_DN27989_c0_g1							TRINITY_DN165038_c0_g2
TRINITY_DN13389_c0_g1	TRINITY_DN460395_c0_g1	TRINITY_DN27039_c0_g1							TRINITY_DN149414_c2_g3
TRINITY_DN21537_c0_g1	TRINITY_DN315583_c0_g1								TRINITY_DN24703_c0_g1
TRINITY_DN8796_c2_g1	TRINITY_DN155185_c0_g1								TRINITY_DN391106_c0_g1
TRINITY_DN94422_c0_g1	TRINITY_DN95015_c0_g1								TRINITY_DN91428_c2_g1
TRINITY_DN74583_c2_g1	TRINITY_DN133732_c0_g1								TRINITY_DN307037_c0_g1
TRINITY_DN18628_c0_g1	TRINITY_DN67326_c0_g2								TRINITY_DN155582_c0_g2
TRINITY_DN8043_c0_g1	TRINITY_DN110859_c0_g1								TRINITY_DN58513_c0_g1
TRINITY_DN22945_c0_g1	TRINITY_DN75464_c0_g1								TRINITY_DN11552_c0_g1
TRINITY_DN23155_c0_g1	TRINITY_DN346538_c0_g1								TRINITY_DN7200_c7_g1
TRINITY_DN69276_c1_g1	TRINITY_DN192325_c0_g1								TRINITY_DN97892_c0_g1
TRINITY_DN11863_c0_g1	TRINITY_DN223342_c0_g2								TRINITY_DN330980_c0_g1
TRINITY_DN105834_c1_g1	TRINITY_DN213056_c0_g1								TRINITY_DN197420_c1_g1
TRINITY_DN13009_c0_g1	TRINITY_DN390449_c0_g1								TRINITY_DN20209_c0_g1
TRINITY_DN23299_c0_g2	TRINITY_DN251253_c0_g1								TRINITY_DN59282_c0_g1
TRINITY_DN8504_c0_g1	TRINITY_DN490967_c0_g1								TRINITY_DN358200_c0_g1
TRINITY_DN215667_c0_g1	TRINITY_DN146677_c0_g1								TRINITY_DN187213_c0_g2
TRINITY_DN8341_c1_g1	TRINITY_DN29945_c0_g1								TRINITY_DN7242_c0_g2
TRINITY_DN162169_c0_g1	TRINITY_DN37481_c0_g1								TRINITY_DN35506_c0_g1
TRINITY_DN76187_c1_g1	TRINITY_DN189102_c0_g1								TRINITY_DN113301_c0_g3
TRINITY_DN13323_c0_g1	TRINITY_DN1289_c0_g1								TRINITY_DN113925_c0_g1
TRINITY_DN15707_c0_g1	TRINITY_DN1289_c0_g2								TRINITY_DN9714_c0_g1
TRINITY_DN12365_c0_g1	TRINITY_DN205016_c0_g1								TRINITY_DN17661_c1_g1
TRINITY_DN22704_c0_g1	TRINITY_DN34499_c4_g1								TRINITY_DN299692_c0_g1
TRINITY_DN114488_c0_g1	TRINITY_DN61950_c1_g1								TRINITY_DN242964_c0_g1
TRINITY_DN17004_c1_g1	TRINITY_DN6991_c0_g1								TRINITY_DN48127_c0_g1
TRINITY_DN49528_c0_g1	TRINITY_DN76792_c0_g1								TRINITY_DN471828_c0_g1
TRINITY_DN20642_c3_g1	TRINITY_DN132023_c0_g3								TRINITY_DN343250_c0_g1
TRINITY_DN23573_c0_g1	TRINITY_DN3357_c0_g2								TRINITY_DN140605_c0_g1
TRINITY_DN515_c0_g2	TRINITY_DN79755_c0_g1								TRINITY_DN64172_c0_g1
TRINITY_DN88074_c0_g1	TRINITY_DN265956_c0_g1								TRINITY_DN273663_c0_g1
TRINITY_DN39792_c0_g2	TRINITY_DN59876_c4_g1								TRINITY_DN394316_c0_g1
TRINITY_DN325_c0_g1	TRINITY_DN80417_c3_g1								TRINITY_DN313052_c0_g1
TRINITY_DN832_c1_g1	TRINITY_DN380067_c0_g1								TRINITY_DN15352_c2_g1
TRINITY_DN21816_c0_g2	TRINITY_DN8403_c8_g1								TRINITY_DN2069_c0_g1
TRINITY_DN4555_c0_g1	TRINITY_DN170024_c0_g1								TRINITY_DN30079_c0_g2
TRINITY_DN16070_c0_g2	TRINITY_DN34910_c1_g1								TRINITY_DN64033_c2_g1
TRINITY_DN5760_c0_g2	TRINITY_DN16304_c0_g1								TRINITY_DN8141_c0_g1
TRINITY_DN459460_c0_g1	TRINITY_DN156927_c0_g1								TRINITY_DN362664_c0_g1
TRINITY_DN201846_c0_g1	TRINITY_DN156144_c0_g3								TRINITY_DN144922_c0_g1
TRINITY_DN47313_c0_g3	TRINITY_DN192230_c0_g2								TRINITY_DN20381_c0_g1
TRINITY_DN11037_c0_g1	TRINITY_DN373895_c0_g1								TRINITY_DN20381_c0_g2
TRINITY_DN165259_c0_g1	TRINITY_DN312536_c0_g1								TRINITY_DN24732_c1_g1
TRINITY_DN7032_c0_g4	TRINITY_DN76138_c0_g1								TRINITY_DN10558_c1_g1
TRINITY_DN7032_c0_g3	TRINITY_DN337070_c0_g1								TRINITY_DN5965_c2_g1
TRINITY_DN3022_c1_g1	TRINITY_DN147548_c0_g2								TRINITY_DN64133_c0_g1
TRINITY_DN84423_c0_g1	TRINITY_DN37104_c0_g2								TRINITY_DN384078_c0_g1
TRINITY_DN117578_c0_g1	TRINITY_DN54065_c0_g1								TRINITY_DN194678_c0_g1
TRINITY_DN1906_c4_g1	TRINITY_DN45857_c1_g1								TRINITY_DN72324_c0_g1
TRINITY_DN16962_c0_g1	TRINITY_DN78701_c0_g1								TRINITY_DN127_c2_g1
TRINITY_DN137176_c0_g1	TRINITY_DN35685_c2_g1								TRINITY_DN209485_c0_g1
TRINITY_DN1507_c20_g1	TRINITY_DN90652_c0_g1								TRINITY_DN397284_c0_g1
TRINITY_DN24202_c0_g1	TRINITY_DN126574_c0_g2								TRINITY_DN86528_c0_g1
TRINITY_DN169945_c0_g1	TRINITY_DN199528_c0_g1								TRINITY_DN1673_c16_g1
TRINITY_DN18644_c0_g1	TRINITY_DN1112_c0_g2								TRINITY_DN258534_c0_g1
TRINITY_DN69620_c0_g1	TRINITY_DN451044_c0_g1								TRINITY_DN299079_c0_g1
TRINITY_DN70171_c0_g1	TRINITY_DN122908_c0_g1								TRINITY_DN13198_c1_g1
TRINITY_DN21546_c2_g1	TRINITY_DN148488_c1_g1								TRINITY_DN383988_c0_g1
TRINITY_DN147564_c0_g1	TRINITY_DN54336_c0_g1								TRINITY_DN84092_c0_g2
TRINITY_DN24534_c0_g1	TRINITY_DN164187_c0_g1								TRINITY_DN59388_c0_g1
TRINITY_DN82_c55_g1	TRINITY_DN98_c1_g2								TRINITY_DN14434_c0_g1
TRINITY_DN67551_c0_g1	TRINITY_DN263095_c0_g1								TRINITY_DN226105_c0_g1
TRINITY_DN26435_c0_g1	TRINITY_DN17837_c1_g1								TRINITY_DN29890_c1_g1
TRINITY_DN16619_c0_g1	TRINITY_DN494554_c0_g1								TRINITY_DN2942_c0_g2
TRINITY_DN14085_c0_g1	TRINITY_DN421546_c0_g1								TRINITY_DN433884_c0_g1
TRINITY_DN83219_c0_g1	TRINITY_DN28440_c1_g1								TRINITY_DN34358_c0_g1
TRINITY_DN57921_c2_g1	TRINITY_DN21023_c0_g2								TRINITY_DN6793_c12_g1
TRINITY_DN23_c1_g1	TRINITY_DN43217_c1_g2								TRINITY_DN207296_c0_g1
TRINITY_DN13133_c0_g1	TRINITY_DN43217_c1_g1								TRINITY_DN458599_c0_g1
TRINITY_DN27391_c0_g1	TRINITY_DN1376_c2_g3								TRINITY_DN197416_c0_g1
TRINITY_DN10326_c0_g1	TRINITY_DN456794_c0_g1								TRINITY_DN81616_c1_g1
TRINITY_DN16839_c0_g1	TRINITY_DN73627_c0_g1								TRINITY_DN88847_c0_g1
TRINITY_DN13953_c1_g1	TRINITY_DN167284_c0_g1								TRINITY_DN18855_c0_g1
TRINITY_DN57538_c0_g1	TRINITY_DN246454_c0_g1								TRINITY_DN40865_c0_g1
TRINITY_DN77539_c0_g1	TRINITY_DN48555_c0_g1								TRINITY_DN160124_c1_g1
TRINITY_DN15661_c0_g3	TRINITY_DN10290_c0_g2								TRINITY_DN136597_c0_g1
TRINITY_DN15661_c0_g1	TRINITY_DN10290_c0_g1								TRINITY_DN14370_c2_g2
TRINITY_DN13600_c0_g1	TRINITY_DN446786_c0_g1								TRINITY_DN91087_c0_g1
TRINITY_DN202998_c0_g1	TRINITY_DN61969_c2_g1								TRINITY_DN16955_c5_g1
TRINITY_DN12159_c1_g1	TRINITY_DN220228_c0_g1								TRINITY_DN88187_c0_g1
TRINITY_DN25166_c0_g1	TRINITY_DN70419_c0_g1								TRINITY_DN8182_c2_g1
TRINITY_DN180933_c0_g1	TRINITY_DN44174_c0_g2								TRINITY_DN135754_c0_g1
TRINITY_DN8026_c0_g1	TRINITY_DN18511_c0_g1								TRINITY_DN39654_c0_g2
TRINITY_DN5522_c0_g1	TRINITY_DN188282_c0_g1								TRINITY_DN19529_c5_g1
TRINITY_DN7758_c0_g1	TRINITY_DN44541_c0_g1								TRINITY_DN220000_c0_g2
TRINITY_DN8949_c0_g1	TRINITY_DN62470_c2_g1								TRINITY_DN24878_c1_g1
TRINITY_DN12557_c0_g2	TRINITY_DN30689_c0_g1								TRINITY_DN110151_c0_g1
TRINITY_DN260810_c0_g1	TRINITY_DN465253_c0_g1								TRINITY_DN96704_c0_g1
TRINITY_DN8190_c1_g2	TRINITY_DN417096_c0_g1								TRINITY_DN2043_c4_g4
TRINITY_DN39407_c1_g1	TRINITY_DN119611_c0_g1								TRINITY_DN25464_c0_g1
TRINITY_DN2914_c0_g1	TRINITY_DN131391_c0_g2								TRINITY_DN110486_c0_g1
TRINITY_DN56379_c0_g1	TRINITY_DN131391_c0_g1								TRINITY_DN251016_c0_g1
TRINITY_DN130513_c1_g2	TRINITY_DN368560_c0_g1								TRINITY_DN267894_c0_g1
TRINITY_DN130513_c1_g1	TRINITY_DN242533_c0_g1								TRINITY_DN290602_c0_g1
TRINITY_DN26026_c0_g1	TRINITY_DN125883_c0_g3								TRINITY_DN231799_c0_g1
TRINITY_DN15489_c1_g1	TRINITY_DN7505_c0_g1								TRINITY_DN85255_c0_g1
TRINITY_DN55836_c0_g2	TRINITY_DN224054_c0_g1								TRINITY_DN179918_c0_g1
TRINITY_DN55836_c0_g1	TRINITY_DN123829_c1_g1								TRINITY_DN338963_c0_g1
TRINITY_DN94171_c1_g1	TRINITY_DN13608_c0_g2								TRINITY_DN10983_c0_g1
TRINITY_DN146778_c0_g1	TRINITY_DN167061_c0_g1								TRINITY_DN9275_c3_g1
TRINITY_DN12277_c0_g1	TRINITY_DN5491_c0_g1								TRINITY_DN8856_c0_g1
TRINITY_DN26788_c1_g1	TRINITY_DN115321_c0_g1								TRINITY_DN45098_c0_g1
TRINITY_DN43101_c0_g1	TRINITY_DN16688_c1_g2								TRINITY_DN125281_c0_g1
TRINITY_DN67148_c0_g1	TRINITY_DN16688_c1_g1								TRINITY_DN7560_c3_g1
TRINITY_DN7254_c2_g1	TRINITY_DN90299_c0_g1								TRINITY_DN65756_c2_g1
TRINITY_DN303239_c0_g1	TRINITY_DN12531_c5_g1								TRINITY_DN35248_c0_g1
TRINITY_DN206758_c1_g1	TRINITY_DN134773_c0_g1								TRINITY_DN348055_c0_g1
TRINITY_DN157_c2_g1	TRINITY_DN108014_c0_g1								TRINITY_DN2661_c0_g2
TRINITY_DN31289_c0_g1	TRINITY_DN343023_c0_g1								TRINITY_DN3_c3_g1
TRINITY_DN69763_c0_g1	TRINITY_DN18751_c0_g1								TRINITY_DN222700_c0_g1
TRINITY_DN2184_c2_g1	TRINITY_DN20681_c1_g4								TRINITY_DN419238_c0_g1
TRINITY_DN123742_c0_g1	TRINITY_DN200515_c0_g1								TRINITY_DN196866_c0_g1
TRINITY_DN4277_c0_g1	TRINITY_DN57528_c0_g1								TRINITY_DN166239_c0_g1
TRINITY_DN35837_c0_g1	TRINITY_DN111429_c0_g1								TRINITY_DN121052_c0_g1
TRINITY_DN819_c17_g1	TRINITY_DN157433_c0_g1								TRINITY_DN14449_c0_g1
TRINITY_DN134047_c0_g1	TRINITY_DN43159_c0_g1								TRINITY_DN265204_c0_g1
TRINITY_DN32004_c0_g2	TRINITY_DN429922_c0_g1								TRINITY_DN43234_c0_g1
TRINITY_DN54756_c0_g1	TRINITY_DN81060_c0_g1								TRINITY_DN96625_c0_g1
TRINITY_DN134829_c0_g1	TRINITY_DN81060_c0_g2								TRINITY_DN106064_c0_g1
TRINITY_DN173_c0_g1	TRINITY_DN352_c0_g1								TRINITY_DN111135_c0_g1
TRINITY_DN2036_c1_g1	TRINITY_DN259618_c0_g1								TRINITY_DN135286_c0_g1
TRINITY_DN91495_c0_g1	TRINITY_DN301282_c0_g1								TRINITY_DN19875_c0_g1
TRINITY_DN63341_c0_g1	TRINITY_DN346602_c0_g1								TRINITY_DN52633_c0_g1
TRINITY_DN2036_c1_g5	TRINITY_DN7960_c0_g1								TRINITY_DN429558_c0_g1
TRINITY_DN33157_c0_g1	TRINITY_DN12471_c0_g1								TRINITY_DN270367_c0_g1
TRINITY_DN13261_c0_g1	TRINITY_DN33378_c0_g1								TRINITY_DN18899_c0_g1
TRINITY_DN42790_c0_g1	TRINITY_DN236069_c0_g1								TRINITY_DN51850_c0_g1
TRINITY_DN1367_c2_g1	TRINITY_DN74426_c0_g1								TRINITY_DN368984_c0_g1
TRINITY_DN21626_c0_g1	TRINITY_DN249262_c0_g1								TRINITY_DN4239_c1_g1
TRINITY_DN57921_c0_g1	TRINITY_DN107686_c0_g1								TRINITY_DN335579_c0_g1
TRINITY_DN77696_c0_g1	TRINITY_DN69650_c0_g1								TRINITY_DN54939_c0_g1
TRINITY_DN88069_c1_g1	TRINITY_DN127361_c0_g1								TRINITY_DN301361_c0_g1
TRINITY_DN7881_c0_g1	TRINITY_DN344333_c0_g1								TRINITY_DN2740_c0_g1
TRINITY_DN28052_c0_g1	TRINITY_DN8383_c0_g3								TRINITY_DN243565_c0_g1
TRINITY_DN636_c8_g4	TRINITY_DN8383_c0_g1								TRINITY_DN154877_c0_g1
TRINITY_DN72307_c0_g2	TRINITY_DN464838_c0_g1								TRINITY_DN46431_c0_g1
TRINITY_DN59484_c0_g1	TRINITY_DN306400_c0_g1								TRINITY_DN9360_c7_g1
TRINITY_DN75189_c0_g1	TRINITY_DN132836_c0_g1								TRINITY_DN247143_c0_g1
TRINITY_DN636_c8_g5	TRINITY_DN50047_c0_g1								TRINITY_DN49366_c2_g1
TRINITY_DN115582_c0_g1	TRINITY_DN50605_c0_g1								TRINITY_DN62988_c0_g1
TRINITY_DN114655_c0_g1	TRINITY_DN385142_c0_g1								TRINITY_DN99039_c0_g2
TRINITY_DN11455_c0_g1	TRINITY_DN73356_c0_g1								TRINITY_DN81911_c0_g1
TRINITY_DN660_c3_g2	TRINITY_DN219677_c0_g1								TRINITY_DN170754_c0_g1
TRINITY_DN111821_c0_g1	TRINITY_DN10324_c1_g2								TRINITY_DN391997_c0_g1
TRINITY_DN234814_c0_g1	TRINITY_DN12342_c0_g1								TRINITY_DN1185_c0_g1
TRINITY_DN43486_c0_g1	TRINITY_DN208876_c0_g1								TRINITY_DN33949_c3_g1
TRINITY_DN22724_c0_g1	TRINITY_DN215486_c0_g2								TRINITY_DN6957_c5_g1
TRINITY_DN2966_c0_g1	TRINITY_DN169548_c0_g1								TRINITY_DN285304_c0_g1
TRINITY_DN3020_c1_g1	TRINITY_DN155190_c0_g1								TRINITY_DN8857_c0_g1
TRINITY_DN4316_c2_g1	TRINITY_DN20817_c0_g1								TRINITY_DN43046_c0_g1
TRINITY_DN3237_c0_g1	TRINITY_DN385333_c0_g1								TRINITY_DN458493_c0_g1
TRINITY_DN39087_c1_g2	TRINITY_DN304491_c0_g1								TRINITY_DN182914_c0_g1
TRINITY_DN843_c0_g1	TRINITY_DN135551_c0_g1								TRINITY_DN2997_c21_g2
TRINITY_DN57196_c0_g1	TRINITY_DN31479_c0_g1								TRINITY_DN57782_c0_g1
TRINITY_DN98417_c0_g1	TRINITY_DN167580_c0_g1								TRINITY_DN246_c4_g1
TRINITY_DN1427_c2_g1	TRINITY_DN269690_c0_g1								TRINITY_DN232268_c0_g1
TRINITY_DN16688_c0_g1	TRINITY_DN155048_c1_g1								TRINITY_DN65703_c0_g1
TRINITY_DN22877_c1_g1	TRINITY_DN34062_c0_g1								TRINITY_DN328023_c0_g1
TRINITY_DN18161_c0_g1	TRINITY_DN418488_c0_g1								TRINITY_DN80115_c0_g2
TRINITY_DN5488_c7_g1	TRINITY_DN124382_c0_g1								TRINITY_DN60775_c0_g1
TRINITY_DN26202_c1_g1	TRINITY_DN16181_c0_g1								TRINITY_DN84240_c0_g1
TRINITY_DN26202_c1_g2	TRINITY_DN270411_c0_g1								TRINITY_DN68003_c0_g1
TRINITY_DN17454_c0_g1	TRINITY_DN1811_c6_g1								TRINITY_DN329004_c0_g1
TRINITY_DN117_c1_g1	TRINITY_DN20603_c10_g1								TRINITY_DN403447_c0_g1
TRINITY_DN84052_c0_g1	TRINITY_DN348909_c0_g1								TRINITY_DN19888_c0_g1
TRINITY_DN14777_c1_g1	TRINITY_DN213683_c0_g1								TRINITY_DN9957_c0_g2
	TRINITY_DN42964_c0_g1								TRINITY_DN327741_c0_g1
	TRINITY_DN237551_c0_g1								TRINITY_DN146080_c1_g1
	TRINITY_DN153080_c1_g1								TRINITY_DN9765_c0_g2
	TRINITY_DN128134_c1_g1								TRINITY_DN307962_c0_g1
	TRINITY_DN66184_c1_g1								TRINITY_DN441274_c0_g1
	TRINITY_DN49800_c0_g1								TRINITY_DN42922_c0_g1
	TRINITY_DN33330_c0_g1								TRINITY_DN368618_c0_g1
	TRINITY_DN483679_c0_g1								TRINITY_DN3127_c0_g1
	TRINITY_DN46786_c0_g1								TRINITY_DN394976_c0_g1
	TRINITY_DN17099_c0_g1								TRINITY_DN170399_c1_g2
	TRINITY_DN12550_c0_g1								TRINITY_DN457657_c0_g1
	TRINITY_DN355995_c0_g1								TRINITY_DN115036_c0_g1
	TRINITY_DN427720_c0_g1								TRINITY_DN20542_c0_g1
	TRINITY_DN81712_c0_g3								TRINITY_DN177398_c0_g1
	TRINITY_DN20984_c0_g2								TRINITY_DN196525_c0_g1
	TRINITY_DN144093_c0_g1								TRINITY_DN5938_c0_g2
	TRINITY_DN277148_c0_g1								TRINITY_DN239914_c0_g1
	TRINITY_DN265746_c0_g1								TRINITY_DN43241_c0_g1
	TRINITY_DN16744_c0_g1								TRINITY_DN634_c5_g1
	TRINITY_DN2041_c0_g1								TRINITY_DN153789_c0_g1
	TRINITY_DN402301_c0_g1								TRINITY_DN388860_c0_g1
	TRINITY_DN400319_c0_g1								TRINITY_DN183377_c0_g2
	TRINITY_DN52654_c0_g1								TRINITY_DN2026_c0_g1
	TRINITY_DN346878_c0_g1								TRINITY_DN348328_c0_g1
	TRINITY_DN32599_c0_g1								TRINITY_DN50989_c0_g1
	TRINITY_DN84151_c0_g1								TRINITY_DN17900_c0_g1
	TRINITY_DN173886_c0_g1								TRINITY_DN47134_c1_g1
	TRINITY_DN272740_c1_g1								TRINITY_DN136151_c0_g1
	TRINITY_DN157_c4_g1								TRINITY_DN55604_c2_g1
	TRINITY_DN147547_c0_g1								TRINITY_DN19394_c0_g2
	TRINITY_DN183674_c0_g1								TRINITY_DN208269_c0_g1
	TRINITY_DN5058_c0_g1								TRINITY_DN218855_c0_g1
	TRINITY_DN25689_c2_g1								TRINITY_DN81962_c0_g1
	TRINITY_DN38177_c0_g1								TRINITY_DN118092_c0_g1
	TRINITY_DN338666_c0_g1								TRINITY_DN472193_c0_g1
	TRINITY_DN228396_c0_g1								TRINITY_DN101199_c0_g1
	TRINITY_DN304132_c0_g1								TRINITY_DN115794_c0_g1
	TRINITY_DN22969_c0_g1								TRINITY_DN99411_c0_g1
	TRINITY_DN377877_c0_g1								TRINITY_DN428263_c0_g1
	TRINITY_DN26228_c1_g1								TRINITY_DN21970_c0_g1
	TRINITY_DN72890_c0_g1								TRINITY_DN9794_c6_g1
	TRINITY_DN420698_c0_g1								TRINITY_DN179385_c2_g3
	TRINITY_DN12807_c6_g1								TRINITY_DN10480_c2_g1
	TRINITY_DN119789_c0_g2								TRINITY_DN342909_c0_g1
	TRINITY_DN34856_c2_g1								TRINITY_DN9063_c0_g1
	TRINITY_DN17213_c0_g1								TRINITY_DN20447_c2_g1
	TRINITY_DN346412_c0_g1								TRINITY_DN82868_c0_g1
	TRINITY_DN78839_c0_g1								TRINITY_DN233515_c0_g1
	TRINITY_DN372251_c0_g1								TRINITY_DN151817_c0_g1
	TRINITY_DN389164_c0_g1								TRINITY_DN79358_c0_g1
	TRINITY_DN12113_c0_g1								TRINITY_DN15565_c0_g1
	TRINITY_DN25147_c0_g2								TRINITY_DN88784_c0_g1
	TRINITY_DN384286_c0_g1								TRINITY_DN337395_c0_g1
	TRINITY_DN163080_c0_g1								TRINITY_DN153904_c0_g1
	TRINITY_DN9471_c1_g2								TRINITY_DN42894_c0_g1
	TRINITY_DN9471_c1_g3								TRINITY_DN10315_c0_g1
	TRINITY_DN9471_c1_g1								TRINITY_DN383476_c0_g1
	TRINITY_DN165632_c0_g1								TRINITY_DN62043_c0_g2
	TRINITY_DN106283_c0_g2								TRINITY_DN295477_c0_g1
	TRINITY_DN55632_c0_g1								TRINITY_DN153172_c0_g1
	TRINITY_DN66534_c1_g1								TRINITY_DN47453_c4_g1
	TRINITY_DN55356_c0_g1								TRINITY_DN1638_c13_g1
	TRINITY_DN8564_c0_g1								TRINITY_DN167861_c0_g1
	TRINITY_DN42429_c0_g1								TRINITY_DN64991_c0_g1
	TRINITY_DN47140_c4_g1								TRINITY_DN151834_c0_g1
	TRINITY_DN121_c3_g1								TRINITY_DN8327_c0_g1
	TRINITY_DN232064_c2_g1								TRINITY_DN488361_c0_g1
	TRINITY_DN386584_c0_g1								TRINITY_DN204307_c0_g1
	TRINITY_DN97442_c1_g1								TRINITY_DN226943_c0_g1
	TRINITY_DN480188_c0_g1								TRINITY_DN160202_c2_g1
	TRINITY_DN7339_c0_g1								TRINITY_DN20136_c0_g1
	TRINITY_DN3552_c1_g1								TRINITY_DN381949_c0_g1
	TRINITY_DN191571_c0_g2								TRINITY_DN288464_c0_g1
	TRINITY_DN209275_c0_g1								TRINITY_DN345748_c0_g1
	TRINITY_DN123039_c0_g1								TRINITY_DN74740_c0_g1
	TRINITY_DN57686_c0_g3								TRINITY_DN159869_c0_g1
	TRINITY_DN36694_c0_g1								TRINITY_DN819_c5_g1
	TRINITY_DN379346_c0_g1								TRINITY_DN354683_c0_g1
	TRINITY_DN64489_c0_g1								TRINITY_DN168054_c0_g1
	TRINITY_DN175985_c0_g1								TRINITY_DN452831_c0_g1
	TRINITY_DN150588_c0_g1								TRINITY_DN236658_c0_g1
	TRINITY_DN394701_c0_g1								TRINITY_DN879_c2_g1
	TRINITY_DN140680_c1_g1								TRINITY_DN142647_c0_g1
	TRINITY_DN73044_c0_g1								TRINITY_DN260444_c0_g1
	TRINITY_DN172899_c1_g1								TRINITY_DN46201_c0_g1
	TRINITY_DN163337_c0_g1								TRINITY_DN77877_c0_g2
	TRINITY_DN305914_c0_g1								TRINITY_DN170334_c0_g1
	TRINITY_DN45633_c0_g1								TRINITY_DN438736_c0_g1
	TRINITY_DN18492_c0_g2								TRINITY_DN61283_c0_g1
	TRINITY_DN475657_c0_g1								TRINITY_DN339017_c0_g1
	TRINITY_DN285361_c0_g1								TRINITY_DN235926_c0_g3
	TRINITY_DN253268_c0_g2								TRINITY_DN678_c10_g1
	TRINITY_DN121076_c0_g1								TRINITY_DN287104_c0_g1
	TRINITY_DN13192_c0_g1								TRINITY_DN74_c2_g1
	TRINITY_DN196089_c2_g1								TRINITY_DN39693_c0_g1
	TRINITY_DN75849_c0_g2								TRINITY_DN25984_c0_g2
	TRINITY_DN73005_c0_g1								TRINITY_DN68670_c0_g1
	TRINITY_DN70303_c0_g3								TRINITY_DN363099_c0_g1
	TRINITY_DN204620_c0_g1								TRINITY_DN228983_c0_g1
	TRINITY_DN21870_c1_g1								TRINITY_DN14755_c0_g1
	TRINITY_DN220822_c0_g1								TRINITY_DN86625_c0_g2
	TRINITY_DN136803_c0_g1								TRINITY_DN21844_c2_g1
	TRINITY_DN395401_c0_g1								TRINITY_DN397604_c0_g1
	TRINITY_DN160073_c0_g2								TRINITY_DN49438_c0_g1
	TRINITY_DN27156_c0_g1								TRINITY_DN252345_c0_g1
	TRINITY_DN160780_c1_g1								TRINITY_DN44349_c0_g1
	TRINITY_DN26788_c0_g1								TRINITY_DN65036_c0_g1
	TRINITY_DN65820_c0_g1								TRINITY_DN300411_c0_g1
	TRINITY_DN689_c1_g3								TRINITY_DN234575_c0_g1
	TRINITY_DN420041_c0_g1								TRINITY_DN54594_c0_g1
	TRINITY_DN279581_c0_g1								TRINITY_DN69539_c0_g1
	TRINITY_DN72307_c0_g1								TRINITY_DN19629_c0_g1
	TRINITY_DN84352_c0_g1								TRINITY_DN441863_c0_g1
	TRINITY_DN200633_c0_g1								TRINITY_DN121695_c0_g2
	TRINITY_DN31993_c0_g1								TRINITY_DN121695_c0_g1
	TRINITY_DN155320_c0_g1								TRINITY_DN42092_c0_g1
	TRINITY_DN418593_c0_g1								TRINITY_DN1439_c3_g1
	TRINITY_DN136544_c1_g1								TRINITY_DN429249_c0_g1
	TRINITY_DN145454_c0_g1								TRINITY_DN2248_c3_g2
	TRINITY_DN179245_c0_g2								TRINITY_DN18580_c0_g1
	TRINITY_DN34528_c0_g1								TRINITY_DN111235_c1_g1
	TRINITY_DN488992_c0_g1								TRINITY_DN132207_c0_g1
	TRINITY_DN421153_c0_g1								TRINITY_DN1367_c1_g1
	TRINITY_DN379195_c0_g1								TRINITY_DN283695_c0_g1
	TRINITY_DN390703_c0_g1								TRINITY_DN148384_c0_g1
	TRINITY_DN422988_c0_g1								TRINITY_DN1811_c7_g1
	TRINITY_DN26026_c1_g1								TRINITY_DN12329_c0_g1
	TRINITY_DN7571_c3_g2								TRINITY_DN59121_c0_g1
	TRINITY_DN109612_c0_g1								TRINITY_DN272577_c0_g1
	TRINITY_DN391673_c0_g1								TRINITY_DN167655_c0_g1
	TRINITY_DN38225_c2_g2								TRINITY_DN193308_c0_g1
	TRINITY_DN53627_c1_g2								TRINITY_DN59599_c0_g1
	TRINITY_DN143237_c0_g1								TRINITY_DN76340_c0_g1
	TRINITY_DN151059_c0_g1								TRINITY_DN359792_c0_g1
	TRINITY_DN24961_c0_g1								TRINITY_DN229909_c0_g1
	TRINITY_DN97712_c0_g1								TRINITY_DN473006_c0_g1
	TRINITY_DN425634_c0_g1								TRINITY_DN217321_c0_g1
	TRINITY_DN26514_c0_g1								TRINITY_DN242551_c9_g1
	TRINITY_DN8134_c0_g1								TRINITY_DN191710_c0_g1
	TRINITY_DN4923_c0_g2								TRINITY_DN458562_c0_g1
	TRINITY_DN258695_c0_g1								TRINITY_DN408493_c0_g1
	TRINITY_DN197914_c0_g1								TRINITY_DN39358_c0_g1
	TRINITY_DN54739_c1_g1								TRINITY_DN145962_c0_g1
	TRINITY_DN244899_c0_g1								TRINITY_DN85284_c0_g1
	TRINITY_DN26742_c0_g2								TRINITY_DN526_c0_g1
	TRINITY_DN7948_c0_g1								TRINITY_DN101113_c0_g1
	TRINITY_DN495577_c0_g1								TRINITY_DN148308_c0_g1
	TRINITY_DN39036_c1_g1								TRINITY_DN235736_c3_g1
	TRINITY_DN190970_c0_g1								TRINITY_DN142610_c0_g1
	TRINITY_DN293326_c0_g1								TRINITY_DN878_c1_g1
	TRINITY_DN58907_c0_g9								TRINITY_DN323456_c0_g1
	TRINITY_DN144613_c0_g1								TRINITY_DN351768_c0_g1
	TRINITY_DN173345_c0_g1								TRINITY_DN107112_c0_g1
	TRINITY_DN227957_c0_g1								TRINITY_DN165985_c0_g1
	TRINITY_DN421437_c0_g1								TRINITY_DN165985_c0_g2
	TRINITY_DN20439_c0_g1								TRINITY_DN374175_c0_g1
	TRINITY_DN19869_c0_g1								TRINITY_DN10290_c4_g1
	TRINITY_DN421524_c0_g1								TRINITY_DN2468_c0_g2
	TRINITY_DN147866_c0_g1								TRINITY_DN6825_c0_g1
	TRINITY_DN269835_c0_g1								TRINITY_DN248137_c0_g1
	TRINITY_DN429037_c0_g1								TRINITY_DN12929_c0_g1
	TRINITY_DN206246_c0_g1								TRINITY_DN19385_c0_g1
	TRINITY_DN98746_c0_g1								TRINITY_DN5749_c1_g1
	TRINITY_DN98535_c0_g1								TRINITY_DN163198_c0_g1
	TRINITY_DN251710_c0_g3								TRINITY_DN333786_c0_g1
	TRINITY_DN418462_c0_g1								TRINITY_DN191990_c0_g1
	TRINITY_DN180056_c0_g1								TRINITY_DN68804_c0_g2
	TRINITY_DN154772_c0_g1								TRINITY_DN460395_c0_g1
	TRINITY_DN60776_c0_g1								TRINITY_DN288192_c0_g1
	TRINITY_DN322653_c0_g1								TRINITY_DN315583_c0_g1
	TRINITY_DN214682_c0_g1								TRINITY_DN155185_c0_g1
	TRINITY_DN24653_c0_g1								TRINITY_DN4477_c1_g1
	TRINITY_DN139834_c0_g1								TRINITY_DN272330_c0_g1
	TRINITY_DN103017_c0_g1								TRINITY_DN110859_c0_g1
	TRINITY_DN87837_c1_g1								TRINITY_DN30859_c0_g1
	TRINITY_DN23_c2_g1								TRINITY_DN14614_c1_g1
	TRINITY_DN22704_c1_g1								TRINITY_DN346538_c0_g1
	TRINITY_DN1499_c1_g1								TRINITY_DN54174_c1_g1
	TRINITY_DN300576_c0_g1								TRINITY_DN3_c14_g2
	TRINITY_DN120831_c0_g1								TRINITY_DN1940_c2_g1
	TRINITY_DN420947_c0_g1								TRINITY_DN5530_c1_g1
	TRINITY_DN68234_c0_g1								TRINITY_DN68078_c0_g1
	TRINITY_DN267521_c0_g1								TRINITY_DN359921_c0_g1
	TRINITY_DN51741_c0_g1								TRINITY_DN20402_c0_g1
	TRINITY_DN383605_c0_g1								TRINITY_DN58746_c0_g1
	TRINITY_DN47817_c0_g1								TRINITY_DN118140_c0_g1
	TRINITY_DN247401_c0_g1								TRINITY_DN399382_c0_g1
	TRINITY_DN168190_c0_g1								TRINITY_DN57833_c0_g1
	TRINITY_DN310573_c0_g1								TRINITY_DN38232_c2_g1
	TRINITY_DN21721_c0_g1								TRINITY_DN8403_c8_g1
	TRINITY_DN2574_c1_g1								TRINITY_DN157530_c2_g1
	TRINITY_DN53698_c0_g1								TRINITY_DN15636_c0_g1
	TRINITY_DN290904_c0_g1								TRINITY_DN399905_c0_g1
	TRINITY_DN70662_c0_g1								TRINITY_DN53187_c0_g2
	TRINITY_DN419696_c0_g1								TRINITY_DN266642_c0_g1
	TRINITY_DN253976_c0_g2								TRINITY_DN284634_c0_g1
	TRINITY_DN14676_c0_g1								TRINITY_DN20230_c0_g1
	TRINITY_DN461787_c0_g1								TRINITY_DN373895_c0_g1
	TRINITY_DN4047_c0_g1								TRINITY_DN252833_c0_g1
	TRINITY_DN90108_c1_g1								TRINITY_DN170679_c0_g1
	TRINITY_DN107677_c0_g1								TRINITY_DN45857_c1_g1
	TRINITY_DN137251_c0_g1								TRINITY_DN429128_c0_g1
	TRINITY_DN44387_c0_g1								TRINITY_DN199528_c0_g1
	TRINITY_DN443232_c0_g1								TRINITY_DN13807_c0_g1
	TRINITY_DN45762_c0_g4								TRINITY_DN79715_c0_g1
	TRINITY_DN386450_c0_g1								TRINITY_DN464339_c0_g1
	TRINITY_DN82447_c0_g1								TRINITY_DN8204_c0_g5
	TRINITY_DN80120_c0_g1								TRINITY_DN1821_c4_g1
	TRINITY_DN13009_c0_g2								TRINITY_DN77165_c0_g1
	TRINITY_DN422556_c0_g1								TRINITY_DN263095_c0_g1
	TRINITY_DN302639_c0_g1								TRINITY_DN451772_c0_g1
	TRINITY_DN116190_c0_g1								TRINITY_DN477144_c0_g1
	TRINITY_DN424337_c0_g1								TRINITY_DN150836_c0_g1
	TRINITY_DN269946_c0_g1								TRINITY_DN2239_c1_g1
	TRINITY_DN70008_c0_g1								TRINITY_DN494554_c0_g1
	TRINITY_DN797_c0_g2								TRINITY_DN20079_c0_g2
	TRINITY_DN80040_c0_g6								TRINITY_DN54021_c0_g1
	TRINITY_DN17495_c0_g1								TRINITY_DN277458_c0_g1
	TRINITY_DN436039_c0_g1								TRINITY_DN16250_c0_g1
	TRINITY_DN248813_c0_g1								TRINITY_DN19528_c0_g1
	TRINITY_DN395400_c0_g1								TRINITY_DN365259_c0_g1
	TRINITY_DN345234_c0_g1								TRINITY_DN81887_c0_g1
	TRINITY_DN40897_c0_g1								TRINITY_DN2355_c0_g1
	TRINITY_DN145887_c0_g1								TRINITY_DN115206_c0_g1
	TRINITY_DN465788_c0_g1								TRINITY_DN380990_c0_g1
	TRINITY_DN172566_c0_g1								TRINITY_DN10290_c0_g2
	TRINITY_DN228434_c0_g1								TRINITY_DN446786_c0_g1
	TRINITY_DN388868_c0_g1								TRINITY_DN305445_c0_g1
	TRINITY_DN183369_c2_g1								TRINITY_DN155593_c0_g1
	TRINITY_DN45988_c0_g1								TRINITY_DN171445_c0_g1
	TRINITY_DN350158_c0_g1								TRINITY_DN5234_c1_g1
	TRINITY_DN137054_c0_g1								TRINITY_DN2848_c5_g1
	TRINITY_DN57438_c0_g1								TRINITY_DN11541_c0_g1
	TRINITY_DN204235_c0_g1								TRINITY_DN465253_c0_g1
	TRINITY_DN486019_c0_g1								TRINITY_DN417096_c0_g1
	TRINITY_DN482248_c0_g1								TRINITY_DN119611_c0_g1
	TRINITY_DN152429_c0_g1								TRINITY_DN15139_c0_g1
	TRINITY_DN299485_c0_g1								TRINITY_DN10942_c0_g1
	TRINITY_DN8476_c0_g1								TRINITY_DN33148_c0_g1
	TRINITY_DN24732_c1_g2								TRINITY_DN107299_c1_g1
	TRINITY_DN232890_c0_g1								TRINITY_DN125883_c0_g3
	TRINITY_DN168395_c1_g1								TRINITY_DN70570_c1_g1
	TRINITY_DN62556_c0_g2								TRINITY_DN96475_c0_g1
	TRINITY_DN47286_c0_g1								TRINITY_DN19034_c0_g1
	TRINITY_DN208273_c0_g1								TRINITY_DN24543_c3_g1
	TRINITY_DN298339_c0_g1								TRINITY_DN49971_c0_g1
	TRINITY_DN430495_c0_g1								TRINITY_DN162182_c0_g1
	TRINITY_DN380161_c0_g1								TRINITY_DN214741_c0_g1
	TRINITY_DN27345_c1_g1								TRINITY_DN233681_c0_g1
	TRINITY_DN29239_c0_g2								TRINITY_DN186013_c0_g4
	TRINITY_DN55349_c0_g1								TRINITY_DN184349_c0_g2
	TRINITY_DN8928_c1_g2								TRINITY_DN11877_c0_g1
	TRINITY_DN227373_c3_g1								TRINITY_DN96331_c0_g1
	TRINITY_DN303846_c0_g1								TRINITY_DN200515_c0_g1
	TRINITY_DN63219_c0_g1								TRINITY_DN465956_c0_g1
	TRINITY_DN390685_c0_g1								TRINITY_DN157433_c0_g1
	TRINITY_DN207679_c0_g1								TRINITY_DN31886_c0_g1
	TRINITY_DN467062_c0_g1								TRINITY_DN88108_c0_g2
	TRINITY_DN423835_c0_g1								TRINITY_DN59742_c2_g1
	TRINITY_DN427706_c0_g1								TRINITY_DN57809_c2_g1
	TRINITY_DN46670_c0_g1								TRINITY_DN52543_c0_g1
	TRINITY_DN44884_c1_g1								TRINITY_DN86149_c0_g1
	TRINITY_DN201075_c0_g1								TRINITY_DN272607_c0_g1
	TRINITY_DN8227_c1_g1								TRINITY_DN2674_c7_g3
	TRINITY_DN272_c3_g1								TRINITY_DN75914_c0_g1
	TRINITY_DN258916_c0_g1								TRINITY_DN270007_c0_g1
	TRINITY_DN381017_c0_g1								TRINITY_DN200334_c0_g1
	TRINITY_DN200362_c0_g1								TRINITY_DN8846_c0_g1
	TRINITY_DN50362_c0_g1								TRINITY_DN306400_c0_g1
	TRINITY_DN236027_c0_g1								TRINITY_DN132836_c0_g1
	TRINITY_DN429234_c0_g1								TRINITY_DN74221_c0_g1
	TRINITY_DN204885_c2_g1								TRINITY_DN15_c6_g1
	TRINITY_DN233369_c0_g1								TRINITY_DN215598_c0_g1
	TRINITY_DN24589_c0_g1								TRINITY_DN492562_c0_g1
	TRINITY_DN147898_c0_g2								TRINITY_DN73356_c0_g1
	TRINITY_DN36768_c0_g1								TRINITY_DN131257_c0_g1
	TRINITY_DN318060_c0_g1								TRINITY_DN190298_c0_g1
	TRINITY_DN33048_c0_g3								TRINITY_DN219677_c0_g1
	TRINITY_DN67676_c0_g1								TRINITY_DN113518_c0_g1
	TRINITY_DN25138_c0_g1								TRINITY_DN50441_c0_g1
	TRINITY_DN57521_c0_g1								TRINITY_DN112712_c0_g1
	TRINITY_DN145306_c0_g2								TRINITY_DN304226_c0_g1
	TRINITY_DN100281_c0_g1								TRINITY_DN480569_c0_g1
	TRINITY_DN22772_c1_g1								TRINITY_DN169548_c0_g1
	TRINITY_DN170970_c0_g1								TRINITY_DN98884_c0_g1
	TRINITY_DN140323_c0_g1								TRINITY_DN12791_c0_g1
	TRINITY_DN373693_c0_g1								TRINITY_DN257553_c0_g1
	TRINITY_DN49389_c0_g1								TRINITY_DN495556_c0_g1
	TRINITY_DN9593_c0_g1								TRINITY_DN2342_c5_g1
	TRINITY_DN66581_c0_g1								TRINITY_DN159515_c1_g1
	TRINITY_DN53153_c0_g2								TRINITY_DN8623_c0_g1
	TRINITY_DN5865_c0_g1								TRINITY_DN11726_c6_g1
	TRINITY_DN29321_c0_g1								TRINITY_DN276778_c0_g1
	TRINITY_DN228854_c0_g1								TRINITY_DN304491_c0_g1
	TRINITY_DN384735_c0_g1								TRINITY_DN52924_c0_g1
	TRINITY_DN228230_c0_g1								TRINITY_DN135551_c0_g1
	TRINITY_DN179444_c0_g1								TRINITY_DN229062_c0_g1
	TRINITY_DN274134_c0_g1								TRINITY_DN34062_c0_g1
	TRINITY_DN457109_c0_g1								TRINITY_DN11277_c2_g1
	TRINITY_DN146592_c0_g1								TRINITY_DN90153_c0_g1
	TRINITY_DN99399_c0_g3								TRINITY_DN270411_c0_g1
	TRINITY_DN98245_c0_g2								TRINITY_DN149769_c0_g1
	TRINITY_DN226378_c0_g1								TRINITY_DN311529_c0_g1
	TRINITY_DN109644_c0_g2								TRINITY_DN1797_c1_g1
	TRINITY_DN36583_c0_g1								TRINITY_DN13704_c1_g1
	TRINITY_DN58829_c0_g1								TRINITY_DN347350_c0_g1
	TRINITY_DN69661_c0_g1								TRINITY_DN31596_c0_g1
	TRINITY_DN136584_c0_g1								TRINITY_DN249_c26_g1
	TRINITY_DN274862_c0_g1								TRINITY_DN386014_c0_g1
	TRINITY_DN304505_c0_g1								TRINITY_DN47279_c0_g3
	TRINITY_DN325232_c0_g1								TRINITY_DN46786_c0_g1
	TRINITY_DN460506_c0_g1								TRINITY_DN422053_c0_g1
	TRINITY_DN24930_c0_g1								TRINITY_DN11847_c0_g1
	TRINITY_DN315956_c0_g1								TRINITY_DN3680_c3_g1
	TRINITY_DN25689_c0_g1								TRINITY_DN85904_c0_g1
	TRINITY_DN269978_c0_g1								TRINITY_DN355995_c0_g1
	TRINITY_DN47433_c0_g1								TRINITY_DN270461_c0_g1
	TRINITY_DN73772_c0_g1								TRINITY_DN427720_c0_g1
	TRINITY_DN43136_c1_g1								TRINITY_DN344014_c0_g1
	TRINITY_DN197372_c0_g1								TRINITY_DN43678_c0_g1
	TRINITY_DN284737_c0_g1								TRINITY_DN265746_c0_g1
	TRINITY_DN28827_c0_g1								TRINITY_DN11720_c0_g1
	TRINITY_DN25234_c2_g1								TRINITY_DN252784_c0_g1
	TRINITY_DN100355_c1_g1								TRINITY_DN459238_c0_g1
	TRINITY_DN21529_c2_g1								TRINITY_DN58308_c0_g1
	TRINITY_DN11127_c0_g1								TRINITY_DN325143_c0_g1
	TRINITY_DN127732_c1_g1								TRINITY_DN52654_c0_g1
	TRINITY_DN32471_c0_g1								TRINITY_DN84100_c0_g1
	TRINITY_DN28847_c0_g1								TRINITY_DN4063_c0_g1
	TRINITY_DN125996_c0_g1								TRINITY_DN346878_c0_g1
	TRINITY_DN5397_c0_g2								TRINITY_DN84151_c0_g1
	TRINITY_DN121920_c0_g1								TRINITY_DN3357_c1_g1
	TRINITY_DN25564_c0_g1								TRINITY_DN2276_c4_g1
	TRINITY_DN35733_c0_g4								TRINITY_DN67428_c0_g1
	TRINITY_DN80889_c0_g1								TRINITY_DN183674_c0_g1
	TRINITY_DN21370_c0_g1								TRINITY_DN304132_c0_g1
	TRINITY_DN2084_c3_g1								TRINITY_DN282563_c0_g1
	TRINITY_DN409956_c0_g1								TRINITY_DN6442_c0_g1
	TRINITY_DN9516_c1_g3								TRINITY_DN6630_c18_g1
	TRINITY_DN24721_c0_g2								TRINITY_DN112642_c0_g2
	TRINITY_DN340115_c0_g1								TRINITY_DN423923_c0_g1
	TRINITY_DN124595_c0_g1								TRINITY_DN179272_c0_g1
	TRINITY_DN26357_c0_g1								TRINITY_DN17259_c0_g1
	TRINITY_DN67391_c0_g4								TRINITY_DN399457_c0_g1
	TRINITY_DN471413_c0_g1								TRINITY_DN4969_c1_g1
	TRINITY_DN118633_c0_g1								TRINITY_DN420698_c0_g1
	TRINITY_DN375246_c0_g1								TRINITY_DN99_c1_g1
	TRINITY_DN371734_c0_g1								TRINITY_DN346412_c0_g1
	TRINITY_DN63234_c1_g1								TRINITY_DN3599_c9_g1
	TRINITY_DN216959_c0_g1								TRINITY_DN70679_c0_g1
	TRINITY_DN124169_c0_g1								TRINITY_DN773_c1_g1
	TRINITY_DN87344_c0_g1								TRINITY_DN284068_c0_g1
	TRINITY_DN15934_c0_g1								TRINITY_DN22304_c2_g1
	TRINITY_DN21970_c0_g1								TRINITY_DN32940_c0_g1
	TRINITY_DN32820_c0_g1								TRINITY_DN163080_c0_g1
	TRINITY_DN277429_c0_g1								TRINITY_DN165632_c0_g1
	TRINITY_DN2798_c0_g1								TRINITY_DN116565_c0_g1
	TRINITY_DN121597_c0_g1								TRINITY_DN264356_c0_g1
	TRINITY_DN7287_c0_g3								TRINITY_DN55632_c0_g1
	TRINITY_DN96089_c1_g1								TRINITY_DN8564_c0_g1
	TRINITY_DN133758_c0_g1								TRINITY_DN52204_c0_g1
	TRINITY_DN458652_c0_g1								TRINITY_DN221026_c0_g1
	TRINITY_DN51527_c0_g2								TRINITY_DN89992_c0_g1
	TRINITY_DN51527_c0_g1								TRINITY_DN79145_c0_g1
	TRINITY_DN18712_c0_g1								TRINITY_DN210045_c0_g1
	TRINITY_DN156041_c0_g1								TRINITY_DN58614_c0_g2
	TRINITY_DN97628_c0_g1								TRINITY_DN9636_c1_g1
	TRINITY_DN353703_c0_g1								TRINITY_DN5695_c0_g1
	TRINITY_DN100214_c0_g1								TRINITY_DN75946_c0_g1
	TRINITY_DN244424_c0_g1								TRINITY_DN29396_c0_g1
	TRINITY_DN12986_c1_g1								TRINITY_DN347577_c0_g1
	TRINITY_DN423565_c0_g1								TRINITY_DN239062_c0_g1
	TRINITY_DN33861_c0_g1								TRINITY_DN33579_c2_g1
	TRINITY_DN31930_c0_g1								TRINITY_DN10591_c0_g1
	TRINITY_DN48028_c0_g1								TRINITY_DN35589_c0_g1
	TRINITY_DN125883_c2_g1								TRINITY_DN10645_c0_g1
	TRINITY_DN2427_c3_g1								TRINITY_DN394701_c0_g1
	TRINITY_DN73124_c0_g1								TRINITY_DN84671_c0_g1
	TRINITY_DN30305_c0_g1								TRINITY_DN96544_c0_g1
	TRINITY_DN172375_c1_g1								TRINITY_DN305914_c0_g1
	TRINITY_DN26418_c0_g1								TRINITY_DN17196_c0_g1
	TRINITY_DN35188_c0_g2								TRINITY_DN28491_c2_g1
	TRINITY_DN256859_c0_g1								TRINITY_DN285361_c0_g1
	TRINITY_DN191023_c0_g1								TRINITY_DN3420_c11_g1
	TRINITY_DN298200_c0_g1								TRINITY_DN59108_c1_g1
	TRINITY_DN25984_c0_g5								TRINITY_DN66661_c0_g1
	TRINITY_DN222640_c0_g1								TRINITY_DN255810_c0_g1
	TRINITY_DN320045_c0_g1								TRINITY_DN320_c42_g1
	TRINITY_DN77253_c0_g1								TRINITY_DN5103_c0_g1
	TRINITY_DN271697_c0_g1								TRINITY_DN342353_c0_g1
	TRINITY_DN228972_c0_g1								TRINITY_DN468242_c0_g1
	TRINITY_DN391644_c0_g1								TRINITY_DN166950_c0_g1
	TRINITY_DN343739_c0_g1								TRINITY_DN359141_c0_g1
	TRINITY_DN380059_c0_g1								TRINITY_DN65820_c0_g1
	TRINITY_DN150846_c0_g1								TRINITY_DN689_c1_g3
	TRINITY_DN128_c5_g1								TRINITY_DN420041_c0_g1
	TRINITY_DN315237_c0_g1								TRINITY_DN279581_c0_g1
	TRINITY_DN201975_c0_g1								TRINITY_DN323977_c0_g1
									TRINITY_DN31183_c1_g1
									TRINITY_DN72307_c0_g1
									TRINITY_DN83528_c0_g1
									TRINITY_DN179653_c0_g1
									TRINITY_DN304370_c0_g1
									TRINITY_DN277451_c0_g1
									TRINITY_DN10927_c0_g1
									TRINITY_DN418593_c0_g1
									TRINITY_DN39590_c1_g1
									TRINITY_DN397443_c0_g1
									TRINITY_DN316386_c0_g1
									TRINITY_DN421153_c0_g1
									TRINITY_DN390703_c0_g1
									TRINITY_DN422988_c0_g1
									TRINITY_DN332355_c0_g1
									TRINITY_DN372847_c0_g1
									TRINITY_DN13368_c3_g1
									TRINITY_DN111029_c0_g1
									TRINITY_DN32834_c0_g1
									TRINITY_DN18848_c1_g1
									TRINITY_DN26514_c0_g1
									TRINITY_DN175818_c0_g1
									TRINITY_DN54739_c1_g1
									TRINITY_DN173010_c0_g1
									TRINITY_DN92301_c0_g1
									TRINITY_DN8429_c1_g1
									TRINITY_DN6452_c0_g1
									TRINITY_DN7948_c0_g1
									TRINITY_DN5430_c0_g1
									TRINITY_DN495577_c0_g1
									TRINITY_DN6174_c0_g1
									TRINITY_DN39638_c0_g1
									TRINITY_DN73191_c1_g1
									TRINITY_DN110562_c0_g1
									TRINITY_DN184136_c0_g1
									TRINITY_DN28211_c0_g1
									TRINITY_DN45644_c0_g1
									TRINITY_DN26263_c0_g3
									TRINITY_DN440235_c0_g1
									TRINITY_DN11649_c8_g1
									TRINITY_DN8993_c0_g1
									TRINITY_DN103582_c0_g2
									TRINITY_DN103582_c0_g1
									TRINITY_DN98535_c0_g1
									TRINITY_DN414779_c0_g1
									TRINITY_DN13290_c0_g4
									TRINITY_DN29828_c1_g1
									TRINITY_DN15955_c0_g1
									TRINITY_DN4620_c0_g1
									TRINITY_DN37821_c0_g1
									TRINITY_DN13272_c0_g1
									TRINITY_DN97835_c0_g2
									TRINITY_DN322653_c0_g1
									TRINITY_DN214682_c0_g1
									TRINITY_DN169945_c0_g1
									TRINITY_DN18535_c0_g1
									TRINITY_DN50655_c0_g2
									TRINITY_DN139834_c0_g1
									TRINITY_DN8359_c0_g1
									TRINITY_DN452106_c0_g1
									TRINITY_DN105444_c0_g1
									TRINITY_DN103017_c0_g1
									TRINITY_DN17609_c3_g1
									TRINITY_DN1499_c1_g1
									TRINITY_DN300576_c0_g1
									TRINITY_DN23778_c0_g1
									TRINITY_DN420947_c0_g1
									TRINITY_DN383605_c0_g1
									TRINITY_DN72117_c0_g1
									TRINITY_DN47817_c0_g1
									TRINITY_DN103374_c0_g1
									TRINITY_DN14676_c0_g1
									TRINITY_DN2044_c0_g2
									TRINITY_DN461787_c0_g1
									TRINITY_DN29969_c2_g1
									TRINITY_DN27992_c0_g1
									TRINITY_DN107677_c0_g1
									TRINITY_DN457317_c0_g1
									TRINITY_DN80377_c0_g1
									TRINITY_DN45762_c0_g4
									TRINITY_DN11150_c0_g1
									TRINITY_DN2477_c0_g1
									TRINITY_DN242690_c0_g1
									TRINITY_DN80120_c0_g1
									TRINITY_DN13009_c0_g2
									TRINITY_DN39320_c0_g1
									TRINITY_DN6267_c0_g2
									TRINITY_DN116190_c0_g1
									TRINITY_DN259777_c0_g1
									TRINITY_DN111727_c0_g1
									TRINITY_DN147257_c0_g1
									TRINITY_DN80040_c0_g6
									TRINITY_DN117174_c0_g1
									TRINITY_DN248813_c0_g1
									TRINITY_DN151370_c0_g1
									TRINITY_DN7287_c1_g1
									TRINITY_DN40897_c0_g1
									TRINITY_DN145887_c0_g1
									TRINITY_DN70723_c0_g1
									TRINITY_DN161574_c0_g1
									TRINITY_DN104838_c0_g1
									TRINITY_DN130755_c2_g1
									TRINITY_DN90101_c0_g1
									TRINITY_DN76975_c0_g1
									TRINITY_DN84095_c0_g1
									TRINITY_DN350158_c0_g1
									TRINITY_DN6092_c2_g1
									TRINITY_DN486019_c0_g1
									TRINITY_DN152429_c0_g1
									TRINITY_DN17820_c0_g1
									TRINITY_DN63855_c0_g1
									TRINITY_DN131332_c0_g1
									TRINITY_DN161443_c0_g2
									TRINITY_DN223228_c0_g1
									TRINITY_DN8476_c0_g1
									TRINITY_DN5387_c1_g1
									TRINITY_DN7737_c0_g1
									TRINITY_DN311118_c0_g1
									TRINITY_DN175648_c0_g1
									TRINITY_DN26_c9_g1
									TRINITY_DN182349_c0_g1
									TRINITY_DN68171_c0_g1
									TRINITY_DN4438_c0_g1
									TRINITY_DN394493_c0_g1
									TRINITY_DN303846_c0_g1
									TRINITY_DN390685_c0_g1
									TRINITY_DN207679_c0_g1
									TRINITY_DN483507_c0_g1
									TRINITY_DN38779_c0_g1
									TRINITY_DN423835_c0_g1
									TRINITY_DN427706_c0_g1
									TRINITY_DN290043_c0_g1
									TRINITY_DN475062_c0_g1
									TRINITY_DN13402_c0_g1
									TRINITY_DN50362_c0_g1
									TRINITY_DN285349_c0_g1
									TRINITY_DN429234_c0_g1
									TRINITY_DN215993_c0_g1
									TRINITY_DN52277_c0_g1
									TRINITY_DN4565_c0_g1
									TRINITY_DN20778_c0_g1
									TRINITY_DN71294_c0_g1
									TRINITY_DN76540_c0_g1
									TRINITY_DN234200_c0_g1
									TRINITY_DN190029_c0_g1
									TRINITY_DN24946_c0_g1
									TRINITY_DN58175_c0_g1
									TRINITY_DN5698_c0_g1
									TRINITY_DN373693_c0_g1
									TRINITY_DN439987_c0_g1
									TRINITY_DN9593_c0_g1
									TRINITY_DN10623_c0_g1
									TRINITY_DN66581_c0_g1
									TRINITY_DN25427_c0_g1
									TRINITY_DN6_c0_g2
									TRINITY_DN29321_c0_g1
									TRINITY_DN186145_c0_g1
									TRINITY_DN27495_c0_g1
									TRINITY_DN5516_c0_g1
									TRINITY_DN347250_c0_g1
									TRINITY_DN179444_c0_g1
									TRINITY_DN379463_c0_g1
									TRINITY_DN67615_c0_g1
									TRINITY_DN5939_c0_g2
									TRINITY_DN2245_c2_g2
									TRINITY_DN355825_c0_g1
									TRINITY_DN161960_c0_g1
									TRINITY_DN34263_c0_g1
									TRINITY_DN93611_c1_g1
									TRINITY_DN136584_c0_g1
									TRINITY_DN428751_c0_g1
									TRINITY_DN304505_c0_g1
									TRINITY_DN253136_c0_g1
									TRINITY_DN24930_c0_g1
									TRINITY_DN60076_c1_g2
									TRINITY_DN42416_c2_g1
									TRINITY_DN269978_c0_g1
									TRINITY_DN197372_c0_g1
									TRINITY_DN468391_c0_g1
									TRINITY_DN83248_c4_g1
									TRINITY_DN25234_c2_g1
									TRINITY_DN340698_c0_g1
									TRINITY_DN198776_c0_g1
									TRINITY_DN5_c0_g2
									TRINITY_DN34804_c2_g1
									TRINITY_DN25564_c0_g1
									TRINITY_DN35733_c0_g4
									TRINITY_DN3886_c0_g1
									TRINITY_DN409956_c0_g1
									TRINITY_DN384662_c0_g1
									TRINITY_DN180861_c0_g1
									TRINITY_DN79526_c1_g1
									TRINITY_DN3703_c0_g1
									TRINITY_DN471413_c0_g1
									TRINITY_DN118633_c0_g1
									TRINITY_DN375246_c0_g1
									TRINITY_DN371734_c0_g1
									TRINITY_DN216959_c0_g1
									TRINITY_DN18867_c0_g1
									TRINITY_DN69778_c0_g1
									TRINITY_DN28718_c0_g2
									TRINITY_DN101926_c0_g1
									TRINITY_DN439474_c0_g1
									TRINITY_DN383965_c0_g1
									TRINITY_DN39944_c1_g2
									TRINITY_DN346210_c0_g1
									TRINITY_DN18712_c0_g1
									TRINITY_DN156041_c0_g1
									TRINITY_DN168345_c0_g1
									TRINITY_DN244424_c0_g1
									TRINITY_DN39510_c0_g1
									TRINITY_DN42116_c4_g1
									TRINITY_DN2150_c6_g1
									TRINITY_DN125883_c2_g1
									TRINITY_DN9752_c0_g1
									TRINITY_DN298200_c0_g1
									TRINITY_DN25984_c0_g4
									TRINITY_DN3643_c8_g1
									TRINITY_DN274488_c0_g1
									TRINITY_DN320045_c0_g1
									TRINITY_DN23599_c0_g1
									TRINITY_DN21144_c0_g1
									TRINITY_DN41584_c0_g1
									TRINITY_DN36063_c0_g2
									TRINITY_DN5234_c0_g2
									TRINITY_DN239927_c0_g1
									TRINITY_DN436629_c0_g1
									TRINITY_DN380059_c0_g1
									TRINITY_DN88871_c0_g1
									TRINITY_DN315237_c0_g1

## Sheet: E) Different time points_Up
Differential co-expression among the Ss97009 and SsV89101 inoculated plants at different time points
Ss97009								SsV89101
Unique in 2 dpi (734 Nos.)	Unique in 5 dpi (653 Nos.)	Unique in 60 dpi (528 Nos.)	Common between 2 and 5 dpi (133 Nos.)	Common between 2 and 60 dpi (20 Nos.)	Common between 5 and 60 dpi (1 No.)	Common between 2, 5 and 60 dpi (1 No.)		Unique in 2 dpi (319 Nos.)	Unique in 5 dpi (994 Nos.)	Unique in 60 dpi (76 Nos.)	Common between 2 and 5 dpi (45 Nos.)	Common between 2 and 60 dpi ( Nil)	Common between 5 and 60 dpi (3 Nos.)	Common between 2, 5 and 60 dpi (Nil)
TRINITY_DN636_c17_g1	TRINITY_DN7896_c0_g1	TRINITY_DN150429_c1_g1	TRINITY_DN1976_c3_g1	TRINITY_DN819_c18_g1	TRINITY_DN32473_c0_g1	TRINITY_DN1324_c0_g2		TRINITY_DN169464_c0_g1	TRINITY_DN161181_c0_g1	TRINITY_DN250423_c0_g1	TRINITY_DN651_c0_g1		TRINITY_DN130877_c0_g1
TRINITY_DN6451_c1_g2	TRINITY_DN13423_c4_g2	TRINITY_DN50243_c0_g1	TRINITY_DN345631_c0_g1	TRINITY_DN15181_c0_g2				TRINITY_DN100030_c2_g2	TRINITY_DN7896_c0_g1	TRINITY_DN3820_c3_g1	TRINITY_DN9791_c0_g1		TRINITY_DN39_c6_g1
TRINITY_DN16830_c0_g1	TRINITY_DN16369_c0_g1	TRINITY_DN462063_c0_g1	TRINITY_DN24945_c1_g2	TRINITY_DN23353_c0_g1				TRINITY_DN123969_c0_g1	TRINITY_DN79920_c0_g4	TRINITY_DN247_c2_g2	TRINITY_DN11435_c0_g1		TRINITY_DN36065_c0_g1
TRINITY_DN1111_c2_g1	TRINITY_DN19508_c1_g2	TRINITY_DN69789_c0_g2	TRINITY_DN14625_c1_g1	TRINITY_DN3644_c0_g1				TRINITY_DN36973_c0_g1	TRINITY_DN2490_c0_g1	TRINITY_DN29476_c0_g1	TRINITY_DN843_c0_g1
TRINITY_DN8315_c0_g1	TRINITY_DN159363_c0_g1	TRINITY_DN1193_c0_g1	TRINITY_DN6595_c1_g1	TRINITY_DN251_c3_g1				TRINITY_DN49406_c0_g1	TRINITY_DN16369_c0_g1	TRINITY_DN82842_c1_g1	TRINITY_DN35468_c1_g1
TRINITY_DN19437_c0_g1	TRINITY_DN2674_c39_g1	TRINITY_DN262104_c0_g1	TRINITY_DN11454_c0_g1	TRINITY_DN11762_c0_g1				TRINITY_DN17629_c0_g1	TRINITY_DN76292_c0_g1	TRINITY_DN6505_c7_g1	TRINITY_DN11895_c0_g1
TRINITY_DN16251_c0_g1	TRINITY_DN73551_c0_g1	TRINITY_DN60623_c0_g1	TRINITY_DN7287_c0_g1	TRINITY_DN82_c13_g1				TRINITY_DN245572_c0_g1	TRINITY_DN339413_c0_g1	TRINITY_DN6551_c1_g1	TRINITY_DN98721_c0_g1
TRINITY_DN168322_c0_g1	TRINITY_DN152956_c0_g1	TRINITY_DN20468_c0_g3	TRINITY_DN203645_c0_g1	TRINITY_DN269943_c0_g1				TRINITY_DN91665_c0_g1	TRINITY_DN17774_c1_g1	TRINITY_DN24565_c1_g1	TRINITY_DN338_c0_g1
TRINITY_DN8328_c0_g1	TRINITY_DN83932_c0_g1	TRINITY_DN2510_c22_g1	TRINITY_DN387361_c0_g1	TRINITY_DN1367_c3_g2				TRINITY_DN1285_c4_g1	TRINITY_DN472481_c0_g1	TRINITY_DN20441_c0_g2	TRINITY_DN338_c0_g2
TRINITY_DN157_c0_g1	TRINITY_DN83932_c0_g3	TRINITY_DN59580_c0_g1	TRINITY_DN98_c0_g1	TRINITY_DN4262_c1_g1				TRINITY_DN109712_c0_g1	TRINITY_DN390611_c0_g1	TRINITY_DN23588_c1_g1	TRINITY_DN5192_c0_g2
TRINITY_DN190755_c0_g2	TRINITY_DN18317_c2_g3	TRINITY_DN404648_c0_g1	TRINITY_DN127920_c0_g2	TRINITY_DN1638_c2_g1				TRINITY_DN2718_c1_g1	TRINITY_DN90542_c0_g1	TRINITY_DN14601_c0_g1	TRINITY_DN19980_c0_g1
TRINITY_DN266946_c0_g1	TRINITY_DN15199_c2_g1	TRINITY_DN91649_c1_g1	TRINITY_DN6137_c0_g1	TRINITY_DN376848_c36_g1				TRINITY_DN35188_c1_g1	TRINITY_DN196412_c0_g1	TRINITY_DN27600_c0_g1	TRINITY_DN278984_c0_g1
TRINITY_DN7735_c0_g1	TRINITY_DN164392_c0_g1	TRINITY_DN116939_c2_g1	TRINITY_DN7282_c0_g2	TRINITY_DN86854_c0_g1				TRINITY_DN5577_c0_g1	TRINITY_DN91945_c0_g1	TRINITY_DN17708_c0_g1	TRINITY_DN5537_c0_g2
TRINITY_DN36655_c0_g1	TRINITY_DN15193_c0_g1	TRINITY_DN143_c0_g1	TRINITY_DN36883_c0_g1	TRINITY_DN3262_c0_g1				TRINITY_DN405000_c0_g1	TRINITY_DN25382_c0_g2	TRINITY_DN4492_c71_g1	TRINITY_DN64193_c0_g1
TRINITY_DN7_c4_g1	TRINITY_DN68626_c0_g1	TRINITY_DN10876_c0_g1	TRINITY_DN636_c19_g1	TRINITY_DN10290_c4_g2				TRINITY_DN372171_c0_g1	TRINITY_DN25382_c0_g3	TRINITY_DN1217_c4_g2	TRINITY_DN6137_c0_g1
TRINITY_DN9000_c0_g1	TRINITY_DN67699_c0_g1	TRINITY_DN26751_c1_g1	TRINITY_DN9766_c0_g1	TRINITY_DN42028_c0_g1				TRINITY_DN101609_c1_g1	TRINITY_DN421340_c0_g1	TRINITY_DN94690_c0_g1	TRINITY_DN42797_c0_g1
TRINITY_DN143354_c0_g1	TRINITY_DN58126_c1_g1	TRINITY_DN11432_c0_g1	TRINITY_DN24878_c1_g1	TRINITY_DN317_c1_g1				TRINITY_DN45861_c0_g1	TRINITY_DN36534_c1_g1	TRINITY_DN68189_c0_g1	TRINITY_DN387397_c0_g1
TRINITY_DN29570_c0_g1	TRINITY_DN37957_c0_g1	TRINITY_DN132713_c0_g1	TRINITY_DN22625_c0_g1	TRINITY_DN954_c0_g2				TRINITY_DN5893_c0_g1	TRINITY_DN15199_c2_g1	TRINITY_DN14944_c0_g1	TRINITY_DN64355_c0_g1
TRINITY_DN66085_c0_g1	TRINITY_DN17018_c0_g1	TRINITY_DN37728_c0_g1	TRINITY_DN39950_c0_g1	TRINITY_DN67798_c1_g1				TRINITY_DN143784_c0_g1	TRINITY_DN179932_c0_g1	TRINITY_DN241044_c0_g1	TRINITY_DN337700_c0_g1
TRINITY_DN1285_c4_g1	TRINITY_DN2391_c27_g1	TRINITY_DN14594_c0_g1	TRINITY_DN2445_c1_g1	TRINITY_DN1709_c0_g1				TRINITY_DN25449_c0_g1	TRINITY_DN53138_c0_g2	TRINITY_DN1841_c3_g1	TRINITY_DN463863_c0_g1
TRINITY_DN27256_c18_g1	TRINITY_DN80507_c0_g1	TRINITY_DN456713_c0_g1	TRINITY_DN4492_c20_g1					TRINITY_DN11473_c0_g1	TRINITY_DN164637_c0_g1	TRINITY_DN35145_c0_g1	TRINITY_DN3832_c0_g2
TRINITY_DN6323_c4_g1	TRINITY_DN91477_c0_g1	TRINITY_DN318282_c0_g1	TRINITY_DN18899_c0_g1					TRINITY_DN22044_c0_g2	TRINITY_DN358688_c0_g1	TRINITY_DN75816_c0_g1	TRINITY_DN3832_c0_g1
TRINITY_DN18413_c0_g1	TRINITY_DN92682_c0_g1	TRINITY_DN23366_c1_g1	TRINITY_DN95566_c0_g1					TRINITY_DN89808_c0_g1	TRINITY_DN47969_c0_g1	TRINITY_DN23034_c0_g1	TRINITY_DN39950_c0_g1
TRINITY_DN6_c0_g2	TRINITY_DN33889_c1_g3	TRINITY_DN5458_c1_g1	TRINITY_DN7678_c1_g1					TRINITY_DN12557_c0_g2	TRINITY_DN2840_c1_g1	TRINITY_DN131560_c2_g1	TRINITY_DN396376_c0_g1
TRINITY_DN78951_c0_g1	TRINITY_DN119291_c0_g1	TRINITY_DN5458_c1_g2	TRINITY_DN2101_c6_g1					TRINITY_DN11346_c0_g1	TRINITY_DN243993_c0_g1	TRINITY_DN4556_c1_g1	TRINITY_DN6656_c0_g2
TRINITY_DN4854_c0_g1	TRINITY_DN18087_c0_g1	TRINITY_DN11673_c5_g1	TRINITY_DN94635_c0_g1					TRINITY_DN479_c0_g2	TRINITY_DN3715_c0_g2	TRINITY_DN20184_c0_g2	TRINITY_DN298760_c0_g1
TRINITY_DN3572_c0_g2	TRINITY_DN15333_c0_g1	TRINITY_DN57224_c0_g1	TRINITY_DN47716_c0_g1					TRINITY_DN1507_c3_g1	TRINITY_DN18351_c0_g1	TRINITY_DN123693_c0_g1	TRINITY_DN73483_c0_g1
TRINITY_DN44_c136_g1	TRINITY_DN15910_c1_g3	TRINITY_DN83617_c0_g1	TRINITY_DN281101_c0_g1					TRINITY_DN2122_c0_g2	TRINITY_DN49568_c1_g2	TRINITY_DN42031_c0_g1	TRINITY_DN2522_c0_g1
TRINITY_DN146581_c0_g1	TRINITY_DN879_c1_g2	TRINITY_DN159830_c0_g1	TRINITY_DN21487_c0_g1					TRINITY_DN251547_c2_g1	TRINITY_DN132943_c0_g1	TRINITY_DN15939_c0_g1	TRINITY_DN2522_c0_g2
TRINITY_DN53560_c0_g1	TRINITY_DN24836_c0_g2	TRINITY_DN19527_c0_g1	TRINITY_DN8219_c0_g1					TRINITY_DN13423_c2_g1	TRINITY_DN1243_c0_g1	TRINITY_DN10764_c1_g1	TRINITY_DN456927_c0_g1
TRINITY_DN41067_c2_g1	TRINITY_DN1673_c5_g1	TRINITY_DN51085_c0_g1	TRINITY_DN15651_c0_g1					TRINITY_DN14687_c0_g3	TRINITY_DN21259_c0_g1	TRINITY_DN99159_c0_g1	TRINITY_DN544_c0_g1
TRINITY_DN48038_c0_g1	TRINITY_DN48018_c0_g1	TRINITY_DN15945_c0_g1	TRINITY_DN30776_c0_g2					TRINITY_DN9249_c0_g1	TRINITY_DN25893_c0_g1	TRINITY_DN422894_c0_g1	TRINITY_DN11454_c0_g1
TRINITY_DN29605_c0_g1	TRINITY_DN9471_c0_g1	TRINITY_DN17933_c2_g1	TRINITY_DN10329_c1_g1					TRINITY_DN16962_c0_g1	TRINITY_DN26224_c0_g1	TRINITY_DN47270_c0_g1	TRINITY_DN299078_c0_g1
TRINITY_DN2427_c2_g2	TRINITY_DN397810_c0_g1	TRINITY_DN116108_c0_g1	TRINITY_DN14918_c0_g1					TRINITY_DN51771_c0_g1	TRINITY_DN231448_c0_g1	TRINITY_DN25569_c0_g1	TRINITY_DN6283_c0_g1
TRINITY_DN155333_c2_g1	TRINITY_DN20452_c0_g1	TRINITY_DN10344_c1_g2	TRINITY_DN12938_c0_g1					TRINITY_DN90036_c0_g1	TRINITY_DN2160_c16_g1	TRINITY_DN2594_c0_g1	TRINITY_DN36711_c0_g1
TRINITY_DN149331_c0_g1	TRINITY_DN29011_c0_g1	TRINITY_DN84534_c0_g1	TRINITY_DN23_c0_g1					TRINITY_DN276905_c0_g1	TRINITY_DN37216_c0_g3	TRINITY_DN62889_c1_g1	TRINITY_DN457200_c0_g1
TRINITY_DN38330_c0_g1	TRINITY_DN47164_c0_g1	TRINITY_DN39946_c2_g1	TRINITY_DN29477_c0_g1					TRINITY_DN9520_c0_g1	TRINITY_DN25534_c0_g1	TRINITY_DN13755_c0_g1	TRINITY_DN337854_c0_g1
TRINITY_DN256050_c0_g1	TRINITY_DN73936_c0_g1	TRINITY_DN3205_c2_g1	TRINITY_DN45861_c0_g1					TRINITY_DN39839_c1_g1	TRINITY_DN111217_c0_g1	TRINITY_DN122090_c0_g1	TRINITY_DN17317_c0_g1
TRINITY_DN49835_c0_g1	TRINITY_DN143071_c0_g2	TRINITY_DN333415_c0_g1	TRINITY_DN45289_c0_g2					TRINITY_DN3286_c6_g1	TRINITY_DN39762_c0_g1	TRINITY_DN6413_c0_g1	TRINITY_DN337460_c0_g1
TRINITY_DN11610_c0_g1	TRINITY_DN50435_c0_g2	TRINITY_DN309064_c0_g1	TRINITY_DN88452_c0_g1					TRINITY_DN59251_c0_g1	TRINITY_DN119661_c0_g2	TRINITY_DN95339_c0_g1	TRINITY_DN422261_c0_g1
TRINITY_DN69160_c0_g1	TRINITY_DN48615_c0_g1	TRINITY_DN6730_c0_g1	TRINITY_DN394667_c0_g1					TRINITY_DN11669_c0_g1	TRINITY_DN3494_c3_g1	TRINITY_DN178357_c0_g1	TRINITY_DN445012_c0_g1
TRINITY_DN55590_c0_g1	TRINITY_DN21191_c0_g1	TRINITY_DN56768_c0_g1	TRINITY_DN473116_c0_g1					TRINITY_DN1367_c3_g5	TRINITY_DN116885_c0_g1	TRINITY_DN3901_c0_g1	TRINITY_DN2167_c0_g1
TRINITY_DN6081_c2_g1	TRINITY_DN80368_c0_g1	TRINITY_DN390013_c0_g1	TRINITY_DN272882_c0_g1					TRINITY_DN1367_c3_g2	TRINITY_DN191532_c0_g1	TRINITY_DN3948_c8_g1	TRINITY_DN58482_c0_g1
TRINITY_DN6081_c2_g2	TRINITY_DN9520_c0_g1	TRINITY_DN2760_c2_g1	TRINITY_DN11278_c0_g2					TRINITY_DN55012_c1_g1	TRINITY_DN21892_c0_g1	TRINITY_DN109270_c1_g1	TRINITY_DN3786_c0_g1
TRINITY_DN181822_c0_g1	TRINITY_DN1948_c0_g2	TRINITY_DN219888_c0_g1	TRINITY_DN51935_c0_g2					TRINITY_DN122098_c0_g1	TRINITY_DN16227_c0_g1	TRINITY_DN7362_c0_g1	TRINITY_DN55356_c0_g1
TRINITY_DN22198_c0_g1	TRINITY_DN3820_c3_g1	TRINITY_DN7345_c0_g1	TRINITY_DN5537_c0_g2					TRINITY_DN4354_c0_g1	TRINITY_DN35971_c1_g1	TRINITY_DN53635_c0_g1
TRINITY_DN25040_c0_g1	TRINITY_DN16670_c0_g1	TRINITY_DN13353_c1_g1	TRINITY_DN32627_c0_g1					TRINITY_DN25166_c0_g1	TRINITY_DN48018_c0_g1	TRINITY_DN3070_c8_g1
TRINITY_DN17693_c0_g1	TRINITY_DN879_c11_g1	TRINITY_DN353231_c0_g1	TRINITY_DN27890_c1_g1					TRINITY_DN7758_c0_g1	TRINITY_DN43747_c3_g1	TRINITY_DN118725_c0_g2
TRINITY_DN11830_c0_g1	TRINITY_DN34748_c0_g1	TRINITY_DN38048_c0_g1	TRINITY_DN30927_c0_g2					TRINITY_DN184516_c0_g1	TRINITY_DN55720_c0_g1	TRINITY_DN81496_c0_g1
TRINITY_DN34547_c1_g1	TRINITY_DN53642_c0_g2	TRINITY_DN41291_c0_g1	TRINITY_DN299078_c0_g1					TRINITY_DN76240_c0_g1	TRINITY_DN254080_c0_g1	TRINITY_DN92560_c0_g1
TRINITY_DN170753_c0_g3	TRINITY_DN53642_c0_g1	TRINITY_DN33615_c1_g1	TRINITY_DN325_c3_g1					TRINITY_DN47352_c0_g2	TRINITY_DN100798_c0_g1	TRINITY_DN38573_c0_g1
TRINITY_DN21836_c1_g1	TRINITY_DN34564_c0_g1	TRINITY_DN3022_c1_g2	TRINITY_DN325_c3_g2					TRINITY_DN95566_c0_g1	TRINITY_DN12033_c0_g3	TRINITY_DN103626_c1_g1
TRINITY_DN85875_c0_g1	TRINITY_DN277720_c0_g1	TRINITY_DN13652_c0_g1	TRINITY_DN26202_c0_g2					TRINITY_DN48803_c0_g1	TRINITY_DN14171_c0_g1	TRINITY_DN7049_c14_g1
TRINITY_DN58490_c1_g1	TRINITY_DN5028_c0_g1	TRINITY_DN430_c1_g2	TRINITY_DN2445_c7_g2					TRINITY_DN50202_c0_g1	TRINITY_DN19145_c0_g1	TRINITY_DN162426_c0_g1
TRINITY_DN18510_c0_g2	TRINITY_DN103017_c2_g1	TRINITY_DN243_c9_g1	TRINITY_DN10473_c0_g1					TRINITY_DN1797_c2_g2	TRINITY_DN16670_c0_g1	TRINITY_DN84248_c0_g1
TRINITY_DN303411_c0_g1	TRINITY_DN15371_c0_g1	TRINITY_DN397294_c0_g1	TRINITY_DN169204_c0_g1					TRINITY_DN2084_c0_g2	TRINITY_DN10709_c0_g1	TRINITY_DN35746_c0_g2
TRINITY_DN439308_c0_g1	TRINITY_DN228004_c1_g1	TRINITY_DN8110_c0_g1	TRINITY_DN13837_c3_g1					TRINITY_DN55547_c0_g2	TRINITY_DN41839_c0_g1	TRINITY_DN17556_c0_g1
TRINITY_DN204710_c0_g1	TRINITY_DN112500_c0_g1	TRINITY_DN254569_c0_g1	TRINITY_DN479644_c0_g1					TRINITY_DN24878_c0_g1	TRINITY_DN330211_c0_g1	TRINITY_DN33230_c0_g1
TRINITY_DN2839_c1_g2	TRINITY_DN73468_c0_g1	TRINITY_DN2658_c0_g2	TRINITY_DN1385_c1_g1					TRINITY_DN6530_c0_g1	TRINITY_DN59586_c0_g1	TRINITY_DN12993_c0_g1
TRINITY_DN179822_c0_g1	TRINITY_DN151363_c0_g1	TRINITY_DN40281_c0_g1	TRINITY_DN8026_c1_g1					TRINITY_DN14085_c0_g1	TRINITY_DN48562_c0_g1	TRINITY_DN10147_c8_g1
TRINITY_DN2427_c0_g1	TRINITY_DN342312_c0_g1	TRINITY_DN1196_c0_g1	TRINITY_DN51359_c2_g1					TRINITY_DN25999_c0_g1	TRINITY_DN351702_c0_g1	TRINITY_DN45490_c2_g1
TRINITY_DN13991_c0_g1	TRINITY_DN118931_c0_g1	TRINITY_DN1196_c0_g2	TRINITY_DN8190_c2_g1					TRINITY_DN24511_c0_g1	TRINITY_DN476124_c0_g1	TRINITY_DN15359_c0_g1
TRINITY_DN3500_c0_g1	TRINITY_DN40006_c0_g1	TRINITY_DN380221_c0_g1	TRINITY_DN11669_c0_g1					TRINITY_DN64334_c0_g1	TRINITY_DN117521_c0_g1	TRINITY_DN23861_c0_g1
TRINITY_DN12621_c0_g1	TRINITY_DN55875_c0_g1	TRINITY_DN26452_c0_g1	TRINITY_DN520_c0_g2					TRINITY_DN9766_c0_g1	TRINITY_DN32528_c0_g1	TRINITY_DN39334_c0_g1
TRINITY_DN25447_c0_g1	TRINITY_DN49368_c0_g1	TRINITY_DN9821_c1_g1	TRINITY_DN77847_c3_g1					TRINITY_DN251_c3_g1	TRINITY_DN11622_c0_g1	TRINITY_DN182934_c0_g1
TRINITY_DN410_c2_g2	TRINITY_DN2658_c0_g1	TRINITY_DN86732_c1_g1	TRINITY_DN11021_c0_g1					TRINITY_DN13539_c0_g1	TRINITY_DN198619_c0_g1	TRINITY_DN12993_c1_g1
TRINITY_DN405000_c0_g1	TRINITY_DN234972_c0_g1	TRINITY_DN170921_c0_g1	TRINITY_DN46978_c0_g1					TRINITY_DN13837_c3_g1	TRINITY_DN280_c0_g2	TRINITY_DN67798_c2_g1
TRINITY_DN4013_c13_g1	TRINITY_DN18587_c0_g1	TRINITY_DN21215_c0_g1	TRINITY_DN299079_c0_g1					TRINITY_DN416969_c0_g1	TRINITY_DN26351_c0_g1	TRINITY_DN11499_c0_g1
TRINITY_DN1638_c43_g1	TRINITY_DN46015_c0_g1	TRINITY_DN1303_c0_g2	TRINITY_DN422763_c0_g1					TRINITY_DN2238_c13_g1	TRINITY_DN385293_c0_g1	TRINITY_DN879_c6_g3
TRINITY_DN24511_c0_g1	TRINITY_DN168348_c0_g1	TRINITY_DN23947_c0_g2	TRINITY_DN325_c6_g1					TRINITY_DN8779_c0_g1	TRINITY_DN15371_c0_g1	TRINITY_DN376002_c0_g1
TRINITY_DN75863_c0_g2	TRINITY_DN52633_c1_g1	TRINITY_DN12031_c0_g1	TRINITY_DN6242_c1_g1					TRINITY_DN29570_c0_g1	TRINITY_DN36567_c0_g1	TRINITY_DN195668_c0_g1
TRINITY_DN220322_c0_g1	TRINITY_DN98901_c0_g1	TRINITY_DN72771_c0_g1	TRINITY_DN85133_c0_g1					TRINITY_DN213056_c0_g1	TRINITY_DN342036_c0_g1	TRINITY_DN5382_c0_g1
TRINITY_DN27890_c0_g1	TRINITY_DN1367_c5_g1	TRINITY_DN59697_c0_g2	TRINITY_DN18745_c0_g1					TRINITY_DN465_c0_g1	TRINITY_DN6698_c0_g1	TRINITY_DN187384_c0_g1
TRINITY_DN67595_c0_g1	TRINITY_DN29407_c0_g1	TRINITY_DN15866_c0_g1	TRINITY_DN15181_c1_g1					TRINITY_DN21103_c0_g1	TRINITY_DN6698_c0_g2	TRINITY_DN3798_c1_g1
TRINITY_DN15181_c0_g1	TRINITY_DN92725_c0_g1	TRINITY_DN1182_c0_g2	TRINITY_DN11199_c0_g3					TRINITY_DN369679_c0_g1	TRINITY_DN48236_c0_g2	TRINITY_DN102289_c0_g1
TRINITY_DN7807_c0_g1	TRINITY_DN82216_c0_g1	TRINITY_DN147588_c0_g3	TRINITY_DN22470_c0_g1					TRINITY_DN204150_c0_g1	TRINITY_DN30000_c0_g1	TRINITY_DN10817_c0_g1
TRINITY_DN13594_c0_g5	TRINITY_DN88998_c0_g1	TRINITY_DN147588_c0_g2	TRINITY_DN7200_c0_g1					TRINITY_DN60110_c0_g1	TRINITY_DN221344_c0_g1
TRINITY_DN147758_c0_g1	TRINITY_DN15661_c0_g2	TRINITY_DN95887_c0_g1	TRINITY_DN28207_c0_g1					TRINITY_DN9933_c0_g1	TRINITY_DN34605_c0_g3
TRINITY_DN18100_c0_g1	TRINITY_DN1638_c1_g1	TRINITY_DN46500_c0_g1	TRINITY_DN746_c9_g1					TRINITY_DN22926_c0_g1	TRINITY_DN342312_c0_g1
TRINITY_DN251710_c0_g2	TRINITY_DN417289_c0_g1	TRINITY_DN231092_c0_g1	TRINITY_DN443628_c0_g1					TRINITY_DN4277_c0_g1	TRINITY_DN70190_c0_g1
TRINITY_DN9941_c5_g1	TRINITY_DN10338_c0_g1	TRINITY_DN6057_c13_g1	TRINITY_DN11503_c0_g1					TRINITY_DN4492_c20_g1	TRINITY_DN31582_c0_g1
TRINITY_DN2952_c1_g1	TRINITY_DN22441_c1_g2	TRINITY_DN49176_c0_g1	TRINITY_DN1367_c0_g1					TRINITY_DN43835_c0_g1	TRINITY_DN111813_c0_g1
TRINITY_DN23111_c0_g1	TRINITY_DN116909_c0_g1	TRINITY_DN19110_c0_g1	TRINITY_DN14992_c0_g1					TRINITY_DN46520_c0_g1	TRINITY_DN3869_c0_g1
TRINITY_DN118725_c0_g1	TRINITY_DN54780_c0_g2	TRINITY_DN66949_c0_g1	TRINITY_DN2427_c1_g2					TRINITY_DN126800_c0_g1	TRINITY_DN453519_c0_g1
TRINITY_DN124719_c0_g1	TRINITY_DN72157_c0_g1	TRINITY_DN496113_c0_g1	TRINITY_DN267290_c0_g1					TRINITY_DN29020_c0_g2	TRINITY_DN314472_c0_g1
TRINITY_DN36444_c0_g1	TRINITY_DN300380_c0_g1	TRINITY_DN8848_c0_g1	TRINITY_DN24878_c0_g1					TRINITY_DN67798_c1_g1	TRINITY_DN160160_c0_g1
TRINITY_DN388790_c0_g1	TRINITY_DN59745_c0_g1	TRINITY_DN38582_c0_g1	TRINITY_DN344990_c0_g1					TRINITY_DN55590_c0_g1	TRINITY_DN255089_c0_g1
TRINITY_DN176962_c0_g1	TRINITY_DN339055_c0_g1	TRINITY_DN412443_c0_g1	TRINITY_DN202137_c0_g1					TRINITY_DN5554_c1_g1	TRINITY_DN226511_c1_g1
TRINITY_DN39244_c0_g1	TRINITY_DN12321_c0_g1	TRINITY_DN175429_c0_g1	TRINITY_DN2069_c0_g1					TRINITY_DN149568_c0_g1	TRINITY_DN6195_c1_g1
TRINITY_DN13683_c0_g1	TRINITY_DN4942_c5_g1	TRINITY_DN575_c0_g1	TRINITY_DN3749_c0_g1					TRINITY_DN3167_c12_g1	TRINITY_DN386416_c0_g1
TRINITY_DN6_c2_g2	TRINITY_DN30576_c0_g1	TRINITY_DN12571_c0_g1	TRINITY_DN206389_c0_g1					TRINITY_DN24653_c0_g1	TRINITY_DN170910_c0_g1
TRINITY_DN6356_c0_g3	TRINITY_DN41188_c0_g2	TRINITY_DN2834_c1_g1	TRINITY_DN6266_c0_g1					TRINITY_DN1425_c0_g2	TRINITY_DN254757_c0_g1
TRINITY_DN7811_c0_g1	TRINITY_DN222081_c0_g1	TRINITY_DN9097_c0_g1	TRINITY_DN544_c0_g1					TRINITY_DN11672_c0_g1	TRINITY_DN38275_c0_g1
TRINITY_DN21929_c1_g1	TRINITY_DN102758_c1_g1	TRINITY_DN75039_c0_g1	TRINITY_DN17139_c0_g1					TRINITY_DN24566_c0_g1	TRINITY_DN55975_c0_g1
TRINITY_DN41067_c0_g1	TRINITY_DN19834_c0_g1	TRINITY_DN148_c6_g2	TRINITY_DN89808_c0_g1					TRINITY_DN2084_c2_g1	TRINITY_DN277186_c0_g1
TRINITY_DN143671_c0_g1	TRINITY_DN15722_c0_g1	TRINITY_DN2189_c1_g1	TRINITY_DN3857_c1_g2					TRINITY_DN9977_c0_g1	TRINITY_DN1367_c5_g1
TRINITY_DN110261_c0_g1	TRINITY_DN85101_c0_g1	TRINITY_DN33278_c0_g1	TRINITY_DN4581_c0_g1					TRINITY_DN25687_c0_g1	TRINITY_DN11407_c1_g1
TRINITY_DN144302_c0_g1	TRINITY_DN102424_c0_g1	TRINITY_DN6469_c0_g1	TRINITY_DN78874_c0_g2					TRINITY_DN26160_c0_g1	TRINITY_DN397772_c0_g1
TRINITY_DN15075_c0_g1	TRINITY_DN192230_c0_g3	TRINITY_DN211276_c0_g1	TRINITY_DN34216_c0_g1					TRINITY_DN15933_c0_g1	TRINITY_DN377800_c0_g1
TRINITY_DN5938_c0_g1	TRINITY_DN16128_c0_g1	TRINITY_DN436_c2_g1	TRINITY_DN7678_c0_g2					TRINITY_DN3796_c0_g1	TRINITY_DN82405_c0_g1
TRINITY_DN7008_c0_g1	TRINITY_DN7085_c1_g2	TRINITY_DN6553_c1_g2	TRINITY_DN14812_c1_g1					TRINITY_DN169204_c0_g1	TRINITY_DN94366_c0_g1
TRINITY_DN12089_c0_g1	TRINITY_DN107000_c0_g1	TRINITY_DN19304_c0_g1	TRINITY_DN7631_c0_g1					TRINITY_DN819_c0_g2	TRINITY_DN121890_c2_g1
TRINITY_DN4914_c13_g4	TRINITY_DN72898_c0_g1	TRINITY_DN15249_c0_g1	TRINITY_DN40268_c0_g1					TRINITY_DN1780_c0_g1	TRINITY_DN4005_c1_g1
TRINITY_DN39903_c0_g1	TRINITY_DN82697_c0_g1	TRINITY_DN22299_c0_g1	TRINITY_DN21870_c1_g2					TRINITY_DN24108_c0_g1	TRINITY_DN12064_c1_g1
TRINITY_DN337388_c0_g1	TRINITY_DN56110_c0_g1	TRINITY_DN7988_c0_g1	TRINITY_DN12534_c0_g1					TRINITY_DN590_c0_g1	TRINITY_DN311707_c0_g1
TRINITY_DN24816_c2_g1	TRINITY_DN39368_c0_g1	TRINITY_DN359465_c0_g1	TRINITY_DN126800_c0_g1					TRINITY_DN220425_c1_g1	TRINITY_DN330509_c0_g1
TRINITY_DN59734_c1_g1	TRINITY_DN39509_c0_g1	TRINITY_DN382736_c0_g1	TRINITY_DN42797_c0_g1					TRINITY_DN115582_c0_g1	TRINITY_DN358138_c0_g1
TRINITY_DN934_c0_g2	TRINITY_DN90233_c0_g1	TRINITY_DN31792_c0_g1	TRINITY_DN35468_c1_g1					TRINITY_DN9723_c0_g1	TRINITY_DN57608_c0_g1
TRINITY_DN1673_c4_g2	TRINITY_DN20181_c0_g1	TRINITY_DN33171_c0_g1	TRINITY_DN25429_c0_g1					TRINITY_DN18413_c0_g1	TRINITY_DN4761_c14_g2
TRINITY_DN83908_c0_g1	TRINITY_DN124578_c0_g1	TRINITY_DN71953_c2_g1	TRINITY_DN6283_c0_g1					TRINITY_DN85833_c0_g1	TRINITY_DN115672_c2_g1
TRINITY_DN115486_c2_g1	TRINITY_DN415215_c0_g1	TRINITY_DN101561_c1_g1	TRINITY_DN11622_c0_g1					TRINITY_DN272882_c0_g1	TRINITY_DN211898_c0_g1
TRINITY_DN699_c10_g1	TRINITY_DN23951_c1_g1	TRINITY_DN124102_c0_g1	TRINITY_DN27256_c0_g1					TRINITY_DN4550_c19_g1	TRINITY_DN249675_c0_g1
TRINITY_DN3813_c0_g1	TRINITY_DN237108_c0_g1	TRINITY_DN13170_c0_g1	TRINITY_DN33378_c0_g2					TRINITY_DN118725_c2_g1	TRINITY_DN19740_c0_g1
TRINITY_DN36300_c0_g1	TRINITY_DN24966_c0_g1	TRINITY_DN160235_c5_g1	TRINITY_DN482291_c0_g1					TRINITY_DN24090_c0_g1	TRINITY_DN41738_c2_g1
TRINITY_DN40240_c0_g1	TRINITY_DN71175_c0_g1	TRINITY_DN32150_c0_g1	TRINITY_DN79768_c2_g1					TRINITY_DN3380_c0_g1	TRINITY_DN56533_c3_g1
TRINITY_DN24722_c0_g1	TRINITY_DN53694_c0_g1	TRINITY_DN289858_c0_g1	TRINITY_DN2069_c1_g1					TRINITY_DN18131_c0_g1	TRINITY_DN55132_c1_g1
TRINITY_DN125170_c0_g1	TRINITY_DN48522_c0_g2	TRINITY_DN271524_c0_g1	TRINITY_DN16102_c0_g1					TRINITY_DN12534_c0_g1	TRINITY_DN1638_c1_g2
TRINITY_DN301_c2_g1	TRINITY_DN254770_c0_g1	TRINITY_DN235601_c0_g2	TRINITY_DN81498_c0_g1					TRINITY_DN8328_c0_g1	TRINITY_DN182809_c0_g1
TRINITY_DN6595_c10_g1	TRINITY_DN127873_c0_g1	TRINITY_DN6308_c0_g1	TRINITY_DN92330_c1_g2					TRINITY_DN15075_c0_g1	TRINITY_DN417289_c0_g1
TRINITY_DN6_c39_g1	TRINITY_DN43159_c1_g2	TRINITY_DN256814_c0_g1	TRINITY_DN169204_c1_g1					TRINITY_DN216178_c0_g1	TRINITY_DN10338_c0_g1
TRINITY_DN13290_c0_g1	TRINITY_DN140148_c0_g1	TRINITY_DN191761_c0_g1	TRINITY_DN357683_c0_g1					TRINITY_DN24051_c0_g2	TRINITY_DN340606_c0_g1
TRINITY_DN27486_c0_g1	TRINITY_DN6_c39_g2	TRINITY_DN238442_c0_g1	TRINITY_DN19980_c0_g1					TRINITY_DN24051_c0_g1	TRINITY_DN156105_c0_g1
TRINITY_DN201395_c0_g1	TRINITY_DN50665_c3_g1	TRINITY_DN93463_c0_g1	TRINITY_DN22926_c0_g1					TRINITY_DN41637_c0_g1	TRINITY_DN189024_c0_g1
TRINITY_DN72058_c0_g1	TRINITY_DN22481_c0_g1	TRINITY_DN130722_c0_g1	TRINITY_DN25999_c0_g1					TRINITY_DN30582_c0_g3	TRINITY_DN41518_c0_g1
TRINITY_DN2865_c3_g1	TRINITY_DN24051_c0_g2	TRINITY_DN2327_c2_g1	TRINITY_DN73121_c0_g1					TRINITY_DN98559_c0_g1	TRINITY_DN326319_c0_g1
TRINITY_DN195_c0_g1	TRINITY_DN174338_c0_g1	TRINITY_DN8930_c0_g1	TRINITY_DN1324_c1_g1					TRINITY_DN33171_c0_g1	TRINITY_DN321689_c0_g1
TRINITY_DN43524_c0_g1	TRINITY_DN18087_c1_g1	TRINITY_DN143467_c0_g1	TRINITY_DN383355_c0_g1					TRINITY_DN30793_c0_g1	TRINITY_DN60285_c0_g1
TRINITY_DN80377_c0_g5	TRINITY_DN61638_c0_g1	TRINITY_DN29696_c1_g1	TRINITY_DN224_c1_g1					TRINITY_DN13009_c0_g1	TRINITY_DN150417_c0_g1
TRINITY_DN80377_c0_g1	TRINITY_DN72565_c0_g1	TRINITY_DN12914_c0_g1	TRINITY_DN11741_c1_g2					TRINITY_DN25946_c0_g1	TRINITY_DN68167_c2_g1
TRINITY_DN45532_c0_g1	TRINITY_DN29975_c0_g1	TRINITY_DN67007_c0_g2	TRINITY_DN11895_c0_g1					TRINITY_DN410_c2_g2	TRINITY_DN16661_c2_g3
TRINITY_DN69346_c0_g1	TRINITY_DN76499_c0_g1	TRINITY_DN29236_c0_g1	TRINITY_DN5577_c0_g1					TRINITY_DN452304_c0_g1	TRINITY_DN51359_c0_g1
TRINITY_DN52650_c0_g1	TRINITY_DN8654_c0_g1	TRINITY_DN23676_c0_g1	TRINITY_DN299692_c0_g1					TRINITY_DN2977_c0_g1	TRINITY_DN15484_c0_g1
TRINITY_DN834_c8_g1	TRINITY_DN41050_c0_g1	TRINITY_DN225932_c0_g1	TRINITY_DN879_c2_g1					TRINITY_DN13957_c0_g1	TRINITY_DN128136_c0_g1
TRINITY_DN9363_c0_g1	TRINITY_DN15828_c1_g1	TRINITY_DN71733_c0_g1						TRINITY_DN11741_c2_g1	TRINITY_DN26703_c0_g1
TRINITY_DN44_c81_g1	TRINITY_DN39357_c0_g1	TRINITY_DN388477_c0_g1						TRINITY_DN332661_c0_g1	TRINITY_DN72193_c0_g1
TRINITY_DN69735_c0_g1	TRINITY_DN25168_c0_g1	TRINITY_DN487863_c0_g1						TRINITY_DN222904_c0_g1	TRINITY_DN403954_c0_g1
TRINITY_DN5395_c0_g1	TRINITY_DN5432_c5_g2	TRINITY_DN216567_c0_g1						TRINITY_DN5702_c0_g3	TRINITY_DN11759_c15_g1
TRINITY_DN5381_c1_g1	TRINITY_DN109573_c0_g1	TRINITY_DN86654_c0_g1						TRINITY_DN33814_c0_g1	TRINITY_DN102758_c1_g1
TRINITY_DN2570_c0_g1	TRINITY_DN21023_c0_g1	TRINITY_DN461621_c0_g1						TRINITY_DN350607_c0_g1	TRINITY_DN105394_c0_g1
TRINITY_DN4566_c0_g1	TRINITY_DN12009_c1_g1	TRINITY_DN30779_c0_g1						TRINITY_DN6967_c0_g1	TRINITY_DN15187_c1_g1
TRINITY_DN2435_c4_g2	TRINITY_DN11130_c0_g1	TRINITY_DN235608_c0_g1						TRINITY_DN9962_c0_g1	TRINITY_DN377687_c0_g1
TRINITY_DN6_c9_g1	TRINITY_DN110849_c3_g1	TRINITY_DN107365_c0_g1						TRINITY_DN6689_c0_g1	TRINITY_DN13374_c0_g1
TRINITY_DN51066_c0_g1	TRINITY_DN165677_c0_g1	TRINITY_DN21362_c0_g1						TRINITY_DN118725_c0_g1	TRINITY_DN15722_c0_g1
TRINITY_DN746_c1_g1	TRINITY_DN20952_c0_g1	TRINITY_DN2713_c0_g1						TRINITY_DN7920_c0_g2	TRINITY_DN180582_c0_g1
TRINITY_DN1507_c3_g1	TRINITY_DN23415_c0_g1	TRINITY_DN15367_c0_g2						TRINITY_DN59795_c0_g1	TRINITY_DN32627_c1_g1
TRINITY_DN699_c12_g1	TRINITY_DN512_c0_g1	TRINITY_DN35323_c0_g2						TRINITY_DN3241_c0_g1	TRINITY_DN373753_c0_g1
TRINITY_DN35188_c0_g1	TRINITY_DN1589_c0_g2	TRINITY_DN248256_c0_g1						TRINITY_DN87308_c0_g1	TRINITY_DN6600_c1_g1
TRINITY_DN11649_c0_g4	TRINITY_DN154546_c0_g1	TRINITY_DN248256_c0_g2						TRINITY_DN22470_c0_g1	TRINITY_DN348558_c0_g1
TRINITY_DN31173_c0_g1	TRINITY_DN21208_c0_g1	TRINITY_DN298466_c0_g1						TRINITY_DN35654_c0_g1	TRINITY_DN73899_c0_g1
TRINITY_DN7_c0_g1	TRINITY_DN33384_c0_g1	TRINITY_DN18650_c2_g1						TRINITY_DN29336_c0_g1	TRINITY_DN5900_c0_g3
TRINITY_DN47826_c0_g1	TRINITY_DN269961_c0_g1	TRINITY_DN98037_c1_g2						TRINITY_DN47089_c0_g2	TRINITY_DN430659_c0_g1
TRINITY_DN47160_c1_g1	TRINITY_DN40940_c0_g1	TRINITY_DN737_c0_g1						TRINITY_DN20309_c0_g1	TRINITY_DN232_c6_g1
TRINITY_DN36178_c0_g1	TRINITY_DN15205_c0_g1	TRINITY_DN2248_c2_g1						TRINITY_DN110443_c0_g1	TRINITY_DN81279_c0_g1
TRINITY_DN699_c0_g1	TRINITY_DN21171_c0_g1	TRINITY_DN26906_c0_g1						TRINITY_DN14043_c0_g1	TRINITY_DN65917_c0_g1
TRINITY_DN38795_c0_g1	TRINITY_DN0_c2_g2	TRINITY_DN14103_c0_g1						TRINITY_DN28141_c0_g1	TRINITY_DN70489_c0_g1
TRINITY_DN699_c0_g2	TRINITY_DN171660_c0_g1	TRINITY_DN58266_c2_g1						TRINITY_DN26481_c1_g1	TRINITY_DN223934_c0_g1
TRINITY_DN38795_c0_g2	TRINITY_DN22666_c0_g1	TRINITY_DN49850_c1_g1						TRINITY_DN5257_c0_g1	TRINITY_DN65632_c0_g1
TRINITY_DN175957_c0_g1	TRINITY_DN114746_c0_g1	TRINITY_DN43_c12_g1						TRINITY_DN21523_c0_g1	TRINITY_DN160202_c1_g1
TRINITY_DN19378_c0_g1	TRINITY_DN41424_c0_g1	TRINITY_DN37884_c0_g3						TRINITY_DN819_c4_g1	TRINITY_DN150206_c0_g1
TRINITY_DN9260_c1_g1	TRINITY_DN97442_c0_g1	TRINITY_DN52365_c0_g1						TRINITY_DN73340_c0_g1	TRINITY_DN477594_c0_g1
TRINITY_DN13327_c1_g1	TRINITY_DN7038_c0_g1	TRINITY_DN144629_c1_g1						TRINITY_DN311496_c0_g1	TRINITY_DN7811_c0_g1
TRINITY_DN224_c7_g1	TRINITY_DN21571_c0_g3	TRINITY_DN58377_c3_g1						TRINITY_DN6366_c1_g1	TRINITY_DN278950_c0_g1
TRINITY_DN2435_c2_g1	TRINITY_DN440415_c0_g1	TRINITY_DN151635_c0_g1						TRINITY_DN42021_c0_g3	TRINITY_DN123044_c0_g1
TRINITY_DN205210_c0_g1	TRINITY_DN26267_c0_g1	TRINITY_DN155573_c0_g2						TRINITY_DN170753_c0_g2	TRINITY_DN31225_c0_g1
TRINITY_DN14813_c0_g1	TRINITY_DN205075_c0_g1	TRINITY_DN3101_c1_g1						TRINITY_DN93649_c0_g1	TRINITY_DN10270_c0_g1
TRINITY_DN8327_c0_g2	TRINITY_DN5902_c0_g2	TRINITY_DN26112_c0_g1						TRINITY_DN317_c0_g1	TRINITY_DN8643_c0_g1
TRINITY_DN4559_c2_g1	TRINITY_DN64605_c0_g1	TRINITY_DN481355_c0_g1						TRINITY_DN5033_c0_g1	TRINITY_DN91706_c0_g1
TRINITY_DN4246_c0_g1	TRINITY_DN27577_c0_g2	TRINITY_DN22241_c0_g1						TRINITY_DN63152_c0_g1	TRINITY_DN168688_c0_g1
TRINITY_DN85833_c0_g1	TRINITY_DN170424_c0_g1	TRINITY_DN14504_c1_g1						TRINITY_DN27364_c0_g2	TRINITY_DN67005_c0_g1
TRINITY_DN1673_c46_g1	TRINITY_DN23690_c1_g1	TRINITY_DN19687_c0_g1						TRINITY_DN34408_c0_g1	TRINITY_DN86735_c0_g1
TRINITY_DN5437_c1_g1	TRINITY_DN304079_c0_g1	TRINITY_DN72835_c0_g1						TRINITY_DN10855_c0_g1	TRINITY_DN354187_c0_g1
TRINITY_DN82_c70_g1	TRINITY_DN146914_c0_g1	TRINITY_DN422854_c0_g1						TRINITY_DN28819_c0_g1	TRINITY_DN1988_c1_g1
TRINITY_DN5437_c1_g2	TRINITY_DN269881_c0_g1	TRINITY_DN337953_c0_g1						TRINITY_DN2839_c1_g2	TRINITY_DN3754_c7_g1
TRINITY_DN234512_c0_g1	TRINITY_DN4599_c1_g1	TRINITY_DN18587_c1_g1						TRINITY_DN2068_c0_g1	TRINITY_DN198722_c0_g1
TRINITY_DN57826_c1_g1	TRINITY_DN112303_c0_g1	TRINITY_DN331_c1_g1						TRINITY_DN156170_c0_g1	TRINITY_DN131317_c0_g1
TRINITY_DN53628_c0_g1	TRINITY_DN139019_c0_g1	TRINITY_DN69584_c1_g2						TRINITY_DN5437_c1_g2	TRINITY_DN62368_c0_g1
TRINITY_DN435_c9_g2	TRINITY_DN93072_c0_g3	TRINITY_DN49371_c0_g1						TRINITY_DN23085_c0_g1	TRINITY_DN66534_c0_g2
TRINITY_DN43793_c0_g1	TRINITY_DN234712_c0_g1	TRINITY_DN3458_c0_g1						TRINITY_DN28_c0_g1	TRINITY_DN174636_c0_g1
TRINITY_DN29282_c0_g1	TRINITY_DN23309_c1_g3	TRINITY_DN194769_c0_g1						TRINITY_DN31183_c0_g1	TRINITY_DN69275_c0_g1
TRINITY_DN50531_c0_g1	TRINITY_DN183030_c0_g1	TRINITY_DN76002_c0_g1						TRINITY_DN21938_c0_g1	TRINITY_DN73836_c0_g1
TRINITY_DN33241_c0_g1	TRINITY_DN34408_c0_g1	TRINITY_DN14764_c0_g1						TRINITY_DN10387_c2_g1	TRINITY_DN293747_c0_g1
TRINITY_DN5769_c0_g1	TRINITY_DN31848_c0_g1	TRINITY_DN190455_c1_g1						TRINITY_DN12472_c0_g2	TRINITY_DN202623_c0_g1
TRINITY_DN24051_c0_g1	TRINITY_DN110480_c0_g1	TRINITY_DN367163_c0_g1						TRINITY_DN94142_c0_g1	TRINITY_DN8138_c1_g1
TRINITY_DN8166_c0_g1	TRINITY_DN60640_c0_g1	TRINITY_DN36344_c0_g1						TRINITY_DN153322_c1_g1	TRINITY_DN87582_c0_g2
TRINITY_DN77623_c0_g1	TRINITY_DN2068_c0_g1	TRINITY_DN36212_c0_g2						TRINITY_DN62028_c1_g1	TRINITY_DN98_c1_g1
TRINITY_DN138392_c0_g1	TRINITY_DN147665_c0_g1	TRINITY_DN90199_c0_g1						TRINITY_DN75902_c0_g1	TRINITY_DN166285_c0_g1
TRINITY_DN136647_c0_g1	TRINITY_DN195697_c0_g1	TRINITY_DN181973_c0_g2						TRINITY_DN50772_c0_g1	TRINITY_DN311441_c0_g1
TRINITY_DN23066_c0_g1	TRINITY_DN22116_c0_g2	TRINITY_DN65245_c0_g1						TRINITY_DN31993_c1_g1	TRINITY_DN58101_c1_g1
TRINITY_DN2122_c0_g2	TRINITY_DN47690_c0_g1	TRINITY_DN1273_c0_g1						TRINITY_DN47427_c0_g2	TRINITY_DN8654_c0_g1
TRINITY_DN30133_c0_g1	TRINITY_DN5544_c0_g1	TRINITY_DN296054_c0_g1						TRINITY_DN8157_c0_g1	TRINITY_DN233397_c0_g1
TRINITY_DN5108_c1_g1	TRINITY_DN83688_c0_g1	TRINITY_DN125555_c0_g1						TRINITY_DN17037_c0_g1	TRINITY_DN7699_c0_g1
TRINITY_DN115662_c0_g1	TRINITY_DN20681_c1_g2	TRINITY_DN14289_c6_g1						TRINITY_DN15559_c0_g1	TRINITY_DN480232_c0_g1
TRINITY_DN14296_c0_g1	TRINITY_DN5879_c0_g1	TRINITY_DN31836_c0_g1						TRINITY_DN49528_c0_g1	TRINITY_DN25168_c0_g1
TRINITY_DN3857_c18_g1	TRINITY_DN180664_c0_g1	TRINITY_DN9633_c0_g1						TRINITY_DN66085_c0_g1	TRINITY_DN76181_c0_g1
TRINITY_DN14666_c0_g1	TRINITY_DN21535_c1_g2	TRINITY_DN271105_c0_g1						TRINITY_DN90756_c0_g1	TRINITY_DN40953_c0_g1
TRINITY_DN44571_c0_g2	TRINITY_DN234243_c0_g1	TRINITY_DN360343_c0_g1						TRINITY_DN38481_c0_g1	TRINITY_DN110849_c3_g1
TRINITY_DN282497_c0_g1	TRINITY_DN83353_c0_g1	TRINITY_DN390598_c0_g1						TRINITY_DN2471_c0_g1	TRINITY_DN150467_c0_g1
TRINITY_DN16231_c0_g1	TRINITY_DN346099_c0_g1	TRINITY_DN128168_c0_g2						TRINITY_DN24728_c0_g1	TRINITY_DN85151_c0_g1
TRINITY_DN335357_c0_g1	TRINITY_DN40442_c0_g1	TRINITY_DN363034_c0_g1						TRINITY_DN29034_c0_g1	TRINITY_DN139682_c0_g1
TRINITY_DN101609_c1_g1	TRINITY_DN879_c0_g1	TRINITY_DN345891_c0_g1						TRINITY_DN9930_c1_g2	TRINITY_DN512_c0_g1
TRINITY_DN21342_c1_g1	TRINITY_DN879_c0_g2	TRINITY_DN57972_c0_g1						TRINITY_DN7726_c6_g1	TRINITY_DN1589_c0_g2
TRINITY_DN2977_c0_g1	TRINITY_DN110783_c1_g3	TRINITY_DN67203_c0_g1						TRINITY_DN7960_c0_g1	TRINITY_DN278329_c0_g1
TRINITY_DN10329_c1_g2	TRINITY_DN16577_c0_g1	TRINITY_DN401587_c0_g1						TRINITY_DN761_c4_g1	TRINITY_DN201213_c0_g1
TRINITY_DN879_c13_g1	TRINITY_DN40672_c0_g1	TRINITY_DN13441_c0_g1						TRINITY_DN29627_c1_g2	TRINITY_DN4897_c0_g2
TRINITY_DN22471_c0_g2	TRINITY_DN130877_c0_g1	TRINITY_DN62114_c1_g1						TRINITY_DN14015_c0_g2	TRINITY_DN19867_c0_g2
TRINITY_DN22471_c0_g1	TRINITY_DN2069_c2_g1	TRINITY_DN116179_c0_g1						TRINITY_DN32582_c0_g1	TRINITY_DN343431_c0_g1
TRINITY_DN459395_c0_g1	TRINITY_DN2069_c2_g2	TRINITY_DN87820_c0_g1						TRINITY_DN22714_c0_g1	TRINITY_DN374222_c0_g1
TRINITY_DN25566_c0_g1	TRINITY_DN49568_c2_g1	TRINITY_DN62238_c0_g4						TRINITY_DN17680_c0_g1	TRINITY_DN89506_c0_g1
TRINITY_DN121636_c1_g1	TRINITY_DN10679_c0_g1	TRINITY_DN4902_c7_g1						TRINITY_DN58490_c0_g1	TRINITY_DN40940_c0_g1
TRINITY_DN1511_c0_g1	TRINITY_DN39973_c0_g1	TRINITY_DN453883_c0_g1						TRINITY_DN6574_c0_g1	TRINITY_DN15205_c0_g1
TRINITY_DN251547_c2_g1	TRINITY_DN113270_c0_g1	TRINITY_DN3969_c0_g2						TRINITY_DN51537_c0_g1	TRINITY_DN168400_c0_g1
TRINITY_DN121636_c1_g2	TRINITY_DN18191_c0_g1	TRINITY_DN16244_c0_g1						TRINITY_DN127920_c0_g2	TRINITY_DN35376_c0_g1
TRINITY_DN62953_c0_g1	TRINITY_DN26012_c0_g1	TRINITY_DN62953_c1_g1						TRINITY_DN71309_c0_g1	TRINITY_DN21171_c0_g2
TRINITY_DN62953_c0_g2	TRINITY_DN11606_c0_g1	TRINITY_DN10713_c0_g1						TRINITY_DN7_c0_g2	TRINITY_DN21171_c0_g1
TRINITY_DN11443_c2_g1	TRINITY_DN761_c4_g1	TRINITY_DN24689_c0_g1						TRINITY_DN7_c0_g1	TRINITY_DN372504_c0_g1
TRINITY_DN9791_c0_g1	TRINITY_DN223670_c0_g1	TRINITY_DN460178_c0_g1						TRINITY_DN47716_c0_g1	TRINITY_DN448678_c0_g1
TRINITY_DN125405_c1_g1	TRINITY_DN29410_c0_g1	TRINITY_DN1724_c0_g1						TRINITY_DN80857_c0_g1	TRINITY_DN56139_c0_g1
TRINITY_DN13773_c0_g1	TRINITY_DN50046_c0_g1	TRINITY_DN203791_c0_g1						TRINITY_DN325_c3_g1	TRINITY_DN429630_c0_g1
TRINITY_DN45196_c0_g1	TRINITY_DN156512_c0_g1	TRINITY_DN2742_c1_g1						TRINITY_DN117216_c1_g2	TRINITY_DN75793_c2_g1
TRINITY_DN26160_c0_g1	TRINITY_DN21695_c2_g1	TRINITY_DN155561_c0_g1						TRINITY_DN6060_c1_g1	TRINITY_DN409497_c0_g1
TRINITY_DN55862_c0_g1	TRINITY_DN45909_c0_g2	TRINITY_DN220797_c0_g2						TRINITY_DN399477_c0_g1	TRINITY_DN232410_c0_g1
TRINITY_DN50281_c1_g1	TRINITY_DN28919_c0_g1	TRINITY_DN11443_c1_g2						TRINITY_DN12255_c0_g1	TRINITY_DN10231_c0_g1
TRINITY_DN24836_c0_g1	TRINITY_DN8928_c3_g1	TRINITY_DN5638_c0_g2						TRINITY_DN954_c0_g2	TRINITY_DN352162_c0_g1
TRINITY_DN6533_c2_g1	TRINITY_DN105718_c1_g1	TRINITY_DN46206_c0_g1						TRINITY_DN26102_c0_g1	TRINITY_DN334707_c0_g1
TRINITY_DN23817_c0_g1	TRINITY_DN60618_c0_g1	TRINITY_DN77633_c0_g1						TRINITY_DN269943_c0_g1	TRINITY_DN12740_c0_g2
TRINITY_DN59251_c0_g1	TRINITY_DN13440_c0_g1	TRINITY_DN220975_c0_g1						TRINITY_DN2209_c0_g3	TRINITY_DN302252_c0_g1
TRINITY_DN11187_c0_g1	TRINITY_DN46964_c0_g1	TRINITY_DN351220_c0_g1						TRINITY_DN16977_c4_g1	TRINITY_DN154650_c0_g1
TRINITY_DN528_c0_g1	TRINITY_DN11578_c3_g1	TRINITY_DN1964_c8_g1						TRINITY_DN44494_c0_g1	TRINITY_DN143232_c0_g1
TRINITY_DN35519_c0_g2	TRINITY_DN17405_c0_g1	TRINITY_DN81238_c0_g1						TRINITY_DN26026_c0_g1	TRINITY_DN64605_c0_g1
TRINITY_DN31793_c0_g1	TRINITY_DN136609_c0_g1	TRINITY_DN202229_c0_g1						TRINITY_DN43524_c0_g1	TRINITY_DN85364_c0_g1
TRINITY_DN42063_c0_g2	TRINITY_DN56646_c2_g1	TRINITY_DN186272_c0_g2						TRINITY_DN28560_c0_g1	TRINITY_DN266488_c0_g1
TRINITY_DN22152_c0_g1	TRINITY_DN124023_c0_g1	TRINITY_DN28247_c0_g2						TRINITY_DN1385_c1_g1	TRINITY_DN134145_c0_g1
TRINITY_DN11836_c0_g1	TRINITY_DN131986_c0_g1	TRINITY_DN134722_c0_g1						TRINITY_DN6057_c2_g1	TRINITY_DN182584_c1_g1
TRINITY_DN40949_c0_g2	TRINITY_DN17165_c0_g1	TRINITY_DN483830_c0_g1						TRINITY_DN11021_c0_g1	TRINITY_DN404764_c0_g1
TRINITY_DN18877_c0_g1	TRINITY_DN52672_c0_g1	TRINITY_DN36117_c0_g1						TRINITY_DN224715_c0_g1	TRINITY_DN4599_c1_g1
TRINITY_DN25_c0_g1	TRINITY_DN343267_c0_g1	TRINITY_DN29041_c0_g1						TRINITY_DN14574_c0_g2	TRINITY_DN385619_c0_g1
TRINITY_DN1797_c2_g2	TRINITY_DN374015_c0_g1	TRINITY_DN21773_c1_g1						TRINITY_DN62931_c0_g1	TRINITY_DN73278_c3_g1
TRINITY_DN4890_c0_g2	TRINITY_DN221960_c0_g1	TRINITY_DN8409_c1_g1						TRINITY_DN10461_c0_g1	TRINITY_DN320134_c0_g1
TRINITY_DN45845_c0_g1	TRINITY_DN71348_c0_g1	TRINITY_DN252484_c0_g1						TRINITY_DN206389_c0_g1	TRINITY_DN94525_c0_g1
TRINITY_DN88259_c0_g1	TRINITY_DN342_c0_g1	TRINITY_DN202574_c0_g1						TRINITY_DN10461_c0_g2	TRINITY_DN39696_c0_g1
TRINITY_DN189102_c1_g1	TRINITY_DN195277_c0_g1	TRINITY_DN18117_c0_g1						TRINITY_DN4521_c0_g1	TRINITY_DN834_c5_g1
TRINITY_DN4732_c0_g2	TRINITY_DN42630_c0_g1	TRINITY_DN1143_c1_g1						TRINITY_DN9706_c1_g1	TRINITY_DN125883_c0_g2
TRINITY_DN69206_c0_g1	TRINITY_DN9455_c0_g2	TRINITY_DN103042_c0_g1						TRINITY_DN103160_c0_g2	TRINITY_DN489392_c0_g1
TRINITY_DN5593_c1_g1	TRINITY_DN254_c0_g1	TRINITY_DN39087_c0_g1						TRINITY_DN16619_c0_g1	TRINITY_DN33235_c0_g1
TRINITY_DN37153_c0_g2	TRINITY_DN287257_c0_g1	TRINITY_DN488896_c0_g1						TRINITY_DN73121_c0_g1	TRINITY_DN34216_c0_g1
TRINITY_DN15193_c1_g2	TRINITY_DN76948_c0_g1	TRINITY_DN13201_c0_g1						TRINITY_DN13915_c2_g3	TRINITY_DN33799_c0_g1
TRINITY_DN20832_c0_g1	TRINITY_DN1638_c10_g1	TRINITY_DN9109_c0_g1						TRINITY_DN9466_c0_g2	TRINITY_DN108348_c0_g1
TRINITY_DN83302_c0_g1	TRINITY_DN9262_c5_g1	TRINITY_DN18969_c0_g1						TRINITY_DN9466_c0_g3	TRINITY_DN80286_c0_g1
TRINITY_DN1673_c16_g1	TRINITY_DN35224_c0_g1	TRINITY_DN10095_c3_g1						TRINITY_DN182356_c0_g1	TRINITY_DN20028_c0_g1
TRINITY_DN7571_c4_g1	TRINITY_DN10094_c0_g1	TRINITY_DN263309_c0_g1						TRINITY_DN25689_c0_g2	TRINITY_DN46_c1_g1
TRINITY_DN71248_c0_g1	TRINITY_DN9505_c11_g1	TRINITY_DN64532_c0_g1						TRINITY_DN51935_c0_g2	TRINITY_DN50368_c0_g1
TRINITY_DN819_c12_g1	TRINITY_DN105239_c0_g1	TRINITY_DN12804_c0_g1						TRINITY_DN17901_c1_g1	TRINITY_DN110253_c0_g2
[truncated: 742 more rows]

## Sheet: F) Different time points_Down
Differential co-expression among the Ss97009 and SsV89101 inoculated plants at different time points
[truncated: 651 more rows]
