# Supplementary material for: Transcriptome analysis of sugarcane reveals differential switching of major defense signaling pathways in response to Sporisorium scitamineum isolates with varying virulent attributes
Source: Front Plant Sci. 2022 Oct 17;13:969826. doi: 10.3389/fpls.2022.969826 (PMC9619058; doi:10.3389/fpls.2022.969826)
Supplement: Supplementary file 5 [file Table_3.xlsx]

## Sheet: Contents
	Supplementary File 3: Annotation
	A	2dpi Ss97009 vs 2dpi control	Up-regulated
			Down-regulated
	B	2dpi SsV89101 vs 2dpi control	Up-regulated
			Down-regulated
	C	5dpi Ss97009 vs 5dpi control	Up-regulated
			Down-regulated
	D	5dpi SsV89101 vs 5dpi control	Up-regulated
			Down-regulated
	E	60dpi Ss97009 vs 60dpi control	Up-regulated
			Down-regulated
	F	60dpi SsV89101 vs 60dpi control	Up-regulated
			Down-regulated

## Sheet: A) 2dpi Ss97009
2dpi Ss97009 vs 2dpi control
UP-REGULATED							DOWN-REGULATED
SeqName	Description	Length	#Hits	e-Value	sim mean		SeqName	Description	Length	#Hits	e-Value	sim mean
TRINITY_DN7254_c1_g1	hypothetical protein	429	4	1.15748e-06	73.82		TRINITY_DN278543_c0_g1	---NA---	240
TRINITY_DN6967_c0_g1	unnamed protein product	3250	20	8.46935e-35	82.83		TRINITY_DN4492_c5_g1	---NA---	410
TRINITY_DN1427_c2_g1	photosystem Q protein	766	20	1.12266e-18	86.99		TRINITY_DN202998_c2_g1	---NA---	332
TRINITY_DN55836_c0_g2	maize proteinase inhibitor	1187	20	3.5126e-35	91.77		TRINITY_DN26668_c0_g1	---NA---	274
TRINITY_DN55836_c0_g1	maize proteinase inhibitor	837	20	1.50137e-34	93.86		TRINITY_DN388963_c0_g1	transmembrane protein, putative	240	20	7.46866e-09	67.86
TRINITY_DN67108_c0_g1	berberine bridge enzyme-like 18	631	20	1.96231e-46	90.4		TRINITY_DN39560_c2_g1	---NA---	361
TRINITY_DN8328_c0_g1	gibberellin 20 oxidase 1-D-like	2189	20	0	87.57		TRINITY_DN116212_c0_g1	retrotransposon protein, putative, unclassified	950	20	2.09704e-17	72.71
TRINITY_DN4492_c69_g3	---NA---	214					TRINITY_DN98852_c0_g1	---NA---	421
TRINITY_DN47716_c0_g1	---NA---	689					TRINITY_DN54761_c0_g1	---NA---	224
TRINITY_DN4983_c0_g2	ribosomal protein L23	1496	20	2.6812e-19	87.6		TRINITY_DN7531_c5_g1	---NA---	229
TRINITY_DN43486_c0_g1	leucine rich protein	1035	3	2.09333e-10	75.25		TRINITY_DN166174_c0_g2	---NA---	980
TRINITY_DN3572_c0_g2	protein TAR1-like	869	20	9.68591e-11	57.74		TRINITY_DN21019_c1_g1	probable methyltransferase PMT21	933	20	9.77923e-11	97.6
TRINITY_DN20309_c0_g1	---NA---	3774					TRINITY_DN26837_c0_g1	---NA---	489
TRINITY_DN317_c1_g1	thaumatin-like protein 1	871	20	3.33894e-70	85.87		TRINITY_DN4492_c24_g1	---NA---	272
TRINITY_DN102972_c1_g1	---NA---	212					TRINITY_DN108576_c0_g1	glycoside hydrolase family 2 protein	279	20	8.86186e-30	65.59
TRINITY_DN53560_c0_g1	---NA---	913					TRINITY_DN3983_c1_g1	putative sugar phosphate/phosphate translocator	443	20	1.04819e-09	94.4
TRINITY_DN2184_c2_g1	---NA---	337					TRINITY_DN163184_c0_g1	---NA---	223
TRINITY_DN111821_c0_g1	ribonuclease H-like domain-containing protein	1677	20	7.77777e-11	82.21		TRINITY_DN85621_c0_g1	---NA---	907
TRINITY_DN8796_c2_g1	---NA---	1703					TRINITY_DN6111_c3_g1	stromal cell-derived factor 2-like protein	359	20	1.58756e-14	76.23
TRINITY_DN251710_c0_g2	---NA---	252					TRINITY_DN38799_c0_g1	chloride channel protein CLC-d isoform X2	380	20	6.58723e-24	97.87
TRINITY_DN205210_c0_g1	leucine rich protein	323	20	8.84309e-10	66.1		TRINITY_DN11980_c0_g1	ethylene-responsive transcription factor ERF027-like	1099	20	7.6077e-24	93.65
TRINITY_DN8166_c0_g1	senescence-associated protein	1077	20	1.40288e-12	74.72		TRINITY_DN378435_c0_g1	hypothetical protein FH972_027358	477	20	1.46012e-16	47.75
TRINITY_DN15181_c1_g1	putative 10 kda secreted protein	408	20	4.8988e-46	73.63		TRINITY_DN34158_c0_g4	dehydration responsive protein	234	20	1.46925e-37	77.84
TRINITY_DN29534_c0_g1	hypothetical protein GH714_044008	763	20	6.26473e-16	74.57		TRINITY_DN11878_c0_g1	---NA---	1116
TRINITY_DN459624_c0_g1	---NA---	224					TRINITY_DN57309_c0_g1	---NA---	222
TRINITY_DN2445_c1_g1	Hypothetical predicted protein	2254	20	5.91436e-23	71.8		TRINITY_DN26709_c0_g1	---NA---	304
TRINITY_DN45861_c0_g1	---NA---	523					TRINITY_DN37068_c0_g1	AP-4 complex subunit mu	408	20	4.25905e-16	100
TRINITY_DN117578_c0_g1	metallocarboxypeptidase inhibitor	537	20	1.89682e-08	60.33		TRINITY_DN47974_c0_g1	---NA---	239
TRINITY_DN21929_c1_g1	hypothetical protein Lal_00008060	691	20	1.49452e-14	63.34		TRINITY_DN22063_c3_g1	---NA---	1189
TRINITY_DN101609_c1_g1	---NA---	530					TRINITY_DN9763_c1_g1	---NA---	2976
TRINITY_DN660_c3_g2	probable glutathione S-transferase GSTU6 isoform X2	512	20	2.73923e-48	93.93		TRINITY_DN66373_c0_g1	translocon Tic40	2423	20	3.16005e-20	90.33
TRINITY_DN4433_c0_g1	maize proteinase inhibitor	1541	20	1.07881e-11	86.92		TRINITY_DN132290_c0_g1	---NA---	2411
TRINITY_DN2796_c0_g1	uncharacterized protein LOC101763013	1928	5	2.54632e-05	77.26		TRINITY_DN118725_c1_g1	---NA---	343
TRINITY_DN62953_c0_g2	hypothetical protein Mapa_015696	673	20	9.77107e-15	62.47		TRINITY_DN106999_c0_g1	serine carboxypeptidase II-3	1776	20	3.7592e-12	97.36
TRINITY_DN11455_c1_g1	dehydration responsive protein	417	17	1.12603e-23	68.83		TRINITY_DN32271_c5_g1	---NA---	227
TRINITY_DN3600_c0_g4	protein TAR1-like	563	20	1.16713e-13	44.96		TRINITY_DN930_c20_g1	hypothetical protein SETIT_9G345200v2	218	1	0.000652575	69.23
TRINITY_DN699_c0_g1	---NA---	5889					TRINITY_DN211703_c0_g1	Putative SWI/SNF-related matrix-associated actin-dependent regulator of chromatin subfamily A member 3-like 3	243	20	1.92569e-19	85.69
TRINITY_DN699_c0_g2	---NA---	927					TRINITY_DN962_c1_g1	unnamed protein product	1953	1	0.00059901	89.29
TRINITY_DN18919_c0_g1	unnamed protein product	1214	6	2.25654e-13	81.57		TRINITY_DN1668_c0_g2	uncharacterized methyltransferase At1g78140, chloroplastic	366	20	4.42241e-05	85.06
TRINITY_DN125170_c0_g1	Protein TAR1	1078	20	2.01235e-15	78.28		TRINITY_DN117568_c0_g1	Guanine nucleotide exchange factor SPIKE 1	427	20	5.83751e-42	98.92
TRINITY_DN62953_c0_g1	uncharacterized protein LOC119347429	1001	20	3.74587e-22	70.73		TRINITY_DN27600_c0_g1	---NA---	710
TRINITY_DN325_c6_g1	cytochrome c oxidase subunit 3	5113	20	3.23383e-69	71.73		TRINITY_DN119744_c0_g1	---NA---	236
TRINITY_DN134829_c0_g1	hypothetical protein Lal_00014498	1469	20	4.32811e-14	66.03		TRINITY_DN5528_c6_g1	acid phosphatase 1	297	20	5.75596e-49	92.26
TRINITY_DN10701_c0_g1	ribosomal protein S10	3567	20	2.72327e-19	52.91		TRINITY_DN11764_c5_g1	---NA---	412
TRINITY_DN36178_c0_g1	eukaryotic translation initiation factor 6-2	3284	20	6.21988e-90	86.96		TRINITY_DN40658_c0_g1	---NA---	211
TRINITY_DN22471_c0_g2	Protein TAR1	1248	20	7.30627e-26	55.52		TRINITY_DN49332_c0_g1	transmembrane protein, putative	895	20	2.00102e-21	71.11
TRINITY_DN22471_c0_g1	Protein TAR1	480	20	2.6885e-12	59.71		TRINITY_DN9052_c2_g1	---NA---	214
TRINITY_DN10387_c2_g1	loricrin	1102	20	1.945e-28	82.48		TRINITY_DN4492_c36_g2	---NA---	574
TRINITY_DN38330_c0_g1	RNA chaperone/antiterminator CspA	209	20	9.10087e-10	71.08		TRINITY_DN151769_c1_g1	Calcium-dependent protein kinase 7	208	20	2.62073e-18	96.88
TRINITY_DN162182_c0_g1	---NA---	599					TRINITY_DN78656_c0_g1	---NA---	419
TRINITY_DN14812_c1_g1	---NA---	381					TRINITY_DN134288_c1_g1	alpha-expansin 6 precursor	212	20	2.82361e-41	99.07
TRINITY_DN5488_c7_g1	---NA---	294					TRINITY_DN8961_c0_g1	putative disease resistance protein RGA1	459	20	9.99929e-55	62.07
TRINITY_DN299078_c0_g1	---NA---	613					TRINITY_DN84849_c0_g1	unnamed protein product	458	1	9.66625e-08	93.1
TRINITY_DN30927_c0_g2	---NA---	335					TRINITY_DN55704_c0_g1	---NA---	492
TRINITY_DN1633_c0_g1	sugar transport protein MST3	856	20	3.81169e-20	88.44		TRINITY_DN81930_c0_g1	---NA---	677
TRINITY_DN23111_c0_g1	TPA_asm: hypothetical protein HUJ06_017062	803	20	4.7877e-06	78.28		TRINITY_DN192519_c0_g1	---NA---	486
TRINITY_DN38795_c0_g1	---NA---	467					TRINITY_DN622_c7_g1	UDP-Glycosyltransferase superfamily protein	1956	20	2.9492e-49	68.24
TRINITY_DN38795_c0_g2	---NA---	342					TRINITY_DN152329_c0_g1	---NA---	853
TRINITY_DN21546_c2_g1	hypothetical protein PAHAL_J048600	248	20	1.51992e-14	78.09		TRINITY_DN3264_c1_g2	---NA---	328
TRINITY_DN87308_c0_g1	---NA---	348					TRINITY_DN83196_c0_g1	E3 ubiquitin-protein ligase SIAH2-like	2889	19	5.74874e-20	71.5
TRINITY_DN87915_c0_g1	hypothetical protein PAHAL_6G070000	1746	20	4.12711e-91	43.52		TRINITY_DN81912_c0_g1	---NA---	247
TRINITY_DN224_c7_g1	Protein TAR1	207	20	6.18613e-17	76.86		TRINITY_DN123231_c0_g1	---NA---	301
TRINITY_DN14815_c0_g1	metallocarboxypeptidase inhibitor	2131	4	6.72676e-05	77.31		TRINITY_DN14812_c0_g1	---NA---	2978
TRINITY_DN15480_c0_g1	putative germin-like protein 12-4	1705	20	2.87958e-119	98.39		TRINITY_DN32746_c1_g1	Kinesin-like protein KIN-7D mitochondrial	358	20	1.01624e-08	99.28
TRINITY_DN23_c1_g1	hypothetical protein	1721	12	6.28409e-10	70.11		TRINITY_DN22537_c0_g1	MADS-box protein SOC1-like	497	16	3.84444e-17	65.6
TRINITY_DN175608_c0_g1	protein TAR1-like	1308	20	1.53194e-21	69.94		TRINITY_DN60146_c0_g1	Hypothetical predicted protein	1413	20	6.32029e-15	62.49
TRINITY_DN94395_c0_g1	---NA---	312					TRINITY_DN5802_c0_g1	---NA---	1519
TRINITY_DN11187_c0_g1	metallocarboxypeptidase inhibitor	346	20	3.65095e-09	65.18		TRINITY_DN72736_c3_g1	---NA---	254
TRINITY_DN2427_c1_g2	hypothetical protein GH714_044009	401	20	4.93159e-11	76.47		TRINITY_DN29885_c0_g1	Cyclopropane-fatty-acyl-phospholipid synthase	218	20	2.11198e-40	88.33
TRINITY_DN2427_c1_g1	Hypothetical predicted protein	378	20	5.10195e-15	69.07		TRINITY_DN102972_c0_g1	---NA---	420
TRINITY_DN5252_c0_g3	senescence-associated protein	1030	20	8.11913e-12	75.77		TRINITY_DN14070_c0_g1	Cytochrome P450 94C1	827	20	6.76776e-76	96.96
TRINITY_DN59978_c0_g1	---NA---	269					TRINITY_DN5497_c1_g1	---NA---	1045
TRINITY_DN25040_c0_g1	ribosomal protein S10	4384	20	6.88032e-15	78.67		TRINITY_DN7711_c0_g2	protein TAR1-like	226	20	5.70373e-27	68.24
TRINITY_DN7631_c0_g1	leucine rich protein	1342	12	1.51702e-06	84.54		TRINITY_DN38128_c0_g1	---NA---	378
TRINITY_DN7678_c0_g2	30S ribosomal protein S12, chloroplastic	759	20	2.16749e-12	82.85		TRINITY_DN103511_c0_g1	---NA---	236
TRINITY_DN33157_c0_g1	---NA---	999					TRINITY_DN94563_c0_g1	zinc finger BED domain-containing protein RICESLEEPER 2	416	20	1.57365e-31	64.79
TRINITY_DN8026_c0_g1	---NA---	593					TRINITY_DN106034_c1_g1	putative retroelement	212	20	1.1004e-24	93.56
TRINITY_DN3600_c2_g1	hypothetical protein CMV_025919	408	5	1.79084e-05	62.46		TRINITY_DN130682_c0_g1	---NA---	471
TRINITY_DN2570_c0_g1	Hypothetical predicted protein	267	16	9.61263e-10	69.63		TRINITY_DN47751_c0_g1	serine/threonine-protein kinase 38-like isoform X1	288	20	5.49235e-30	61.02
TRINITY_DN10329_c1_g1	Regulator of rDNA transcription protein 15	2698	20	2.51498e-33	70.36		TRINITY_DN6538_c0_g1	Copia protein	784	20	5.76448e-10	47.96
TRINITY_DN10329_c1_g2	Regulator of rDNA transcription protein 15	940	20	6.09608e-47	74.22		TRINITY_DN93_c32_g1	---NA---	240
TRINITY_DN84052_c0_g1	putative signal anchor	1284	20	6.12048e-18	70.88		TRINITY_DN93184_c0_g1	---NA---	301
TRINITY_DN299079_c0_g1	---NA---	1595					TRINITY_DN3550_c1_g2	cytochrome P450 89A2-like	327	20	7.80426e-34	75.36
TRINITY_DN53630_c0_g1	hypothetical protein Lal_00009668	1821	1	1.20058e-16	92.16		TRINITY_DN56044_c0_g1	---NA---	663
TRINITY_DN30776_c0_g2	---NA---	285					TRINITY_DN132106_c0_g1	---NA---	522
TRINITY_DN272882_c0_g1	---NA---	909					TRINITY_DN42033_c0_g2	Regulator of rDNA transcription protein 15	1253	20	1.21966e-23	58.1
TRINITY_DN26618_c2_g1	hypothetical protein DUNSADRAFT_6888	1096	20	3.98325e-13	76.11		TRINITY_DN6057_c1_g2	---NA---	649
TRINITY_DN45608_c0_g1	---NA---	382					TRINITY_DN33370_c0_g1	probable histone H2A variant 1	817	20	1.1877e-45	91.23
TRINITY_DN715_c1_g1	---NA---	235					TRINITY_DN70299_c2_g1	EMBRYO DEFECTIVE 140	350	20	3.1361e-21	96.97
TRINITY_DN11278_c0_g2	senescence-associated protein	443	20	4.87884e-18	88.62		TRINITY_DN167770_c0_g1	Mitochondrial import inner membrane translocase subunit TIM50	440	5	0.000345313	95.24
TRINITY_DN11278_c0_g1	Protein TAR1	2386	20	9.26004e-21	50.91		TRINITY_DN118725_c0_g2	---NA---	307
TRINITY_DN36300_c0_g1	hypothetical protein Lal_00014971	1457	2	0.000277863	84.01		TRINITY_DN137576_c0_g1	hypothetical protein BDA96_02G156900	290	1	1.40714e-08	80
TRINITY_DN80377_c0_g1	Regulator of rDNA transcription protein 15	652	20	1.57483e-17	66.55		TRINITY_DN8232_c1_g1	uncharacterized protein LOC120690689 isoform X2	4329	20	0	67.64
TRINITY_DN6_c2_g2	dehydration responsive protein	248	7	1.98209e-23	85.91		TRINITY_DN88331_c0_g1	C2C2-GATA transcription factor	247	20	1.81033e-05	95.21
TRINITY_DN105834_c1_g1	hypothetical protein Lal_00008640, partial	338	20	5.88991e-31	73.3		TRINITY_DN206467_c0_g1	---NA---	285
TRINITY_DN95566_c0_g1	---NA---	246					TRINITY_DN5018_c0_g2	---NA---	871
TRINITY_DN38675_c0_g1	laccase-25-like	610	20	3.92787e-08	83.2		TRINITY_DN331_c3_g2	---NA---	898
TRINITY_DN6595_c0_g2	dehydration responsive protein	931	20	8.24477e-13	66.14		TRINITY_DN18351_c0_g1	basic proline-rich protein	1312	20	5.0148e-28	86.18
TRINITY_DN34158_c0_g2	putative mitochondrial protein	266	20	7.68655e-34	70.68		TRINITY_DN75978_c0_g1	---NA---	351
TRINITY_DN35837_c0_g1	Hypothetical predicted protein	1024	20	1.3051e-26	77.92		TRINITY_DN229_c6_g2	---NA---	845
TRINITY_DN21626_c0_g1	VQ motif family protein expressed	535	20	9.64414e-23	77.39		TRINITY_DN36056_c0_g1	---NA---	3810
TRINITY_DN95254_c0_g1	---NA---	212					TRINITY_DN2326_c5_g1	60S ribosomal protein L31	209	20	7.51845e-19	93.41
TRINITY_DN16688_c0_g1	cold-shock protein	963	20	5.6249e-23	75		TRINITY_DN70852_c0_g1	Ubiquitin carboxyl-terminal hydrolase 13	554	1	9.83169e-05	92
TRINITY_DN2575_c3_g1	---NA---	2286					TRINITY_DN54374_c0_g1	---NA---	833
TRINITY_DN13191_c0_g1	probable serine/threonine-protein kinase PBL18	923	20	1.75025e-96	94.77		TRINITY_DN7181_c1_g1	---NA---	1781
TRINITY_DN449811_c0_g1	---NA---	207					TRINITY_DN25504_c0_g1	---NA---	672
TRINITY_DN879_c2_g1	Hypothetical predicted protein	1185	20	4.46424e-18	68.45		TRINITY_DN98739_c1_g1	proline-rich protein 4	1764	20	1.45562e-67	84.06
TRINITY_DN47271_c1_g3	senescence-associated protein, putative	420	20	3.0222e-14	67.06		TRINITY_DN115717_c1_g1	---NA---	203
TRINITY_DN70171_c0_g1	Regulator of rDNA transcription protein 15	684	20	8.16082e-13	87.1		TRINITY_DN46994_c1_g1	---NA---	1174
TRINITY_DN4566_c0_g1	hypothetical protein BDA96_03G384400	1602	20	8.03901e-19	90.41		TRINITY_DN398585_c0_g1	---NA---	210
TRINITY_DN19378_c0_g1	---NA---	568					TRINITY_DN26190_c1_g1	putative prpol	324	20	2.77845e-48	80.02
TRINITY_DN149727_c0_g1	Protein TAR1	571	20	3.50034e-21	83.12		TRINITY_DN28591_c0_g1	Glucan endo-1,3-beta-glucosidase 14	1249	20	9.38749e-82	91.38
TRINITY_DN15159_c0_g1	---NA---	252					TRINITY_DN119744_c5_g1	---NA---	246
TRINITY_DN107039_c0_g1	---NA---	216					TRINITY_DN51429_c0_g1	---NA---	364
TRINITY_DN13683_c0_g1	predicted protein	297	1	0.000233051	71.88		TRINITY_DN212161_c0_g2	NADH dehydrogenase subunit 4	524	20	4.79813e-25	98.15
TRINITY_DN57921_c2_g1	leucine rich protein	636	11	2.30649e-10	71.39		TRINITY_DN11150_c0_g1	anthocyanidin 3-O-glucosyltransferase 2	772	20	1.99619e-32	89.9
TRINITY_DN36883_c0_g1	---NA---	322					TRINITY_DN11741_c0_g1	---NA---	1553
TRINITY_DN63341_c0_g1	patatin-like protein 1	248	20	1.50864e-54	97.92		TRINITY_DN76142_c0_g1	Casein kinase I isoform delta	240	20	3.51892e-20	94.7
TRINITY_DN111632_c1_g1	---NA---	309					TRINITY_DN28762_c0_g2	---NA---	250
TRINITY_DN27256_c18_g1	leucine rich protein	224	5	7.28819e-13	72.26		TRINITY_DN24778_c0_g1	---NA---	965
TRINITY_DN344990_c0_g1	---NA---	342					TRINITY_DN144002_c0_g1	---NA---	519
TRINITY_DN43524_c0_g1	---NA---	2057					TRINITY_DN47534_c0_g1	---NA---	571
TRINITY_DN24816_c2_g1	---NA---	355					TRINITY_DN153420_c1_g1	---NA---	351
TRINITY_DN206389_c0_g1	---NA---	463					TRINITY_DN93469_c0_g1	hypothetical protein PVAP13_3KG226643	203	20	3.57976e-32	86.26
TRINITY_DN1065_c0_g2	---NA---	250					TRINITY_DN194838_c0_g1	Protein IQ-DOMAIN 1	225	20	3.76769e-13	100
TRINITY_DN40949_c0_g2	Protein TAR1	425	20	2.01914e-13	64.32		TRINITY_DN29524_c0_g1	suppressor of mec-8 and unc-52 protein homolog 2 isoform X3	495	20	4.4593e-39	99.48
TRINITY_DN81498_c0_g1	Regulator of rDNA transcription protein 15	1111	20	1.50479e-26	57.38		TRINITY_DN233839_c0_g1	---NA---	659
TRINITY_DN459460_c0_g1	Regulator of rDNA transcription protein 15	536	8	2.62942e-05	72.92		TRINITY_DN49525_c0_g1	CBL-interacting protein kinase 6	208	20	1.40709e-28	85.69
TRINITY_DN57572_c0_g1	---NA---	597					TRINITY_DN100034_c0_g1	5'-AMP-activated protein kinase-related	209	20	3.87847e-10	97.72
TRINITY_DN138392_c0_g1	hypothetical protein Lal_00014897	647	7	1.50762e-11	60.4		TRINITY_DN15389_c2_g2	---NA---	247
TRINITY_DN27544_c1_g1	hypothetical protein BVRB_037930, partial	296	12	1.81631e-07	59.98		TRINITY_DN25091_c0_g1	---NA---	252
TRINITY_DN22877_c1_g1	hypothetical protein Lal_00008624	1402	20	8.1814e-17	73.34		TRINITY_DN2767_c0_g3	hypothetical protein SEVIR_2G101150v2	203	2	0.000123242	64.17
TRINITY_DN126784_c0_g1	---NA---	3437					TRINITY_DN148587_c2_g1	hypothetical protein Lal_00005164	211	5	1.86059e-10	68.87
TRINITY_DN43793_c0_g1	protein TAR1-like	919	20	4.05768e-08	73.96		TRINITY_DN16506_c1_g2	---NA---	2452
TRINITY_DN9791_c0_g1	---NA---	529					TRINITY_DN57826_c0_g1	predicted protein	382	20	1.03624e-09	77.16
TRINITY_DN1638_c2_g1	putative LAGLIDADG homing endonuclease	4935	20	1.1028e-24	53.63		TRINITY_DN45596_c0_g1	---NA---	862
TRINITY_DN11741_c1_g2	---NA---	223					TRINITY_DN170731_c0_g1	DIMBOA UDP-glucosyltransferase BX8-like	1417	20	2.41718e-06	90.93
TRINITY_DN8315_c1_g1	putative RNA-directed DNA polymerase	2369	20	4.32407e-06	70.24		TRINITY_DN36675_c2_g1	---NA---	222
TRINITY_DN133558_c0_g1	---NA---	383					TRINITY_DN11741_c4_g1	---NA---	286
TRINITY_DN20642_c0_g1	hypothetical protein BVRB_037930, partial	973	20	2.35287e-14	70.22		TRINITY_DN101609_c0_g1	---NA---	443
TRINITY_DN26202_c1_g1	Regulator of rDNA transcription protein 15	711	20	6.2051e-30	55.4		TRINITY_DN239239_c1_g1	---NA---	793
TRINITY_DN26202_c1_g2	Protein TAR1	613	20	6.64923e-26	49.66		TRINITY_DN3286_c6_g1	Regulator of rDNA transcription protein 15	307	20	4.59027e-13	52.41
TRINITY_DN9941_c5_g1	---NA---	343					TRINITY_DN182594_c0_g1	hypothetical protein	203	1	0.000976326	86.36
TRINITY_DN15489_c4_g1	Vacuolar protein sorting-associated protein	264	20	8.37747e-12	60.77		TRINITY_DN252454_c0_g1	---NA---	266
TRINITY_DN21816_c0_g2	hypothetical protein Lal_00008633	220	2	1.2645e-16	87.3		TRINITY_DN4492_c49_g1	---NA---	400
TRINITY_DN636_c8_g5	hypothetical protein CMV_025919	1346	20	6.68523e-11	81.46		TRINITY_DN3070_c8_g1	---NA---	364
TRINITY_DN4246_c1_g1	---NA---	634					TRINITY_DN13311_c1_g1	histone H2B.2	526	20	1.15176e-48	97.5
TRINITY_DN132207_c0_g1	---NA---	1010					TRINITY_DN7906_c3_g1	---NA---	254
TRINITY_DN17139_c0_g1	senescence-associated protein, putative	544	12	9.83937e-05	86.51		TRINITY_DN45274_c0_g1	protein DWARF 53	1018	20	1.81183e-35	69.29
TRINITY_DN94422_c0_g1	metallocarboxypeptidase inhibitor	821	20	2.61103e-07	62.95		TRINITY_DN152329_c3_g1	---NA---	346
TRINITY_DN168322_c0_g1	hypothetical protein CMV_028005	942	5	5.79721e-15	80.63		TRINITY_DN6068_c0_g1	putative leucine-rich repeat-containing protein DDB_G0290503	2247	11	8.95035e-23	72.16
TRINITY_DN143354_c0_g1	---NA---	472					TRINITY_DN21453_c0_g1	---NA---	204
TRINITY_DN21487_c0_g1	---NA---	1455					TRINITY_DN11764_c1_g1	---NA---	571
TRINITY_DN17901_c1_g1	unnamed protein product	1343	10	1.14553e-64	66.18		TRINITY_DN96653_c0_g1	---NA---	236
TRINITY_DN10368_c0_g1	salutaridine reductase-like isoform X1	2184	20	6.23903e-137	68.64		TRINITY_DN42133_c1_g1	sucrose synthase 2	518	20	1.71612e-87	82.01
TRINITY_DN5760_c0_g2	amino acid permease 3-like	615	20	6.26729e-103	80.81		TRINITY_DN42453_c0_g1	Serine/arginine-rich splicing factor RS2Z32	1106	20	1.25989e-30	88.08
TRINITY_DN17374_c0_g1	putative 10 kda secreted protein	742	20	1.10104e-12	77.25		TRINITY_DN12244_c1_g1	---NA---	2730
TRINITY_DN51066_c0_g1	Regulator of rDNA transcription protein 15	1741	20	7.46929e-19	56.28		TRINITY_DN23641_c0_g1	Serine/threonine-protein kinase STY46	279	20	1.18444e-24	96.81
TRINITY_DN9273_c0_g1	ubiquitin-like	1920	20	1.15501e-24	89.02		TRINITY_DN4492_c30_g4	---NA---	227
TRINITY_DN35188_c0_g1	---NA---	327					TRINITY_DN68986_c0_g1	hypothetical protein BDA96_09G044500	231	1	9.62897e-23	88.68
TRINITY_DN13323_c0_g1	NAC transcription factor NAM-B2	2501	20	3.76107e-64	72.62		TRINITY_DN246098_c0_g1	cysteine-rich receptor-like protein kinase 6 isoform X1	210	20	7.15463e-14	54.13
TRINITY_DN4492_c20_g1	---NA---	238					TRINITY_DN66268_c0_g1	GDSL esterase/lipase	420	20	6.03788e-09	98.21
TRINITY_DN819_c0_g1	hypothetical protein Mapa_015704	455	6	0.000259977	76.79		TRINITY_DN44998_c0_g1	gigantea1	337	20	1.24211e-28	98.23
TRINITY_DN24878_c0_g1	---NA---	936					TRINITY_DN105346_c0_g1	Guanine nucleotide exchange factor SPIKE 1	230	20	3.79427e-12	100
TRINITY_DN26435_c0_g1	---NA---	289					TRINITY_DN90598_c0_g1	CMP-sialic acid transporter 1 isoform X2	822	20	1.93528e-13	85.07
TRINITY_DN146778_c0_g1	---NA---	247					TRINITY_DN73702_c1_g1	---NA---	233
TRINITY_DN42790_c0_g1	hypothetical protein CQW23_33845	732	20	6.72812e-18	69.99
TRINITY_DN54441_c1_g1	hypothetical protein BVRB_039800	769	1	1.30452e-07	85.71
TRINITY_DN303239_c0_g1	---NA---	219
TRINITY_DN16962_c0_g1	hypothetical protein BDA96_05G145100	1071	1	7.15081e-08	75
TRINITY_DN206758_c1_g1	hypothetical protein C4D60_Mb00t00760	296	4	3.31499e-05	63.23
TRINITY_DN11021_c0_g1	---NA---	1080
TRINITY_DN29570_c0_g1	---NA---	257
TRINITY_DN24722_c0_g1	---NA---	706
TRINITY_DN7200_c0_g1	---NA---	890
TRINITY_DN299453_c0_g1	predicted protein	228	4	3.95613e-15	65.44
TRINITY_DN168527_c0_g1	Metallocarboxypeptidase inhibitor	346	13	3.55196e-08	58.21
TRINITY_DN114655_c0_g1	hypothetical protein	255	3	3.48872e-08	65.15
TRINITY_DN5395_c0_g1	unnamed protein product	1574	20	4.17916e-38	81.46
TRINITY_DN46711_c1_g1	hypothetical protein	452	20	2.23759e-20	68.13
TRINITY_DN77847_c3_g1	glycosyl transferase (glycosyl transferase family 2)	227	20	1.44687e-26	69.93
TRINITY_DN19980_c0_g1	---NA---	1859
TRINITY_DN71248_c0_g1	leucine rich protein	316	7	8.65776e-30	75.08
TRINITY_DN69346_c0_g1	30S ribosomal protein S10	219	20	5.58046e-38	87.12
TRINITY_DN149331_c0_g1	Cytochrome b reductase 1	616	19	2.51873e-07	89.57
TRINITY_DN6150_c0_g1	pathogenesis-related protein class I	2760	20	1.05126e-49	82.8
TRINITY_DN4581_c0_g1	---NA---	1176
TRINITY_DN35558_c4_g1	Protein TAR1	555	20	2.7135e-24	61.93
TRINITY_DN1673_c46_g1	hypothetical protein DS421_17g569150	911	20	6.83798e-10	47.6
TRINITY_DN23299_c0_g2	---NA---	648
TRINITY_DN30133_c0_g1	O-methyltransferase ZRP4	553	20	1.59749e-64	86.89
TRINITY_DN6451_c1_g2	Metal transporter Nramp5	479	20	2.62133e-11	68.89
TRINITY_DN39407_c0_g1	---NA---	597
TRINITY_DN27890_c1_g1	---NA---	325
TRINITY_DN169204_c0_g1	---NA---	276
TRINITY_DN58490_c1_g1	---NA---	302
TRINITY_DN201395_c0_g1	predicted protein	395	20	8.95781e-08	69.57
TRINITY_DN85615_c4_g1	hypothetical protein GOBAR_DD27809	288	20	2.9981e-19	91.96
TRINITY_DN34483_c0_g1	putative RNA polymerase II subunit B1 CTD phosphatase RPAP2 homolog	264	20	3.0823e-10	93.05
TRINITY_DN78874_c0_g2	hypothetical protein Lal_00008596	334	20	4.80198e-24	70.28
TRINITY_DN147758_c0_g1	senescence-associated protein	425	20	2.31778e-14	65.59
TRINITY_DN71652_c0_g1	NAC transcription factor 29-like	1602	20	1.37096e-81	73.22
TRINITY_DN819_c9_g1	putative signal anchor	785	11	2.64016e-15	77.98
TRINITY_DN337388_c0_g1	---NA---	436
TRINITY_DN35468_c1_g1	7-deoxyloganetin glucosyltransferase-like	354	20	4.65701e-28	92.85
TRINITY_DN834_c8_g1	hypothetical protein CQW23_31513	601	20	1.19399e-12	85.4
TRINITY_DN13701_c0_g1	Regulator of rDNA transcription protein 15	1679	20	3.79485e-26	72.13
TRINITY_DN13701_c0_g2	Ribosomal protein S2	731	2	9.42767e-06	67.08
TRINITY_DN251_c3_g1	hypothetical protein	584	6	3.01592e-05	70.52
TRINITY_DN1811_c1_g1	hypothetical protein BVRB_018590	2353	8	6.55766e-21	64.95
TRINITY_DN17693_c0_g1	probable glutathione S-transferase GSTU6	433	20	1.5759e-76	92.8
TRINITY_DN55103_c0_g1	hypothetical protein Lal_00008410, partial	284	9	5.20108e-12	81.29
TRINITY_DN7282_c0_g2	60S ribosomal protein L39	924	20	6.58697e-21	85.81
TRINITY_DN15707_c0_g1	oligopeptide transporter-like protein	2245	20	9.48601e-17	92.69
TRINITY_DN5873_c1_g2	hypothetical protein CIPAW_05G156400	827	20	2.76145e-14	74.83
TRINITY_DN5938_c0_g1	---NA---	337
TRINITY_DN117_c1_g1	Regulator of rDNA transcription protein 15	834	20	1.34541e-50	71.04
TRINITY_DN51397_c0_g3	Hypothetical predicted protein	428	16	4.46216e-11	80.16
TRINITY_DN115662_c0_g1	hypothetical protein, partial	611	1	1.21211e-14	58.88
TRINITY_DN402602_c0_g1	---NA---	318
TRINITY_DN11610_c0_g1	ribose-phosphate pyrophosphokinase	3545	20	1.44281e-90	80.12
TRINITY_DN3357_c1_g2	---NA---	521
TRINITY_DN64211_c0_g1	Regulator of rDNA transcription protein 15	868	20	9.39373e-07	77.8
TRINITY_DN3820_c0_g1	Subtilisin-chymotrypsin inhibitor-2A	3172	20	9.96423e-11	75.22
TRINITY_DN8327_c0_g2	---NA---	1023
TRINITY_DN3022_c1_g1	laccase-25-like	2402	20	9.64789e-135	89.26
TRINITY_DN33241_c0_g1	hypothetical protein CHLNCDRAFT_28889	268	20	1.02079e-07	72.16
TRINITY_DN76187_c1_g1	unnamed protein product	310	1	5.61029e-07	96.43
TRINITY_DN14992_c0_g1	---NA---	418
TRINITY_DN32004_c0_g2	60S acidic ribosomal protein	604	6	1.91312e-07	90.88
TRINITY_DN28496_c1_g3	putative signal anchor	351	20	5.27422e-14	68.85
TRINITY_DN85833_c0_g1	---NA---	602
TRINITY_DN235456_c0_g2	50S ribosomal protein L28	1323	20	4.96148e-22	73.15
TRINITY_DN17004_c1_g1	RNAase protein	636	20	3.51497e-16	81.56
TRINITY_DN2069_c1_g1	apocytochrome b	4055	20	1.40029e-116	71.01
TRINITY_DN251911_c0_g1	---NA---	315
TRINITY_DN12365_c1_g1	---NA---	251
TRINITY_DN388790_c0_g1	---NA---	365
TRINITY_DN106364_c0_g1	ABC transporter B family member 4-like	2508	20	6.0472e-130	74.99
TRINITY_DN88259_c0_g1	Regulator of rDNA transcription protein 15	391	20	1.39299e-09	71.44
TRINITY_DN3536_c0_g1	pyruvate kinase, cytosolic isozyme	3631	20	0	64.7
TRINITY_DN57921_c0_g1	---NA---	1035
TRINITY_DN85875_c0_g1	30S ribosomal protein S20	340	1	7.7868e-29	72.92
TRINITY_DN94565_c0_g1	putative RNA-directed DNA polymerase	691	20	1.26938e-07	72.85
TRINITY_DN110261_c0_g1	---NA---	973
TRINITY_DN11199_c0_g2	transmembrane protein, putative	506	20	3.34939e-41	72.95
TRINITY_DN98951_c0_g2	hypothetical protein SOVF_183600	1443	20	6.16234e-16	79.64
TRINITY_DN98951_c0_g4	predicted protein	571	20	7.68088e-15	91.98
TRINITY_DN26160_c0_g1	thaumatin-like protein	1176	20	1.6718e-41	94.54
TRINITY_DN12159_c1_g1	---NA---	370
TRINITY_DN528_c0_g1	acidic endochitinase-like	2528	20	3.28044e-103	87.49
TRINITY_DN6057_c2_g1	---NA---	1027
TRINITY_DN24051_c0_g1	leucine-rich repeat protein 1-like	3873	20	1.47201e-65	58.02
TRINITY_DN107661_c0_g1	hypothetical protein BVRB_037930, partial	277	2	1.85338e-08	66.04
TRINITY_DN159031_c0_g1	ATP-dependent zinc metalloprotease FTSH, chloroplastic	294	1	3.12185e-23	77.92
TRINITY_DN47316_c0_g2	Regulator of rDNA transcription protein 15	223	20	1.81922e-23	78.25
TRINITY_DN7032_c0_g3	Ubiquitin-40S ribosomal protein S27a	284	20	6.92595e-35	95.01
TRINITY_DN459395_c0_g1	---NA---	219
TRINITY_DN11836_c5_g1	---NA---	643
TRINITY_DN16251_c0_g1	uncharacterized protein LOC8059894	781	4	5.56217e-06	91.86
TRINITY_DN117058_c0_g1	flagellar motor protein MotB	2963	12	4.94061e-22	60.31
TRINITY_DN934_c0_g2	retrotransposon protein	1168	20	9.52972e-11	62.49
TRINITY_DN435_c9_g2	metallocarboxypeptidase inhibitor	213	20	9.28489e-13	68.88
TRINITY_DN39244_c0_g1	Mitochondrial carnitine/acylcarnitine carrier-like protein	1271	20	8.95065e-13	89.67
TRINITY_DN9249_c0_g1	transmembrane protein 45B-like	2203	20	4.01082e-141	93.89
TRINITY_DN6533_c2_g1	alpha-amylase/trypsin inhibitor	3254	20	1.95515e-91	85.1
TRINITY_DN41595_c0_g1	ribosomal protein S12	2194	20	1.86962e-21	51.2
TRINITY_DN3813_c0_g1	thaumatin-like protein	929	20	1.9677e-28	90.39
TRINITY_DN24202_c0_g1	---NA---	2001
TRINITY_DN1980_c0_g1	---NA---	558
TRINITY_DN482291_c0_g1	---NA---	365
TRINITY_DN9000_c0_g1	putative beta-1,3-glucanase	4278	20	4.46487e-07	93.37
TRINITY_DN2101_c6_g1	hypothetical protein Lal_00008636	365	20	1.83036e-19	65.73
TRINITY_DN4521_c0_g1	germin-like protein 12-2	3796	20	9.61405e-101	90.46
TRINITY_DN141968_c0_g1	germin-like protein 12-2	492	20	4.93721e-50	99.94
TRINITY_DN16102_c2_g1	---NA---	277
TRINITY_DN4914_c4_g1	Regulator of rDNA transcription protein 15	1857	20	7.91969e-52	79.15
TRINITY_DN43101_c1_g1	---NA---	537
TRINITY_DN335357_c0_g1	---NA---	221
TRINITY_DN67123_c0_g2	dirigent protein 21-like	653	20	2.69971e-10	87.24
TRINITY_DN146581_c0_g1	---NA---	246
TRINITY_DN443628_c0_g1	---NA---	248
TRINITY_DN8157_c0_g1	thaumatin-like pathogenesis-related protein 4	1098	20	3.20801e-80	88.63
TRINITY_DN8229_c2_g1	hypothetical protein BDA96_03G256100	1208	13	1.8511e-21	74.57
TRINITY_DN4732_c1_g2	transducin family protein / WD-40 repeat family protein	380	12	1.65683e-13	68.06
TRINITY_DN9766_c0_g1	hypothetical protein	687	20	8.12354e-61	81.03
TRINITY_DN32627_c0_g1	---NA---	549
TRINITY_DN357683_c0_g1	---NA---	220
TRINITY_DN189102_c1_g1	cold-shock protein	504	20	1.21829e-28	70.63
TRINITY_DN6266_c0_g1	---NA---	345
TRINITY_DN6808_c0_g2	Regulator of rDNA transcription protein 15	1838	20	2.34057e-17	78.71
TRINITY_DN11199_c0_g3	protein TAR1-like	429	20	3.42165e-31	56.11
TRINITY_DN62028_c1_g1	---NA---	336
TRINITY_DN91861_c0_g1	hypothetical protein, partial	389	1	0.000331227	49.09
TRINITY_DN204710_c0_g1	Gag protease polyprotein	515	20	1.70102e-13	87.03
TRINITY_DN819_c4_g1	hypothetical protein	3641	4	3.24166e-06	52.55
TRINITY_DN73121_c0_g1	---NA---	1056
TRINITY_DN2977_c0_g1	defensin-like protein P322	1651	20	1.66122e-26	83.33
TRINITY_DN4056_c1_g1	hypothetical protein M758_UG215000	842	7	2.39643e-07	74.7
TRINITY_DN23573_c0_g1	cytochrome P450 72A14	893	20	2.77102e-27	98.21
TRINITY_DN30699_c2_g1	Regulator of rDNA transcription protein 15	629	20	1.34921e-15	94.94
TRINITY_DN13837_c3_g1	protein TAR1-like	415	20	4.5236e-42	73.88
TRINITY_DN61249_c0_g1	Protein TAR1	623	20	3.9024e-10	66.1
TRINITY_DN36444_c0_g1	germin-like protein 12-2	323	20	5.08328e-20	48.44
TRINITY_DN89808_c0_g1	Ribonuclease H-like superfamily	345	20	1.29186e-74	69.89
TRINITY_DN405000_c0_g1	---NA---	231
TRINITY_DN13389_c0_g1	retrotransposon protein	1390	14	2.27588e-15	68.73
TRINITY_DN2036_c1_g1	hypothetical protein FCM35_KLT06429	1632	20	2.30441e-07	60.09
TRINITY_DN176962_c0_g1	---NA---	1050
TRINITY_DN15181_c0_g1	Regulator of rDNA transcription protein 15	1966	20	7.81138e-13	78.96
TRINITY_DN175957_c0_g1	type B 50S ribosomal protein L31	726	2	3.27782e-12	54.53
TRINITY_DN52760_c1_g1	hypothetical protein CQW23_35708	1006	20	3.26685e-28	75.13
TRINITY_DN11464_c0_g1	cytochrome P450 93A3	584	20	1.46215e-39	91.88
TRINITY_DN520_c3_g1	hypothetical protein D5086_0000163710	284	20	1.45153e-12	73.48
TRINITY_DN26837_c2_g1	---NA---	447
TRINITY_DN843_c0_g1	---NA---	1250
TRINITY_DN16619_c0_g1	Metallocarboxypeptidase inhibitor	425	20	3.50775e-34	68.24
TRINITY_DN130513_c1_g2	hypothetical protein BVRB_041110, partial	1059	20	8.06246e-29	72.1
TRINITY_DN18161_c0_g1	Regulator of rDNA transcription protein 15	573	20	3.75846e-10	80.4
TRINITY_DN40240_c0_g1	triacylglycerol lipase OBL1-like	2434	20	6.39623e-64	85.63
TRINITY_DN37943_c4_g1	dehydration responsive protein	233	3	9.60686e-20	85.29
TRINITY_DN11622_c0_g1	---NA---	297
TRINITY_DN819_c2_g1	Regulator of rDNA transcription protein 15	2056	20	9.09689e-16	55.52
TRINITY_DN32454_c0_g1	PREDICTED: uncharacterized protein LOC109337443	825	20	1.05107e-11	77.2
TRINITY_DN6323_c3_g2	hypothetical protein Lal_00013845	601	16	2.77961e-15	72.67
TRINITY_DN29477_c0_g1	elongation factor 1-alpha	3327	20	1.0135e-161	70.39
TRINITY_DN7811_c0_g1	---NA---	449
TRINITY_DN47160_c1_g1	hypothetical protein CHLRE_14g634322v5	2005	17	4.50787e-05	84.92
TRINITY_DN13133_c0_g1	translational elongation factor Tu	1815	20	3.62958e-44	76.42
TRINITY_DN15651_c0_g1	28 kDa heat- and acid-stable phosphoprotein-like	4200	20	1.67881e-24	84.21
TRINITY_DN5522_c0_g1	ribosomal protein L23	1034	20	1.36665e-15	93.57
TRINITY_DN126800_c0_g1	---NA---	540
TRINITY_DN1780_c0_g1	---NA---	1461
TRINITY_DN16830_c0_g1	---NA---	1867
TRINITY_DN5108_c1_g1	hypothetical protein MA16_Dca025952	1853	20	2.09453e-20	56.39
TRINITY_DN84240_c0_g1	hypothetical protein Csa_002329	572	2	0.000159584	61.1
TRINITY_DN552_c2_g1	endo-1,4-beta-xylanase 1-like	802	20	1.06284e-76	99.01
TRINITY_DN44571_c0_g2	protein TAR1-like	1643	20	3.35152e-06	67.75
TRINITY_DN7_c4_g1	metallocarboxypeptidase inhibitor	565	20	4.39252e-21	59.06
TRINITY_DN77956_c0_g1	Hypothetical predicted protein	1692	20	2.28312e-17	75.81
TRINITY_DN72058_c0_g1	---NA---	246
TRINITY_DN15332_c1_g1	putative domain-containing protein-like	2765	20	3.2322e-09	74.39
TRINITY_DN123742_c0_g1	Metal transporter Nramp5	474	20	4.91607e-25	72.17
TRINITY_DN202476_c0_g1	GAG-pre-integrase domain	420	20	1.52043e-05	96.53
TRINITY_DN31289_c0_g1	glycosyl transferase (glycosyl transferase family 2)	1106	20	1.22511e-39	65.79
TRINITY_DN50281_c1_g1	hypothetical protein Lal_00014498	2573	20	4.98286e-08	64.57
TRINITY_DN29282_c0_g1	---NA---	219
TRINITY_DN72307_c0_g2	---NA---	795
TRINITY_DN24123_c1_g1	heterochromatin protein 1-like	1009	20	1.87281e-11	85.6
TRINITY_DN1673_c4_g2	Regulator of rDNA transcription protein 15	1332	20	6.85496e-16	62.22
TRINITY_DN66085_c0_g1	---NA---	813
TRINITY_DN18899_c0_g1	---NA---	630
TRINITY_DN34216_c0_g1	---NA---	211
TRINITY_DN12557_c0_g2	unnamed protein product	428	20	8.44363e-17	97.5
TRINITY_DN5537_c0_g2	---NA---	742
TRINITY_DN92078_c0_g1	hypothetical protein Lal_00001515	834	18	2.99388e-29	69.95
TRINITY_DN68189_c1_g1	---NA---	356
TRINITY_DN63508_c0_g1	germin-like protein 8-7	202	20	1.58444e-22	91.47
TRINITY_DN121636_c1_g1	Protein TAR1	1128	18	1.57893e-05	65.95
TRINITY_DN121636_c1_g2	protein TAR1-like	1261	8	4.38045e-05	82.19
TRINITY_DN26026_c0_g1	---NA---	811
TRINITY_DN15661_c0_g3	hypothetical protein Lal_00014625	259	14	9.25454e-29	84.38
TRINITY_DN84423_c0_g1	hypothetical protein Lal_00008596	833	9	9.51302e-09	71.36
TRINITY_DN879_c6_g2	senescence-associated protein	3503	20	1.22873e-22	76.76
TRINITY_DN879_c6_g1	GAG-pre-integrase domain	1275	20	5.88446e-13	53.91
TRINITY_DN879_c6_g4	hypothetical protein CBR_g53686	431	1	0.000515313	77.78
TRINITY_DN22198_c1_g1	hypothetical protein Lal_00041143	819	2	0.000668776	80.77
TRINITY_DN94171_c1_g1	retrotransposon protein	1236	20	7.45108e-12	67.57
TRINITY_DN6323_c4_g1	senescence-associated protein	569	20	9.01069e-25	81.93
TRINITY_DN13290_c0_g1	putative transmembrane protein	2123	20	1.33305e-15	49.63
TRINITY_DN21172_c0_g1	laccase-25 isoform X3	2272	20	1.25438e-113	86.79
TRINITY_DN14853_c0_g1	---NA---	2149
TRINITY_DN7758_c0_g1	---NA---	1928
TRINITY_DN195_c0_g1	zinc finger BED domain-containing protein RICESLEEPER 2-like	7196	20	1.99149e-74	64.64
TRINITY_DN4013_c13_g1	acetylserotonin O-methyltransferase 1-like	811	20	1.34052e-57	71.99
TRINITY_DN42028_c0_g1	transducin family protein / WD-40 repeat family protein	1119	20	5.88743e-09	63.36
TRINITY_DN39903_c0_g1	hyaluronan/mRNA-binding protein	1013	20	5.09428e-06	66.26
TRINITY_DN7881_c0_g1	Ubiquitin carboxyl-terminal hydrolase 13	3299	20	1.29658e-59	86.9
TRINITY_DN363913_c0_g1	---NA---	500
TRINITY_DN11037_c0_g1	---NA---	298
TRINITY_DN68060_c1_g1	probable glutathione S-transferase GSTF1	4346	20	1.64299e-86	86.8
TRINITY_DN67148_c0_g1	P700 chlorophyll a-apoprotein A2, chloroplastic	773	20	1.34648e-09	69.58
TRINITY_DN57106_c1_g1	---NA---	204
TRINITY_DN83908_c0_g1	---NA---	1464
TRINITY_DN4914_c13_g4	senescence-associated protein	689	20	2.27518e-30	78.07
TRINITY_DN2914_c0_g1	Gag protease polyprotein	1554	20	5.45999e-13	70.71
TRINITY_DN435_c21_g1	Ribulose bisphosphate carboxylase large chain	981	20	1.84271e-07	73.15
TRINITY_DN832_c1_g1	dehydration responsive protein	2302	19	1.37705e-12	72.15
TRINITY_DN13261_c0_g1	loricrin	860	2	5.08352e-18	98.81
TRINITY_DN376848_c36_g1	putative mitochondrial protein	2444	20	4.35969e-26	50.79
TRINITY_DN26220_c1_g1	hypothetical protein Lal_00008637	670	7	8.10751e-08	72.65
TRINITY_DN1638_c36_g1	hypothetical protein DCAR_001521	606	20	3.70168e-16	79.87
TRINITY_DN78951_c0_g1	---NA---	206
TRINITY_DN22926_c0_g1	---NA---	1157
TRINITY_DN98_c0_g1	Regulator of rDNA transcription protein 15	886	20	9.85943e-15	73.69
TRINITY_DN203645_c0_g1	hypothetical protein Lal_00008638	205	5	2.74912e-28	91.06
TRINITY_DN18500_c1_g1	hypothetical protein Lal_00009554	838	20	3.04074e-25	81
TRINITY_DN66590_c0_g2	zinc finger, CCHC-type	1441	20	4.8658e-11	81.63
TRINITY_DN3553_c0_g2	ubiquitin-like	549	20	4.05537e-63	95.01
TRINITY_DN24967_c0_g1	hypothetical protein Lal_00013650	1590	20	1.28034e-06	72.83
TRINITY_DN746_c9_g1	putative B3 domain-containing protein Os04g0347400	286	20	2.98529e-11	56.4
TRINITY_DN24836_c0_g1	Regulator of rDNA transcription protein 15	1505	20	4.74756e-25	69.48
TRINITY_DN8043_c0_g1	ribosomal protein L5	5812	20	8.09503e-77	81.72
TRINITY_DN25566_c0_g1	---NA---	1584
TRINITY_DN55590_c0_g1	hypothetical protein CMV_028005	590	4	2.16344e-13	61.44
TRINITY_DN394667_c0_g1	---NA---	239
TRINITY_DN125397_c0_g1	unnamed protein product	298	18	1.08569e-06	85.72
TRINITY_DN18413_c0_g1	flavonoid 3'-hydroxylase	471	20	9.28829e-14	95.5
TRINITY_DN2643_c0_g2	Hypothetical predicted protein	249	20	4.19149e-12	63.91
TRINITY_DN8190_c2_g1	Protein TAR1	326	15	9.52956e-09	61.58
TRINITY_DN11649_c0_g4	metallocarboxypeptidase inhibitor	347	20	1.09493e-15	70.93
TRINITY_DN479644_c0_g1	---NA---	405
TRINITY_DN45845_c0_g1	salutaridine reductase	1922	20	3.71342e-12	70.58
TRINITY_DN13110_c0_g1	hypothetical protein CMV_025919	1580	20	1.19213e-12	71.03
TRINITY_DN14687_c0_g3	chitinase	853	20	3.1629e-59	95.15
TRINITY_DN1367_c3_g2	---NA---	2006
TRINITY_DN36960_c0_g1	ribosomal protein L23	471	20	2.05237e-16	55.99
TRINITY_DN13773_c0_g1	putative glutathione S-transferase GSTU6	1189	20	1.91754e-54	85.93
TRINITY_DN10980_c1_g1	---NA---	1340
TRINITY_DN94635_c0_g1	putative transmembrane protein	1394	20	4.61317e-14	70.78
TRINITY_DN12231_c0_g1	unnamed protein product	896	20	1.38134e-11	82.48
TRINITY_DN9363_c0_g1	non-specific lipid-transfer protein 2-like	1333	20	1.91696e-34	96.65
TRINITY_DN23817_c0_g1	---NA---	474
TRINITY_DN15661_c0_g1	hypothetical protein BVRB_037930, partial	955	16	2.1709e-16	62.42
TRINITY_DN515_c0_g2	hypothetical protein TEA_029612	796	19	2.5018e-06	66.27
TRINITY_DN435_c6_g1	hypothetical protein Lal_00008596	263	20	2.12959e-16	68.75
TRINITY_DN13327_c0_g1	lectin 2a	1323	20	1.88642e-11	57.99
TRINITY_DN77539_c0_g1	uncharacterized protein LOC8059200	1413	20	7.64681e-37	76.86
TRINITY_DN7711_c0_g4	putative transmembrane protein	437	20	7.20523e-28	68.08
TRINITY_DN22945_c0_g1	---NA---	292
TRINITY_DN106761_c0_g1	hypothetical protein Lal_00049075	257	3	7.58612e-05	78.06
TRINITY_DN18131_c0_g1	unnamed protein product	1172	20	3.17798e-34	80.23
TRINITY_DN83302_c0_g1	hypothetical protein BVRB_039800	681	1	2.00153e-06	96.3
TRINITY_DN69735_c0_g1	---NA---	852
TRINITY_DN57538_c0_g1	---NA---	1338
TRINITY_DN118725_c0_g1	---NA---	737
TRINITY_DN190755_c0_g2	---NA---	229
TRINITY_DN14392_c0_g2	predicted protein	991	20	1.75e-31	76.78
TRINITY_DN40268_c0_g1	---NA---	534
TRINITY_DN179822_c0_g1	---NA---	300
TRINITY_DN86854_c0_g1	thiol protease SEN102 precursor	205	10	2.59585e-20	81.96
TRINITY_DN1976_c3_g1	putative transmembrane protein	639	20	2.30165e-16	71.18
TRINITY_DN12534_c0_g1	---NA---	3234
TRINITY_DN3380_c0_g1	NDR1/HIN1-like protein 6	2009	20	3.23145e-107	89.52
TRINITY_DN78110_c1_g1	---NA---	300
TRINITY_DN8949_c0_g1	hypothetical protein BVRB_042280, partial	556	20	3.09602e-14	67.13
TRINITY_DN224715_c0_g1	---NA---	287
TRINITY_DN91151_c0_g1	---NA---	1126
TRINITY_DN39649_c0_g1	---NA---	548
TRINITY_DN4559_c2_g1	peroxidase N	1536	20	2.86857e-137	72.7
TRINITY_DN11669_c0_g1	---NA---	671
TRINITY_DN13327_c1_g1	---NA---	205
TRINITY_DN1507_c4_g2	signal anchor, putative	900	20	1.63243e-31	84.09
TRINITY_DN18745_c0_g1	Regulator of rDNA transcription protein 15	1010	20	4.68336e-18	68.63
TRINITY_DN7807_c0_g1	putative 10 kda secreted protein	889	13	2.58817e-12	74.95
TRINITY_DN22152_c0_g1	hypothetical protein BVRB_033130, partial	1882	2	2.76787e-05	66.76
TRINITY_DN23_c0_g1	Protein TAR1	1376	20	6.353e-17	57.84
TRINITY_DN2427_c0_g1	hypothetical protein SELMODRAFT_139061	2341	20	7.90304e-19	61.06
TRINITY_DN16102_c0_g1	hypothetical protein D5086_0000163710	998	20	2.56346e-11	70.03
TRINITY_DN44743_c0_g1	Regulator of rDNA transcription protein 15	1341	20	1.48747e-06	77.31
TRINITY_DN1709_c0_g1	pathogenesis-related protein 1	2242	20	1.16317e-56	55.49
TRINITY_DN60110_c0_g1	---NA---	404
TRINITY_DN128067_c0_g1	hypothetical protein SEVIR_1G038100v2	2305	4	5.11834e-06	66.39
TRINITY_DN26202_c0_g2	hypothetical protein Lal_00008640, partial	566	20	8.3378e-44	71.05
TRINITY_DN6_c9_g1	hypothetical protein Lal_00011151	685	20	4.08191e-25	72.28
TRINITY_DN28207_c0_g1	flavonoid 3'-hydroxylase	237	20	3.55756e-10	98.24
TRINITY_DN27425_c0_g1	polynucleotide adenylyltransferase PcnB	1984	20	4.07545e-23	61.01
TRINITY_DN6081_c2_g2	bark storage protein A	1022	20	4.29451e-156	87.72
TRINITY_DN6081_c2_g1	bark storage protein A	589	20	2.43773e-37	77.05
TRINITY_DN17037_c0_g1	putative glycine-rich cell wall structural protein 1	1560	20	2.51692e-22	85.11
TRINITY_DN25447_c0_g1	cytochrome P450 89A2	907	20	3.20729e-19	92.92
TRINITY_DN5769_c0_g1	senescence-associated protein	2190	20	1.21629e-21	81.93
TRINITY_DN92330_c1_g2	Metallocarboxypeptidase inhibitor	397	4	2.67856e-05	53.27
TRINITY_DN177717_c1_g1	---NA---	208
TRINITY_DN27391_c0_g1	Regulator of rDNA transcription protein 15	787	20	2.16094e-27	70.01
TRINITY_DN22319_c0_g1	patatin-like protein 2	3114	20	5.9575e-65	67.6
TRINITY_DN2082_c0_g1	senescence-associated protein	2154	20	6.12947e-14	77.52
TRINITY_DN3241_c0_g1	FCS-Like Zinc finger 2-like	4358	20	6.12494e-10	75.29
TRINITY_DN13594_c0_g5	---NA---	321
TRINITY_DN25964_c0_g2	---NA---	287
TRINITY_DN16231_c0_g1	hypothetical protein Lal_00013845	1209	20	2.91549e-10	65.84
TRINITY_DN1906_c4_g1	O-methyltransferase ZRP4	387	20	9.85041e-25	93.5
TRINITY_DN282497_c0_g1	---NA---	261
TRINITY_DN75863_c0_g2	predicted protein	437	20	6.46978e-17	57.37
TRINITY_DN6595_c10_g1	uncharacterized protein DS421_6g187610	233	1	4.52812e-09	70.73
TRINITY_DN24878_c1_g1	---NA---	211
TRINITY_DN98417_c0_g1	dehydration responsive protein	804	20	5.92943e-43	61.74
TRINITY_DN12621_c0_g1	---NA---	332
TRINITY_DN325_c0_g1	hypothetical protein Lal_00009554	885	20	3.41363e-23	70.55
TRINITY_DN5437_c1_g1	probable glutathione S-transferase GSTU6	1191	20	5.38747e-79	91.07
TRINITY_DN5437_c1_g2	probable glutathione S-transferase GSTU6	949	20	1.68412e-94	91.2
TRINITY_DN173_c0_g1	rRNA intron-encoded homing endonuclease	4187	20	8.29312e-18	60.43
TRINITY_DN31793_c0_g1	UMP kinase	4452	20	1.33338e-66	73.14
TRINITY_DN3749_c0_g1	Regulator of rDNA transcription protein 15	1822	20	1.03177e-09	75.19
TRINITY_DN23137_c1_g1	putative senescence-associated protein	1013	20	3.1638e-21	80.39
TRINITY_DN3857_c18_g1	unknown	207	20	1.11539e-13	70.55
TRINITY_DN303411_c0_g1	---NA---	397
TRINITY_DN81069_c0_g1	senescence-associated protein, putative	1044	20	7.16553e-13	58.51
TRINITY_DN31167_c0_g1	dehydration responsive protein	1027	15	2.7083e-24	77.9
TRINITY_DN45196_c0_g1	---NA---	442
TRINITY_DN35468_c0_g1	7-deoxyloganetin glucosyltransferase-like	738	20	1.58474e-58	90.42
TRINITY_DN266946_c0_g1	---NA---	314
TRINITY_DN20642_c3_g1	hypothetical protein DEO72_LG3g88	240	11	2.64471e-09	66.41
TRINITY_DN220322_c0_g1	---NA---	429
TRINITY_DN4555_c0_g1	senescence-associated protein, putative	1343	20	4.55949e-55	57.46
TRINITY_DN5577_c0_g1	thaumatin-like protein	482	20	2.23246e-12	85.78
TRINITY_DN22704_c0_g1	30S ribosomal protein S1	2183	15	6.48088e-46	60.7
TRINITY_DN2427_c2_g2	predicted protein	643	20	2.67746e-10	72.02
TRINITY_DN147064_c3_g1	---NA---	236
TRINITY_DN77623_c0_g1	hypothetical protein Lal_00014975	516	20	1.11322e-15	67.83
TRINITY_DN33032_c0_g1	predicted protein	624	20	1.95271e-19	89.83
TRINITY_DN7678_c1_g1	hypothetical protein BVRB_018590	1824	1	5.66279e-06	49.54
TRINITY_DN1507_c3_g1	---NA---	1077
TRINITY_DN88452_c0_g1	---NA---	213
TRINITY_DN12277_c0_g1	beta-fructofuranosidase 1	3885	20	0	90.78
TRINITY_DN157_c0_g1	hypothetical protein HanXRQr2_Chr03g0131291	5044	20	6.07564e-28	62.25
TRINITY_DN4996_c0_g1	TNP2-like protein	4325	20	5.85092e-85	60.67
TRINITY_DN144902_c3_g1	predicted protein	212	20	4.95062e-41	90.24
TRINITY_DN1976_c1_g1	hypothetical protein COCSUDRAFT_83494, partial	1134	1	0.000114675	69.44
TRINITY_DN14625_c1_g1	L-2-aminoadipate reductase large subunit-like	1485	20	3.82277e-13	60.56
TRINITY_DN178329_c0_g2	probable glutathione S-transferase GSTU6	1071	20	2.6936e-152	90.15
TRINITY_DN28379_c0_g1	uncharacterized protein LOC119347429	2792	20	1.67943e-10	73.99
TRINITY_DN23155_c0_g1	senescence-associated protein	1275	20	2.84997e-13	82.75
TRINITY_DN170753_c0_g3	glycine-rich protein 2-like	236	20	3.86424e-13	84.89
TRINITY_DN11455_c0_g1	metallocarboxypeptidase inhibitor	873	20	6.5252e-17	61.49
TRINITY_DN22625_c0_g1	Regulator of rDNA transcription protein 15	240	20	5.92018e-16	55.32
TRINITY_DN51803_c0_g2	hypothetical protein Lal_00008624	530	20	7.02508e-42	70.48
TRINITY_DN26481_c0_g2	---NA---	311
TRINITY_DN304140_c0_g1	Regulator of rDNA transcription protein 15	467	20	3.26783e-08	74.75
TRINITY_DN439308_c0_g1	---NA---	243
TRINITY_DN879_c4_g1	30S ribosomal protein S12, chloroplastic	761	20	8.85086e-08	80.9
TRINITY_DN44782_c0_g2	Hypothetical predicted protein	636	20	4.03067e-17	67.97
TRINITY_DN11454_c0_g1	chalcone synthase 1	1939	20	0	90.68
TRINITY_DN17004_c11_g1	transducin family protein / WD-40 repeat family protein	205	20	1.07492e-20	72.84
TRINITY_DN57826_c1_g1	senescence-associated protein	713	20	2.26686e-36	50.49
TRINITY_DN4741_c0_g2	ent-kaur-16-ene synthase, chloroplastic-like	4355	20	0	68.28
TRINITY_DN45289_c0_g2	Mitochondrial carnitine/acylcarnitine carrier-like protein	421	17	4.31663e-19	70.41
TRINITY_DN6137_c0_g1	---NA---	534
TRINITY_DN7956_c0_g1	---NA---	437
TRINITY_DN127920_c0_g2	hypothetical protein BT93_L1218	1815	2	8.48124e-12	68.87
TRINITY_DN2952_c1_g1	putative laccase-9	3050	20	1.35657e-117	86.54
TRINITY_DN234814_c0_g1	---NA---	245
TRINITY_DN22567_c0_g1	30S ribosomal protein S9	2183	20	1.22951e-42	73.15
TRINITY_DN879_c13_g1	hypothetical protein JCGZ_06007	206	20	2.38917e-15	82.44
TRINITY_DN11762_c0_g1	Malate synthase, glyoxysomal	2970	20	0	86.9
TRINITY_DN134047_c0_g1	1-aminocyclopropane-1-carboxylate oxidase	234	20	6.18944e-34	89.47
TRINITY_DN41067_c2_g1	Hypothetical predicted protein	430	20	7.76616e-23	77.77
TRINITY_DN25106_c0_g2	HU family DNA-binding protein	1040	20	4.81348e-22	69.11
TRINITY_DN10326_c0_g1	L-2-aminoadipate reductase large subunit-like	973	20	1.30131e-12	77.91
TRINITY_DN64199_c1_g1	USP family protein	811	20	1.33903e-17	79.03
TRINITY_DN8519_c0_g1	---NA---	1334
TRINITY_DN11895_c0_g1	---NA---	2091
TRINITY_DN4262_c1_g1	Branched-chain-amino-acid aminotransferase	3316	20	5.3574e-108	55.71
TRINITY_DN10473_c0_g1	---NA---	433
TRINITY_DN85133_c0_g1	protein TAR1-like	425	20	9.85108e-11	61.03
TRINITY_DN18628_c0_g1	Regulator of rDNA transcription protein 15	643	20	2.0412e-24	68.63
TRINITY_DN39407_c1_g1	---NA---	223
TRINITY_DN39950_c0_g1	indolin-2-one monooxygenase	2113	20	0	74.91
TRINITY_DN130513_c1_g1	---NA---	1016
TRINITY_DN290602_c0_g1	---NA---	582
TRINITY_DN8504_c0_g1	esterase PIR7B	2184	20	5.31802e-38	46.54
TRINITY_DN17083_c0_g1	proteinase inhibitor PSI-1.2	2623	20	1.18065e-20	84.43
TRINITY_DN29175_c2_g1	---NA---	212
TRINITY_DN64628_c0_g1	Signal recognition particle protein	3892	20	8.58146e-101	75.21
TRINITY_DN10953_c0_g1	SPla/RYanodine receptor (SPRY) domain-containing protein	2605	20	5.52022e-113	88.3
TRINITY_DN47313_c0_g3	---NA---	332
TRINITY_DN50531_c0_g1	hypothetical protein Lal_00008619	1681	20	2.21646e-18	78.11
TRINITY_DN4890_c0_g2	Regulator of rDNA transcription protein 15	1092	20	2.41501e-18	69.81
TRINITY_DN83219_c0_g1	alcohol dehydrogenase class-3	2302	2	6.26324e-37	66.52
TRINITY_DN11443_c2_g1	Regulator of rDNA transcription protein 15	1249	20	3.58962e-17	63.53
TRINITY_DN88074_c0_g1	---NA---	356
TRINITY_DN224_c1_g1	senescence-associated protein	592	20	1.24906e-17	79.66
TRINITY_DN2966_c0_g1	pathogenesis-related protein PR-4-like	2537	20	1.63395e-77	92.93
TRINITY_DN59734_c1_g1	probable glutathione S-transferase	221	20	1.44337e-13	83.56
TRINITY_DN82_c14_g1	hypothetical protein CTI12_AA254690	553	20	6.87871e-17	79.1
TRINITY_DN181822_c0_g1	hypothetical protein TEA_028899	856	20	3.00595e-20	73.16
TRINITY_DN14777_c1_g1	hypothetical protein	999	1	9.27825e-05	91.3
TRINITY_DN124352_c0_g1	cytochrome P450 like_TBP	578	20	9.52739e-27	83.04
TRINITY_DN8219_c0_g1	---NA---	942
TRINITY_DN15075_c0_g1	---NA---	1388
TRINITY_DN18877_c0_g1	---NA---	261
TRINITY_DN14918_c0_g1	glycosyl transferase (glycosyl transferase family 2)	754	20	2.25177e-18	76.72
TRINITY_DN47826_c0_g1	Protein TAR1	938	20	7.81803e-13	58.75
TRINITY_DN91495_c0_g1	---NA---	955
TRINITY_DN1638_c27_g1	dehydration responsive protein	373	19	3.34653e-18	70.98
TRINITY_DN26788_c1_g1	leucine rich protein	402	15	3.74488e-11	70.49
TRINITY_DN746_c1_g1	senescence-associated protein	1003	20	4.55191e-18	75.95
TRINITY_DN41067_c0_g1	putative 10 kda secreted protein	1989	20	2.93248e-15	80.88
TRINITY_DN467928_c0_g1	hypothetical protein GOBAR_AA29430	231	14	5.26174e-06	81.24
TRINITY_DN21870_c1_g2	60S acidic ribosomal protein P2B	766	20	1.70637e-19	75.06
TRINITY_DN103120_c0_g2	Protein TAR1	1244	20	7.44753e-24	65.1
TRINITY_DN169204_c1_g1	---NA---	830
TRINITY_DN256050_c0_g1	---NA---	949
TRINITY_DN251547_c2_g1	---NA---	251
TRINITY_DN202998_c0_g1	hypothetical protein, partial	466	1	3.50893e-11	59.34
TRINITY_DN1324_c0_g2	leucine rich protein	824	20	7.29766e-10	71.37
TRINITY_DN157_c2_g1	hypothetical protein	650	1	0.000880359	92
TRINITY_DN52650_c0_g1	hypothetical protein BVRB_037930, partial	1073	2	0.000133949	68.7
TRINITY_DN125405_c1_g1	---NA---	347
TRINITY_DN25_c6_g1	Regulator of rDNA transcription protein 15	414	5	1.79018e-05	68.28
TRINITY_DN4854_c0_g1	cytochrome P450	1168	20	2.47436e-134	85.92
TRINITY_DN10324_c1_g1	protein TAR1-like	2358	20	1.25204e-13	57.79
TRINITY_DN59251_c0_g1	---NA---	619
TRINITY_DN11503_c0_g1	---NA---	1368
TRINITY_DN19494_c0_g1	Regulator of rDNA transcription protein 15	1808	20	2.07576e-31	85.34
TRINITY_DN215667_c0_g1	---NA---	379
TRINITY_DN169945_c0_g1	---NA---	485
TRINITY_DN124719_c0_g1	---NA---	686
TRINITY_DN144802_c0_g2	hypothetical protein CQW23_31306	1442	20	1.53926e-11	79.63
TRINITY_DN49835_c0_g1	---NA---	1450
TRINITY_DN267290_c0_g1	---NA---	236
TRINITY_DN7735_c0_g1	signal anchor, putative	1417	20	1.77126e-22	72.87
TRINITY_DN51935_c0_g2	---NA---	494
TRINITY_DN16839_c0_g1	ribonuclease H-like domain-containing protein	1053	20	3.40297e-12	76.08
TRINITY_DN15489_c1_g1	hypothetical protein CMV_028003, partial	535	4	2.24569e-06	73.62
TRINITY_DN3262_c0_g1	senescence-associated protein	2691	20	4.56335e-17	91.39
TRINITY_DN16690_c0_g1	uncharacterized protein DS421_17g569240	1445	20	3.56093e-07	92.97
TRINITY_DN16690_c0_g2	zinc finger, CCHC-type	233	20	8.81514e-17	78.16
TRINITY_DN2865_c3_g1	Crocetin glucosyltransferase 2	764	20	1.70309e-66	88.55
TRINITY_DN69620_c0_g1	leucine rich protein	302	20	1.03784e-22	69.86
TRINITY_DN4277_c0_g1	cadmium tolerant 1	577	20	1.7639e-24	91.31
TRINITY_DN39792_c0_g2	hypothetical protein	551	4	1.1643e-08	58.78
TRINITY_DN12514_c0_g1	---NA---	445
TRINITY_DN29605_c0_g1	hypothetical protein MARPO_0552s0001	309	20	5.97578e-14	64.12
TRINITY_DN7254_c2_g1	cell wall-associated hydrolase	260	20	4.28043e-18	71.75
TRINITY_DN11830_c0_g1	hypothetical protein M758_UG215000	634	20	3.43702e-08	74.44
TRINITY_DN86776_c0_g2	Regulator of rDNA transcription protein 15	1089	20	1.34316e-17	88.1
TRINITY_DN3020_c1_g1	berberine bridge enzyme-like 18	1870	20	0	90.45
TRINITY_DN13953_c1_g1	Tubulin beta-2 chain	343	20	5.35387e-49	92.11
TRINITY_DN9941_c2_g1	hypothetical protein	368	9	1.75841e-11	62.41
TRINITY_DN3_c41_g1	hypothetical protein JCGZ_06007	255	1	4.0472e-06	60.87
TRINITY_DN7571_c4_g1	---NA---	251
TRINITY_DN4246_c0_g1	hypothetical protein CMV_028005	1874	5	2.43046e-08	67.49
TRINITY_DN25999_c0_g1	flavonoid 3'-hydroxylase	1033	20	7.53232e-06	98.52
TRINITY_DN15181_c0_g2	Hypothetical predicted protein	404	20	1.41353e-13	54.95
TRINITY_DN1111_c2_g1	ABC transporter G family member 40	5363	20	0	94
TRINITY_DN82_c55_g1	L-2-aminoadipate reductase large subunit-like	328	20	2.25052e-15	61.86
TRINITY_DN21836_c1_g1	L-2-aminoadipate reductase large subunit-like	289	4	1.89231e-07	69.55
TRINITY_DN82_c70_g1	hypothetical protein E3N88_44467	226	4	1.1054e-06	63.81
TRINITY_DN73240_c0_g1	hypothetical protein BVRB_037930, partial	1047	10	1.30291e-09	53.63
TRINITY_DN1367_c0_g1	protein TAR1-like	877	20	1.68662e-16	71.53
TRINITY_DN33515_c0_g2	sigma-54 dependent DNA-binding response regulator	885	10	5.20172e-37	58.99
TRINITY_DN20832_c0_g1	unnamed protein product	2039	20	7.60732e-55	78.13
TRINITY_DN6_c0_g2	---NA---	203
TRINITY_DN18283_c0_g2	O-methyltransferase ZRP4	521	20	6.24939e-98	92.34
TRINITY_DN56044_c3_g1	---NA---	438
TRINITY_DN8190_c1_g2	predicted protein	1046	20	9.52205e-17	73.25
TRINITY_DN301_c2_g1	transcription factor MYC2-like	3374	20	1.18045e-52	69.71
TRINITY_DN33088_c0_g1	non-lysosomal glucosylceramidase-like	1710	20	2.77671e-69	95.23
TRINITY_DN14666_c0_g1	---NA---	1902
TRINITY_DN54756_c0_g1	Regulator of rDNA transcription protein 15	1723	20	1.74054e-40	64.61
TRINITY_DN38556_c1_g2	---NA---	241
TRINITY_DN7032_c0_g4	ubiquitin-60S ribosomal protein L40-like	235	20	1.8957e-39	94.55
TRINITY_DN4118_c2_g2	---NA---	579
TRINITY_DN42349_c0_g2	unnamed protein product	1743	2	2.35234e-06	79.19
TRINITY_DN3237_c0_g1	cytochrome P450 72A13-like	3682	20	0	76.01
TRINITY_DN520_c0_g2	hypothetical protein	690	20	1.52028e-36	63.55
TRINITY_DN260810_c0_g1	---NA---	381
TRINITY_DN636_c17_g1	---NA---	336
TRINITY_DN636_c8_g4	putative 10 kda secreted protein	1088	11	1.06728e-06	75.81
TRINITY_DN36191_c0_g1	---NA---	1384
TRINITY_DN25_c0_g1	dehydration responsive protein	2555	20	2.36099e-31	77.1
TRINITY_DN11680_c0_g1	pathogenesis-related protein	362	20	4.66825e-33	92.15
TRINITY_DN24945_c1_g2	dehydration responsive protein	475	20	4.88114e-13	65.18
TRINITY_DN34547_c0_g1	---NA---	2068
TRINITY_DN80377_c0_g5	Protein TAR1	417	20	2.40546e-12	52.25
TRINITY_DN699_c10_g1	---NA---	854
TRINITY_DN79768_c2_g1	---NA---	2714
TRINITY_DN43101_c0_g1	hypothetical protein DM860_017816	974	20	1.43722e-11	51.12
TRINITY_DN42063_c0_g2	photosystem I subunit B, chloroplastic	886	19	7.26149e-15	74.43
TRINITY_DN44_c3_g1	putative mitochondrial protein	1586	20	4.38424e-11	67
TRINITY_DN2445_c7_g2	GAG-pre-integrase domain	374	20	8.88809e-14	74.8
TRINITY_DN155333_c2_g1	dehydration responsive protein	208	7	6.45713e-11	71.35
TRINITY_DN14813_c0_g1	leucine rich protein	1483	20	1.02964e-16	59.79
TRINITY_DN51359_c2_g1	---NA---	409
TRINITY_DN25166_c0_g1	30S ribosomal protein S2	3410	20	1.61839e-78	72.82
TRINITY_DN4372_c2_g1	---NA---	590
TRINITY_DN1324_c1_g1	hypothetical protein HPP92_007156	675	20	4.02491e-10	54.22
TRINITY_DN7008_c0_g1	protein TAR1-like	1697	20	1.48497e-24	58.32
TRINITY_DN37457_c0_g1	momilactone A synthase-like	414	20	1.60152e-21	92.14
TRINITY_DN418_c0_g1	---NA---	1698
TRINITY_DN4709_c1_g2	mitochondrial protein	436	20	3.80242e-20	75.19
TRINITY_DN4316_c2_g1	Regulator of rDNA transcription protein 15	667	20	1.10288e-11	72.46
TRINITY_DN13846_c0_g2	predicted protein	961	20	3.56245e-15	78.6
TRINITY_DN149568_c0_g1	leucine rich protein	270	10	9.2652e-20	74.56
TRINITY_DN23299_c1_g1	putative senescence-associated protein	2230	20	3.65429e-16	97.32
TRINITY_DN11854_c2_g1	transducin family protein / WD-40 repeat family protein	280	20	4.17157e-23	64.65
TRINITY_DN11079_c1_g1	---NA---	1508
TRINITY_DN3742_c0_g1	F-box/FBD/LRR-repeat protein At5g22660	3968	20	8.63862e-133	69.59
TRINITY_DN422763_c0_g1	---NA---	344
TRINITY_DN27890_c0_g1	---NA---	593
TRINITY_DN20187_c0_g1	hypothetical protein ZIOFF_061122	1893	20	6.28035e-14	68.43
TRINITY_DN12938_c0_g1	hypothetical protein FVEG_07535	1311	1	5.46455e-68	81.52
TRINITY_DN58490_c0_g1	---NA---	322
TRINITY_DN42349_c1_g1	predicted protein	1433	20	4.43999e-09	64.24
TRINITY_DN23353_c0_g1	hypothetical protein BVRB_037930, partial	1879	20	1.02017e-08	62.16
TRINITY_DN27486_c0_g1	senescence-associated protein	818	20	5.36531e-26	73.17
TRINITY_DN144302_c0_g1	leucine rich protein	518	11	3.44778e-17	64.09
TRINITY_DN40833_c1_g1	---NA---	607
TRINITY_DN23825_c2_g1	hypothetical protein Lal_00008619	346	20	2.45923e-23	82.61
TRINITY_DN17454_c0_g1	alpha/beta-Hydrolases superfamily protein	2471	20	4.98347e-49	91.55
TRINITY_DN30699_c0_g2	Regulator of rDNA transcription protein 15	221	20	1.73043e-28	69.15
TRINITY_DN162596_c0_g1	hypothetical protein BVRB_038210, partial	1817	1	2.24137e-06	56.36
TRINITY_DN147564_c0_g1	RING-H2 finger protein ATL39-like	876	20	1.94859e-45	82.12
TRINITY_DN69276_c1_g1	retrotransposon protein	1073	10	1.41948e-10	67.41
TRINITY_DN75189_c0_g1	hypothetical protein Lal_00008596	815	16	3.27765e-09	75.08
TRINITY_DN22470_c0_g1	indolin-2-one monooxygenase	898	20	8.38314e-36	79.25
TRINITY_DN60146_c1_g1	---NA---	261
TRINITY_DN25429_c0_g1	dehydration responsive protein	511	20	4.27075e-11	62.92
TRINITY_DN82_c13_g1	NADH dehydrogenase subunit 6	2646	20	5.93973e-62	61.66
TRINITY_DN19437_c0_g1	Os02g0519800-like protein	1122	20	4.21891e-25	80.77
TRINITY_DN11741_c2_g1	---NA---	672
TRINITY_DN8315_c0_g1	hypothetical protein Lal_00014498	1441	18	1.07945e-17	75.43
TRINITY_DN1638_c43_g1	signal anchor, putative	991	20	1.74789e-32	86.18
TRINITY_DN44_c136_g1	putative 10 kda secreted protein	499	20	4.26346e-12	72.75
TRINITY_DN9962_c0_g1	predicted protein	872	20	1.31015e-19	75.86
TRINITY_DN45532_c0_g1	Protein TAR1	713	20	4.98384e-11	83.89
TRINITY_DN86762_c0_g1	Glyceraldehyde-3-phosphate dehydrogenase 3, cytosolic	262	20	3.52219e-26	65.36
TRINITY_DN6499_c4_g2	hypothetical protein GOBAR_DD27809	811	20	1.4083e-18	83.9
TRINITY_DN299692_c0_g1	---NA---	390
TRINITY_DN201846_c0_g1	30S ribosomal protein S12, chloroplastic	207	20	8.10115e-09	77.29
TRINITY_DN165259_c0_g1	---NA---	220
TRINITY_DN18644_c0_g1	Regulator of rDNA transcription protein 15	2134	20	3.84247e-29	66.48
TRINITY_DN34563_c0_g1	metallocarboxypeptidase inhibitor	647	20	2.4316e-18	61.44
TRINITY_DN67551_c0_g1	hypothetical protein Lal_00008632	622	20	9.81742e-28	74.72
TRINITY_DN10461_c0_g1	pathogenesis-related maize seed protein	1225	20	8.25447e-101	95.31
TRINITY_DN64843_c0_g1	---NA---	968
TRINITY_DN21506_c0_g1	rRNA intron-encoded homing endonuclease	918	20	1.00946e-08	84.87
TRINITY_DN636_c19_g1	putative transmembrane protein	209	20	1.69955e-18	71.16
TRINITY_DN84423_c1_g1	signal anchor, putative	427	20	3.77925e-15	65.68
TRINITY_DN69206_c0_g1	---NA---	309
TRINITY_DN136647_c0_g1	putative nuclear acid binding protein	853	19	1.61016e-05	86.46
TRINITY_DN36475_c0_g1	hypothetical protein Lal_00014498	1413	2	1.31398e-05	82.76
TRINITY_DN46978_c0_g1	hypothetical protein Lal_00001548	220	12	4.17862e-14	74.6
TRINITY_DN53628_c0_g1	putative ribonuclease h protein	1074	20	2.70223e-08	72.63
TRINITY_DN45138_c0_g1	---NA---	212
TRINITY_DN377864_c0_g1	Regulator of rDNA transcription protein 15	341	20	7.02362e-13	48.88
TRINITY_DN143671_c0_g1	---NA---	252
TRINITY_DN383355_c0_g1	---NA---	420
TRINITY_DN22724_c0_g1	metallocarboxypeptidase inhibitor	1525	20	6.83777e-41	73.52
TRINITY_DN180933_c0_g1	---NA---	805
TRINITY_DN48038_c0_g1	hypothetical protein Lal_00030452	282	1	9.90258e-22	88.24
TRINITY_DN162169_c0_g1	hypothetical protein Lal_00015736	1221	20	6.53897e-20	65.22
TRINITY_DN28052_c0_g1	homeobox-leucine zipper protein HOX24	478	20	3.33782e-23	98.94
TRINITY_DN9260_c1_g1	hypothetical protein Lal_00000739	1877	20	4.64987e-18	60.28
TRINITY_DN26610_c0_g1	pathogenesis-related protein class I	344	20	2.19061e-13	95.94
TRINITY_DN69763_c0_g1	cytochrome P450 714B3	295	20	8.51832e-11	83.38
TRINITY_DN22314_c0_g1	---NA---	374
TRINITY_DN819_c18_g1	---NA---	384
TRINITY_DN33378_c0_g2	hypothetical protein	456	1	2.11501e-07	83.33
TRINITY_DN34627_c0_g1	ribosome-binding protein 1-like	1242	20	3.42672e-14	85.52
TRINITY_DN3500_c0_g1	probable glutathione S-transferase GSTF1	5140	20	8.7288e-44	75.23
TRINITY_DN4732_c0_g2	hypothetical protein Lal_00009554	1033	20	2.80818e-27	65.03
TRINITY_DN35519_c0_g2	Bowman-Birk type trypsin inhibitor	788	20	8.77153e-34	76.09
TRINITY_DN5033_c0_g1	---NA---	1057
TRINITY_DN3857_c1_g1	predicted protein	855	20	6.93993e-07	75.75
TRINITY_DN24534_c0_g1	subtilisin-chymotrypsin inhibitor-2B-like	4118	20	5.14732e-14	76.08
TRINITY_DN21342_c1_g1	50S ribosomal protein L1	5498	20	4.24166e-117	62.94
TRINITY_DN10644_c2_g1	uncharacterized protein E6C27_scaffold852G00010	1296	20	3.97969e-13	65.17
TRINITY_DN345631_c0_g1	---NA---	1039
TRINITY_DN3644_c0_g1	metallothionein-like protein 4B	1199	7	1.97513e-10	81.99
TRINITY_DN6451_c20_g1	hypothetical protein Lal_00014625	301	12	8.79943e-17	72.66
TRINITY_DN21537_c0_g1	pentatricopeptide repeat-containing protein At2g46050, mitochondrial-like	2855	20	1.53878e-42	86.56
TRINITY_DN7_c0_g1	hypothetical protein BVRB_037930, partial	5023	20	8.05437e-32	64.91
TRINITY_DN1797_c2_g2	dehydration responsive protein	307	20	1.31947e-30	81.14
TRINITY_DN74583_c2_g1	hypothetical protein GOBAR_DD27809	748	20	4.41555e-24	72.63
TRINITY_DN18872_c0_g2	hypothetical protein Lal_00015036	345	20	2.92564e-25	73.6
TRINITY_DN2435_c4_g2	hypothetical protein Lal_00008596	418	20	1.57702e-14	62.94
TRINITY_DN10644_c0_g1	putative 10 kda secreted protein	695	20	4.12184e-34	73.72
TRINITY_DN23066_c0_g1	germin-like protein 12-2	1942	20	6.43655e-138	78.87
TRINITY_DN14015_c0_g1	dehydration responsive protein	473	20	8.15211e-23	72.52
TRINITY_DN115582_c0_g1	hypothetical protein	716	1	3.45396e-09	81.4
TRINITY_DN3857_c1_g2	hypothetical protein I3760_Q008500	260	20	2.28959e-20	91.68
TRINITY_DN118725_c2_g1	---NA---	503
TRINITY_DN11836_c0_g1	mitochondrial protein	1762	20	1.42165e-17	63.98
TRINITY_DN62470_c2_g2	cold-shock protein	373	20	2.3038e-32	79.11
TRINITY_DN2069_c0_g1	---NA---	1639
TRINITY_DN12365_c0_g1	---NA---	705
TRINITY_DN13600_c0_g1	ribosomal protein L23	1133	20	9.72015e-13	92.23
TRINITY_DN13009_c0_g1	subtilisin-chymotrypsin inhibitor-2A-like	906	20	2.26636e-16	91.26
TRINITY_DN269943_c0_g1	hypothetical protein Lal_00013845	328	4	8.29579e-07	57.25
TRINITY_DN819_c12_g1	protein TAR1-like	1163	20	3.58106e-10	48.63
TRINITY_DN67595_c0_g1	putative senescence-associated protein	2852	20	5.58322e-57	88.74
TRINITY_DN14085_c0_g1	pathogen-related protein	2238	20	1.44856e-119	91.86
TRINITY_DN114488_c0_g1	---NA---	546
TRINITY_DN387361_c0_g1	---NA---	467
TRINITY_DN31269_c0_g1	translin-1-like	1211	3	6.84837e-07	64.91
TRINITY_DN954_c0_g2	NADH dehydrogenase subunit 5	4411	20	0	74.4
TRINITY_DN119782_c0_g1	hypothetical protein BVRB_037930, partial	1634	4	3.63232e-09	50.59
TRINITY_DN1507_c20_g1	Metal transporter Nramp5	309	20	1.01537e-11	64.48
TRINITY_DN34547_c1_g1	dehydration responsive protein	215	4	4.54577e-11	74.81
TRINITY_DN37153_c0_g2	hypothetical protein CMV_025919	753	20	2.59466e-16	74.49
TRINITY_DN24511_c0_g1	pathogenesis-related protein 1-like	274	20	3.55511e-17	96.11
TRINITY_DN42797_c0_g1	---NA---	1213
TRINITY_DN281101_c0_g1	---NA---	281
TRINITY_DN473116_c0_g1	CsbD family protein	493	5	7.8358e-18	73.47
TRINITY_DN44_c81_g1	small subunit ribosomal protein S12	500	20	1.14204e-17	64.77
TRINITY_DN122022_c0_g1	---NA---	231
TRINITY_DN18100_c0_g1	cytosolic sulfotransferase 5	745	20	8.21512e-72	93.93
TRINITY_DN246961_c0_g1	retrotransposon protein	481	9	9.02234e-08	65.66
TRINITY_DN137176_c0_g1	hypothetical protein D5086_0000012900	1525	20	1.24964e-10	57.47
TRINITY_DN77696_c0_g1	hypothetical protein Lal_00014625	1438	20	2.98353e-53	85.87
TRINITY_DN115486_c2_g1	putative 10 kda secreted protein	407	8	1.68359e-06	69.58
TRINITY_DN514_c0_g1	---NA---	1077
TRINITY_DN18510_c0_g2	multiple epidermal growth factor-like domains protein 8	635	20	4.15321e-21	85.13
TRINITY_DN53056_c0_g1	hypothetical protein Lal_00014625	695	2	2.47631e-07	42.5
TRINITY_DN58482_c0_g1	---NA---	652
TRINITY_DN1385_c1_g1	---NA---	2058
TRINITY_DN8341_c1_g1	hypothetical protein Lal_00005164	1241	3	0.000100648	69.43
TRINITY_DN32457_c2_g1	Regulator of rDNA transcription protein 15	454	20	2.30214e-11	77.26
TRINITY_DN76733_c0_g1	hypothetical protein CBR_g57349	751	2	9.23198e-05	85.52
TRINITY_DN46387_c0_g1	hypothetical protein CQW23_33163	3031	20	3.11572e-07	78.8
TRINITY_DN69160_c0_g1	transducin family protein / WD-40 repeat family protein	584	20	1.90911e-10	62.21
TRINITY_DN7287_c0_g1	hypothetical protein H5410_015200	639	8	2.4726e-06	86.04
TRINITY_DN18372_c0_g2	Protein TAR1	766	2	0.000366969	73.87
TRINITY_DN1511_c0_g1	dirigent protein 21-like	2689	20	4.84455e-88	80.84
TRINITY_DN31183_c0_g1	---NA---	1368
TRINITY_DN55862_c0_g1	RecName: Full=30S ribosomal protein S9	1732	20	6.28014e-45	73.5
TRINITY_DN15193_c1_g2	Regulator of rDNA transcription protein 15	1061	20	1.45319e-14	72.84
TRINITY_DN2839_c1_g2	hypothetical protein Lal_00001548	321	20	4.55095e-11	71.35
TRINITY_DN36655_c0_g1	Regulator of rDNA transcription protein 15	562	20	6.85023e-10	82.02
TRINITY_DN819_c17_g1	Putative mitochondrial protein	347	20	5.41811e-15	60.53
TRINITY_DN9077_c1_g1	---NA---	233
TRINITY_DN2952_c2_g1	laccase-25-like isoform X1	921	20	1.54389e-83	92.72
TRINITY_DN12089_c0_g1	hypothetical protein BC332_21985	982	2	1.61964e-05	67.66
TRINITY_DN6356_c0_g3	cytochrome P450 93G2	398	20	2.07969e-39	92.35
TRINITY_DN196365_c0_g1	hypothetical protein CQW23_33839	992	20	1.58464e-12	82.45
TRINITY_DN16070_c0_g2	dehydration responsive protein	357	8	3.68912e-20	88.99
TRINITY_DN2036_c1_g5	Protein TAR1	424	20	7.34281e-15	52.37
TRINITY_DN1566_c4_g1	hypothetical protein Lal_00001024	522	20	1.0043e-14	76.72
TRINITY_DN143784_c0_g1	---NA---	3313
TRINITY_DN6242_c1_g1	unnamed protein product	1035	9	7.81604e-06	64.77
TRINITY_DN234512_c0_g1	---NA---	364
TRINITY_DN59484_c0_g1	Pectin acetylesterase 5	386	20	1.27885e-41	66.5
TRINITY_DN699_c12_g1	carotenoid cleavage dioxygenase 1	554	20	4.06162e-10	61.74
TRINITY_DN9930_c1_g2	EG45-like domain containing protein	1254	20	6.13764e-69	90.49
TRINITY_DN90686_c0_g4	rrna intron-encoded homing endonuclease	963	20	6.21535e-18	71.67
TRINITY_DN13423_c2_g1	dehydration responsive protein	604	20	1.78292e-30	72.63
TRINITY_DN410_c2_g2	beta 1,3 glucanase	1406	20	4.68249e-86	94.93
TRINITY_DN1367_c2_g1	hypothetical protein CARUB_v10012765mg	979	20	1.51641e-06	84.83
TRINITY_DN11187_c4_g1	putative transmembrane protein	259	20	7.86039e-25	66.79
TRINITY_DN2435_c2_g1	leucine rich protein	425	20	2.45847e-11	69.43
TRINITY_DN11863_c0_g1	Regulator of rDNA transcription protein 15	694	20	2.93176e-07	74.75
TRINITY_DN131922_c0_g1	hypothetical protein Lal_00001024	441	20	2.9296e-62	74.4
TRINITY_DN31173_c0_g1	hypothetical protein GOBAR_DD27809	493	16	3.58948e-06	67.26
TRINITY_DN8026_c1_g1	hypothetical protein CH29B_p069	1306	20	2.60195e-22	71.23
TRINITY_DN8026_c1_g2	hypothetical protein Lal_00009554	335	20	5.33766e-16	65.21
TRINITY_DN56379_c0_g1	hypothetical protein Lal_00014498	916	20	1.59878e-18	77.37
TRINITY_DN5593_c1_g1	cell wall-associated hydrolase	517	20	5.69933e-19	71.16
TRINITY_DN67798_c1_g1	---NA---	404
TRINITY_DN8958_c0_g1	unnamed protein product	3276	20	0	69.02
TRINITY_DN6283_c0_g1	---NA---	297
TRINITY_DN14296_c0_g1	hypothetical protein CQW23_35099	1030	1	0.000449717	63.83
TRINITY_DN182934_c0_g1	---NA---	828
TRINITY_DN27256_c0_g1	L-2-aminoadipate reductase large subunit-like	1672	14	2.08503e-08	65.45
TRINITY_DN13991_c0_g1	hypothetical protein BVRB_037930, partial	1094	15	8.90253e-08	58.21
TRINITY_DN13479_c0_g1	ABC transporter B family member 4	7906	20	0	98.88
TRINITY_DN115486_c1_g1	Hypothetical predicted protein	428	20	8.10037e-10	68.69
TRINITY_DN2941_c1_g2	isoflavone 2'-hydroxylase	4096	20	0	91.18
TRINITY_DN1285_c4_g1	E3 ubiquitin-protein ligase ATL6	767	20	6.20449e-33	81.83
TRINITY_DN435451_c0_g1	---NA---	261
TRINITY_DN2167_c0_g1	---NA---	825
TRINITY_DN39087_c1_g2	replication protein A 70 kDa DNA-binding subunit B	867	20	2.6526e-15	95.56
TRINITY_DN10290_c4_g2	multi antimicrobial extrusion protein	559	20	4.08385e-22	64.81
TRINITY_DN37025_c0_g1	cold-shock protein	1184	20	2.84085e-21	86.77
TRINITY_DN22198_c0_g1	hypothetical protein Lal_00009751	1213	1	3.78321e-07	60.29
TRINITY_DN202137_c0_g1	---NA---	1161
TRINITY_DN544_c0_g1	---NA---	982
TRINITY_DN1673_c16_g1	hypothetical protein GLYMA_13G012400v4	1059	4	0.000336511	50.12
TRINITY_DN14790_c0_g1	---NA---	1770
TRINITY_DN325_c3_g1	---NA---	4509
TRINITY_DN325_c3_g2	---NA---	4352
TRINITY_DN57196_c0_g1	hypothetical protein Lal_00003837	390	13	2.0036e-09	58.42
TRINITY_DN123780_c0_g1	hypothetical protein Lal_00009455, partial	964	13	1.801e-09	71.79
TRINITY_DN6595_c1_g1	dehydration responsive protein	989	6	2.26003e-07	73.15
TRINITY_DN6_c39_g1	putative signal anchor	826	20	1.7201e-08	68.08
TRINITY_DN2084_c0_g2	---NA---	532
TRINITY_DN28912_c0_g1	cytochrome P450 like_TBP	744	20	1.38443e-13	85.29
TRINITY_DN39538_c0_g1	senescence-associated protein	206	20	1.91081e-13	65.26
TRINITY_DN42028_c3_g1	hypothetical protein Lal_00008596	248	20	3.0397e-23	70.74
TRINITY_DN30793_c0_g1	hypothetical protein EUTSA_v10028144mg	1693	12	0.000121939	85.45
TRINITY_DN98_c1_g3	hypothetical protein CMV_025919	1108	20	1.37548e-14	71.59
TRINITY_DN320023_c0_g1	---NA---	202
TRINITY_DN49528_c0_g1	beta 1,3 glucanase	607	20	1.30771e-34	98
TRINITY_DN15993_c1_g1	---NA---	789
TRINITY_DN5381_c1_g1	glycosyl transferase (glycosyl transferase family 2)	2830	20	3.79514e-21	62.97
TRINITY_DN2122_c0_g2	Alpha carbonic anhydrase 7	4129	20	1.78252e-41	50.9
TRINITY_DN88069_c1_g1	---NA---	1069

## Sheet: B) 2dpi SsV89101
2dpi SsV89101 vs 2dpi control
UP-REGULATED							DOWN-REGULATED
SeqName	Description	Length	#Hits	e-Value	sim mean		SeqName	Description	Length	#Hits	e-Value	sim mean
TRINITY_DN100030_c2_g2	cold-shock protein	744	20	7.87703e-19	61.49		TRINITY_DN101605_c0_g1	---NA---	459
TRINITY_DN101609_c1_g1	---NA---	530					TRINITY_DN103782_c0_g1	Ricin-like precursor	298	4	1.36384e-11	81.07
TRINITY_DN103160_c0_g2	type B 50S ribosomal protein L31	2004	7	7.11616e-27	75.87		TRINITY_DN105346_c0_g1	Guanine nucleotide exchange factor SPIKE 1	230	20	3.79427e-12	100
TRINITY_DN10387_c2_g1	loricrin	1102	20	1.96726e-28	82.48		TRINITY_DN105553_c0_g3	---NA---	504
TRINITY_DN10461_c0_g1	pathogenesis-related maize seed protein	1225	20	8.25447e-101	95.31		TRINITY_DN106999_c0_g1	---NA---	1776
TRINITY_DN10461_c0_g2	pathogenesis-related protein PRB1-2-like	1618	20	2.88587e-104	94.59		TRINITY_DN114066_c1_g1	---NA---	210
TRINITY_DN10855_c0_g1	probable sulfate transporter 3.5	5981	20	9.50881e-120	88.14		TRINITY_DN116212_c0_g1	retrotransposon protein, putative, unclassified	950	20	2.12104e-17	72.71
TRINITY_DN109712_c0_g1	---NA---	853					TRINITY_DN121184_c1_g1	Glutathione S-transferase F9	267	20	9.28732e-20	51.4
TRINITY_DN10987_c0_g1	cationic peroxidase 1-like	1065	20	3.07086e-26	88.38		TRINITY_DN1321_c3_g1	Protein TAR1	436	20	1.19984e-18	72.34
TRINITY_DN11021_c0_g1	---NA---	1080					TRINITY_DN132461_c0_g1	---NA---	896
TRINITY_DN110443_c0_g1	---NA---	282					TRINITY_DN13311_c1_g1	histone H2B.2	526	20	1.16108e-48	97.5
TRINITY_DN1111_c2_g1	ABC transporter G family member 40	5363	20	0	94		TRINITY_DN134266_c0_g1	histone H2A	427	20	1.28069e-15	81.58
TRINITY_DN11346_c0_g1	CCCH transcription factor	672	20	2.49578e-99	86.7		TRINITY_DN137576_c0_g1	hypothetical protein BDA96_02G156900	290	1	1.41852e-08	80
TRINITY_DN11435_c0_g1	---NA---	536					TRINITY_DN139969_c0_g1	probable leucine-rich repeat receptor-like protein kinase At1g68400	490	20	1.30442e-57	95.22
TRINITY_DN11454_c0_g1	chalcone synthase 1	1939	20	0	90.68		TRINITY_DN14127_c1_g1	retrotransposon protein, putative, Ty1-copia subclass	742	20	5.26691e-44	69.14
TRINITY_DN11458_c0_g1	14 kDa proline-rich protein DC2.15	2814	20	2.63949e-20	77.1		TRINITY_DN14725_c0_g1	---NA---	228
TRINITY_DN11464_c0_g1	cytochrome P450 93A3	584	20	1.47397e-39	91.88		TRINITY_DN148951_c0_g1	hypothetical protein BVRB_037930, partial	497	20	9.92863e-17	58.31
TRINITY_DN11473_c0_g1	thiosulfate sulfurtransferase 16, chloroplastic-like	3391	20	2.80475e-12	84.25		TRINITY_DN15170_c0_g2	hypothetical protein CMV_025919	351	20	1.59019e-22	70.17
TRINITY_DN115582_c0_g1	hypothetical protein	716	1	3.48189e-09	81.4		TRINITY_DN151769_c1_g1	Calcium-dependent protein kinase 7	208	20	2.62947e-18	96.88
TRINITY_DN11669_c0_g1	---NA---	671					TRINITY_DN1529_c2_g1	Regulator of rDNA transcription protein 15	702	20	9.59512e-10	72.93
TRINITY_DN11672_c0_g1	NAC domain-containing protein 48-like	346	20	1.12887e-11	96.6		TRINITY_DN154460_c0_g1	---NA---	429
TRINITY_DN116817_c0_g1	---NA---	251					TRINITY_DN15489_c4_g1	Vacuolar protein sorting-associated protein	264	20	8.4054e-12	60.77
TRINITY_DN117216_c1_g2	---NA---	206					TRINITY_DN15783_c0_g1	proline-rich protein 4-like	1090	20	2.68176e-82	82.11
TRINITY_DN11741_c1_g2	---NA---	223					TRINITY_DN161058_c0_g1	---NA---	204
TRINITY_DN11741_c2_g1	---NA---	672					TRINITY_DN17248_c0_g2	histone 4	275	20	2.9578e-16	100
TRINITY_DN118725_c0_g1	---NA---	737					TRINITY_DN18317_c2_g1	Regulator of rDNA transcription protein 15	487	20	3.92901e-10	77.91
TRINITY_DN118725_c2_g1	---NA---	503					TRINITY_DN20461_c5_g1	cytochrome c oxidase subunit 2	250	20	4.92602e-54	99.45
TRINITY_DN11895_c0_g1	---NA---	2091					TRINITY_DN2084_c0_g1	---NA---	571
TRINITY_DN122098_c0_g1	hypothetical protein	308	1	5.29806e-06	67.16		TRINITY_DN2084_c0_g3	---NA---	325
TRINITY_DN12255_c0_g1	unnamed protein product	2853	20	0	62.77		TRINITY_DN21263_c1_g3	---NA---	329
TRINITY_DN123969_c0_g1	---NA---	770					TRINITY_DN21940_c0_g1	phosphoethanolamine N-methyltransferase 1-like	686	20	6.20105e-32	89.42
TRINITY_DN12472_c0_g2	---NA---	272					TRINITY_DN2326_c5_g1	60S ribosomal protein L31	209	20	7.51845e-19	93.41
TRINITY_DN12534_c0_g1	---NA---	3234					TRINITY_DN23353_c1_g1	protein TAR1-like	772	20	1.52498e-16	51.15
TRINITY_DN12557_c0_g2	unnamed protein product	428	20	8.51191e-17	97.5		TRINITY_DN237147_c0_g1	histone h4	323	20	9.76974e-21	96.88
TRINITY_DN126800_c0_g1	---NA---	540					TRINITY_DN25504_c0_g1	---NA---	672
TRINITY_DN127920_c0_g2	hypothetical protein BT93_L1218	1815	2	8.48124e-12	68.87		TRINITY_DN258695_c0_g1	cold-shock protein	602	20	1.3753e-13	74.57
TRINITY_DN128_c5_g1	---NA---	389					TRINITY_DN26249_c1_g3	putative transmembrane protein	497	20	9.46816e-32	65.77
TRINITY_DN1285_c4_g1	E3 ubiquitin-protein ligase ATL6	767	20	6.25466e-33	81.83		TRINITY_DN2767_c0_g3	hypothetical protein SEVIR_2G101150v2	203	2	0.000124238	64.17
TRINITY_DN12972_c0_g1	phylloplanin-like	1268	20	7.46939e-69	79.12		TRINITY_DN28033_c0_g2	---NA---	622
TRINITY_DN13009_c0_g1	subtilisin-chymotrypsin inhibitor-2A-like	906	20	2.28469e-16	91.26		TRINITY_DN3123_c0_g1	abscisic stress-ripening protein 5-like	1101	15	1.33982e-32	75.27
TRINITY_DN13423_c2_g1	dehydration responsive protein	604	20	1.78292e-30	72.63		TRINITY_DN331_c3_g2	---NA---	898
TRINITY_DN13539_c0_g1	---NA---	354					TRINITY_DN33106_c1_g1	---NA---	221
TRINITY_DN1367_c3_g2	---NA---	2006					TRINITY_DN33370_c0_g1	probable histone H2A variant 1	817	20	1.1877e-45	91.23
TRINITY_DN1367_c3_g5	putative GIY-YIG homing endonuclease	2250	9	7.59282e-16	51.78		TRINITY_DN36675_c2_g1	---NA---	222
TRINITY_DN13837_c3_g1	protein TAR1-like	415	20	4.57538e-42	73.88		TRINITY_DN377969_c0_g1	---NA---	220
TRINITY_DN1385_c1_g1	hypothetical protein	2058	20	4.45317e-18	63.09		TRINITY_DN38035_c0_g1	---NA---	213
TRINITY_DN13915_c2_g3	lysine histidine transporter-like 8	1870	20	0	92.36		TRINITY_DN388963_c0_g1	transmembrane protein, putative	240	20	7.55415e-09	67.86
TRINITY_DN13957_c0_g1	Salt stress-induced protein	826	20	1.13976e-85	71.92		TRINITY_DN39244_c1_g4	hypothetical protein Lal_00001548	210	10	6.68489e-07	72.8
TRINITY_DN14015_c0_g2	dehydration responsive protein	1406	20	4.0153e-19	77.4		TRINITY_DN393560_c0_g1	---NA---	240
TRINITY_DN14043_c0_g1	NADH dehydrogenase subunit 10	5471	20	4.71138e-77	88.5		TRINITY_DN398585_c0_g1	---NA---	210
TRINITY_DN14085_c0_g1	pathogen-related protein	2238	20	1.44856e-119	91.86		TRINITY_DN40940_c0_g1	protein SULFUR DEFICIENCY-INDUCED 1	4911	20	1.23039e-143	74.89
TRINITY_DN1425_c0_g2	---NA---	774					TRINITY_DN42349_c0_g3	unnamed protein product	411	4	8.59596e-09	75.42
TRINITY_DN143784_c0_g1	---NA---	3313					TRINITY_DN424_c0_g1	protein RESPONSE TO LOW SULFUR 2-like	1238	20	1.68936e-22	89.55
TRINITY_DN14574_c0_g2	aspartic proteinase nepenthesin-1-like	3136	20	3.56418e-88	72.92		TRINITY_DN46416_c1_g1	---NA---	221
TRINITY_DN14675_c0_g1	unnamed protein product	361	20	9.16308e-08	87.89		TRINITY_DN49332_c0_g1	transmembrane protein, putative	895	20	2.00769e-21	71.11
TRINITY_DN14687_c0_g3	chitinase	853	20	3.18848e-59	95.15		TRINITY_DN51260_c0_g1	unnamed protein product	3027	1	1.27323e-12	77.78
TRINITY_DN14705_c0_g1	---NA---	608					TRINITY_DN515_c0_g2	hypothetical protein TEA_029612	796	19	2.52203e-06	66.27
TRINITY_DN14812_c1_g1	---NA---	381					TRINITY_DN51760_c0_g1	---NA---	207
TRINITY_DN149568_c0_g1	leucine rich protein	270	10	9.34012e-20	74.56		TRINITY_DN57826_c0_g1	predicted protein	382	20	1.04462e-09	77.16
TRINITY_DN1507_c3_g1	dehydration responsive protein	1077	18	8.52665e-27	78.42		TRINITY_DN5802_c0_g1	---NA---	1519
TRINITY_DN15075_c0_g1	---NA---	1388					TRINITY_DN60146_c0_g1	Hypothetical predicted protein	1413	20	6.3714e-15	62.49
TRINITY_DN1511_c0_g1	dirigent protein 21-like	2689	20	4.88372e-88	80.84		TRINITY_DN6034_c2_g1	proteasome activator subunit 4	993	20	1.78935e-07	97.22
TRINITY_DN153322_c1_g1	unnamed protein product	209	2	5.97359e-06	63.03		TRINITY_DN6675_c0_g1	GDSL esterase/lipase LTL1	393	20	5.01839e-44	87.89
TRINITY_DN15559_c0_g1	ribosomal protein L14	772	20	1.0446e-14	88.07		TRINITY_DN69707_c1_g3	senescence-associated protein	226	20	3.02522e-12	76.08
TRINITY_DN156170_c0_g1	---NA---	253					TRINITY_DN70139_c0_g1	---NA---	995
TRINITY_DN15933_c0_g1	cytochrome P450 71A9	763	20	1.59686e-48	87.21		TRINITY_DN70852_c0_g1	Ubiquitin carboxyl-terminal hydrolase 13	554	1	9.83169e-05	92
TRINITY_DN1638_c2_g1	putative LAGLIDADG homing endonuclease	4935	20	1.10647e-24	53.63		TRINITY_DN72259_c0_g1	---NA---	241
TRINITY_DN165487_c0_g1	---NA---	302					TRINITY_DN74583_c2_g1	hypothetical protein GOBAR_DD27809	748	20	4.45126e-24	72.63
TRINITY_DN16619_c0_g1	Metallocarboxypeptidase inhibitor	425	20	3.53611e-34	68.24		TRINITY_DN75497_c2_g3	---NA---	262
TRINITY_DN169204_c0_g1	---NA---	276					TRINITY_DN7711_c0_g2	protein TAR1-like	226	20	5.74986e-27	68.24
TRINITY_DN169204_c1_g1	---NA---	830					TRINITY_DN78839_c0_g1	structure-specific endonuclease subunit MUS81-1	385	20	3.47219e-38	54.92
TRINITY_DN169464_c0_g1	---NA---	301					TRINITY_DN8082_c0_g1	hypothetical protein BDA96_03G257700	1765	1	5.48049e-07	100
TRINITY_DN16962_c0_g1	hypothetical protein BDA96_05G145100	1071	1	7.23266e-08	75		TRINITY_DN811_c2_g2	GDSL-like Lipase/Acylhydrolase superfamily protein	804	20	9.54254e-113	95.28
TRINITY_DN16977_c4_g1	---NA---	289					TRINITY_DN85236_c0_g1	---NA---	748
TRINITY_DN17037_c0_g1	putative glycine-rich cell wall structural protein 1	1560	20	2.53727e-22	85.11		TRINITY_DN869_c2_g1	---NA---	292
TRINITY_DN170753_c0_g2	RNA chaperone/antiterminator CspA	1227	20	2.34711e-16	75.98		TRINITY_DN8928_c6_g1	dehydration responsive protein	264	20	8.61633e-12	66.31
TRINITY_DN17083_c0_g1	proteinase inhibitor PSI-1.2	2623	20	1.1902e-20	84.43		TRINITY_DN93_c32_g1	---NA---	240
TRINITY_DN1709_c0_g1	pathogenesis-related protein 1	2242	20	1.16317e-56	55.49		TRINITY_DN93469_c0_g1	hypothetical protein PVAP13_3KG226643	203	20	3.60871e-32	86.26
TRINITY_DN17317_c0_g1	---NA---	287					TRINITY_DN94422_c1_g1	hypothetical protein Lal_00014498	257	20	2.04703e-22	70.34
TRINITY_DN17550_c0_g1	unnamed protein product	404	1	1.82037e-07	75.68		TRINITY_DN98_c0_g1	Regulator of rDNA transcription protein 15	886	20	9.93916e-15	73.69
TRINITY_DN17629_c0_g1	hypothetical protein BDA96_03G222300	1900	20	1.09648e-13	89.37		TRINITY_DN98739_c1_g1	proline-rich protein 4	1764	20	1.45562e-67	84.06
TRINITY_DN17680_c0_g1	3-isopropylmalate dehydrogenase	2131	2	1.48619e-06	87.86		TRINITY_DN9902_c9_g1	hypothetical protein EJB05_23351	353	1	0.000664753	62.5
TRINITY_DN1780_c0_g1	---NA---	1461
TRINITY_DN17901_c1_g1	unnamed protein product	1343	10	1.15865e-64	66.18
TRINITY_DN1797_c2_g2	dehydration responsive protein	307	20	1.33014e-30	81.14
TRINITY_DN18131_c0_g1	unnamed protein product	1172	20	3.20368e-34	80.23
TRINITY_DN182356_c0_g1	RNA chaperone/antiterminator CspA	485	20	1.0992e-24	77.68
TRINITY_DN18413_c0_g1	flavonoid 3'-hydroxylase	471	20	9.3634e-14	95.5
TRINITY_DN184516_c0_g1	---NA---	1038
TRINITY_DN19980_c0_g1	---NA---	1859
TRINITY_DN20309_c0_g1	---NA---	3774
TRINITY_DN204150_c0_g1	---NA---	994
TRINITY_DN206389_c0_g1	---NA---	463
TRINITY_DN2068_c0_g1	cytochrome c oxidase subunit 1	2882	20	2.43435e-163	71.7
TRINITY_DN2084_c0_g2	---NA---	532
TRINITY_DN2084_c2_g1	---NA---	358
TRINITY_DN21103_c0_g1	benzoate--CoA ligase, peroxisomal-like	1627	20	7.98817e-106	95.74
TRINITY_DN2122_c0_g2	Alpha carbonic anhydrase 7	4129	20	1.78252e-41	50.9
TRINITY_DN213056_c0_g1	---NA---	328
TRINITY_DN21523_c0_g1	30S ribosomal protein S9	3230	20	2.59438e-60	71.55
TRINITY_DN216178_c0_g1	---NA---	1849
TRINITY_DN2167_c0_g1	---NA---	825
TRINITY_DN21938_c0_g1	---NA---	1619
TRINITY_DN220425_c1_g1	---NA---	229
TRINITY_DN22044_c0_g2	ethylene-responsive factor-like protein 1	861	20	1.11712e-39	85.04
TRINITY_DN2209_c0_g3	expansin-B2-like	905	20	8.40502e-95	92.16
TRINITY_DN222904_c0_g1	Golgi-body localization protein domain	222	20	5.15542e-43	98.15
TRINITY_DN2238_c13_g1	Glutamine synthetase I	278	11	7.09799e-08	60.34
TRINITY_DN22470_c0_g1	indolin-2-one monooxygenase	898	20	8.45093e-36	79.25
TRINITY_DN224715_c0_g1	---NA---	287
TRINITY_DN22714_c0_g1	---NA---	720
TRINITY_DN22926_c0_g1	---NA---	1157
TRINITY_DN23085_c0_g1	---NA---	201
TRINITY_DN23299_c0_g2	senescence-associated protein	648	20	8.07752e-28	77.5
TRINITY_DN24051_c0_g1	---NA---	3873
TRINITY_DN24051_c0_g2	leucine-rich repeat protein 1-like	1048	20	1.67564e-136	89.26
TRINITY_DN24090_c0_g1	Hypothetical predicted protein	424	20	2.05022e-18	71.56
TRINITY_DN24108_c0_g1	---NA---	1519
TRINITY_DN24511_c0_g1	pathogenesis-related protein 1-like	274	20	3.55511e-17	96.11
TRINITY_DN245572_c0_g1	unnamed protein product, partial	263	2	4.57284e-11	62.97
TRINITY_DN24566_c0_g1	hypothetical protein Lal_00008595	1445	20	8.65818e-18	84.2
TRINITY_DN24653_c0_g1	cold-shock protein	1637	20	1.77578e-16	68.87
TRINITY_DN2471_c0_g1	pyruvate decarboxylase	3373	20	0	97.73
TRINITY_DN24728_c0_g1	DNA binding protein	447	10	1.30805e-15	80.31
TRINITY_DN24878_c0_g1	---NA---	936
TRINITY_DN251_c3_g1	hypothetical protein	584	6	3.05044e-05	70.52
TRINITY_DN251547_c2_g1	---NA---	251
TRINITY_DN25166_c0_g1	30S ribosomal protein S2	3410	20	1.63147e-78	72.82
TRINITY_DN2522_c0_g1	---NA---	912
TRINITY_DN2522_c0_g2	---NA---	865
TRINITY_DN25368_c1_g1	translational initiation factor 1	3218	20	2.0505e-23	79.71
TRINITY_DN25449_c0_g1	---NA---	1701
TRINITY_DN25687_c0_g1	---NA---	1006
TRINITY_DN25689_c0_g2	cold-shock protein	305	20	3.21672e-23	78.66
TRINITY_DN25946_c0_g1	beta-cyanoalanine synthase	700	20	4.82458e-36	88.67
TRINITY_DN25999_c0_g1	flavonoid 3'-hydroxylase	1033	20	7.59323e-06	98.52
TRINITY_DN26026_c0_g1	---NA---	811
TRINITY_DN26102_c0_g1	LOB domain-containing protein 42-like	602	11	1.6501e-09	84.91
TRINITY_DN26160_c0_g1	thaumatin-like protein	1176	20	1.67737e-41	94.54
TRINITY_DN26481_c0_g2	---NA---	311
TRINITY_DN26481_c1_g1	---NA---	278
TRINITY_DN269943_c0_g1	hypothetical protein Lal_00013845	328	4	8.36287e-07	57.25
TRINITY_DN2718_c1_g1	pectin acetylesterase 3-like isoform X1	3311	20	2.81355e-169	82.37
TRINITY_DN272882_c0_g1	---NA---	909
TRINITY_DN27364_c0_g2	putative UDP-rhamnose:rhamnosyltransferase 1	1130	20	3.51621e-147	81.4
TRINITY_DN274755_c0_g1	---NA---	581
TRINITY_DN276905_c0_g1	---NA---	462
TRINITY_DN278984_c0_g1	---NA---	319
TRINITY_DN28_c0_g1	---NA---	2136
TRINITY_DN28141_c0_g1	pyruvate decarboxylase 1	504	20	1.52864e-60	91.11
TRINITY_DN2839_c1_g2	hypothetical protein Lal_00001548	321	20	4.58775e-11	71.35
TRINITY_DN28560_c0_g1	---NA---	759
TRINITY_DN28819_c0_g1	---NA---	1531
TRINITY_DN29020_c0_g2	Calcium-binding EF hand family protein	713	20	1.09237e-22	97.41
TRINITY_DN29034_c0_g1	ammonium transporter AmtB-like domain-containing protein	1095	1	2.4161e-09	75.44
TRINITY_DN29336_c0_g1	Organic cation/carnitine transporter 2	658	20	4.20164e-41	92.6
TRINITY_DN29570_c0_g1	---NA---	257
TRINITY_DN29627_c1_g2	---NA---	409
TRINITY_DN2977_c0_g1	defensin-like protein P322	1651	20	1.68024e-26	83.33
TRINITY_DN298760_c0_g1	---NA---	2279
TRINITY_DN299078_c0_g1	---NA---	613
TRINITY_DN30582_c0_g3	protein ROOT HAIR DEFECTIVE 3 homolog 1	5345	20	6.14303e-59	52.62
TRINITY_DN30793_c0_g1	hypothetical protein EUTSA_v10028144mg	1693	12	0.000122925	85.45
TRINITY_DN311496_c0_g1	---NA---	245
TRINITY_DN31183_c0_g1	---NA---	1368
TRINITY_DN3167_c12_g1	---NA---	362
TRINITY_DN317_c0_g1	unnamed protein product	1957	20	2.87836e-19	75.68
TRINITY_DN31993_c1_g1	---NA---	1348
TRINITY_DN3241_c0_g1	FCS-Like Zinc finger 2-like	4358	20	6.17447e-10	75.56
TRINITY_DN325_c3_g1	---NA---	4509
TRINITY_DN32582_c0_g1	Os07g0120600-like protein	854	20	3.91724e-46	70.28
TRINITY_DN32627_c0_g1	---NA---	549
TRINITY_DN32764_c0_g1	hypothetical protein HS088_TW06G00859	611	4	9.09238e-06	42.69
TRINITY_DN3286_c6_g1	Regulator of rDNA transcription protein 15	307	20	4.62739e-13	52.41
TRINITY_DN33088_c0_g1	non-lysosomal glucosylceramidase-like	1710	20	2.77671e-69	95.23
TRINITY_DN33157_c0_g1	Thaumatin-like protein	999	20	1.71901e-59	90.15
TRINITY_DN33171_c0_g1	---NA---	2198
TRINITY_DN332661_c0_g1	---NA---	202
TRINITY_DN33696_c0_g1	early nodulin-93-like	1046	20	4.57567e-16	100
TRINITY_DN337460_c0_g1	---NA---	1070
TRINITY_DN337700_c0_g1	---NA---	558
TRINITY_DN337854_c0_g1	---NA---	1873
TRINITY_DN338_c0_g1	---NA---	2678
TRINITY_DN338_c0_g2	---NA---	956
TRINITY_DN3380_c0_g1	NDR1/HIN1-like protein 6	2009	20	3.25758e-107	89.75
TRINITY_DN33814_c0_g1	putative LRR receptor-like serine/threonine-protein kinase	438	20	3.91181e-11	93.89
TRINITY_DN34408_c0_g1	---NA---	2400
TRINITY_DN350607_c0_g1	---NA---	677
TRINITY_DN35188_c1_g1	---NA---	227
TRINITY_DN35468_c1_g1	7-deoxyloganetin glucosyltransferase-like	354	20	4.71032e-28	92.85
TRINITY_DN356431_c0_g1	---NA---	284
TRINITY_DN35654_c0_g1	peroxidase 2-like	2392	20	2.10187e-49	76.26
TRINITY_DN35681_c0_g1	---NA---	588
TRINITY_DN36711_c0_g1	---NA---	381
TRINITY_DN369679_c0_g1	---NA---	278
TRINITY_DN36973_c0_g1	dehydration responsive protein	704	20	2.39548e-26	78.62
TRINITY_DN370713_c0_g1	---NA---	309
TRINITY_DN372171_c0_g1	---NA---	241
TRINITY_DN3742_c0_g1	F-box/FBD/LRR-repeat protein At5g22660	3968	20	8.63862e-133	69.59
TRINITY_DN37673_c0_g1	endo-1,4-beta-xylanase 1-like	417	20	3.36916e-46	98.78
TRINITY_DN376848_c36_g1	uncharacterized mitochondrial protein AtMg01110-like	2444	20	4.35969e-26	50.79
TRINITY_DN3786_c0_g1	Regulator of rDNA transcription protein 15	2130	20	2.83891e-20	83.32
TRINITY_DN3796_c0_g1	Plant cysteine oxidase 2	4788	20	8.53096e-96	63.12
TRINITY_DN3832_c0_g1	---NA---	1120
TRINITY_DN3832_c0_g2	---NA---	3322
TRINITY_DN38481_c0_g1	---NA---	296
TRINITY_DN387397_c0_g1	---NA---	386
TRINITY_DN39043_c0_g1	---NA---	224
TRINITY_DN3936_c0_g1	hypothetical protein BDA96_05G235800	1133	20	0	81.1
TRINITY_DN396376_c0_g1	---NA---	301
TRINITY_DN39839_c1_g1	protease inhibitor/seed storage/LTP family protein	1619	20	1.37011e-43	70.77
TRINITY_DN399477_c0_g1	---NA---	290
TRINITY_DN39950_c0_g1	indolin-2-one monooxygenase	2113	20	0	74.91
TRINITY_DN405000_c0_g1	---NA---	231
TRINITY_DN4061_c0_g2	---NA---	765
TRINITY_DN410_c2_g2	beta 1,3 glucanase	1406	20	4.72035e-86	94.93
TRINITY_DN41067_c0_g1	putative 10 kda secreted protein	1989	20	2.95619e-15	80.88
TRINITY_DN41637_c0_g1	Plasma membrane-associated cation-binding protein 1	786	20	4.69702e-18	95.8
TRINITY_DN416969_c0_g1	uncharacterized mitochondrial protein AtMg01110-like	2503	20	1.08759e-29	56.08
TRINITY_DN42021_c0_g3	---NA---	1228
TRINITY_DN422261_c0_g1	---NA---	896
TRINITY_DN4277_c0_g1	cadmium tolerant 1	577	20	1.77816e-24	91.31
TRINITY_DN42797_c0_g1	---NA---	1213
TRINITY_DN43091_c0_g1	malonyl-CoA:anthocyanidin 5-O-glucoside-6''-O-malonyltransferase-like	2722	20	3.63949e-112	62.6
TRINITY_DN43524_c0_g1	bisdemethoxycurcumin synthase-like	2057	20	2.92175e-147	75.94
TRINITY_DN4354_c0_g1	universal stress protein PHOS34-like	669	19	6.37519e-09	82.96
TRINITY_DN435451_c0_g1	---NA---	261
TRINITY_DN4372_c2_g1	---NA---	590
TRINITY_DN43835_c0_g1	protein MOTHER of FT and TFL1 homolog 1	844	20	3.36919e-45	64.92
TRINITY_DN438490_c0_g1	---NA---	257
TRINITY_DN4411_c0_g1	---NA---	742
TRINITY_DN44494_c0_g1	---NA---	296
TRINITY_DN445012_c0_g1	---NA---	354
TRINITY_DN4492_c20_g1	---NA---	238
TRINITY_DN4492_c69_g3	---NA---	214
TRINITY_DN4521_c0_g1	germin-like protein 12-2	3796	20	9.7241e-101	90.46
TRINITY_DN452304_c0_g1	---NA---	252
TRINITY_DN4550_c19_g1	---NA---	252
TRINITY_DN456927_c0_g1	---NA---	1101
TRINITY_DN457200_c0_g1	---NA---	1063
TRINITY_DN45861_c0_g1	---NA---	523
TRINITY_DN463863_c0_g1	---NA---	286
TRINITY_DN465_c0_g1	sulfite oxidase-like	4878	20	9.44264e-43	55.29
TRINITY_DN46520_c0_g1	zeamatin-like protein	1868	20	3.73488e-142	95.01
TRINITY_DN47089_c0_g2	---NA---	822
TRINITY_DN47352_c0_g2	---NA---	782
TRINITY_DN47427_c0_g2	---NA---	287
TRINITY_DN47524_c0_g1	LysR transcriptional regulator	632	6	3.73645e-14	60.24
TRINITY_DN47716_c0_g1	---NA---	689
TRINITY_DN479_c0_g2	---NA---	2729
TRINITY_DN48803_c0_g1	glycosyl transferase (glycosyl transferase family 2)	1510	10	1.09416e-06	54.31
TRINITY_DN49406_c0_g1	unnamed protein product	354	20	1.26151e-62	80.71
TRINITY_DN49528_c0_g1	beta 1,3 glucanase	607	20	1.31829e-34	98
TRINITY_DN5_c0_g1	---NA---	18248
TRINITY_DN50202_c0_g1	peroxidase P7-like	484	20	1.88632e-22	90.93
TRINITY_DN5033_c0_g1	---NA---	1057
TRINITY_DN50772_c0_g1	50S ribosomal protein L27	1981	20	1.43895e-41	67.09
TRINITY_DN51537_c0_g1	---NA---	748
TRINITY_DN51771_c0_g1	---NA---	223
TRINITY_DN5192_c0_g2	---NA---	268
TRINITY_DN51935_c0_g2	---NA---	494
TRINITY_DN5257_c0_g1	---NA---	1441
TRINITY_DN5397_c0_g2	---NA---	512
TRINITY_DN5437_c1_g2	probable glutathione S-transferase GSTU6	949	20	1.69773e-94	91.2
TRINITY_DN544_c0_g1	---NA---	982
TRINITY_DN55012_c1_g1	---NA---	215
TRINITY_DN55356_c0_g1	---NA---	1089
TRINITY_DN5537_c0_g2	---NA---	742
TRINITY_DN5554_c1_g1	anionic peroxidase	1632	20	6.28922e-88	77.02
TRINITY_DN55547_c0_g2	30S ribosomal protein S12, chloroplastic	819	20	7.94973e-15	91.94
TRINITY_DN55590_c0_g1	hypothetical protein CMV_028005	590	4	2.16344e-13	61.44
TRINITY_DN5577_c0_g1	---NA---	482
TRINITY_DN5702_c0_g3	---NA---	226
TRINITY_DN5810_c0_g1	probable prolyl 4-hydroxylase 6	3474	20	1.02073e-93	93.63
TRINITY_DN58482_c0_g1	---NA---	652
TRINITY_DN58490_c0_g1	---NA---	322
TRINITY_DN5893_c0_g1	peroxidase 70	1560	20	5.66537e-28	86
TRINITY_DN590_c0_g1	---NA---	3632
TRINITY_DN59251_c0_g1	---NA---	619
TRINITY_DN59546_c0_g1	ribosomal protein S4	2207	20	3.53254e-56	64
TRINITY_DN59795_c0_g1	DNA-directed RNA polymerase subunit beta'	904	20	1.21344e-31	81.5
TRINITY_DN60110_c0_g1	---NA---	404
TRINITY_DN6057_c2_g1	---NA---	1027
TRINITY_DN6060_c1_g1	---NA---	1277
TRINITY_DN6081_c2_g2	bark storage protein A	1022	20	4.32923e-156	88
TRINITY_DN6137_c0_g1	---NA---	534
TRINITY_DN6150_c0_g1	pathogenesis-related protein class I	2760	20	1.0633e-49	82.88
TRINITY_DN62028_c1_g1	---NA---	336
TRINITY_DN6238_c0_g1	germin-like protein 8-14	1642	20	7.31806e-129	92.27
TRINITY_DN6266_c0_g1	---NA---	345
TRINITY_DN6283_c0_g1	---NA---	297
TRINITY_DN62931_c0_g1	---NA---	2470
TRINITY_DN63152_c0_g1	cytochrome P450 CYP73A100-like	2656	20	2.6385e-146	97.45
TRINITY_DN6366_c1_g1	probable esterase KAI2	2310	20	1.16681e-113	87.6
TRINITY_DN64193_c0_g1	---NA---	404
TRINITY_DN64334_c0_g1	30S ribosomal protein S5	6837	20	7.25184e-91	75.54
TRINITY_DN64355_c0_g1	---NA---	644
TRINITY_DN651_c0_g1	---NA---	461
TRINITY_DN6530_c0_g1	non-symbiotic hemoglobin	1740	20	1.28537e-19	83.01
TRINITY_DN6533_c2_g1	alpha-amylase/trypsin inhibitor	3254	20	1.96167e-91	85.1
TRINITY_DN6574_c0_g1	hypothetical protein BVRB_024110, partial	1368	2	1.9968e-09	83.68
TRINITY_DN660_c3_g2	probable glutathione S-transferase GSTU6 isoform X2	512	20	2.77059e-48	93.93
TRINITY_DN66085_c0_g1	---NA---	813
TRINITY_DN6656_c0_g2	---NA---	487
TRINITY_DN6658_c1_g1	---NA---	983
TRINITY_DN6689_c0_g1	B12D protein	2022	20	2.78019e-47	90.47
TRINITY_DN67123_c0_g2	dirigent protein 21-like	653	20	2.73062e-10	87.24
TRINITY_DN67798_c1_g1	---NA---	404
TRINITY_DN68189_c1_g1	---NA---	356
TRINITY_DN6967_c0_g1	---NA---	3250
TRINITY_DN7_c0_g1	hypothetical protein BVRB_037930, partial	5023	20	8.1195e-32	64.91
TRINITY_DN7_c0_g2	Metallocarboxypeptidase inhibitor	1409	20	2.97643e-26	74.07
TRINITY_DN71309_c0_g1	---NA---	512
TRINITY_DN7287_c0_g3	dehydration responsive protein	624	8	3.18204e-17	79.16
TRINITY_DN73121_c0_g1	---NA---	1056
TRINITY_DN73340_c0_g1	hypothetical protein	281	1	1.05206e-08	80.95
TRINITY_DN73483_c0_g1	---NA---	1144
TRINITY_DN75902_c0_g1	hypothetical protein Lal_00041143	1744	13	6.24731e-13	71.17
TRINITY_DN761_c4_g1	pathogenesis-related protein 1-like	911	20	5.24123e-15	97.25
TRINITY_DN76240_c0_g1	---NA---	655
TRINITY_DN7726_c6_g1	probable glutathione S-transferase GSTU6	262	20	3.68384e-08	89.33
TRINITY_DN7758_c0_g1	5-pentadecatrienyl resorcinol O-methyltransferase	1928	20	1.46778e-167	90.19
TRINITY_DN7920_c0_g2	ethylene-responsive transcription factor RAP2-12-like	3174	20	8.09214e-83	63.33
TRINITY_DN7960_c0_g1	---NA---	286
TRINITY_DN80857_c0_g1	GATA transcription factor 7	213	20	7.15625e-27	95.62
TRINITY_DN8157_c0_g1	thaumatin-like pathogenesis-related protein 4	1098	20	3.24473e-80	88.63
TRINITY_DN819_c0_g2	protein TAR1-like	466	20	1.5544e-13	60.01
TRINITY_DN819_c4_g1	hypothetical protein	3641	4	3.30047e-06	52.55
TRINITY_DN8190_c0_g1	Regulator of rDNA transcription protein 15	2699	20	3.73833e-34	63.79
TRINITY_DN82_c13_g1	NADH dehydrogenase subunit 6	2646	20	5.98776e-62	61.66
TRINITY_DN83219_c0_g1	alcohol dehydrogenase class-3	2302	2	6.31388e-37	66.52
TRINITY_DN8328_c0_g1	gibberellin 20 oxidase 1-D-like	2189	20	0	87.57
TRINITY_DN8395_c0_g1	plant cysteine oxidase 2-like	3903	20	5.36229e-56	89.83
TRINITY_DN843_c0_g1	---NA---	1250
TRINITY_DN8440_c0_g1	---NA---	267
TRINITY_DN85833_c0_g1	---NA---	602
TRINITY_DN87308_c0_g1	---NA---	348
TRINITY_DN8779_c0_g1	Peroxidase 5	2515	20	0	88.92
TRINITY_DN89808_c0_g1	Ribonuclease H-like superfamily	345	20	1.30664e-74	69.89
TRINITY_DN90036_c0_g1	---NA---	367
TRINITY_DN90219_c0_g1	anthocyanidin 5,3-O-glucosyltransferase-like	249	20	7.17924e-51	94.01
TRINITY_DN90756_c0_g1	phospholipase A2	300	4	5.33497e-14	85.53
TRINITY_DN91665_c0_g1	---NA---	325
TRINITY_DN91861_c0_g1	hypothetical protein, partial	389	1	0.000332331	49.09
TRINITY_DN9249_c0_g1	transmembrane protein 45B-like	2203	20	4.05673e-141	93.89
TRINITY_DN93649_c0_g1	ubiquitin-like modifier-activating enzyme 5 isoform X1	238	20	4.36879e-36	87.99
TRINITY_DN94142_c0_g1	protein EXORDIUM-like 1	326	20	5.0602e-36	86.18
TRINITY_DN9466_c0_g2	Regulator of rDNA transcription protein 15	618	20	4.42242e-13	89.02
TRINITY_DN9466_c0_g3	putative senescence-associated protein	510	20	7.01272e-14	75.58
TRINITY_DN9520_c0_g1	orf448	2510	20	1.61612e-24	50.07
TRINITY_DN954_c0_g2	NADH dehydrogenase subunit 5	4411	20	0	74.4
TRINITY_DN95566_c0_g1	---NA---	246
TRINITY_DN9706_c1_g1	glutathione S-transferase 4	314	20	1.77558e-23	94.16
TRINITY_DN9723_c0_g1	ATP synthase subunit alpha 1	2439	20	5.76432e-16	50.94
TRINITY_DN9766_c0_g1	hypothetical protein	687	20	8.21653e-61	81.03
TRINITY_DN9791_c0_g1	---NA---	529
TRINITY_DN9835_c0_g2	senescence-associated protein, putative	838	20	8.96486e-16	88.01
TRINITY_DN98559_c0_g1	L-2-aminoadipate reductase large subunit-like	307	20	1.65189e-24	68.59
TRINITY_DN98721_c0_g1	---NA---	1337
TRINITY_DN9907_c6_g1	putative mitochondrial protein	517	10	1.92756e-15	56.72
TRINITY_DN9930_c1_g2	EG45-like domain containing protein	1254	20	6.18727e-69	90.49
TRINITY_DN9933_c0_g1	50S ribosomal protein L27, chloroplastic	3866	20	8.44343e-33	66.09
TRINITY_DN9962_c0_g1	predicted protein	872	20	1.32074e-19	75.75
TRINITY_DN9977_c0_g1	early nodulin 93	1999	20	1.96173e-22	88.1

## Sheet: C) 5dpi Ss97009
5dpi Ss97009 vs 5dpi control
UP-REGULATED							DOWN-REGULATED
SeqName	Description	Length	#Hits	e-Value	sim mean		SeqName	Description	Length	#Hits	e-Value	sim mean
TRINITY_DN127_c2_g1	protein ECERIFERUM 3	2167	20	0	90.86		TRINITY_DN61969_c2_g1	polyubiquitin-like	533	20	1.0198e-78	99.28
TRINITY_DN342312_c0_g1	---NA---	222					TRINITY_DN213683_c0_g1	---NA---	310
TRINITY_DN221960_c0_g1	---NA---	216					TRINITY_DN48028_c0_g1	hypothetical protein CMV_028005	627	6	3.67683e-10	78.54
TRINITY_DN7254_c1_g2	---NA---	463					TRINITY_DN121920_c0_g1	60S ribosomal protein L27	931	20	1.05948e-55	75.37
TRINITY_DN290397_c0_g1	---NA---	268					TRINITY_DN17213_c0_g1	Fimbrial assembly protein pilQ precursor, putative	2141	8	6.73303e-19	61.12
TRINITY_DN22490_c0_g1	ribosomal protein S28e	246	20	1.09338e-28	86.26		TRINITY_DN92420_c1_g1	---NA---	220
TRINITY_DN12009_c1_g1	---NA---	1293					TRINITY_DN45857_c1_g1	---NA---	474
TRINITY_DN54332_c0_g1	ribosomal protein S4e	1972	20	7.08767e-84	87.19		TRINITY_DN140323_c0_g1	petal death protein	3336	20	1.48296e-38	67.58
TRINITY_DN90233_c0_g1	cinnamoyl-CoA reductase 1-like	201	20	7.81282e-26	89.71		TRINITY_DN383605_c0_g1	---NA---	260
TRINITY_DN98012_c0_g1	---NA---	253					TRINITY_DN36768_c0_g1	orf448	5070	20	1.45027e-37	52.76
TRINITY_DN62931_c0_g1	hypothetical protein CIPAW_05G156000	2470	20	2.19551e-20	73.43		TRINITY_DN42429_c0_g1	---NA---	928
TRINITY_DN47716_c0_g1	---NA---	689					TRINITY_DN26026_c1_g1	---NA---	343
TRINITY_DN417289_c0_g1	---NA---	274					TRINITY_DN147898_c0_g2	ribosomal protein S15	372	20	9.33282e-23	62.49
TRINITY_DN40006_c0_g1	60S ribosomal protein L4	2595	20	5.34084e-73	74.87		TRINITY_DN31993_c0_g1	---NA---	972
TRINITY_DN165677_c0_g1	hypothetical protein FH972_021250	929	1	8.27023e-27	70.21		TRINITY_DN20309_c0_g1	---NA---	3774
TRINITY_DN50665_c3_g1	---NA---	201					TRINITY_DN28847_c0_g1	---NA---	307
TRINITY_DN1638_c10_g1	multi antimicrobial extrusion protein	336	20	3.22459e-16	66.73		TRINITY_DN153080_c1_g1	histone H2A	1312	20	2.57292e-42	91.76
TRINITY_DN135292_c0_g2	probable glycosidase crf1	346	20	2.30634e-34	55.59		TRINITY_DN7948_c0_g1	---NA---	1258
TRINITY_DN181640_c2_g1	---NA---	1636					TRINITY_DN9207_c0_g1	Auxin-responsive protein SAUR36	621	20	1.48334e-52	85.81
TRINITY_DN12321_c0_g1	60S ribosomal protein L2-like	1694	20	2.09509e-102	65.18		TRINITY_DN48555_c0_g1	60S ribosomal protein L34	890	20	1.31993e-59	74.77
TRINITY_DN10917_c0_g1	heat-stable 19 kDa antigen-like	1372	1	1.01862e-14	62.92		TRINITY_DN346878_c0_g1	---NA---	215
TRINITY_DN53600_c0_g1	---NA---	563					TRINITY_DN417757_c0_g1	probable beta-glucosidase btgE	2154	14	6.48134e-75	52.18
TRINITY_DN33384_c0_g1	ATP synthase subunit 9	1065	20	4.47621e-30	85.58		TRINITY_DN145887_c0_g1	---NA---	1343
TRINITY_DN441361_c0_g1	---NA---	269					TRINITY_DN30689_c0_g1	---NA---	2482
TRINITY_DN54780_c0_g2	---NA---	337					TRINITY_DN163337_c0_g1	Regulator of rDNA transcription protein 15	286	20	1.73537e-12	65.24
TRINITY_DN485732_c0_g1	minor allergen Alt a 7-like	292	20	5.76509e-22	72.16		TRINITY_DN154772_c0_g1	50S ribosomal protein L27	546	20	2.31892e-25	61.43
TRINITY_DN3_c3_g1	hypothetical protein Lal_00008635	1166	20	7.45534e-07	88.78		TRINITY_DN28440_c1_g1	60S acidic ribosomal protein P0-like	1076	20	4.57532e-144	72.32
TRINITY_DN3_c3_g2	hypothetical protein CQW23_33755	1448	13	1.10837e-10	63.95		TRINITY_DN344333_c0_g1	putative reverse transcriptase and intron maturase	1756	20	1.72092e-07	46.87
TRINITY_DN15181_c1_g1	putative 10 kda secreted protein	408	20	4.98708e-46	73.63		TRINITY_DN63219_c0_g1	ribosomal protein S4	3066	20	6.74511e-117	64.42
TRINITY_DN58722_c0_g1	fatty acid synthase subunit beta-like	7358	6	0	70.35		TRINITY_DN42001_c0_g1	uncharacterized transporter C1683.12-like	2343	20	1.64445e-118	56.94
TRINITY_DN2445_c1_g1	Hypothetical predicted protein	2254	20	5.98133e-23	71.8		TRINITY_DN345234_c0_g1	MULTISPECIES: NYN domain-containing protein	256	2	3.01603e-31	100
TRINITY_DN45861_c0_g1	---NA---	523					TRINITY_DN699_c0_g1	---NA---	5889
TRINITY_DN33373_c0_g2	probable sugar phosphate/phosphate translocator At2g25520	243	20	1.26465e-48	100		TRINITY_DN66581_c0_g1	---NA---	670
TRINITY_DN4892_c0_g1	cytochrome c oxidase subunit 2	3900	20	2.87331e-95	74.88		TRINITY_DN386584_c0_g1	---NA---	201
TRINITY_DN420647_c0_g1	---NA---	322					TRINITY_DN79755_c0_g1	---NA---	495
TRINITY_DN410_c3_g2	---NA---	201					TRINITY_DN55632_c0_g1	---NA---	2533
TRINITY_DN10338_c0_g1	---NA---	1124					TRINITY_DN386450_c0_g1	---NA---	212
TRINITY_DN340350_c0_g1	---NA---	367					TRINITY_DN219677_c0_g1	---NA---	971
TRINITY_DN108678_c2_g1	---NA---	204					TRINITY_DN53153_c0_g2	---NA---	290
TRINITY_DN14870_c0_g1	60S ribosomal protein L30	1729	20	3.47353e-40	71.48		TRINITY_DN233369_c0_g1	---NA---	340
TRINITY_DN98447_c0_g1	---NA---	1830					TRINITY_DN209275_c0_g1	DNA gyrase subunit A, chloroplastic/mitochondrial	375	4	1.2689e-33	75.29
TRINITY_DN56033_c0_g1	RNA chaperone/antiterminator CspA	627	20	8.85639e-33	79.76		TRINITY_DN16744_c0_g1	beta subunit of RNA polymerase, chloroplastic	4576	20	5.6275e-82	75.85
TRINITY_DN325_c6_g1	cytochrome c oxidase subunit 3	5113	20	3.27045e-69	71.73		TRINITY_DN127732_c1_g1	40S ribosomal protein S6	1325	20	5.72342e-126	79.48
TRINITY_DN5074_c30_g1	---NA---	247					TRINITY_DN200633_c0_g1	30S ribosomal protein S1	2195	14	2.35998e-61	76.35
TRINITY_DN33572_c0_g1	---NA---	890					TRINITY_DN47433_c0_g1	hypothetical protein	418	1	0.000496226	64.29
TRINITY_DN60640_c0_g1	60S ribosomal protein L7a-1	1301	20	8.83527e-86	71.32		TRINITY_DN228396_c0_g1	---NA---	231
TRINITY_DN29490_c0_g1	heat shock protein 70	1339	20	2.67028e-52	87.58		TRINITY_DN44387_c0_g1	50S ribosomal protein L14	4476	20	9.14254e-123	76.17
TRINITY_DN65615_c0_g1	histone H2A	1333	20	2.75124e-19	93.06		TRINITY_DN277429_c0_g1	---NA---	552
TRINITY_DN14812_c1_g1	---NA---	381					TRINITY_DN163080_c0_g1	---NA---	554
TRINITY_DN122357_c0_g1	---NA---	631					TRINITY_DN274862_c0_g1	60S ribosomal protein L36-3-like	816	20	6.65564e-31	75.1
TRINITY_DN12456_c0_g2	---NA---	273					TRINITY_DN156041_c0_g1	---NA---	312
TRINITY_DN29387_c0_g1	40S ribosomal protein SA	784	20	9.35481e-114	83.08		TRINITY_DN373693_c0_g1	---NA---	237
TRINITY_DN154640_c1_g1	3-ketoacyl-CoA synthase 6	440	14	2.58386e-05	98.27		TRINITY_DN201975_c0_g1	putative reverse transcriptase, intron maturase and H-N-H endonuclease	2927	1	9.85396e-05	51
TRINITY_DN39389_c0_g1	---NA---	956					TRINITY_DN251253_c0_g1	ABC transporter B family member 19-like	326	5	4.4693e-16	60.34
TRINITY_DN29890_c0_g1	---NA---	412					TRINITY_DN11127_c0_g1	---NA---	766
TRINITY_DN9063_c0_g1	unnamed protein product	3105	20	7.84337e-44	45.35		TRINITY_DN22969_c0_g1	30S ribosomal protein S5	6028	20	3.5375e-82	71.91
TRINITY_DN23309_c1_g3	cold-shock protein	635	20	1.98993e-25	74.27		TRINITY_DN12471_c0_g1	hypothetical protein Lal_00014815	1036	4	0.000159371	70.05
TRINITY_DN299078_c0_g1	---NA---	613					TRINITY_DN90299_c0_g1	---NA---	843
TRINITY_DN14194_c0_g1	60S acidic ribosomal protein P1	1465	20	1.15582e-27	74.16		TRINITY_DN375246_c0_g1	---NA---	214
TRINITY_DN24672_c0_g1	---NA---	1930					TRINITY_DN208273_c0_g1	1,3-beta-glucanosyltransferase gel1-like	1867	18	7.42888e-88	56.9
TRINITY_DN30927_c0_g2	---NA---	335					TRINITY_DN188282_c0_g1	PGA52-like protein ARB_06390	1898	2	7.02026e-45	55.64
TRINITY_DN26511_c0_g1	eukaryotic translation initiation factor 3 subunit L	2683	2	1.48071e-06	36.79		TRINITY_DN300576_c0_g1	---NA---	269
TRINITY_DN33293_c0_g2	retrotransposon protein	340	20	3.06043e-11	50.82		TRINITY_DN107677_c0_g1	---NA---	304
TRINITY_DN55913_c0_g1	cyclic AMP-dependent transcription factor ATF-5-like	1382	2	1.06262e-15	78.98		TRINITY_DN50435_c0_g1	hypothetical protein BT93_L1218	679	1	0.000674727	68
TRINITY_DN223670_c0_g1	---NA---	246					TRINITY_DN297976_c0_g1	---NA---	1155
TRINITY_DN283778_c0_g1	60S ribosomal protein L38	277	20	4.79713e-16	64.88		TRINITY_DN7505_c0_g1	ribosomal protein L19	3927	20	1.09391e-75	60.8
TRINITY_DN48018_c0_g1	---NA---	203					TRINITY_DN299485_c0_g1	---NA---	355
TRINITY_DN157925_c0_g1	---NA---	402					TRINITY_DN16688_c1_g2	cold-shock protein	334	20	2.66599e-46	76.58
TRINITY_DN2082_c3_g2	Protein TAR1	562	20	7.94558e-18	56.06		TRINITY_DN7571_c3_g2	---NA---	311
TRINITY_DN879_c0_g1	Regulator of rDNA transcription protein 15	1494	20	9.68679e-11	76.42		TRINITY_DN90652_c0_g1	---NA---	2429
TRINITY_DN73936_c0_g1	60S ribosomal protein L24	847	20	5.40453e-36	72.42		TRINITY_DN490967_c0_g1	SEC14 cytosolic factor	209	20	4.94235e-17	71.69
TRINITY_DN2427_c1_g2	hypothetical protein GH714_044009	401	20	4.94802e-11	76.47		TRINITY_DN121076_c0_g1	---NA---	270
TRINITY_DN41726_c0_g1	hypothetical protein KFL_001190120	387	3	4.59044e-12	62.38		TRINITY_DN272740_c1_g1	hypothetical protein	203	1	3.51363e-14	68.66
TRINITY_DN7631_c0_g1	leucine rich protein	1342	12	1.52208e-06	84.54		TRINITY_DN134773_c0_g1	---NA---	617
TRINITY_DN7678_c0_g2	30S ribosomal protein S12, chloroplastic	759	20	2.17471e-12	82.85		TRINITY_DN157_c4_g1	BTB/POZ domain-containing protein-like	889	18	7.83732e-11	60.09
TRINITY_DN414104_c0_g1	---NA---	283					TRINITY_DN16181_c0_g1	50S ribosomal protein L6, chloroplastic	3945	20	1.80539e-55	66.04
TRINITY_DN50435_c0_g2	---NA---	547					TRINITY_DN135730_c0_g1	Protein TAR1	291	20	1.50198e-33	57.57
TRINITY_DN82697_c0_g1	40S ribosomal protein S28	1468	20	3.81695e-18	84.28		TRINITY_DN26788_c0_g1	---NA---	2703
TRINITY_DN42156_c2_g1	hypothetical protein E6C27_scaffold908G00990	2458	4	3.55716e-06	48.33		TRINITY_DN227373_c3_g1	cytochrome c oxidase subunit 1	1087	20	1.26304e-27	60.79
TRINITY_DN5148_c1_g1	hypothetical protein	540	1	4.72065e-14	72.58		TRINITY_DN353703_c0_g1	uncharacterized protein C9E9.15-like	1095	5	5.94493e-19	46.83
TRINITY_DN41391_c0_g1	probable NADP-dependent mannitol dehydrogenase	2004	20	2.4584e-64	55.84		TRINITY_DN50605_c0_g1	uncharacterized protein LOC112000929	765	2	5.55652e-09	71.21
TRINITY_DN10329_c1_g1	Regulator of rDNA transcription protein 15	2698	20	2.54346e-33	70.36		TRINITY_DN265746_c0_g1	---NA---	245
TRINITY_DN299079_c0_g1	---NA---	1595					TRINITY_DN47140_c4_g1	polyubiquitin 11	332	20	3.65858e-73	100
TRINITY_DN8394_c0_g3	ubiquitin-40S ribosomal protein S27a-3	803	20	3.17537e-71	90.2		TRINITY_DN9471_c1_g3	predicted protein	361	20	4.76911e-69	67.32
TRINITY_DN13828_c0_g1	O-methyltransferase ZRP4	1312	20	4.90914e-115	90.56		TRINITY_DN50047_c0_g1	NADH dehydrogenase subunit 2	2285	20	3.34407e-130	62.98
TRINITY_DN55604_c2_g1	aspartyl protease family protein 2	217	20	2.96745e-43	98.87		TRINITY_DN169971_c0_g1	hypothetical protein Lal_00012857	401	3	6.93384e-11	68.24
TRINITY_DN434929_c0_g1	---NA---	455					TRINITY_DN22704_c1_g1	30S ribosomal protein S1	358	4	8.8262e-18	71.19
TRINITY_DN30776_c0_g1	---NA---	1285					TRINITY_DN113681_c1_g1	ubiquitin-conjugating enzyme E2-16 kDa	913	20	1.69881e-98	91.39
TRINITY_DN30776_c0_g2	---NA---	285					TRINITY_DN196089_c2_g1	40S ribosomal protein S15a-1	754	20	1.19372e-80	89.14
TRINITY_DN272882_c0_g1	---NA---	909					TRINITY_DN2427_c3_g1	hypothetical protein Lal_00008641	247	12	2.61368e-18	69.83
TRINITY_DN463088_c0_g1	---NA---	210					TRINITY_DN73772_c0_g1	30S ribosomal protein S3	1757	20	1.91812e-98	63.83
TRINITY_DN226625_c1_g1	---NA---	1690					TRINITY_DN303846_c0_g1	---NA---	309
TRINITY_DN11278_c0_g2	senescence-associated protein	443	20	4.96675e-18	88.23		TRINITY_DN206246_c0_g1	probable ATP-citrate synthase subunit 1	377	4	1.14339e-13	75.33
TRINITY_DN173416_c0_g1	histone H1-like	1892	6	4.74203e-08	63.19		TRINITY_DN149727_c0_g1	Protein TAR1	571	20	3.56341e-21	83.12
TRINITY_DN39928_c0_g1	aspartate aminotransferase, cytoplasmic	2416	20	4.36964e-103	68.64		TRINITY_DN24721_c0_g2	60S ribosomal protein L3-like	1110	20	2.8512e-164	84.59
TRINITY_DN43091_c0_g1	malonyl-CoA:anthocyanidin 5-O-glucoside-6''-O-malonyltransferase-like	2722	20	3.66847e-112	62.85		TRINITY_DN191571_c0_g2	hypothetical protein Lal_00010395	267	3	3.21608e-16	85.5
TRINITY_DN95566_c0_g1	---NA---	246					TRINITY_DN251710_c0_g3	dehydration responsive protein	265	8	9.89132e-17	75.42
TRINITY_DN27036_c0_g1	40S ribosomal protein S24-1-like	2508	20	2.59214e-54	73.45		TRINITY_DN315956_c0_g1	---NA---	251
TRINITY_DN71639_c0_g1	puromycin-sensitive aminopeptidase isoform X3	244	20	1.97732e-16	87.13		TRINITY_DN147866_c0_g1	---NA---	409
TRINITY_DN9520_c0_g1	orf448	2510	20	1.61592e-24	50.07		TRINITY_DN128_c5_g1	---NA---	389
TRINITY_DN19361_c0_g1	60S ribosomal protein L37a-1	828	20	1.82337e-23	50.44		TRINITY_DN164187_c0_g1	RecName: Full=Derlin-1.1; AltName: Full=ZmDerlin1-1	327	20	5.12656e-11	94.16
TRINITY_DN25715_c1_g3	basic proline-rich protein	321	20	5.40242e-37	82.24		TRINITY_DN81712_c0_g3	elongation factor 1-alpha	435	20	1.75548e-17	94.39
TRINITY_DN102424_c0_g1	predicted protein	684	20	6.58272e-36	56.03		TRINITY_DN84151_c0_g1	---NA---	1141
TRINITY_DN879_c2_g1	Hypothetical predicted protein	1185	20	4.47912e-18	68.45		TRINITY_DN49389_c0_g1	proteinase T-like	2330	20	5.17868e-122	63.11
TRINITY_DN17564_c8_g1	---NA---	242					TRINITY_DN23432_c0_g1	3-isopropylmalate dehydrogenase	2889	1	0.000144294	96.3
TRINITY_DN12865_c0_g1	Acid phosphatase 1	1828	20	1.26499e-129	82.98		TRINITY_DN27345_c1_g1	glutamine synthetase cytosolic isozyme 1-1	1580	20	0	75.09
TRINITY_DN31204_c0_g1	60S ribosomal protein L7-2	2260	20	8.49795e-110	78.51		TRINITY_DN25984_c0_g5	---NA---	329
TRINITY_DN53642_c0_g1	kinase domain protein	1177	2	2.6678e-10	44.01		TRINITY_DN95015_c0_g1	---NA---	2607
TRINITY_DN10716_c0_g1	ethylene-responsive transcription factor ERF109-like	2376	20	6.85774e-109	79.97		TRINITY_DN148488_c1_g1	PREDICTED: uncharacterized protein LOC105119875	1201	1	5.02653e-32	61.94
TRINITY_DN71175_c0_g1	glycosyl hydrolase family 61-domain-containing protein	1745	4	1.93142e-14	58.32		TRINITY_DN216959_c0_g1	---NA---	293
TRINITY_DN36883_c0_g1	---NA---	322					TRINITY_DN261824_c0_g1	---NA---	661
TRINITY_DN13423_c4_g2	---NA---	215					TRINITY_DN21023_c0_g2	nucleoside diphosphate kinase 1	643	20	4.26521e-88	81.03
TRINITY_DN344990_c0_g1	---NA---	342					TRINITY_DN220822_c0_g1	---NA---	695
TRINITY_DN25907_c7_g1	---NA---	430					TRINITY_DN8227_c1_g1	30S ribosomal protein S3	4212	20	1.23802e-150	72.76
TRINITY_DN69558_c0_g1	ubiquitin 11	1102	20	4.76413e-26	56.8		TRINITY_DN98245_c0_g2	heat shock protein 70	714	20	3.45341e-51	81.87
TRINITY_DN361249_c0_g1	---NA---	212					TRINITY_DN109612_c0_g1	translational initiation factor 1	510	20	5.86543e-30	82.63
TRINITY_DN39368_c0_g1	5-methyltetrahydropteroyltriglutamate--homocysteine methyltransferase	2847	20	0	70.6		TRINITY_DN133558_c0_g1	---NA---	383
TRINITY_DN206389_c0_g1	---NA---	463					TRINITY_DN318060_c0_g1	adenylosuccinate synthetase 2, chloroplastic	211	2	3.10455e-23	78.57
TRINITY_DN19629_c0_g1	probable 2-oxoglutarate-dependent dioxygenase At5g05600	2016	20	1.79796e-92	80.24		TRINITY_DN132207_c0_g1	---NA---	1010
TRINITY_DN73468_c0_g1	inositol transporter 1-like	3217	20	1.4468e-28	48.5		TRINITY_DN74426_c0_g1	respiratory supercomplex factor 2 homolog C1565.01-like	1108	2	1.26383e-34	56.38
TRINITY_DN34564_c0_g1	---NA---	2046					TRINITY_DN351768_c0_g1	---NA---	503
TRINITY_DN32712_c0_g1	---NA---	250					TRINITY_DN227957_c0_g1	sigma-54 dependent DNA-binding response regulator	1171	8	9.48762e-46	66.02
TRINITY_DN302305_c0_g1	---NA---	224					TRINITY_DN423565_c0_g1	aminopeptidase N	235	20	5.85037e-24	53.82
TRINITY_DN22063_c5_g1	---NA---	205					TRINITY_DN34528_c0_g1	---NA---	210
TRINITY_DN81498_c0_g1	Regulator of rDNA transcription protein 15	1111	20	1.52183e-26	57.38		TRINITY_DN144613_c0_g1	---NA---	303
TRINITY_DN25984_c0_g1	---NA---	1174					TRINITY_DN35188_c0_g2	---NA---	445
TRINITY_DN44349_c0_g1	---NA---	615					TRINITY_DN42964_c0_g1	kinesin-like protein KIN-4A	267	20	5.63953e-20	94.26
TRINITY_DN104504_c0_g1	murein transglycosylase	2928	5	1.63877e-117	59.27		TRINITY_DN244424_c0_g1	---NA---	486
TRINITY_DN131986_c0_g1	RecName: Full=Cyanovirin-N homolog; Short=CV-N homolog; Flags: Precursor	702	3	0.000506584	61.83		TRINITY_DN167061_c0_g1	ATP-dependent zinc metalloprotease FTSH, chloroplastic	834	3	1.05499e-24	79.6
TRINITY_DN9516_c1_g1	mitochondrial carrier	1621	20	1.56454e-165	87.14		TRINITY_DN136803_c0_g1	ribosomal protein S12	900	20	1.41156e-60	83.18
TRINITY_DN46015_c0_g1	---NA---	306					TRINITY_DN1289_c0_g2	---NA---	393
TRINITY_DN124578_c0_g1	---NA---	2113					TRINITY_DN1289_c0_g1	---NA---	350
TRINITY_DN11741_c1_g2	---NA---	223					TRINITY_DN465379_c0_g1	TATA-binding protein-associated factor 2N-like	497	6	1.70577e-07	53.23
TRINITY_DN122088_c0_g1	---NA---	676					TRINITY_DN62114_c0_g2	histone H3	1479	20	1.17655e-86	98.64
TRINITY_DN2858_c0_g1	hypothetical protein PVAP13_5NG577101, partial	1660	20	9.20091e-32	80.94		TRINITY_DN12342_c0_g1	RNA chaperone/antiterminator CspA	636	20	4.22524e-41	79.21
TRINITY_DN13312_c1_g1	hypothetical protein Lal_00013663	354	20	5.57158e-28	69.76		TRINITY_DN126574_c0_g2	translation initiation factor IF-2	1102	20	2.88896e-42	83.4
TRINITY_DN18606_c1_g2	---NA---	1184					TRINITY_DN8134_c0_g1	sugar transporter STL1-like	1914	20	1.10002e-76	47.03
TRINITY_DN17139_c0_g1	senescence-associated protein, putative	544	15	9.95079e-05	88.37		TRINITY_DN222640_c0_g1	ser/thr kinase	1628	20	0	91.64
TRINITY_DN29260_c0_g2	---NA---	617					TRINITY_DN172375_c1_g1	conserved hypothetical protein	214	2	4.39776e-27	78.11
TRINITY_DN184093_c0_g1	hypothetical protein BVRB_018590	1219	3	1.19424e-11	55.15		TRINITY_DN19869_c0_g1	cold-shock protein	325	20	6.34524e-22	77.65
TRINITY_DN5028_c0_g1	protein TAR1-like	1985	20	3.01176e-16	56.22		TRINITY_DN168395_c1_g1	---NA---	1004
TRINITY_DN21487_c0_g1	---NA---	1455					TRINITY_DN155185_c0_g1	---NA---	211
TRINITY_DN11130_c0_g1	Protein ECERIFERUM 3	787	20	2.25148e-80	67.17		TRINITY_DN38177_c0_g1	---NA---	447
TRINITY_DN48615_c0_g1	---NA---	666					TRINITY_DN27816_c0_g1	UPF0161 protein At3g09310	1425	20	1.07324e-16	62.85
TRINITY_DN4492_c20_g1	---NA---	238					TRINITY_DN145962_c0_g1	---NA---	249
TRINITY_DN59745_c0_g1	---NA---	1363					TRINITY_DN87344_c0_g1	50S ribosomal protein L17	779	20	2.38455e-33	68.23
TRINITY_DN128657_c0_g1	Protein VAC14-like protein	248	20	1.28118e-28	69.15		TRINITY_DN131391_c0_g2	ATP synthase F0 subunit 6	3174	20	9.12885e-58	82.97
TRINITY_DN24878_c0_g1	---NA---	936					TRINITY_DN131391_c0_g1	cytochrome c oxidase subunit 3	4406	20	7.58052e-59	62.44
TRINITY_DN53743_c0_g1	Heat shock protein Hsp90 family	965	20	2.72572e-58	58.25		TRINITY_DN232064_c2_g1	glyceraldehyde-3-phosphate dehydrogenase	559	20	8.92198e-97	84.82
TRINITY_DN82216_c0_g1	---NA---	272					TRINITY_DN5491_c0_g1	putative senescence-associated protein	930	20	1.75718e-22	76.34
TRINITY_DN140148_c0_g1	ribosomal protein S2	441	20	5.05983e-13	89.16		TRINITY_DN84352_c0_g1	ADP-forming succinate--CoA ligase subunit beta	3870	20	0	71.13
TRINITY_DN428263_c0_g1	---NA---	292					TRINITY_DN20047_c0_g1	---NA---	1386
TRINITY_DN143173_c0_g1	major exported protein	1381	3	1.30533e-29	55.27		TRINITY_DN54336_c0_g1	multi antimicrobial extrusion protein	920	20	6.04493e-13	60.57
TRINITY_DN11021_c0_g1	---NA---	1080					TRINITY_DN124382_c0_g1	protein BOLA4, chloroplastic/mitochondrial	798	20	8.48028e-11	61.61
TRINITY_DN97442_c0_g1	40S ribosomal S30	870	3	1.70304e-06	77.02		TRINITY_DN160073_c0_g2	probable glucose transporter rco-3	1853	20	3.21259e-175	58.62
TRINITY_DN195277_c0_g1	---NA---	233					TRINITY_DN350158_c0_g1	---NA---	301
TRINITY_DN30576_c0_g1	ATP synthase F1 subunit alpha	2779	20	1.44238e-90	82.85		TRINITY_DN467062_c0_g1	response regulator PleD	373	2	1.94026e-12	61.79
TRINITY_DN7200_c0_g1	---NA---	890					TRINITY_DN69661_c0_g1	glutamine--fructose-6-phosphate aminotransferase [isomerizing] 2	1331	20	3.34488e-177	61.51
TRINITY_DN31152_c0_g1	---NA---	287					TRINITY_DN155190_c0_g1	---NA---	227
TRINITY_DN41755_c0_g1	---NA---	1928					TRINITY_DN8564_c0_g1	---NA---	494
TRINITY_DN29011_c0_g1	cytochrome c oxidase subunit 6A, mitochondrial-like	1069	1	4.87512e-20	72.22		TRINITY_DN4047_c0_g1	heat shock 70 kDa protein-like	237	20	8.66219e-38	87.95
TRINITY_DN27577_c0_g2	histone H3	664	20	5.84984e-42	92.23		TRINITY_DN204885_c2_g1	60S ribosomal protein L8	1447	20	6.50995e-159	84.01
TRINITY_DN21535_c1_g2	dehydration responsive protein	279	17	2.70965e-34	72.29		TRINITY_DN1376_c2_g3	elongation factor 1-alpha	841	20	1.70844e-154	75.62
TRINITY_DN141348_c1_g1	hypothetical protein BVRB_037930, partial	232	17	1.70935e-08	61.72		TRINITY_DN51527_c0_g1	Lateral flagellin, putative	2059	8	1.49251e-53	63.64
TRINITY_DN346099_c0_g1	---NA---	555					TRINITY_DN29945_c0_g1	Outer membrane porin protein 32 precursor, putative	2306	4	2.69948e-09	56.12
TRINITY_DN77847_c3_g1	glycosyl transferase (glycosyl transferase family 2)	227	20	1.46325e-26	69.93		TRINITY_DN160863_c0_g1	40S ribosomal protein S23-2	550	20	2.4288e-23	93.37
TRINITY_DN19980_c0_g1	---NA---	1859					TRINITY_DN338666_c0_g1	alpha-N-arabinofuranosidase 2 precursor, putative	1326	8	9.9887e-36	47.32
TRINITY_DN4581_c0_g1	---NA---	1176					TRINITY_DN237613_c0_g1	---NA---	402
TRINITY_DN56732_c0_g1	---NA---	2141					TRINITY_DN253268_c0_g2	Glutathione S-transferase DHAR2	232	20	2.08942e-08	62.88
TRINITY_DN11677_c0_g1	dehydration responsive protein	882	4	2.71897e-10	54.28		TRINITY_DN133758_c0_g1	---NA---	1687
TRINITY_DN234972_c0_g1	---NA---	227					TRINITY_DN35044_c1_g1	Rpl31ap	863	20	4.06827e-64	77.22
TRINITY_DN27890_c1_g1	---NA---	325					TRINITY_DN346538_c0_g1	---NA---	211
TRINITY_DN83231_c0_g1	cytochrome c oxidase polypeptide 5, mitochondrial-like	1626	2	3.94921e-32	77.84		TRINITY_DN377877_c0_g1	40S ribosomal protein S10-1	873	20	2.63866e-58	72.09
TRINITY_DN169204_c0_g1	---NA---	276					TRINITY_DN96823_c0_g1	protein downstream neighbor of Son	371	20	5.22764e-19	84.94
TRINITY_DN9262_c5_g1	hypothetical protein GUJ93_ZPchr0014g47674	203	5	6.62628e-07	73.42		TRINITY_DN223342_c0_g2	40S ribosomal protein S17-like	211	20	1.59531e-33	91.89
TRINITY_DN160073_c0_g1	probable glucose transporter rco-3	3019	20	4.96357e-177	62.07		TRINITY_DN179444_c0_g1	---NA---	291
TRINITY_DN172578_c1_g1	---NA---	274					TRINITY_DN488992_c0_g1	---NA---	280
TRINITY_DN37957_c0_g1	dehydrogenase mpl7-like	2641	20	2.90669e-31	48.75		TRINITY_DN204235_c0_g1	dehydrogenase/reductase SDR family member 7	1054	20	4.49211e-32	47.61
TRINITY_DN111415_c0_g1	polysaccharide deacetylase family protein	1312	20	1.70732e-22	49.01		TRINITY_DN155320_c0_g1	---NA---	226
TRINITY_DN22654_c2_g1	hypothetical protein	1702	1	4.96795e-13	81.25		TRINITY_DN70419_c0_g1	Peptidoglycan-associated lipoprotein	3246	20	1.16679e-48	63.6
TRINITY_DN114746_c0_g1	---NA---	342					TRINITY_DN26357_c0_g1	40S ribosomal protein S21	891	20	5.26558e-44	84.3
TRINITY_DN78874_c0_g2	hypothetical protein Lal_00008596	334	20	4.85636e-24	70.28		TRINITY_DN10290_c0_g2	---NA---	563
TRINITY_DN132720_c0_g1	hypothetical protein BVRB_038210, partial	563	1	7.17827e-05	65.85		TRINITY_DN340115_c0_g1	hypothetical protein	201	1	2.1707e-20	95.74
TRINITY_DN110025_c1_g1	---NA---	511					TRINITY_DN45633_c0_g1	60S ribosomal protein L7-2	1156	20	2.72498e-102	83.83
TRINITY_DN20952_c0_g1	40S ribosomal protein S3a-like	1272	20	5.86846e-84	87.64		TRINITY_DN175985_c0_g1	isocitrate lyase	2683	2	0.000153147	46.07
TRINITY_DN21171_c0_g1	---NA---	379					TRINITY_DN293326_c0_g1	phosphatidylinositide phosphatase SAC2-like	208	20	4.67754e-12	66.42
TRINITY_DN7295_c0_g2	---NA---	242					TRINITY_DN140680_c1_g1	---NA---	233
TRINITY_DN110071_c0_g2	hypothetical protein FH972_027203	285	4	3.96778e-09	64.34		TRINITY_DN76138_c0_g1	mitochondrial carrier	1410	20	9.18846e-30	59.77
TRINITY_DN62058_c0_g1	protein ecm33-like	2241	3	5.18669e-13	64.59		TRINITY_DN80040_c0_g6	---NA---	307
TRINITY_DN18087_c1_g1	putative Na P-type ATPase	2107	20	1.60281e-73	58.83		TRINITY_DN54914_c1_g1	GTP-binding protein rho2-like	1034	20	1.72814e-106	74.45
TRINITY_DN34221_c0_g1	chitinase	786	20	3.04225e-46	94.25		TRINITY_DN250666_c0_g1	protein translation factor SUI1 homolog 2	1133	20	2.88212e-34	67.51
TRINITY_DN96625_c0_g1	unnamed protein product	2231	10	1.288e-40	77.36		TRINITY_DN73044_c0_g1	short chain dehydrogenase mdpC-like	1087	20	1.66109e-66	60.5
TRINITY_DN15205_c0_g1	---NA---	1790					TRINITY_DN6824_c0_g2	50S ribosomal protein L28, chloroplastic	935	20	1.18468e-33	69.37
TRINITY_DN35468_c1_g1	7-deoxyloganetin glucosyltransferase-like	354	20	4.70975e-28	92.85		TRINITY_DN6824_c0_g1	50S ribosomal protein L28	998	20	7.17466e-18	76.46
TRINITY_DN118931_c0_g1	---NA---	404					TRINITY_DN47286_c0_g1	---NA---	733
TRINITY_DN133967_c0_g1	---NA---	294					TRINITY_DN290904_c0_g1	---NA---	237
TRINITY_DN26012_c0_g1	---NA---	393					TRINITY_DN183674_c0_g1	---NA---	406
TRINITY_DN7282_c0_g2	60S ribosomal protein L39-like	924	20	6.66156e-21	85.91		TRINITY_DN24961_c0_g1	---NA---	1085
TRINITY_DN2658_c0_g1	uncharacterized protein LOC8060516	2116	20	4.00081e-33	76.97		TRINITY_DN346602_c0_g1	RecName: Full=Cyanovirin-N homolog; Short=CV-N homolog; Flags: Precursor	767	4	7.51183e-08	51.99
TRINITY_DN152956_c0_g1	---NA---	228					TRINITY_DN200515_c0_g1	---NA---	202
TRINITY_DN91477_c0_g1	ATP synthase subunit delta', mitochondrial-like	826	20	7.77676e-74	61.79		TRINITY_DN302639_c0_g1	group II intron reverse transcriptase/maturase	2967	20	1.40695e-10	44.98
TRINITY_DN473903_c0_g1	---NA---	282					TRINITY_DN67391_c0_g4	cold-shock protein	417	20	3.67662e-38	75.54
TRINITY_DN269961_c0_g1	Hypothetical predicted protein	382	20	4.338e-17	53.99		TRINITY_DN460395_c0_g1	---NA---	226
TRINITY_DN65362_c0_g1	long chain base biosynthesis protein 2d	272	20	2.84645e-09	98.72		TRINITY_DN13009_c0_g2	maize proteinase inhibitor	461	20	5.65366e-40	87.91
TRINITY_DN182676_c0_g1	---NA---	219					TRINITY_DN172566_c0_g1	hypothetical protein	510	2	8.19291e-18	60.41
TRINITY_DN10465_c0_g1	secreted RxLR effector protein 161-like	3300	20	1.87879e-66	77.82		TRINITY_DN249262_c0_g1	---NA---	251
TRINITY_DN162543_c0_g1	---NA---	202					TRINITY_DN13608_c0_g2	hypothetical protein Lal_00014971	1152	4	3.50266e-06	60.68
TRINITY_DN46964_c0_g1	mannitol-1-phosphate 5-dehydrogenase-like	1884	5	6.75949e-145	67.83		TRINITY_DN121597_c0_g1	---NA---	320
TRINITY_DN4599_c1_g1	O-methyltransferase ZRP4	722	20	6.57483e-27	93.75		TRINITY_DN380161_c0_g1	DNA starvation/stationary phase protection protein Dps	550	3	1.00054e-99	61.65
TRINITY_DN39509_c0_g1	cell wall protein IFF6-like	2645	5	2.98717e-35	62.02		TRINITY_DN8476_c0_g1	---NA---	387
TRINITY_DN114275_c0_g1	---NA---	2008					TRINITY_DN352_c0_g1	Senescence-associated protein DIN1	1764	20	8.60593e-14	84.05
TRINITY_DN42283_c0_g1	Regulator of rDNA transcription protein 15	481	20	1.26881e-28	81.73		TRINITY_DN63234_c1_g1	---NA---	224
TRINITY_DN14992_c0_g1	---NA---	418					TRINITY_DN111024_c0_g1	---NA---	1503
TRINITY_DN153602_c0_g2	hypothetical protein Lal_00001508	1018	3	1.60687e-100	81.5		TRINITY_DN228230_c0_g1	Folylpolyglutamate synthetase	219	20	5.02561e-13	69.41
TRINITY_DN493895_c0_g1	hydrophobic protein LTI6B	264	20	4.46556e-15	75.16		TRINITY_DN99399_c0_g3	ubiquitin-40S ribosomal protein S27a-3	665	20	7.57466e-73	93.08
TRINITY_DN93764_c0_g1	---NA---	651					TRINITY_DN201075_c0_g1	NADH dehydrogenase subunit 5	1845	20	1.01255e-100	65.01
TRINITY_DN214868_c0_g1	---NA---	366					TRINITY_DN119611_c0_g1	---NA---	251
TRINITY_DN138588_c0_g1	---NA---	218					TRINITY_DN439710_c0_g1	lon protease homolog 2, peroxisomal	210	2	6.68831e-08	78.02
TRINITY_DN2069_c1_g1	apocytochrome b	4055	20	1.40495e-116	71.01		TRINITY_DN797_c0_g2	---NA---	631
TRINITY_DN22481_c0_g1	---NA---	752					TRINITY_DN248813_c0_g1	---NA---	471
TRINITY_DN47144_c0_g1	uncharacterized protein LOC112032653	3686	2	5.11808e-124	82.45		TRINITY_DN38225_c2_g2	isoleucyl-tRNA synthetase	1099	4	4.87317e-17	77.25
TRINITY_DN92682_c0_g1	78 kDa glucose-regulated protein homolog	3310	20	2.43364e-119	82.53		TRINITY_DN1811_c6_g1	hypothetical protein Lal_00008050, partial	669	3	0.000110547	67.04
TRINITY_DN19553_c0_g1	eukaryotic initiation factor 4A-1-like isoform X1	2239	20	1.25038e-154	81.22		TRINITY_DN422988_c0_g1	---NA---	314
TRINITY_DN20452_c0_g1	ATP synthase subunit beta, mitochondrial	1420	20	3.26229e-39	60.05		TRINITY_DN50362_c0_g1	---NA---	807
TRINITY_DN73551_c0_g1	---NA---	585					TRINITY_DN124169_c0_g1	---NA---	665
TRINITY_DN94812_c0_g1	50S ribosomal protein L17	378	20	2.53783e-34	72.92		TRINITY_DN232890_c0_g1	cell wall protein IFF6-like	2124	5	5.0206e-35	50.48
TRINITY_DN260891_c2_g1	60S ribosomal protein L21-2-like	823	20	2.63593e-73	73.28		TRINITY_DN67326_c0_g2	60S ribosomal protein L7a-1	1009	20	2.21814e-127	77.49
TRINITY_DN56110_c0_g1	---NA---	1063					TRINITY_DN25234_c2_g1	---NA---	1385
TRINITY_DN339055_c0_g1	---NA---	829					TRINITY_DN157433_c0_g1	---NA---	202
TRINITY_DN22116_c0_g2	---NA---	402					TRINITY_DN29239_c0_g2	probable dual specificity protein phosphatase DDB_G0281963	1012	19	3.90516e-11	57.61
TRINITY_DN59197_c0_g1	---NA---	738					TRINITY_DN322653_c0_g1	---NA---	242
TRINITY_DN2674_c39_g1	---NA---	515					TRINITY_DN17837_c1_g1	60S ribosomal protein L22-2	752	20	2.41869e-35	70.86
TRINITY_DN34748_c0_g1	nascent polypeptide-associated complex subunit alpha-like	1136	20	2.84452e-34	83.95		TRINITY_DN400319_c0_g1	acyl-CoA-binding protein	301	1	1.1741e-05	78.79
TRINITY_DN0_c2_g2	cytochrome P450 94C1	741	20	2.48133e-106	97.02		TRINITY_DN422324_c0_g1	---NA---	236
TRINITY_DN124023_c0_g1	hypothetical protein FH972_026063	1391	1	4.18794e-07	71.11		TRINITY_DN2798_c0_g1	---NA---	600
TRINITY_DN6630_c0_g2	anthocyanidin 3-O-glucosyltransferase	1455	20	0	81.87		TRINITY_DN191023_c0_g1	RNA-dependent RNA polymerase	4331	20	1.40246e-22	49.85
TRINITY_DN3262_c3_g1	---NA---	278					TRINITY_DN385142_c0_g1	hypothetical protein FCM35_KLT00775	1008	20	1.29572e-06	83.77
TRINITY_DN94150_c0_g1	---NA---	473					TRINITY_DN18751_c0_g1	---NA---	1314
TRINITY_DN77947_c0_g1	---NA---	519					TRINITY_DN144093_c0_g1	methionine aminopeptidase 1A	738	8	2.75099e-22	79.53
TRINITY_DN116808_c0_g1	60S ribosomal protein L15-1-like	1718	20	3.262e-70	73.92		TRINITY_DN66534_c1_g1	---NA---	728
TRINITY_DN235736_c0_g1	---NA---	633					TRINITY_DN80889_c0_g1	30S ribosomal protein S20	832	1	5.16448e-07	58.23
TRINITY_DN31848_c0_g1	---NA---	2145					TRINITY_DN80120_c0_g1	---NA---	2073
TRINITY_DN37318_c0_g1	---NA---	218					TRINITY_DN237551_c0_g1	---NA---	233
TRINITY_DN234243_c0_g1	---NA---	443					TRINITY_DN348909_c0_g1	---NA---	604
TRINITY_DN482291_c0_g1	---NA---	365					TRINITY_DN81060_c0_g2	---NA---	308
TRINITY_DN2101_c6_g1	hypothetical protein Lal_00008636	365	20	1.85109e-19	65.73		TRINITY_DN81060_c0_g1	---NA---	486
TRINITY_DN23690_c1_g1	Protein kinase domain containing protein expressed	312	20	1.73917e-38	80.7		TRINITY_DN315583_c0_g1	---NA---	203
TRINITY_DN103017_c2_g1	---NA---	570					TRINITY_DN55356_c0_g1	---NA---	1089
TRINITY_DN22746_c2_g1	hypothetical protein DS421_16g542390	564	20	1.16677e-20	74.11		TRINITY_DN204620_c0_g1	SDO1-like protein C21C3.19	248	2	5.59859e-11	69.29
TRINITY_DN67889_c2_g1	---NA---	235					TRINITY_DN127361_c0_g1	Ribosomal protein S2	301	19	2.85955e-09	59.91
TRINITY_DN7718_c0_g1	---NA---	2355					TRINITY_DN152429_c0_g1	---NA---	1005
TRINITY_DN443628_c0_g1	---NA---	248					TRINITY_DN125883_c0_g3	---NA---	421
TRINITY_DN3820_c3_g1	---NA---	496					TRINITY_DN26228_c1_g1	ribosomal protein S18	4465	20	5.50637e-27	68.99
TRINITY_DN7832_c1_g3	Metallocarboxypeptidase inhibitor	395	20	1.20552e-15	56.26		TRINITY_DN12531_c5_g1	---NA---	403
TRINITY_DN9766_c0_g1	hypothetical protein	687	20	8.21553e-61	81.03		TRINITY_DN464838_c0_g1	ferrochelatase, mitochondrial-like	339	4	4.82258e-17	73.78
TRINITY_DN32627_c0_g1	---NA---	549					TRINITY_DN72307_c0_g1	---NA---	554
TRINITY_DN357683_c0_g1	---NA---	220					TRINITY_DN12550_c0_g1	ribosomal protein S15	2491	20	9.41237e-19	62.2
TRINITY_DN6266_c0_g1	---NA---	345					TRINITY_DN265956_c0_g1	40S ribosomal protein S9	1015	20	9.23131e-92	93.58
TRINITY_DN41050_c0_g1	hypothetical protein FH972_022172	1281	4	3.531e-26	54.81		TRINITY_DN21342_c0_g1	50S ribosomal protein L1	5086	20	2.84523e-132	72.16
TRINITY_DN73866_c0_g1	aldehyde dehydrogenase	2182	20	2.65765e-82	67.17		TRINITY_DN346412_c0_g1	---NA---	397
TRINITY_DN44429_c0_g1	Protein TAR1	1946	20	1.25746e-10	59.92		TRINITY_DN76792_c0_g1	cold-shock protein	281	20	5.07209e-21	85.25
TRINITY_DN11199_c0_g3	protein TAR1-like	429	20	3.43306e-31	56.11		TRINITY_DN423835_c0_g1	adenosine kinase 2	233	20	5.08103e-14	75.3
TRINITY_DN77877_c0_g2	---NA---	466					TRINITY_DN384735_c0_g1	acyl-CoA-binding protein	520	20	9.90979e-23	77.54
TRINITY_DN52046_c1_g1	---NA---	300					TRINITY_DN30305_c0_g1	aspartyl protease AED3-like	371	16	4.10911e-23	78.99
TRINITY_DN5879_c3_g2	putative domain-containing protein-like	254	20	3.8909e-10	71.36		TRINITY_DN331_c1_g1	Regulator of rDNA transcription protein 15	1492	20	4.46165e-27	58.35
TRINITY_DN75961_c0_g1	predicted protein	2503	20	1.44909e-34	50.71		TRINITY_DN20681_c1_g4	elongation factor 1-alpha	407	20	6.06697e-88	91.77
TRINITY_DN73121_c0_g1	---NA---	1056					TRINITY_DN72890_c0_g1	ribosomal protein L2	3613	20	4.14508e-77	76.9
TRINITY_DN16369_c0_g1	sphinganine C4-monooxygenase 2	1644	20	1.45681e-100	74.36		TRINITY_DN106283_c0_g2	eukaryotic translation initiation factor 5A	1991	20	2.94014e-57	58.79
TRINITY_DN127989_c0_g1	uricase-2 isozyme 1-like isoform X1	1680	20	4.66394e-33	59.95		TRINITY_DN195_c0_g1	zinc finger BED domain-containing protein RICESLEEPER 2-like	7196	20	1.99149e-74	64.64
TRINITY_DN139019_c0_g1	---NA---	367					TRINITY_DN304491_c0_g1	---NA---	339
TRINITY_DN49568_c2_g1	40S ribosomal protein S29-like	1482	20	4.10625e-23	79.04		TRINITY_DN391673_c0_g1	acetylxylan esterase 2-like	902	9	1.18542e-21	53.26
TRINITY_DN9455_c0_g2	---NA---	394					TRINITY_DN51741_c0_g1	30S ribosomal protein S10	5538	20	2.62482e-116	72.86
TRINITY_DN19834_c0_g1	probable F-box protein At2g36090	391	14	2.9404e-14	78.17		TRINITY_DN100355_c1_g1	50S ribosomal protein L27	297	17	3.62421e-30	72.84
TRINITY_DN13837_c3_g1	protein TAR1-like	415	20	4.57482e-42	73.88		TRINITY_DN78701_c0_g1	---NA---	402
TRINITY_DN89808_c0_g1	Ribonuclease H-like superfamily	345	20	1.30649e-74	69.89		TRINITY_DN70662_c0_g1	transcription termination/antitermination protein NusG	2248	20	5.21547e-106	54.62
TRINITY_DN84926_c0_g1	---NA---	549					TRINITY_DN167580_c0_g1	DNA-directed RNA polymerase subunit alpha	309	20	4.04225e-42	72.03
TRINITY_DN111137_c0_g1	---NA---	474					TRINITY_DN1499_c1_g1	putative kinase protein	312	20	5.72185e-08	97.63
TRINITY_DN50037_c0_g1	---NA---	874					TRINITY_DN343739_c0_g1	60S ribosomal protein L29-1-like	652	20	1.60385e-15	78.36
TRINITY_DN195697_c0_g1	---NA---	270					TRINITY_DN18712_c0_g1	---NA---	2152
TRINITY_DN30568_c0_g1	---NA---	1431					TRINITY_DN226378_c0_g1	---NA---	2627
TRINITY_DN116909_c0_g1	hypothetical protein	1107	1	5.73374e-14	72.58		TRINITY_DN53627_c1_g2	glycoside hydrolase family protein	2309	3	1.0701e-153	61.12
TRINITY_DN112303_c0_g1	probable NAD(P)H dehydrogenase (quinone) FQR1-like 2	1235	20	6.20311e-29	65.34		TRINITY_DN5802_c0_g1	---NA---	1519
TRINITY_DN192519_c0_g1	---NA---	486					TRINITY_DN425634_c0_g1	---NA---	207
TRINITY_DN11622_c0_g1	---NA---	297					TRINITY_DN49800_c0_g1	type VI secretion system tube protein Hcp	1707	17	4.98497e-106	61.03
TRINITY_DN65457_c0_g1	NADH dehydrogenase [ubiquinone] 1 alpha subcomplex subunit 13-like	861	4	1.86155e-23	64.82		TRINITY_DN10324_c1_g2	hypothetical protein	403	15	1.11424e-21	67.05
TRINITY_DN179957_c0_g1	---NA---	201					TRINITY_DN272577_c0_g1	---NA---	357
TRINITY_DN29477_c0_g1	elongation factor 1-alpha	3327	20	1.0135e-161	70.39		TRINITY_DN178495_c0_g2	---NA---	240
TRINITY_DN39550_c0_g1	NADH dehydrogenase subunit 5	6861	20	0	70.45		TRINITY_DN180056_c0_g1	preprotein translocase subunit SCY1, chloroplastic	951	20	1.18498e-31	65.46
TRINITY_DN90170_c0_g2	---NA---	367					TRINITY_DN279581_c0_g1	---NA---	207
TRINITY_DN72898_c0_g1	Mitochondrial-processing peptidase subunit beta	2270	20	3.29236e-81	63.24		TRINITY_DN16688_c1_g1	cold-shock protein	1907	20	3.13856e-13	64.12
TRINITY_DN16649_c0_g1	hypothetical protein BVRB_037930, partial	433	13	9.27789e-09	66.3		TRINITY_DN67676_c0_g1	---NA---	665
TRINITY_DN15651_c0_g1	28 kDa heat- and acid-stable phosphoprotein-like	4200	20	1.69218e-24	84.21		TRINITY_DN43136_c1_g1	ribosomal protein S4e	884	20	6.82371e-149	84.88
TRINITY_DN33889_c1_g3	hypothetical protein ZIOFF_061126	456	20	2.81863e-17	53.06		TRINITY_DN269835_c0_g1	predicted protein	670	20	5.47537e-59	85.27
TRINITY_DN53694_c0_g1	---NA---	210					TRINITY_DN73356_c0_g1	---NA---	299
TRINITY_DN107000_c0_g1	60S ribosomal protein L13-1-like	1178	20	3.01951e-47	75.6		TRINITY_DN94950_c0_g1	ATP synthase subunit beta, mitochondrial-like	830	20	2.05821e-133	81.89
TRINITY_DN126800_c0_g1	---NA---	540					TRINITY_DN298200_c0_g1	---NA---	503
TRINITY_DN16340_c0_g1	allene oxide synthase 1, chloroplastic	2083	20	0	96.23		TRINITY_DN494554_c0_g1	---NA---	235
TRINITY_DN92725_c0_g1	---NA---	452					TRINITY_DN14676_c0_g1	---NA---	1790
TRINITY_DN118092_c0_g1	---NA---	234					TRINITY_DN33330_c0_g1	---NA---	411
TRINITY_DN151282_c0_g1	cold-shock protein	248	20	3.29098e-13	65.67		TRINITY_DN170024_c0_g1	---NA---	408
TRINITY_DN6096_c3_g3	glutathione S-transferase 4	1141	20	2.74586e-140	93.32		TRINITY_DN5397_c0_g2	---NA---	512
TRINITY_DN7763_c0_g1	---NA---	2794					TRINITY_DN119789_c0_g2	heat shock protein 70	687	20	1.7607e-54	67.95
TRINITY_DN205075_c0_g1	---NA---	509					TRINITY_DN418488_c0_g1	putative LAGLIDADG homing endonuclease	2499	20	1.13366e-26	58.5
TRINITY_DN50046_c0_g1	---NA---	359					TRINITY_DN310573_c0_g1	probable cytosolic oligopeptidase A	506	8	1.91614e-57	55.84
TRINITY_DN11578_c3_g1	trifunctional UDP-glucose 4,6-dehydratase/UDP-4-keto-6-deoxy-D-glucose 3,5-epimerase/UDP-4-keto-L-rhamnose-reductase RHM1-like	1915	20	0	91.81		TRINITY_DN15934_c0_g1	Regulator of rDNA transcription protein 15	781	20	4.30552e-09	74.42
TRINITY_DN52633_c1_g1	peptidyl-prolyl cis-trans isomerase FKBP53	2600	20	1.4548e-30	72.52		TRINITY_DN234646_c0_g1	60S ribosomal protein L26-1	848	20	1.07058e-53	91.11
TRINITY_DN25168_c0_g1	---NA---	219					TRINITY_DN220228_c0_g1	---NA---	201
TRINITY_DN71348_c0_g1	TLD-domain containing nucleolar protein	223	20	1.29931e-35	89.99		TRINITY_DN61950_c1_g1	40S ribosomal protein S3A	1499	20	3.1841e-140	82.82
TRINITY_DN281704_c0_g1	---NA---	333					TRINITY_DN23_c2_g1	transmembrane protein, putative	1684	20	1.80772e-17	73.44
TRINITY_DN254_c0_g1	cytochrome P450 94C1	3000	20	4.46504e-153	77.48		TRINITY_DN418462_c0_g1	60S ribosomal protein L35a-1	779	20	2.47977e-50	78.08
TRINITY_DN131602_c0_g1	predicted protein	2350	2	1.02893e-25	59.1		TRINITY_DN395400_c0_g1	---NA---	411
TRINITY_DN68473_c0_g1	---NA---	1326					TRINITY_DN51527_c0_g2	Lateral flagellin, putative	380	7	8.17922e-33	72.23
TRINITY_DN110090_c0_g1	60S ribosomal protein L9	2580	20	1.85392e-60	62.44		TRINITY_DN26418_c0_g1	---NA---	281
TRINITY_DN18587_c0_g1	40S ribosomal protein S12-like	2019	20	4.93352e-63	78.97		TRINITY_DN258916_c0_g1	60S ribosomal protein L35-like	1092	20	2.78645e-48	75.78
TRINITY_DN21538_c0_g1	60S ribosomal protein L14-A-like	1103	20	1.2857e-39	56.4		TRINITY_DN17099_c0_g1	DNA-directed RNA polymerase subunit alpha	7195	20	1.40566e-160	70.63
TRINITY_DN35691_c0_g1	predicted protein	6432	20	0	54.09		TRINITY_DN9593_c0_g1	---NA---	620
TRINITY_DN18899_c0_g1	---NA---	630					TRINITY_DN20817_c0_g1	RecName: Full=30S ribosomal protein S9	1921	20	1.48307e-63	76.59
TRINITY_DN52584_c0_g1	---NA---	428					TRINITY_DN69735_c0_g1	---NA---	852
TRINITY_DN34216_c0_g1	---NA---	211					TRINITY_DN380059_c0_g1	---NA---	362
TRINITY_DN5537_c0_g2	---NA---	742					TRINITY_DN244899_c0_g1	dual specificity protein kinase YAK1-like	204	20	1.04588e-28	83.63
TRINITY_DN90369_c1_g1	Rpl19bp	1437	20	3.02646e-67	80.76		TRINITY_DN123039_c0_g1	---NA---	204
TRINITY_DN8654_c0_g1	3-ketoacyl-CoA synthase 6-like	2494	20	0	89.95		TRINITY_DN58829_c0_g1	serine protease SPPA, chloroplastic	2931	1	6.98572e-22	61.26
TRINITY_DN18317_c2_g3	senescence-associated protein	566	20	1.80907e-09	67.07		TRINITY_DN35733_c0_g4	---NA---	365
TRINITY_DN43486_c1_g2	dehydration responsive protein	224	16	4.14435e-11	68.02		TRINITY_DN242533_c0_g1	---NA---	1767
TRINITY_DN15661_c0_g2	hypothetical protein	227	2	1.41879e-20	81.81		TRINITY_DN132836_c0_g1	---NA---	206
TRINITY_DN1367_c5_g1	---NA---	237					TRINITY_DN170970_c0_g1	---NA---	462
TRINITY_DN122218_c0_g1	acyl-CoA-binding protein-like	837	2	8.17442e-06	69.92		TRINITY_DN389164_c0_g1	hypothetical protein	448	1	1.01742e-09	62.07
TRINITY_DN48522_c0_g2	7-deoxyloganetin glucosyltransferase-like	229	20	1.46094e-48	95.13		TRINITY_DN143237_c0_g1	60S ribosomal protein L39	675	20	2.54209e-21	84.81
TRINITY_DN2629_c5_g1	achilleol B synthase	1392	20	0	91.83		TRINITY_DN8383_c0_g1	Regulator of rDNA transcription protein 15	1045	20	2.73729e-18	63.96
TRINITY_DN163795_c0_g2	---NA---	213					TRINITY_DN197914_c0_g1	ribosomal protein S10	271	20	5.16548e-19	61.17
TRINITY_DN7802_c0_g2	unnamed protein product	2697	20	9.33119e-27	86.78		TRINITY_DN421546_c0_g1	glutathione peroxidase	860	20	4.96284e-62	73.62
TRINITY_DN16577_c0_g1	60S ribosomal protein L32	1612	20	2.11548e-81	81.1		TRINITY_DN40992_c1_g1	ubiquitin-40S ribosomal protein S27a-3	531	20	6.03085e-30	88.99
TRINITY_DN20681_c1_g2	elongation factor 1-alpha	1266	20	0	86.57		TRINITY_DN71195_c3_g1	60S ribosomal protein L8	203	20	1.16479e-35	83.12
TRINITY_DN112500_c0_g1	---NA---	426					TRINITY_DN1112_c0_g2	isocitrate lyase	2998	20	0	89.99
TRINITY_DN36389_c0_g1	40S ribosomal protein S27-2	1824	20	7.44674e-44	83.42		TRINITY_DN118633_c0_g1	nucleobase-ascorbate transporter 6-like	236	20	6.93138e-12	92.08
TRINITY_DN52021_c0_g1	meiotically up-regulated gene 80 protein-like	4659	20	1.55185e-18	57.96		TRINITY_DN12113_c0_g1	ammonium transporter, splicing variant	1105	10	4.01465e-12	46.99
TRINITY_DN5381_c0_g1	hypothetical protein BVRB_040740, partial	2779	1	0.000316659	51.61		TRINITY_DN39036_c1_g1	60S ribosomal protein L5	1310	20	5.29264e-127	74.27
TRINITY_DN879_c0_g2	hypothetical protein CBR_g30868	775	20	1.43304e-14	85.92		TRINITY_DN73005_c0_g1	---NA---	1895
TRINITY_DN1638_c15_g2	putative LAGLIDADG homing endonuclease	1477	20	6.53885e-12	51.02		TRINITY_DN44743_c0_g1	Regulator of rDNA transcription protein 15	1341	20	1.48747e-06	77.31
TRINITY_DN22926_c0_g1	---NA---	1157					TRINITY_DN259618_c0_g1	---NA---	210
TRINITY_DN98_c0_g1	Regulator of rDNA transcription protein 15	886	20	9.93916e-15	73.69		TRINITY_DN173886_c0_g1	40S ribosomal protein S5	762	20	2.0638e-126	88.57
TRINITY_DN203645_c0_g1	hypothetical protein Lal_00008638	205	5	2.74912e-28	91.06		TRINITY_DN457109_c0_g1	orf448	3792	20	1.21241e-37	53.07
TRINITY_DN16128_c0_g1	40S ribosomal protein S16	1261	20	4.82e-46	86.22		TRINITY_DN213056_c0_g1	---NA---	328
TRINITY_DN15828_c1_g1	---NA---	898					TRINITY_DN98535_c0_g1	---NA---	374
TRINITY_DN13440_c0_g1	---NA---	482					TRINITY_DN5769_c0_g1	senescence-associated protein	2190	20	1.21629e-21	81.93
TRINITY_DN29061_c0_g1	---NA---	867					TRINITY_DN480188_c0_g1	FKBP-type peptidyl-prolyl cis-trans isomerase	575	20	8.35299e-39	73.81
TRINITY_DN55875_c0_g1	RmlC-like cupin	2972	1	1.58446e-37	68.97		TRINITY_DN272_c3_g1	---NA---	306
TRINITY_DN746_c9_g1	putative B3 domain-containing protein Os04g0347400	286	20	3.00943e-11	56.4		TRINITY_DN43159_c0_g1	40S ribosomal protein S25-2-like	500	20	3.48262e-23	73.71
TRINITY_DN24836_c0_g2	Protein TAR1	776	20	5.15256e-11	72.47		TRINITY_DN151059_c0_g1	40S ribosomal protein S27-2-like	280	20	2.31558e-38	84.01
TRINITY_DN8440_c0_g1	---NA---	267					TRINITY_DN146677_c0_g1	---NA---	2723
TRINITY_DN394667_c0_g1	---NA---	239					TRINITY_DN22319_c0_g1	patatin-like protein 2	3114	20	6.00567e-65	67.6
TRINITY_DN100130_c2_g1	LIN1 protein	209	20	1.12691e-12	78.28		TRINITY_DN2041_c0_g1	---NA---	941
TRINITY_DN6656_c0_g1	---NA---	1267					TRINITY_DN27156_c0_g1	60S ribosomal protein L12-1	1249	20	4.39705e-94	86.51
TRINITY_DN8190_c2_g1	Protein TAR1	326	15	9.60662e-09	61.58		TRINITY_DN34910_c1_g1	cytochrome c-like	799	20	3.7463e-53	79.54
TRINITY_DN6180_c0_g1	acyclic sesquiterpene synthase-like isoform X2	6497	20	5.71269e-65	73.98		TRINITY_DN54065_c0_g1	glycosyl transferase (glycosyl transferase family 2)	2694	20	2.58859e-10	58.44
TRINITY_DN102625_c0_g1	ycf68 protein	450	20	7.18126e-23	72.88		TRINITY_DN495577_c0_g1	---NA---	237
TRINITY_DN479644_c0_g1	---NA---	405					TRINITY_DN40897_c0_g1	---NA---	1454
TRINITY_DN164392_c0_g1	---NA---	265					TRINITY_DN456794_c0_g1	heat-stable 19 kDa antigen-like	686	1	4.33696e-23	60.19
TRINITY_DN8857_c0_g1	S-like RNase	2175	20	9.59482e-114	83.88		TRINITY_DN24732_c1_g2	eukaryotic translation initiation factor 5A	950	20	3.29139e-76	75.56
TRINITY_DN32909_c0_g1	---NA---	826					TRINITY_DN373895_c0_g1	---NA---	212
TRINITY_DN112758_c0_g2	---NA---	731					TRINITY_DN75849_c0_g2	---NA---	449
TRINITY_DN19875_c0_g1	---NA---	386					TRINITY_DN121_c3_g1	---NA---	585
TRINITY_DN3985_c0_g1	salicylate carboxymethyltransferase	2548	20	3.04528e-169	85.26		TRINITY_DN258695_c0_g1	cold-shock protein	602	20	1.36427e-13	74.57
TRINITY_DN39357_c0_g1	---NA---	235					TRINITY_DN132023_c0_g3	---NA---	238
TRINITY_DN94635_c0_g1	putative transmembrane protein	1394	20	4.65047e-14	70.78		TRINITY_DN228434_c0_g1	tubulin alpha-1 chain	259	20	3.29581e-43	91.81
TRINITY_DN219959_c2_g1	---NA---	363					TRINITY_DN18492_c0_g2	polyubiquitin	397	20	2.09667e-30	90.53
TRINITY_DN60618_c0_g1	60S ribosomal protein L23A	1105	20	3.24456e-59	86.49		TRINITY_DN21370_c0_g1	---NA---	475
TRINITY_DN55368_c0_g1	cytochrome b5-like	1381	20	2.92101e-46	72.11		TRINITY_DN36694_c0_g1	---NA---	645
TRINITY_DN17018_c0_g1	ATP synthase F1, beta subunit	1831	20	2.03149e-53	74.27		TRINITY_DN18511_c0_g1	threonine--tRNA ligase, chloroplastic/mitochondrial 2	4577	20	0	69.19
TRINITY_DN47164_c0_g1	60S acidic ribosomal protein P0-like	1926	20	1.07449e-58	69.96		TRINITY_DN82447_c0_g1	---NA---	1054
TRINITY_DN57678_c1_g1	callose synthase 3	7574	20	0	58.79		TRINITY_DN13192_c0_g1	---NA---	820
TRINITY_DN64605_c0_g1	---NA---	280					TRINITY_DN47817_c0_g1	---NA---	616
TRINITY_DN9466_c0_g3	putative senescence-associated protein	510	20	7.01272e-14	75.58		TRINITY_DN57686_c0_g3	plasma membrane ATPase 4-like	1286	20	2.48271e-88	63.86
TRINITY_DN879_c14_g1	Regulator of rDNA transcription protein 15	370	20	3.22989e-11	52.24		TRINITY_DN178329_c0_g2	probable glutathione S-transferase GSTU6	1071	20	2.6936e-152	90.15
TRINITY_DN110_c4_g1	---NA---	212					TRINITY_DN267521_c0_g1	40S ribosomal protein S12-like	797	20	1.16813e-65	74.29
TRINITY_DN102758_c1_g1	---NA---	597					TRINITY_DN123829_c1_g1	---NA---	225
TRINITY_DN45358_c0_g1	asparagine--tRNA ligase, chloroplastic/mitochondrial	226	20	7.91503e-11	99.44		TRINITY_DN179245_c0_g2	50S ribosomal protein L17	2664	20	1.77433e-35	73.25
TRINITY_DN69374_c0_g1	---NA---	947					TRINITY_DN269946_c0_g1	60S ribosomal protein L9	1065	20	2.07732e-94	76.65
TRINITY_DN46379_c0_g1	NADH dehydrogenase subunit 1	2534	20	2.04622e-119	68.9		TRINITY_DN465788_c0_g1	60S ribosomal protein L38-like	869	20	5.14296e-20	72.63
TRINITY_DN130877_c0_g1	unnamed protein product	1524	20	5.02146e-25	59.02		TRINITY_DN44174_c0_g2	---NA---	790
TRINITY_DN42305_c0_g2	---NA---	255					TRINITY_DN168190_c0_g1	60S ribosomal protein L13-1	1184	20	1.22772e-65	71.1
TRINITY_DN39973_c0_g1	ATP synthase subunit H, mitochondrial-like	1549	2	4.08429e-12	74.87		TRINITY_DN125883_c2_g1	---NA---	592
TRINITY_DN115422_c2_g5	protein TAR1-like	417	20	5.1632e-25	57.53		TRINITY_DN24653_c0_g1	cold-shock protein	1637	20	1.77578e-16	68.87
TRINITY_DN77674_c0_g2	mitochondrial carrier	1026	20	1.26688e-178	87.56		TRINITY_DN26481_c0_g2	---NA---	311
TRINITY_DN76499_c0_g1	40S ribosomal protein S6	3800	20	2.30138e-67	74.83		TRINITY_DN44782_c0_g2	Hypothetical predicted protein	636	20	4.03067e-17	67.97
TRINITY_DN40268_c0_g1	---NA---	534					TRINITY_DN228854_c0_g1	2-alkenal reductase (NADP(+)-dependent)	222	20	6.43518e-15	56.94
TRINITY_DN8410_c0_g1	transcription factor bHLH35	1653	20	7.71558e-34	96.89		TRINITY_DN325232_c0_g1	nitrite reductase [NAD(P)H]-like	221	3	2.12691e-25	79
TRINITY_DN431824_c0_g1	---NA---	376					TRINITY_DN4741_c0_g2	terpene synthase TPS5	4355	20	0	68.94
TRINITY_DN5506_c3_g1	predicted protein	239	20	9.27077e-25	75.97		TRINITY_DN422556_c0_g1	---NA---	211
TRINITY_DN86609_c0_g1	hypothetical protein BT93_L1218	494	2	1.24649e-16	66.67		TRINITY_DN207679_c0_g1	---NA---	242
TRINITY_DN109431_c0_g1	---NA---	264					TRINITY_DN68804_c0_g2	---NA---	311
TRINITY_DN17870_c0_g1	---NA---	652					TRINITY_DN402301_c0_g1	putative Na P-type ATPase	523	20	3.37359e-29	69.54
TRINITY_DN1976_c3_g1	putative transmembrane protein	639	20	2.32026e-16	71.18		TRINITY_DN253976_c0_g2	---NA---	378
TRINITY_DN7896_c0_g1	---NA---	244					TRINITY_DN5058_c0_g1	ATP synthase F0 subunit 6	905	20	6.82685e-98	72.94
TRINITY_DN85577_c0_g1	---NA---	265					TRINITY_DN34705_c0_g1	---NA---	1220
TRINITY_DN19587_c0_g1	---NA---	1823					TRINITY_DN12667_c1_g1	DNA-directed RNA polymerase subunit beta	2689	20	0	77.23
TRINITY_DN12534_c0_g1	---NA---	3234					TRINITY_DN111429_c0_g1	---NA---	2577
TRINITY_DN277720_c0_g1	---NA---	337					TRINITY_DN96089_c1_g1	ribosomal protein S15	590	20	2.65578e-26	70.6
TRINITY_DN120753_c0_g1	---NA---	2469					TRINITY_DN355995_c0_g1	---NA---	413
TRINITY_DN62045_c0_g2	Metal transporter Nramp5	234	20	1.42658e-11	70.48		TRINITY_DN173840_c0_g1	---NA---	292
TRINITY_DN29975_c0_g1	hypothetical protein TanjilG_09903	398	20	1.17118e-21	60.45		TRINITY_DN390449_c0_g1	ATP synthase subunit 9	277	20	1.84264e-09	97.6
TRINITY_DN287257_c0_g1	---NA---	346					TRINITY_DN37104_c0_g2	30S ribosomal protein S1	2841	20	4.77937e-38	78.39
TRINITY_DN130682_c0_g1	---NA---	471					TRINITY_DN379195_c0_g1	---NA---	229
TRINITY_DN85101_c0_g1	Wall-associated receptor kinase 2	1594	20	3.67764e-90	95.55		TRINITY_DN304132_c0_g1	---NA---	249
TRINITY_DN38918_c0_g1	protein translation factor SUI1 homolog	2020	20	1.59094e-51	77.59		TRINITY_DN172899_c1_g1	---NA---	308
TRINITY_DN11669_c0_g1	---NA---	671					TRINITY_DN298339_c0_g1	---NA---	834
TRINITY_DN16648_c0_g1	predicted protein	1874	20	3.44995e-27	80.86		TRINITY_DN59599_c0_g1	---NA---	362
TRINITY_DN342_c0_g1	gamma-glutamyl peptidase 3-like	2466	20	8.11314e-94	84.62		TRINITY_DN173345_c0_g1	superoxide dismutase [Fe]	509	20	1.84767e-58	72.2
TRINITY_DN64355_c0_g1	---NA---	644					TRINITY_DN247401_c0_g1	threonine--tRNA ligase, mitochondrial 1-like	248	1	2.39026e-06	73.91
TRINITY_DN71898_c0_g1	predicted protein	221	20	2.99522e-12	94.85		TRINITY_DN97442_c1_g1	40S ribosomal protein S30	471	20	9.3737e-11	82.01
TRINITY_DN18745_c0_g1	Regulator of rDNA transcription protein 15	1010	20	4.72123e-18	68.63		TRINITY_DN145306_c0_g2	---NA---	226
TRINITY_DN761_c4_g1	pathogenesis-related protein 1-like	911	20	5.24123e-15	97.25		TRINITY_DN31930_c0_g1	sigma-54 dependent DNA-binding response regulator	2744	8	8.10251e-41	72.28
TRINITY_DN879_c1_g2	hypothetical protein	380	3	4.32607e-09	65.55		TRINITY_DN133732_c0_g1	---NA---	485
TRINITY_DN52326_c0_g2	hypothetical protein BT93_L2463	1225	1	2.02688e-11	68.35		TRINITY_DN29321_c0_g1	---NA---	262
TRINITY_DN52326_c0_g1	---NA---	1416					TRINITY_DN46670_c0_g1	Protein TAR1	425	20	7.89717e-09	66.5
TRINITY_DN23_c0_g1	Protein TAR1	1376	20	6.40437e-17	57.84		TRINITY_DN147547_c0_g1	---NA---	552
TRINITY_DN273663_c0_g1	predicted protein	280	20	6.71128e-47	84.18		TRINITY_DN57521_c0_g1	---NA---	1327
TRINITY_DN33126_c0_g1	inosine-5'-monophosphate dehydrogenase-like	2740	20	4.12769e-71	79.55		TRINITY_DN315237_c0_g1	---NA---	491
TRINITY_DN2847_c0_g1	putative reverse transcriptase	4449	20	4.83626e-164	65.06		TRINITY_DN208876_c0_g1	DEAD-box ATP-dependent RNA helicase 53-like isoform X1	2340	20	3.72241e-57	66.44
TRINITY_DN5432_c5_g2	probable cinnamyl alcohol dehydrogenase 5	665	20	1.02429e-112	88.49		TRINITY_DN140811_c0_g1	---NA---	214
TRINITY_DN86862_c0_g1	cold-shock protein	487	20	5.8866e-22	71.96		TRINITY_DN421524_c0_g1	---NA---	273
TRINITY_DN183030_c0_g1	NADP-dependent D-sorbitol-6-phosphate dehydrogenase-like isoform X2	1668	20	1.68784e-78	50.96		TRINITY_DN136584_c0_g1	---NA---	2631
TRINITY_DN16102_c0_g1	hypothetical protein D5086_0000163710	998	20	2.58419e-11	70.03		TRINITY_DN118221_c0_g1	---NA---	395
TRINITY_DN147665_c0_g1	aromatic-L-amino-acid decarboxylase	1183	20	4.94879e-82	97.47		TRINITY_DN343023_c0_g1	---NA---	225
TRINITY_DN10094_c0_g1	40S ribosomal protein S26-3-like	1258	20	7.4726e-51	82.71		TRINITY_DN21721_c0_g1	acyl carrier protein	593	20	2.44678e-17	82.76
TRINITY_DN25736_c0_g1	hypothetical protein FVEG_02849	1804	1	1.09435e-36	63.31		TRINITY_DN183369_c2_g1	hypothetical protein Lal_00010447	207	2	7.98515e-16	70.39
TRINITY_DN26202_c0_g2	hypothetical protein Lal_00008640, partial	566	20	8.40522e-44	71.05		TRINITY_DN41067_c0_g1	putative 10 kda secreted protein	1989	20	2.95619e-15	80.88
TRINITY_DN21023_c0_g1	nucleoside diphosphate kinase 1	1793	20	9.30799e-59	67.09		TRINITY_DN391644_c0_g1	---NA---	605
TRINITY_DN30651_c0_g2	---NA---	1071					TRINITY_DN8403_c8_g1	---NA---	281
TRINITY_DN28207_c0_g1	flavonoid 3'-hydroxylase	237	20	3.55756e-10	98.24		TRINITY_DN301282_c0_g1	---NA---	371
TRINITY_DN446176_c0_g1	---NA---	323					TRINITY_DN269978_c0_g1	---NA---	258
TRINITY_DN127_c5_g1	protein ECERIFERUM 3-like isoform X1	950	20	3.16033e-06	95.99		TRINITY_DN100281_c0_g1	sigma-54 dependent DNA-binding response regulator	8066	10	8.1959e-40	59.79
TRINITY_DN4892_c1_g1	NADH dehydrogenase subunit 4	8116	20	2.17969e-160	71.24		TRINITY_DN21870_c1_g1	60S acidic ribosomal protein P2A-like	927	20	1.02642e-14	81.55
TRINITY_DN624_c0_g2	Beta-glucosidase 17	2466	20	0	87.93		TRINITY_DN189102_c0_g1	cold-shock protein	822	20	3.43582e-07	60.95
TRINITY_DN135730_c3_g1	hypothetical protein CMV_025919	871	20	1.14566e-31	69.95		TRINITY_DN256859_c0_g1	50S ribosomal protein L31, putative	706	1	7.14222e-06	75
TRINITY_DN94282_c0_g1	---NA---	3098					TRINITY_DN116190_c0_g1	---NA---	471
TRINITY_DN92330_c1_g2	Metallocarboxypeptidase inhibitor	397	4	2.67856e-05	53.27		TRINITY_DN150846_c0_g1	conserved hypothetical protein	268	1	0.000133402	73.58
TRINITY_DN40940_c0_g1	protein SULFUR DEFICIENCY-INDUCED 1	4911	20	1.23039e-143	74.89		TRINITY_DN100214_c0_g1	---NA---	535
TRINITY_DN76367_c0_g1	tropinone reductase 2	2186	20	6.56339e-62	66.82		TRINITY_DN8383_c0_g3	Regulator of rDNA transcription protein 15	390	20	6.49012e-16	71.52
TRINITY_DN7874_c0_g1	hypothetical protein COCSUDRAFT_55952	524	3	5.3901e-14	66.79		TRINITY_DN8928_c1_g2	cell wall-associated hydrolase	625	1	2.13335e-06	62.32
TRINITY_DN18746_c2_g1	tubulin beta chain	773	20	5.55862e-134	89.89		TRINITY_DN9520_c0_g2	RNA dependent RNA polymerase	2581	20	1.70133e-22	51.74
TRINITY_DN71874_c0_g1	---NA---	255					TRINITY_DN45988_c0_g1	40S ribosomal protein S26-3-like	856	20	1.36503e-59	74.9
TRINITY_DN43217_c0_g1	40S ribosomal protein S8-like	1226	20	1.6741e-105	75.27		TRINITY_DN284737_c0_g1	---NA---	293
TRINITY_DN3334_c1_g1	---NA---	1099					TRINITY_DN156927_c0_g1	---NA---	381
TRINITY_DN27156_c0_g2	60S ribosomal protein L12	896	20	1.5322e-75	73.99		TRINITY_DN270411_c0_g1	---NA---	965
TRINITY_DN110480_c0_g1	protein get1-like	664	3	3.34784e-20	61.28		TRINITY_DN44541_c0_g1	---NA---	292
TRINITY_DN512_c0_g1	achilleol B synthase-like isoform X1	7206	20	0	95.84		TRINITY_DN135551_c0_g1	---NA---	325
TRINITY_DN20209_c0_g2	---NA---	334					TRINITY_DN9471_c1_g2	predicted protein	768	6	6.83364e-18	85.16
TRINITY_DN72092_c0_g2	sigma-54 dependent DNA-binding response regulator	258	8	1.30651e-24	65.72		TRINITY_DN9471_c1_g1	elongation factor EF-3	1800	20	0	69.06
TRINITY_DN24878_c1_g1	---NA---	211					TRINITY_DN312536_c0_g1	---NA---	445
TRINITY_DN17405_c0_g1	predicted protein	1982	10	5.00235e-24	48.35		TRINITY_DN421153_c0_g1	---NA---	298
TRINITY_DN88998_c0_g1	Nucleosome assembly protein (NAP)	2395	20	1.67431e-57	58.45		TRINITY_DN150588_c0_g1	RNA-dependent RNA polymerase	2745	20	1.67397e-32	53.09
TRINITY_DN1116_c24_g1	---NA---	201					TRINITY_DN420698_c0_g1	---NA---	223
TRINITY_DN68626_c0_g1	---NA---	205					TRINITY_DN24930_c0_g1	---NA---	1827
TRINITY_DN45909_c0_g2	tricin synthase 1-like	222	20	4.78337e-10	90.86		TRINITY_DN32599_c0_g1	60S ribosomal protein L18-2-like	572	20	1.11953e-71	73.55
TRINITY_DN3749_c0_g1	Regulator of rDNA transcription protein 15	1822	20	1.03177e-09	75.19		TRINITY_DN274134_c0_g1	peroxisomal membrane associated protein 20-like	741	20	1.42698e-51	58.23
TRINITY_DN1638_c1_g1	hypothetical protein BVRB_040740, partial	1282	5	9.93871e-08	60.91		TRINITY_DN36583_c0_g1	50S ribosomal protein L31, putative	1206	3	7.13038e-18	52.29
TRINITY_DN80507_c0_g1	alkali-sensitive linkage protein 1-like	2377	9	2.83315e-28	45.12		TRINITY_DN68234_c0_g1	50S ribosomal protein L10, chloroplastic-like	2053	20	1.06201e-17	48.05
TRINITY_DN9542_c0_g1	Calcium-transporting ATPase 2 plasma membrane-type	464	20	1.02762e-24	94.38		TRINITY_DN139834_c0_g1	---NA---	1090
TRINITY_DN24732_c1_g1	eukaryotic translation initiation factor 5A-like	1001	20	3.89669e-93	78.57		TRINITY_DN103017_c0_g1	hypothetical protein	1051	1	0.000198874	47.69
TRINITY_DN5577_c0_g1	thaumatin-like protein	482	20	2.25051e-12	85.78		TRINITY_DN163198_c0_g1	---NA---	258
TRINITY_DN26267_c0_g1	---NA---	531					TRINITY_DN45762_c0_g4	---NA---	507
TRINITY_DN189860_c0_g1	chromatin-remodeling complex subunit ies6-like	992	20	3.25173e-08	68.04		TRINITY_DN458562_c0_g1	---NA---	524
TRINITY_DN72157_c0_g1	tryptophan decarboxylase 1-like	995	20	7.73568e-104	92.91		TRINITY_DN34499_c4_g1	heat shock protein 70	531	20	1.18341e-79	89.58
TRINITY_DN210330_c0_g1	UDP-glucose 6-dehydrogenase 3-like	3313	20	0	61.16		TRINITY_DN110450_c0_g1	---NA---	1012
TRINITY_DN7678_c1_g1	hypothetical protein BVRB_018590	1824	1	5.70858e-06	49.54		TRINITY_DN35685_c2_g1	---NA---	650
TRINITY_DN88452_c0_g1	protein TPX2	213	20	4.00971e-13	93.04		TRINITY_DN21970_c0_g1	---NA---	2208
TRINITY_DN137751_c0_g1	potassium transporter 1-like	478	20	1.32786e-11	70.91		TRINITY_DN25147_c0_g2	---NA---	334
TRINITY_DN83688_c0_g1	---NA---	848					TRINITY_DN200362_c0_g1	CarD family transcriptional regulator	622	1	6.34797e-12	54.63
TRINITY_DN229283_c0_g2	---NA---	212					TRINITY_DN372251_c0_g1	---NA---	287
TRINITY_DN29407_c0_g1	---NA---	2558					TRINITY_DN66184_c1_g1	---NA---	218
TRINITY_DN85594_c0_g1	---NA---	737					TRINITY_DN70303_c0_g3	---NA---	317
TRINITY_DN14625_c1_g1	L-2-aminoadipate reductase large subunit-like	1485	20	3.85368e-13	60.56		TRINITY_DN146592_c0_g1	---NA---	1587
TRINITY_DN11435_c0_g1	---NA---	536					TRINITY_DN90108_c1_g1	hypothetical protein SOVF_215730, partial	218	1	1.26105e-05	53.13
TRINITY_DN22625_c0_g1	Regulator of rDNA transcription protein 15	240	20	5.96805e-16	55.32		TRINITY_DN460506_c0_g1	hypothetical protein FRX49_09843	994	3	1.20645e-06	72.91
TRINITY_DN300511_c0_g1	---NA---	625					TRINITY_DN107686_c0_g1	---NA---	2062
TRINITY_DN66102_c0_g1	isocitrate lyase-like	2712	20	6.54446e-165	69.23		TRINITY_DN136544_c1_g1	---NA---	460
TRINITY_DN40442_c0_g1	nascent polypeptide-associated complex subunit beta-like	1313	20	7.24679e-59	70.75		TRINITY_DN156144_c0_g3	hypothetical protein BVRB_033130, partial	258	2	3.60955e-05	61.66
TRINITY_DN19394_c0_g1	---NA---	656					TRINITY_DN246454_c0_g1	60S ribosomal protein L6-1-like	1210	20	1.76759e-54	72.72
TRINITY_DN11454_c0_g1	chalcone synthase 1	1939	20	0	90.68		TRINITY_DN10290_c0_g1	BnaCnng12640D	1363	12	1.67788e-06	59.44
TRINITY_DN83353_c0_g1	enolase 1	2862	20	8.17517e-74	73.02		TRINITY_DN65873_c0_g1	---NA---	313
TRINITY_DN20062_c0_g1	putative transposase protein	6331	20	0	71.11		TRINITY_DN33048_c0_g3	---NA---	1204
TRINITY_DN9471_c0_g1	predicted protein	2248	20	1.56254e-171	78.32		TRINITY_DN16304_c0_g1	30S ribosomal protein S10	4295	20	5.01592e-86	77.86
TRINITY_DN208096_c0_g1	mitochondrial outer membrane protein porin 5	1855	20	1.16908e-49	50.18		TRINITY_DN427720_c0_g1	---NA---	368
TRINITY_DN432926_c0_g1	---NA---	284					TRINITY_DN69650_c0_g1	---NA---	599
TRINITY_DN6630_c3_g1	anthocyanidin 3-O-glucosyltransferase	660	20	2.83451e-29	82.11		TRINITY_DN55457_c0_g1	---NA---	665
TRINITY_DN2319_c0_g2	dirigent protein 21	1152	20	1.09807e-70	88.13		TRINITY_DN116467_c0_g1	---NA---	549
TRINITY_DN45289_c0_g2	Mitochondrial carnitine/acylcarnitine carrier-like protein	421	17	4.35154e-19	70.41		TRINITY_DN190970_c0_g1	---NA---	352
TRINITY_DN40672_c0_g1	unnamed protein product	249	4	1.09338e-09	92.05		TRINITY_DN699_c10_g1	---NA---	854
TRINITY_DN6137_c0_g1	---NA---	534					TRINITY_DN65820_c0_g1	---NA---	511
TRINITY_DN80368_c0_g1	auxin-responsive protein SAUR71	411	9	2.95292e-09	82.2		TRINITY_DN277148_c0_g1	60S ribosomal protein L14-1-like	982	20	5.41445e-43	65.28
TRINITY_DN127920_c0_g2	hypothetical protein BT93_L1218	1815	2	8.48124e-12	68.87		TRINITY_DN269690_c0_g1	---NA---	230
TRINITY_DN48520_c0_g1	1,3-beta-glucanosyltransferase gel1-like	3082	14	5.65259e-160	53.49		TRINITY_DN7008_c0_g1	protein TAR1-like	1697	20	1.48497e-24	58.32
TRINITY_DN174338_c0_g1	5'-nucleotidase SurE-like	244	20	2.35804e-13	95.04		TRINITY_DN429922_c0_g1	---NA---	431
TRINITY_DN397810_c0_g1	18.2 kDa class I heat shock protein-like	201	20	8.47544e-07	65.79		TRINITY_DN368560_c0_g1	GTP-binding nuclear protein Ran-3-like	231	20	2.02413e-14	85.96
TRINITY_DN67699_c0_g1	nitrilase 2	1449	20	5.13802e-76	52.51		TRINITY_DN475657_c0_g1	---NA---	388
TRINITY_DN83932_c0_g1	---NA---	383					TRINITY_DN54739_c1_g1	hypothetical protein	1080	1	3.4872e-08	96.55
TRINITY_DN83932_c0_g3	---NA---	339					TRINITY_DN385333_c0_g1	---NA---	735
TRINITY_DN9469_c1_g1	---NA---	203					TRINITY_DN25138_c0_g1	60S ribosomal protein L23	702	20	2.40006e-60	91.37
TRINITY_DN11895_c0_g1	---NA---	2091					TRINITY_DN27890_c0_g1	---NA---	593
TRINITY_DN10473_c0_g1	---NA---	433					TRINITY_DN57528_c0_g1	retrotransposon protein, putative, Ty1-copia subclass	986	20	4.70314e-12	88.48
TRINITY_DN85133_c0_g1	protein TAR1-like	425	20	9.93073e-11	61.03		TRINITY_DN224636_c0_g2	hypothetical protein Lal_00045035	839	1	9.70841e-11	92.31
TRINITY_DN32096_c0_g1	dicer-like 105	260	20	4.95146e-52	96.63		TRINITY_DN236069_c0_g1	---NA---	242
TRINITY_DN51722_c0_g1	AA psychrophilic glycoside hydrolase family 10 endo-beta-1,4-xylanase	1425	20	6.10773e-34	54.66		TRINITY_DN32471_c0_g1	cold-shock protein	532	20	2.2031e-15	70.37
TRINITY_DN105239_c0_g1	protein DETOXIFICATION 49-like	204	20	6.69637e-17	90.33		TRINITY_DN465253_c0_g1	---NA---	326
TRINITY_DN29410_c0_g1	unknown	2350	2	9.99721e-30	77.4		TRINITY_DN417096_c0_g1	---NA---	460
TRINITY_DN39950_c0_g1	indolin-2-one monooxygenase	2113	20	0	74.91		TRINITY_DN34856_c2_g1	translation initiation factor SUI1	543	20	1.41314e-16	69.51
TRINITY_DN152435_c0_g1	---NA---	321					TRINITY_DN70008_c0_g1	actin	797	20	8.37617e-28	92.39
TRINITY_DN337356_c0_g1	---NA---	293					TRINITY_DN30699_c0_g2	Regulator of rDNA transcription protein 15	221	20	1.74443e-28	69.15
TRINITY_DN84423_c5_g1	dehydration responsive protein	203	5	8.36146e-05	65.53		TRINITY_DN155048_c1_g1	hypothetical protein KC19_4G003900	236	7	1.74323e-11	57.33
TRINITY_DN315900_c0_g1	---NA---	266					TRINITY_DN167284_c0_g1	40S ribosomal protein S19	1105	20	1.25995e-73	75.81
TRINITY_DN88716_c0_g1	---NA---	774					TRINITY_DN424337_c0_g1	---NA---	285
TRINITY_DN7276_c0_g1	probable sugar phosphate/phosphate translocator At3g17430	3350	20	1.62396e-83	63.99		TRINITY_DN461787_c0_g1	---NA---	784
TRINITY_DN210962_c0_g1	---NA---	504					TRINITY_DN2084_c3_g1	---NA---	277
TRINITY_DN1367_c3_g5	putative GIY-YIG homing endonuclease	2250	9	7.53192e-16	51.78		TRINITY_DN7960_c0_g1	---NA---	286
TRINITY_DN12951_c2_g1	---NA---	383					TRINITY_DN122908_c0_g1	---NA---	549
TRINITY_DN250272_c0_g2	---NA---	220					TRINITY_DN25689_c2_g1	cold-shock protein	418	20	1.04919e-21	75.82
TRINITY_DN159363_c0_g1	---NA---	203					TRINITY_DN77253_c0_g1	---NA---	423
TRINITY_DN168348_c0_g1	---NA---	205					TRINITY_DN25564_c0_g1	sericin-2	512	1	8.51119e-09	86.84
TRINITY_DN60579_c0_g1	---NA---	223					TRINITY_DN92983_c1_g1	60S ribosomal protein L37a	1157	20	4.31698e-26	74.17
TRINITY_DN24966_c0_g1	superoxide dismutase [Cu-Zn]	1552	20	2.94551e-58	69.52		TRINITY_DN26514_c0_g1	---NA---	576
TRINITY_DN224_c1_g1	senescence-associated protein	592	20	1.25916e-17	79.66		TRINITY_DN124595_c0_g1	fasciclin-like arabinogalactan protein ARB_02922	1523	11	3.29743e-17	45.51
TRINITY_DN170399_c0_g1	hypothetical protein	623	20	7.1125e-16	80.81		TRINITY_DN6991_c0_g1	ribosomal protein L33	580	20	1.79662e-10	58.8
TRINITY_DN8219_c0_g1	---NA---	942					TRINITY_DN3357_c0_g2	---NA---	338
TRINITY_DN25953_c0_g1	60S ribosomal protein L13a-4	2551	20	1.26125e-86	74.04		TRINITY_DN20603_c10_g1	30S ribosomal protein S10	559	20	7.4563e-50	83.36
TRINITY_DN14918_c0_g1	glycosyl transferase (glycosyl transferase family 2)	754	20	2.26997e-18	76.72		TRINITY_DN64489_c0_g1	---NA---	203
TRINITY_DN2403_c2_g1	60S ribosomal protein L35a-1	1173	20	4.42167e-27	78.31		TRINITY_DN98746_c0_g1	hypothetical protein CMV_025917	221	3	1.34321e-24	89.54
TRINITY_DN2403_c2_g2	60S ribosomal protein L35a-3-like	410	20	3.45494e-35	73.31		TRINITY_DN46786_c0_g1	---NA---	1471
TRINITY_DN19109_c1_g1	40S ribosomal protein S9-1	1270	20	7.09124e-101	70.75		TRINITY_DN169548_c0_g1	---NA---	253
TRINITY_DN6008_c0_g3	purple acid phosphatase 2-like	1974	20	0	88.84		TRINITY_DN7339_c0_g1	50S ribosomal protein L1	3408	20	8.46073e-51	73.4
TRINITY_DN58432_c0_g1	hypothetical protein Lal_00008942	276	1	6.03625e-11	81.97		TRINITY_DN192230_c0_g2	type B 50S ribosomal protein L31	415	7	4.65993e-35	64.34
TRINITY_DN879_c11_g1	Regulator of rDNA transcription protein 15	213	20	5.72864e-29	65.17		TRINITY_DN29576_c0_g1	uncharacterized protein LOC114741647	2809	1	5.44591e-08	49.18
TRINITY_DN80246_c1_g1	retrotransposon protein	475	19	3.05462e-08	62.96		TRINITY_DN390685_c0_g1	---NA---	606
TRINITY_DN23330_c0_g1	Hypothetical predicted protein	303	20	6.22034e-14	61.91		TRINITY_DN33861_c0_g1	60S ribosomal protein L32	739	20	5.59032e-64	75
TRINITY_DN56646_c2_g1	Polynucleotide 5'-hydroxyl-kinase NOL9	203	20	3.38532e-11	99.81		TRINITY_DN52654_c0_g1	---NA---	1226
TRINITY_DN53634_c0_g2	NAC19	204	20	2.27222e-40	98.53		TRINITY_DN120831_c0_g1	---NA---	916
TRINITY_DN53572_c0_g1	Rpl17ap	1984	20	1.37913e-53	83.29		TRINITY_DN59876_c4_g1	actin	454	20	1.36348e-75	97.79
TRINITY_DN22701_c0_g1	dehydration responsive protein	387	9	2.49403e-23	62.7		TRINITY_DN451044_c0_g1	---NA---	209
TRINITY_DN21870_c1_g2	---NA---	766					TRINITY_DN78839_c0_g1	structure-specific endonuclease subunit MUS81-1	385	20	3.47219e-38	54.92
TRINITY_DN76948_c0_g1	---NA---	1032					TRINITY_DN427706_c0_g1	---NA---	207
TRINITY_DN169204_c1_g1	---NA---	830					TRINITY_DN28827_c0_g1	glycoside hydrolase family protein	1979	3	1.07229e-52	48.04
TRINITY_DN8631_c2_g1	NEP1-interacting protein-like 1	798	20	1.96739e-17	95.63		TRINITY_DN22772_c1_g1	Heat shock cognate 70 kDa protein	1169	20	0	84.4
TRINITY_DN21191_c0_g1	---NA---	4090					TRINITY_DN33378_c0_g1	hypothetical protein	538	1	8.03703e-08	83.33
TRINITY_DN1324_c0_g2		824					TRINITY_DN337070_c0_g1	---NA---	604
TRINITY_DN127873_c0_g1	---NA---	477					TRINITY_DN236027_c0_g1	60S ribosomal protein L10a-3	466	20	2.17639e-38	75.87
TRINITY_DN111855_c0_g1	60S ribosomal protein L27a-3	1295	20	3.74231e-65	81.56		TRINITY_DN44884_c1_g1	tubulin beta chain	511	20	3.36524e-82	92.82
TRINITY_DN55352_c0_g1	---NA---	692					TRINITY_DN224054_c0_g1	cold-shock protein	301	20	4.24847e-16	70.71
TRINITY_DN38880_c0_g1	low temperature-induced protein lt101.2-like	1409	20	1.52686e-12	87.07		TRINITY_DN471413_c0_g1	---NA---	441
TRINITY_DN228004_c1_g1	metallocarboxypeptidase inhibitor	396	20	3.15209e-15	71.1		TRINITY_DN98737_c0_g1	hypothetical protein BVRB_037930, partial	822	3	2.1384e-09	70.24
TRINITY_DN5476_c0_g1	indole-3-glycerol phosphate lyase, chloroplastic-like	5045	20	3.77504e-84	79.3		TRINITY_DN137054_c0_g1	Glycine-rich RNA-binding protein 4, mitochondrial	937	20	1.82346e-20	77.61
TRINITY_DN42630_c0_g1	unknown	1383	1	2.78361e-126	84.14		TRINITY_DN160780_c1_g1	---NA---	232
TRINITY_DN201808_c0_g1	---NA---	3264					TRINITY_DN60776_c0_g1	S-adenosyl-L-methionine-dependent methyltransferase	1694	20	2.13353e-96	42.48
TRINITY_DN11503_c0_g1	---NA---	1368					TRINITY_DN80417_c3_g1	ubiquitin-60S ribosomal protein L40-like	274	20	3.4622e-51	98.77
TRINITY_DN5544_c0_g1	---NA---	647					TRINITY_DN5865_c0_g1	cold-shock protein	932	20	1.18022e-17	81.56
TRINITY_DN53642_c0_g2	kinase domain protein	1321	2	5.13197e-12	43.25		TRINITY_DN55349_c0_g1	DEAD-box ATP-dependent RNA helicase 7-like	3332	20	3.78129e-62	71.51
TRINITY_DN10679_c0_g1	germin-like protein 8-4	1301	20	4.96062e-101	94.36		TRINITY_DN2574_c1_g1	Histone H4	1171	20	1.23408e-42	94.68
TRINITY_DN22441_c1_g2	---NA---	209					TRINITY_DN14015_c0_g1	dehydration responsive protein	473	20	8.15211e-23	72.52
TRINITY_DN267290_c0_g1	---NA---	236					TRINITY_DN147548_c0_g2	---NA---	294
TRINITY_DN51935_c0_g2	---NA---	494					TRINITY_DN394701_c0_g1	---NA---	324
TRINITY_DN2978_c2_g1	putative leucine-rich repeat receptor-like serine/threonine-protein kinase	1566	20	5.92387e-17	88.5		TRINITY_DN62470_c2_g1	cold-shock protein	326	20	2.77057e-32	79.57
TRINITY_DN1818_c0_g1	apocytochrome b	24055	20	3.09474e-96	74.83		TRINITY_DN128134_c1_g1	ribosomal protein L14	642	20	1.43483e-68	80.1
TRINITY_DN110783_c1_g3	dehydration responsive protein	433	20	7.44047e-25	68.39		TRINITY_DN181855_c0_g2	acyl-CoA desaturase-like	550	6	1.73716e-36	67.87
TRINITY_DN39_c6_g1	probable 1-deoxy-D-xylulose-5-phosphate synthase 2, chloroplastic	501	11	1.44492e-08	91.62		TRINITY_DN154514_c1_g1	40S ribosomal protein S13	910	20	4.0678e-89	85.73
TRINITY_DN14755_c0_g1	gibberellin 20-oxidase4	1310	20	5.92742e-16	90.35		TRINITY_DN482248_c0_g1	two-component system response regulator OmpR	263	15	3.00009e-37	57.12
TRINITY_DN1589_c0_g2	non-specific lipid-transfer protein 3-like	2366	20	1.74586e-64	95.01		TRINITY_DN24589_c0_g1	hypothetical protein BVRB_024110, partial	1266	6	3.96308e-25	73.26
TRINITY_DN15910_c1_g3	---NA---	227					TRINITY_DN271697_c0_g1	---NA---	769
TRINITY_DN35792_c0_g1	probable proline-specific permease put4	2834	20	1.72151e-65	62.69		TRINITY_DN458652_c0_g1	probable glutamate carboxypeptidase AMP1	1734	20	1.87732e-18	45.96
TRINITY_DN109128_c0_g1	---NA---	881					TRINITY_DN371734_c0_g1	---NA---	207
TRINITY_DN39792_c0_g1	hypothetical protein Lal_00014498	1362	14	2.53342e-10	66.12		TRINITY_DN17495_c0_g1	---NA---	691
TRINITY_DN105718_c1_g1	citrate synthase, mitochondrial-like	2555	20	5.88926e-150	75.38		TRINITY_DN25689_c0_g1	cold-shock protein	675	20	2.1841e-33	75.62
TRINITY_DN300380_c0_g1	---NA---	215					TRINITY_DN429037_c0_g1	---NA---	211
TRINITY_DN47690_c0_g1	predicted protein	2544	20	3.82832e-157	70.07		TRINITY_DN192325_c0_g1	---NA---	3645
TRINITY_DN93072_c0_g3	---NA---	291					TRINITY_DN109644_c0_g2	polyubiquitin-like	610	20	2.73917e-56	100
TRINITY_DN151363_c0_g1	acid phosphatase 1	461	20	3.04694e-10	94.46		TRINITY_DN305914_c0_g1	---NA---	396
TRINITY_DN245908_c0_g1	probable calcium-binding protein CML10	267	20	6.53641e-29	80.54		TRINITY_DN20984_c0_g2	30S ribosomal protein S16	440	20	2.41403e-34	70.17
TRINITY_DN421584_c0_g1	---NA---	467					TRINITY_DN1811_c7_g1	---NA---	785
TRINITY_DN3775_c0_g1	ZIM motif family protein	2947	20	8.13703e-17	74.26		TRINITY_DN263095_c0_g1	---NA---	245
TRINITY_DN32599_c0_g2	60S ribosomal protein L18-2	1776	20	5.72547e-77	77.36		TRINITY_DN137251_c0_g1	---NA---	297
TRINITY_DN1673_c5_g1	Regulator of rDNA transcription protein 15	462	20	8.3381e-43	75.37		TRINITY_DN87837_c1_g1	predicted protein	3225	20	9.26911e-141	86.03
TRINITY_DN222081_c0_g1	eukaryotic translation initiation factor 1A-like	1456	20	1.23185e-30	76.57		TRINITY_DN53698_c0_g1	50S ribosomal protein L33	1218	20	3.38806e-18	73.25
TRINITY_DN24051_c0_g2	leucine-rich repeat protein 1-like	1048	20	1.6622e-136	89.26		TRINITY_DN125996_c0_g1	cold-shock protein	1052	20	2.03838e-21	75.68
TRINITY_DN25999_c0_g1	flavonoid 3'-hydroxylase	1033	20	7.53232e-06	98.52		TRINITY_DN7287_c0_g3	dehydration responsive protein	624	8	3.18204e-17	79.16
TRINITY_DN66920_c3_g1	---NA---	341					TRINITY_DN97712_c0_g1	60S ribosomal protein L21-2-like	1106	20	1.37059e-67	72.48
TRINITY_DN15722_c0_g1	protein app1	1694	1	4.19491e-10	90.48		TRINITY_DN108014_c0_g1	---NA---	382
TRINITY_DN1367_c0_g1	protein TAR1-like	877	20	1.70025e-16	71.53		TRINITY_DN430495_c0_g1	Rpl17ap	1037	20	5.98915e-85	78.25
TRINITY_DN58126_c1_g1	---NA---	209					TRINITY_DN75464_c0_g1	3-isopropylmalate dehydrogenase	248	5	5.61728e-06	78.15
TRINITY_DN180664_c0_g1	---NA---	1580					TRINITY_DN205016_c0_g1	mitochondrial outer membrane protein porin 4-like	1136	20	1.10866e-32	45.73
TRINITY_DN23415_c0_g1	40S ribosomal protein S18	2626	20	8.85984e-125	90.34		TRINITY_DN12807_c6_g1	cytochrome c oxidase subunit 1	1576	20	0	85.92
TRINITY_DN32473_c0_g1	Histone H4	1366	20	1.54913e-51	77.22		TRINITY_DN419696_c0_g1	---NA---	1824
TRINITY_DN1902_c2_g2	putative phosphoenolpyruvate carboxylase	670	20	2.99994e-12	88.96		TRINITY_DN34062_c0_g1	---NA---	594
TRINITY_DN25_c2_g1	hypothetical protein Lal_00008619	357	20	7.1723e-28	63.39		TRINITY_DN12986_c1_g1	hypothetical protein CIPAW_15G099600	3027	20	3.05621e-38	80.77
TRINITY_DN69372_c0_g1	---NA---	215					TRINITY_DN409956_c0_g1	---NA---	250
TRINITY_DN118725_c3_g1	---NA---	222					TRINITY_DN37481_c0_g1	elongation factor G	3764	20	5.19158e-50	77.83
TRINITY_DN21399_c0_g1	alcohol dehydrogenase	1631	20	0	61.5		TRINITY_DN3552_c1_g1	hypothetical protein FH972_027203	447	2	3.54544e-05	92.45
TRINITY_DN4641_c0_g1	---NA---	204					TRINITY_DN285361_c0_g1	---NA---	227
TRINITY_DN152615_c0_g1	FACT complex subunit SSRP1	1996	20	1.17052e-32	85.01		TRINITY_DN390703_c0_g1	---NA---	357
TRINITY_DN97435_c0_g1	hypothetical protein FVEG_02849	1127	2	5.58499e-11	82.93		TRINITY_DN214682_c0_g1	---NA---	426
TRINITY_DN520_c0_g2	hypothetical protein	690	20	1.53257e-36	63.55		TRINITY_DN380067_c0_g1	---NA---	431
TRINITY_DN239238_c0_g1	60S ribosomal protein L29-1-like	218	20	1.74941e-17	83.02		TRINITY_DN21529_c2_g1	elongation factor 1-alpha	1506	20	8.43115e-52	93.85
TRINITY_DN464163_c0_g1	---NA---	246					TRINITY_DN395401_c0_g1	uncharacterized oxidoreductase C162.03-like	258	5	2.47041e-08	70.75
TRINITY_DN29932_c0_g1	malate synthase	3044	20	0	71.87		TRINITY_DN95206_c0_g1	---NA---	269
TRINITY_DN24945_c1_g2	dehydration responsive protein	475	20	4.92061e-13	65.18		TRINITY_DN483679_c0_g1	Serine/threonine-protein kinase TOR	203	20	2.02778e-17	75.36
TRINITY_DN28496_c0_g1	metallocarboxypeptidase inhibitor	857	20	6.83285e-10	73.09		TRINITY_DN384286_c0_g1	60S ribosomal protein L24-like	800	20	1.64978e-39	65.9
TRINITY_DN5879_c0_g1	PRAS-rich protein	1682	13	8.9124e-19	57.31		TRINITY_DN162953_c0_g1	quinone-oxidoreductase QR2-like	1067	20	3.09496e-68	71.71
TRINITY_DN15371_c0_g1	P-(S)-hydroxymandelonitrile lyase-like	508	20	1.29493e-43	86.93		TRINITY_DN20439_c0_g1	40S ribosomal protein S24-1-like	866	20	4.80557e-47	78.22
TRINITY_DN79768_c2_g1	---NA---	2714					TRINITY_DN97628_c0_g1	60S ribosomal protein L30	864	20	4.88902e-48	83.43
TRINITY_DN2445_c7_g2	GAG-pre-integrase domain	374	20	8.88809e-14	74.8		TRINITY_DN304505_c0_g1	---NA---	286
TRINITY_DN11606_c0_g1	---NA---	952					TRINITY_DN219109_c0_g1	---NA---	720
TRINITY_DN51359_c2_g1	---NA---	409					TRINITY_DN429234_c0_g1	---NA---	524
TRINITY_DN17785_c0_g1	60S ribosomal protein L38-like	988	20	4.25837e-16	77.5		TRINITY_DN379346_c0_g1	---NA---	1002
TRINITY_DN97328_c0_g1	40S ribosomal protein S14-3	1277	20	2.64272e-48	73.51		TRINITY_DN73124_c0_g1	glycoside hydrolase family protein	1795	1	1.00661e-138	74.62
TRINITY_DN1324_c1_g1	hypothetical protein HPP92_007156	675	20	4.05745e-10	54.22		TRINITY_DN9516_c1_g3	mitochondrial carrier	358	20	1.07222e-72	92.31
TRINITY_DN238385_c0_g1	transcription factor steA-like	1807	20	2.0074e-70	64.66		TRINITY_DN165632_c0_g1	Clathrin heavy chain 2	356	20	1.14913e-14	99.54
TRINITY_DN8928_c3_g1	Regulator of rDNA transcription protein 15	658	20	8.77737e-15	86.59		TRINITY_DN49568_c1_g3	40S ribosomal S29	637	20	3.30013e-27	79.62
TRINITY_DN273626_c0_g1	---NA---	821					TRINITY_DN90369_c2_g1	60S ribosomal protein L19-1-like	1148	20	1.37681e-74	84.3
TRINITY_DN18191_c0_g1	60S ribosomal protein L6	1446	20	2.26847e-38	78.5		TRINITY_DN420041_c0_g1	---NA---	308
TRINITY_DN233839_c0_g1	---NA---	659					TRINITY_DN197372_c0_g1	---NA---	223
TRINITY_DN28287_c0_g1	Protein RNA-directed DNA methylation 3	232	20	1.27727e-26	82.66		TRINITY_DN145454_c0_g1	multiple epidermal growth factor-like domains protein 8	368	10	2.12618e-13	83.64
TRINITY_DN21695_c2_g1	predicted protein	1760	20	1.99905e-144	66.59		TRINITY_DN57438_c0_g1	apocytochrome b	6029	20	6.65995e-72	69.54
TRINITY_DN2913_c0_g1	protein ENHANCED DISEASE RESISTANCE 4	2266	20	2.40174e-51	82.19		TRINITY_DN31479_c0_g1	endochitinase A	1066	20	1.44778e-100	84.5
TRINITY_DN35674_c0_g1	---NA---	396					TRINITY_DN110859_c0_g1	---NA---	640
TRINITY_DN422763_c0_g1	---NA---	344					TRINITY_DN443232_c0_g1	DNA-directed RNA polymerase subunit beta	273	12	2.00125e-35	70.35
TRINITY_DN15333_c0_g1	60S ribosomal protein L26-1	1818	20	2.41909e-60	81.12		TRINITY_DN26742_c0_g2	---NA---	498
TRINITY_DN12938_c0_g1	hypothetical protein FVEG_07535	1311	1	5.50874e-68	81.52		TRINITY_DN248137_c0_g1	---NA---	1604
TRINITY_DN16877_c0_g1	palmitoyl-monogalactosyldiacylglycerol delta-7 desaturase, chloroplastic	2852	20	1.57145e-142	59.94		TRINITY_DN381017_c0_g1	probable glucan endo-1,3-beta-glucosidase eglC	1419	15	1.25153e-52	49.43
TRINITY_DN53236_c0_g1	---NA---	1702					TRINITY_DN115321_c0_g1	---NA---	505
TRINITY_DN14288_c0_g2	DEAD-box ATP-dependent RNA helicase 20	2371	20	0	83.64		TRINITY_DN199528_c0_g1	---NA---	289
TRINITY_DN41424_c0_g1	NHP2-like protein 1	1434	20	1.44841e-32	86.04		TRINITY_DN228972_c0_g1	cytochrome c oxidase subunit 2	3520	20	2.44699e-86	76.34
TRINITY_DN23937_c0_g1	phosphoenolpyruvate carboxykinase (ATP)-like	2927	20	5.60274e-136	73.31		TRINITY_DN58907_c0_g9	pilin, putative	532	2	1.33736e-22	59.75
TRINITY_DN201236_c0_g1	probable protein phosphatase 2C 42	2224	20	6.23092e-93	61.13		TRINITY_DN446786_c0_g1	---NA---	251
TRINITY_DN146914_c0_g1	uncharacterized protein LOC112000556	2833	2	2.90447e-27	78.92		TRINITY_DN388868_c0_g1	---NA---	636
TRINITY_DN22470_c0_g1	indolin-2-one monooxygenase	898	20	8.38314e-36	79.25		TRINITY_DN320045_c0_g1	---NA---	328
TRINITY_DN18087_c0_g1	---NA---	4261					TRINITY_DN73627_c0_g1	---NA---	1795
TRINITY_DN25429_c0_g1	dehydration responsive protein	511	20	4.30528e-11	62.92		TRINITY_DN215486_c0_g2	50S ribosomal protein L13	663	20	2.75287e-35	76.3
TRINITY_DN92256_c0_g1	---NA---	244					TRINITY_DN689_c1_g3	---NA---	460
TRINITY_DN7085_c1_g2	60S acidic ribosomal protein P0-like	798	20	6.5853e-86	73.71		TRINITY_DN379259_c0_g1	---NA---	202
TRINITY_DN1780_c3_g1	---NA---	201					TRINITY_DN62556_c0_g2	50S ribosomal protein L6	1149	20	3.97141e-82	68.07
TRINITY_DN1680_c1_g1	---NA---	833					TRINITY_DN158115_c0_g1	---NA---	350
TRINITY_DN39248_c0_g1	---NA---	935					TRINITY_DN421437_c0_g1	---NA---	728
TRINITY_DN79148_c0_g1	---NA---	421					TRINITY_DN486019_c0_g1	---NA---	302
TRINITY_DN2661_c0_g2	---NA---	719					TRINITY_DN43217_c1_g2	40S ribosomal protein S8	324	20	5.85887e-40	82.33
TRINITY_DN299692_c0_g1	---NA---	390					TRINITY_DN43217_c1_g1	40S ribosomal protein S8	811	20	1.07212e-53	71.7
TRINITY_DN21571_c0_g3	actin, aortic smooth muscle	1163	20	0	96.48		TRINITY_DN420947_c0_g1	---NA---	203
TRINITY_DN304079_c0_g1	---NA---	368					TRINITY_DN418593_c0_g1	---NA---	381
TRINITY_DN43038_c3_g1	---NA---	235					TRINITY_DN98_c1_g2	Protein TAR1	589	20	4.48432e-35	67.36
TRINITY_DN204123_c0_g1	---NA---	237					TRINITY_DN185010_c0_g1	beta tubulin	1990	20	5.22978e-94	88.78
TRINITY_DN269881_c0_g1	cytochrome P450 monooxygenase	583	20	1.09946e-10	59.39		TRINITY_DN306400_c0_g1	---NA---	399
TRINITY_DN48158_c0_g1	---NA---	261					TRINITY_DN4923_c0_g2	protein mago nashi homolog	212	20	5.37074e-41	90.84
TRINITY_DN28919_c0_g1	probable endo-beta-1,4-glucanase D	2168	1	6.54461e-08	44.24		TRINITY_DN436039_c0_g1	mitochondrial import receptor subunit TOM7-1	407	20	5.33428e-07	68.24
TRINITY_DN56868_c0_g1	hypothetical protein SORBI_3003G180600	337	3	7.61485e-07	86.59		TRINITY_DN32820_c0_g1	cold-shock protein	591	18	1.44225e-09	75.66
TRINITY_DN35224_c0_g1	---NA---	1936
TRINITY_DN636_c19_g1	putative transmembrane protein	209	20	1.71329e-18	71.16
TRINITY_DN46978_c0_g1	hypothetical protein Lal_00001548	220	12	4.17862e-14	74.6
TRINITY_DN143071_c0_g2	60S ribosomal protein L10-3	1429	20	5.97343e-149	83.63
TRINITY_DN5902_c0_g2	dehydration responsive element binding protein 1A	2248	20	2.56209e-46	84.84
TRINITY_DN2101_c1_g1	putative transmembrane protein	1273	20	1.98637e-13	76.87
TRINITY_DN383355_c0_g1	---NA---	420
TRINITY_DN15199_c2_g1	dehydration-responsive element-binding protein 1G-like	548	20	1.77848e-84	94.75
TRINITY_DN2069_c2_g1	---NA---	5738
TRINITY_DN2069_c2_g2	---NA---	278
TRINITY_DN9505_c11_g1	---NA---	1004
TRINITY_DN50655_c0_g1	---NA---	267
TRINITY_DN2391_c27_g1	---NA---	206
TRINITY_DN49368_c0_g1	40S ribosomal protein S27-2	391	20	6.49556e-39	79.15
TRINITY_DN4806_c0_g1	endoglucanase 22	811	20	1.50864e-19	87.53
TRINITY_DN41188_c0_g2	---NA---	327
TRINITY_DN83473_c0_g1	---NA---	406
TRINITY_DN16081_c0_g1	dehydration responsive protein	513	20	4.29229e-49	80.32
TRINITY_DN170424_c0_g1	F-box family protein	359	20	6.47237e-24	98.04
TRINITY_DN405998_c0_g1	---NA---	214
TRINITY_DN119291_c0_g1	---NA---	1483
TRINITY_DN69852_c0_g1	ABC transporter G family member 40	646	20	4.16412e-51	96.2
TRINITY_DN155020_c0_g5	glycosyl transferase (glycosyl transferase family 2)	222	20	1.38956e-16	77.87
TRINITY_DN33378_c0_g2	hypothetical protein	456	1	2.13211e-07	83.33
TRINITY_DN55262_c0_g1	uncharacterized transporter C1683.12-like	2223	20	2.00912e-85	54.91
TRINITY_DN23614_c0_g1	Geranylgeranyl transferase type-2 subunit alpha 1	235	20	3.45011e-40	91.02
TRINITY_DN107831_c0_g1	Transducin family protein / WD-40 repeat family protein	280	20	2.59395e-23	98.05
TRINITY_DN113270_c0_g1	predicted protein	1280	20	1.79991e-25	49.9
TRINITY_DN398180_c0_g1	---NA---	263
TRINITY_DN22666_c0_g1	40S ribosomal protein S11-A-like	1863	20	7.36346e-71	56.88
TRINITY_DN486174_c0_g1	NADH dehydrogenase subunit 1	253	20	7.3846e-11	58.91
TRINITY_DN21208_c0_g1	40S ribosomal protein S3-3-like	1740	20	1.02966e-97	86.55
TRINITY_DN5464_c0_g1	hypothetical protein BDA96_09G258800	1767	1	8.41807e-07	82.35
TRINITY_DN242530_c0_g1	---NA---	286
TRINITY_DN345631_c0_g1	---NA---	1039
TRINITY_DN3286_c6_g1	Regulator of rDNA transcription protein 15	307	20	4.59027e-13	52.41
TRINITY_DN173105_c0_g1	dehydration responsive protein	205	20	7.24331e-13	75.17
TRINITY_DN3003_c0_g1	---NA---	1292
TRINITY_DN234712_c0_g1	---NA---	218
TRINITY_DN4942_c5_g1	hypothetical protein Lal_00001024	224	20	3.25506e-17	65.96
TRINITY_DN171242_c0_g1	Ethylene-responsive transcription factor 12	1869	20	7.80062e-19	89.07
TRINITY_DN16620_c1_g1	dehydration responsive protein	366	2	1.3815e-08	59.16
TRINITY_DN2670_c1_g1	---NA---	464
TRINITY_DN110849_c3_g1	---NA---	215
TRINITY_DN213084_c0_g1	---NA---	325
TRINITY_DN3857_c1_g2	hypothetical protein I3760_Q008500	260	20	2.28959e-20	91.68
TRINITY_DN3786_c0_g1	Regulator of rDNA transcription protein 15	2130	20	2.83891e-20	83.32
TRINITY_DN2069_c0_g1	---NA---	1639
TRINITY_DN115738_c0_g1	---NA---	769
TRINITY_DN30501_c0_g1	glycosyl hydrolase family 61-domain-containing protein	1786	4	3.98768e-50	53.61
TRINITY_DN281353_c0_g1	---NA---	333
TRINITY_DN136609_c0_g1	---NA---	209
TRINITY_DN88031_c0_g2	dehydration responsive protein	227	10	4.21594e-12	71.32
TRINITY_DN1948_c0_g2	amino acid transporter AVT1I-like	4015	20	0	90.04
TRINITY_DN387361_c0_g1	---NA---	467
TRINITY_DN254770_c0_g1	---NA---	231
TRINITY_DN7038_c0_g1	cytokinin dehydrogenase 5	7726	20	7.25723e-95	74.76
TRINITY_DN343267_c0_g1	---NA---	359
TRINITY_DN25689_c0_g4	cold-shock protein	354	20	8.62606e-17	86.1
TRINITY_DN22232_c0_g2	60S acidic ribosomal protein P2B-like	394	20	1.29823e-14	67.56
TRINITY_DN37948_c0_g1	---NA---	1490
TRINITY_DN42797_c0_g1	---NA---	1213
TRINITY_DN32023_c2_g2	---NA---	364
TRINITY_DN281101_c0_g1	---NA---	281
TRINITY_DN473116_c0_g1	CsbD family protein	493	5	7.89916e-18	73.47
TRINITY_DN59913_c0_g1	probable cellulose synthase A catalytic subunit 3 [UDP-forming] isoform X1	254	20	1.20716e-29	70
TRINITY_DN156512_c0_g1	---NA---	585
TRINITY_DN98901_c0_g1	---NA---	1995
TRINITY_DN65622_c0_g1	elongator complex protein 1-like	564	1	3.91843e-20	72.06
TRINITY_DN415215_c0_g1	putative senescence-associated protein	213	20	9.00635e-20	79.41
TRINITY_DN367256_c0_g1	hypothetical protein FH972_025874	220	4	1.88259e-05	60.87
TRINITY_DN1385_c1_g1	hypothetical protein	2058	20	4.45317e-18	63.09
TRINITY_DN389574_c0_g1	---NA---	259
TRINITY_DN20102_c0_g1	hypothetical protein SORBI_3006G227500	1915	4	2.05707e-23	76.46
TRINITY_DN20405_c0_g1	---NA---	3281
TRINITY_DN64394_c1_g1	protein STRICTOSIDINE SYNTHASE-LIKE 10	2305	20	0	80.81
TRINITY_DN18871_c0_g1	flavonoid O-methyltransferase-like protein Os11g0303600	1688	20	3.69573e-180	89.87
TRINITY_DN7287_c0_g1	hypothetical protein H5410_015200	639	8	2.49259e-06	86.04
TRINITY_DN73061_c0_g2	L-2-aminoadipate reductase large subunit-like	1392	14	1.08874e-07	76.3
TRINITY_DN421185_c0_g1	---NA---	405
TRINITY_DN16670_c0_g1	---NA---	396
TRINITY_DN30650_c0_g1	---NA---	451
TRINITY_DN47160_c0_g2	uncharacterized protein LOC120970598, partial	1948	20	3.88163e-13	62.98
TRINITY_DN23951_c1_g1	60S ribosomal protein L11-like	2493	20	3.82047e-27	80.95
TRINITY_DN73641_c0_g3	glucan endo-1,3-beta-glucosidase GII	347	20	1.63606e-41	90.03
TRINITY_DN6214_c1_g1	O-methyltransferase ZRP4	2617	20	2.38887e-158	86.89
TRINITY_DN19508_c1_g2	dehydration responsive protein	349	20	2.7234e-13	70.63
TRINITY_DN17990_c1_g1	---NA---	1106
TRINITY_DN74102_c1_g1	---NA---	210
TRINITY_DN25764_c3_g1	histone h4	337	20	3.79625e-27	88.66
TRINITY_DN15193_c0_g1	---NA---	248
TRINITY_DN6242_c1_g1	unnamed protein product	1035	9	7.87924e-06	64.77
TRINITY_DN55392_c0_g1	ABC transporter B family member 1	435	20	3.43647e-26	81.24
TRINITY_DN34408_c0_g1	---NA---	2400
TRINITY_DN374015_c0_g1	---NA---	210
TRINITY_DN68542_c0_g1	Inorganic pyrophosphatase	2482	20	1.29269e-93	61.43
TRINITY_DN192230_c0_g3	type B 50S ribosomal protein L31	396	6	2.58199e-34	68.33
TRINITY_DN283957_c0_g1	---NA---	238
TRINITY_DN3572_c2_g1	metallocarboxypeptidase inhibitor	392	20	9.63049e-10	65.42
TRINITY_DN2068_c0_g1	cytochrome c oxidase subunit 1	2882	20	2.43435e-163	71.7
TRINITY_DN171660_c0_g1	---NA---	861
TRINITY_DN8026_c1_g1	hypothetical protein CH29B_p069	1306	20	2.62299e-22	71.23
TRINITY_DN177612_c0_g1	general alpha-glucoside permease-like	2516	20	1.39898e-168	54.16
TRINITY_DN20181_c0_g1	mitochondrial carrier family	1895	20	1.06628e-90	69.14
TRINITY_DN12137_c0_g1	cytochrome c	1481	20	1.26212e-48	73.17
TRINITY_DN6283_c0_g1	---NA---	297
TRINITY_DN72565_c0_g1	E3 ubiquitin-protein ligase UPL6-like	307	20	9.92321e-21	62.57
TRINITY_DN61638_c0_g1	pathogenesis-related protein 1-like	1511	20	7.48545e-89	63.45
TRINITY_DN27256_c0_g1	L-2-aminoadipate reductase large subunit-like	1672	14	2.10189e-08	65.45
TRINITY_DN255548_c0_g1	ATP synthase subunit epsilon, mitochondrial	491	20	3.51654e-07	56.75
TRINITY_DN17165_c0_g1	40S ribosomal protein S5	1921	20	1.95761e-115	81.36
TRINITY_DN94597_c0_g1	40S ribosomal protein S20-like	1193	20	3.25924e-22	89.07
TRINITY_DN202137_c0_g1	---NA---	1161
TRINITY_DN544_c0_g1	---NA---	982
TRINITY_DN512_c2_g1	Cycloartenol synthase	4991	20	1.36117e-80	93.58
TRINITY_DN55667_c0_g1	Protein TAR1	273	20	3.13157e-10	60.6
TRINITY_DN154546_c0_g1	Metal transporter Nramp5	1046	20	9.78129e-13	67.19
TRINITY_DN136045_c0_g1	ran-binding protein 1 homolog c-like	1502	20	1.20566e-88	72.01
TRINITY_DN43412_c0_g1	---NA---	1350
TRINITY_DN325_c3_g1	---NA---	4509
TRINITY_DN325_c3_g2	---NA---	4352
TRINITY_DN440415_c0_g1	---NA---	325
TRINITY_DN237108_c0_g1	---NA---	717
TRINITY_DN109573_c0_g1	uncharacterized transporter C1683.12-like	2152	20	1.64246e-31	60.25
TRINITY_DN32995_c0_g1	2-cys peroxiredoxin	1576	20	3.56188e-71	68.73
TRINITY_DN170242_c0_g1	dehydration responsive protein	604	9	3.11325e-10	63.58
TRINITY_DN6595_c1_g1	dehydration responsive protein	989	6	2.26003e-07	73.15
TRINITY_DN6_c39_g2	putative signal anchor	212	20	1.95156e-12	71.92
TRINITY_DN200791_c0_g1	---NA---	889
TRINITY_DN10243_c0_g1	---NA---	1191
TRINITY_DN43159_c1_g2	40S ribosomal protein S25-3	854	20	4.62535e-28	70.4
TRINITY_DN60751_c0_g1	hypothetical protein	386	4	6.14776e-08	61.37
TRINITY_DN298044_c0_g1	---NA---	1963
TRINITY_DN105927_c0_g1	---NA---	3545
TRINITY_DN309487_c0_g1	---NA---	320
TRINITY_DN52672_c0_g1	glutamyl-tRNA reductase, chloroplastic	267	20	1.55866e-19	85.99
TRINITY_DN25827_c0_g1	60S ribosomal protein L3	1441	20	0	84.65
TRINITY_DN18091_c0_g2	noroxomaritidine synthase	2663	20	0	87.34

## Sheet: D) 5dpi SsV89101
5dpi SsV89101 vs 5dpi control
UP-REGULATED							DOWN-REGULATED
SeqName	Description	Length	#Hits	e-Value	sim mean		SeqName	Description	Length	#Hits	e-Value	sim mean
TRINITY_DN64193_c0_g1	---NA---	404					TRINITY_DN34263_c0_g1	---NA---	1738
TRINITY_DN59388_c0_g1	---NA---	1321					TRINITY_DN399905_c0_g1	---NA---	223
TRINITY_DN143354_c1_g1	---NA---	313					TRINITY_DN7737_c0_g1	helicase swr-1	2229	20	1.23306e-143	70.98
TRINITY_DN40762_c1_g1	unnamed protein product	239	7	3.34629e-09	94.71		TRINITY_DN59121_c0_g1	---NA---	682
TRINITY_DN22637_c0_g2	---NA---	543					TRINITY_DN45857_c1_g1	---NA---	474
TRINITY_DN127_c2_g1	protein ECERIFERUM 3	2167	20	0	90.82		TRINITY_DN165985_c0_g2	---NA---	428
TRINITY_DN57_c0_g2	---NA---	1487					TRINITY_DN165985_c0_g1	---NA---	292
TRINITY_DN168518_c1_g1	---NA---	309					TRINITY_DN383605_c0_g1	---NA---	260
TRINITY_DN342312_c0_g1	---NA---	222					TRINITY_DN186145_c0_g1	---NA---	408
TRINITY_DN192965_c0_g1	---NA---	492					TRINITY_DN83528_c0_g1	hypothetical protein AALP_AAs45019U000100	286	1	0.000372774	72.73
TRINITY_DN458599_c0_g1	---NA---	241					TRINITY_DN5939_c0_g2	Homeobox protein ATH1	837	20	1.09573e-77	86.69
TRINITY_DN290397_c0_g1	---NA---	268					TRINITY_DN342353_c0_g1	---NA---	346
TRINITY_DN9368_c11_g1	---NA---	206					TRINITY_DN66661_c0_g1	bifunctional nitrilase/nitrile hydratase NIT4	217	20	9.10494e-12	88.9
TRINITY_DN21844_c2_g1	peptidyl-prolyl cis-trans isomerases	325	3	9.48344e-06	72.79		TRINITY_DN428751_c0_g1	---NA---	225
TRINITY_DN99039_c0_g2	zinc finger MYM-type protein 1-like	237	15	1.90726e-06	75.65		TRINITY_DN397443_c0_g1	---NA---	213
TRINITY_DN6271_c0_g3	---NA---	227					TRINITY_DN215598_c0_g1	---NA---	209
TRINITY_DN86601_c3_g1	---NA---	244					TRINITY_DN7948_c0_g1	---NA---	1258
TRINITY_DN15217_c0_g1	putative LOV domain-containing protein	1128	20	2.5321e-15	98.65		TRINITY_DN383965_c0_g1	---NA---	241
TRINITY_DN385293_c0_g1	---NA---	247					TRINITY_DN11277_c2_g1	---NA---	2711
TRINITY_DN400039_c0_g1	---NA---	239					TRINITY_DN346878_c0_g1	---NA---	215
TRINITY_DN417289_c0_g1	---NA---	274					TRINITY_DN145887_c0_g1	---NA---	1343
TRINITY_DN7888_c1_g1	---NA---	223					TRINITY_DN1797_c1_g1	---NA---	741
TRINITY_DN285304_c0_g1	---NA---	211					TRINITY_DN159515_c1_g1	---NA---	358
TRINITY_DN184961_c0_g1	---NA---	292					TRINITY_DN18580_c0_g1	---NA---	219
TRINITY_DN406098_c0_g1	---NA---	215					TRINITY_DN10591_c0_g1	DNAJ heat shock N-terminal domain-containing protein	5063	20	0	78.18
TRINITY_DN85364_c0_g1	serine carboxypeptidase 3	301	20	8.7979e-22	90.8		TRINITY_DN75946_c0_g1	squamosa promoter-binding-like protein 10	1896	20	3.5663e-45	93.43
TRINITY_DN34494_c0_g1	---NA---	650					TRINITY_DN88871_c0_g1	---NA---	1800
TRINITY_DN100798_c0_g1	SAM50-like protein SPAC17C9.06	1078	20	1.18833e-10	96.2		TRINITY_DN66581_c0_g1	---NA---	670
TRINITY_DN63609_c0_g1	---NA---	414					TRINITY_DN55632_c0_g1	---NA---	2533
TRINITY_DN8141_c0_g1	---NA---	314					TRINITY_DN11877_c0_g1	DNA topoisomerase 2	7846	20	0	94.39
TRINITY_DN7200_c7_g1	---NA---	248					TRINITY_DN219677_c0_g1	---NA---	971
TRINITY_DN247143_c0_g1	---NA---	273					TRINITY_DN148308_c0_g1	---NA---	404
TRINITY_DN153789_c0_g1	---NA---	367					TRINITY_DN311529_c0_g1	---NA---	228
TRINITY_DN95790_c0_g1	---NA---	215					TRINITY_DN162182_c0_g1	---NA---	599
TRINITY_DN3832_c0_g1	---NA---	1120					TRINITY_DN2468_c0_g2	---NA---	277
TRINITY_DN3_c3_g1	hypothetical protein Lal_00008635	1166	20	7.53814e-07	88.78		TRINITY_DN190298_c0_g1	---NA---	273
TRINITY_DN11552_c0_g1	---NA---	558					TRINITY_DN255810_c0_g1	---NA---	241
TRINITY_DN348328_c0_g1	---NA---	239					TRINITY_DN73191_c1_g1	---NA---	520
TRINITY_DN53138_c0_g2	---NA---	443					TRINITY_DN29396_c0_g1	probably inactive leucine-rich repeat receptor-like protein kinase IMK2	3519	20	0	89.58
TRINITY_DN16832_c0_g1	galactinol synthase 2-like	618	20	1.30888e-49	89.48		TRINITY_DN15955_c0_g1	binding	6121	20	3.2805e-170	94.32
TRINITY_DN141034_c0_g1	Calmodulin-binding transcription activator 5	204	20	5.54509e-36	95.75		TRINITY_DN163080_c0_g1	---NA---	554
TRINITY_DN329004_c0_g1	---NA---	212					TRINITY_DN156041_c0_g1	---NA---	312
TRINITY_DN4739_c4_g2	anthocyanidin reductase ((2S)-flavan-3-ol-forming)-like	379	20	1.36767e-10	94.51		TRINITY_DN373693_c0_g1	---NA---	237
TRINITY_DN87291_c0_g1	---NA---	238					TRINITY_DN12329_c0_g1	basic helix-loop-helix (bHLH) DNA-binding superfamily protein	4154	20	0	91.58
TRINITY_DN32718_c0_g1	---NA---	1940					TRINITY_DN85904_c0_g1	sn1-specific diacylglycerol lipase alpha-like	481	20	1.58189e-09	100
TRINITY_DN10338_c0_g1	---NA---	1124					TRINITY_DN2150_c6_g1	---NA---	1377
TRINITY_DN10709_c0_g1	---NA---	309					TRINITY_DN117174_c0_g1	unnamed protein product	1686	2	0.000233123	85.37
TRINITY_DN43234_c0_g1	probable homogentisate phytyltransferase 1, chloroplastic	478	20	2.06723e-09	87.77		TRINITY_DN284634_c0_g1	---NA---	230
TRINITY_DN204307_c0_g1	---NA---	259					TRINITY_DN375246_c0_g1	---NA---	214
TRINITY_DN182643_c0_g1	---NA---	420					TRINITY_DN11541_c0_g1	Naringenin,2-oxoglutarate 3-dioxygenase	2914	20	0	89.2
TRINITY_DN92400_c0_g1	---NA---	416					TRINITY_DN36063_c0_g2	unnamed protein product	2295	20	2.64785e-42	62.64
TRINITY_DN242964_c0_g1	---NA---	211					TRINITY_DN300576_c0_g1	---NA---	269
TRINITY_DN24703_c0_g1	---NA---	502					TRINITY_DN84671_c0_g1	---NA---	428
TRINITY_DN300586_c0_g1	---NA---	225					TRINITY_DN107677_c0_g1	---NA---	304
TRINITY_DN394976_c0_g1	---NA---	256					TRINITY_DN72117_c0_g1	---NA---	847
TRINITY_DN86735_c0_g1	---NA---	415					TRINITY_DN11726_c6_g1	MADS-box transcription factor 18	215	19	3.58689e-45	99.48
TRINITY_DN17900_c0_g1	---NA---	430					TRINITY_DN6092_c2_g1	DNA (cytosine-5)-methyltransferase 3	3782	20	0	93.34
TRINITY_DN55590_c1_g1	---NA---	391					TRINITY_DN92301_c0_g1	---NA---	364
TRINITY_DN213250_c0_g1	---NA---	242					TRINITY_DN39358_c0_g1	glutathione transferase41	427	20	4.28591e-45	98.04
TRINITY_DN301209_c0_g1	---NA---	224					TRINITY_DN8429_c1_g1	P-loop containing nucleoside triphosphate hydrolase superfamily protein	2276	20	0	89.68
TRINITY_DN12214_c0_g1	Non-specific lipid-transfer protein 2	999	20	7.33611e-32	92.66		TRINITY_DN80377_c0_g1	Regulator of rDNA transcription protein 15	652	20	1.60821e-17	66.55
TRINITY_DN278984_c0_g1	---NA---	319					TRINITY_DN233681_c0_g1	---NA---	411
TRINITY_DN69539_c0_g1	unnamed protein product	243	20	1.80772e-32	87.44		TRINITY_DN20230_c0_g1	high mobility group B protein 7	2348	20	6.4859e-49	78.49
TRINITY_DN1329_c3_g1	Putative leucine-rich repeat receptor-like protein kinase family protein	931	20	4.56008e-38	69.35		TRINITY_DN265746_c0_g1	---NA---	245
TRINITY_DN39389_c0_g1	---NA---	956					TRINITY_DN33148_c0_g1	protein TAR1-like	1307	20	1.62949e-18	72.98
TRINITY_DN9063_c0_g1	unnamed protein product	3105	20	7.86782e-44	45.35		TRINITY_DN171445_c0_g1	---NA---	247
TRINITY_DN170910_c0_g1	---NA---	287					TRINITY_DN452106_c0_g1	---NA---	251
TRINITY_DN299078_c0_g1	---NA---	613					TRINITY_DN5530_c1_g1	Cellulose synthase-like protein D4	771	20	7.68573e-163	98.6
TRINITY_DN185578_c0_g1	---NA---	351					TRINITY_DN53187_c0_g2	Protein kinase domain superfamily protein	2182	20	1.98836e-57	50.55
TRINITY_DN30927_c0_g2	---NA---	335					TRINITY_DN303846_c0_g1	---NA---	309
TRINITY_DN79768_c0_g1	---NA---	241					TRINITY_DN107299_c1_g1	---NA---	1342
TRINITY_DN49212_c0_g1	hypothetical protein SORBI_3003G278100	490	9	1.09553e-13	81.25		TRINITY_DN264356_c0_g1	---NA---	219
TRINITY_DN278950_c0_g1	---NA---	204					TRINITY_DN70570_c1_g1	---NA---	212
TRINITY_DN72259_c0_g1	---NA---	241					TRINITY_DN29828_c1_g1	---NA---	268
TRINITY_DN231739_c0_g1	---NA---	1005					TRINITY_DN325143_c0_g1	---NA---	312
TRINITY_DN73483_c0_g1	---NA---	1144					TRINITY_DN142610_c0_g1	---NA---	597
TRINITY_DN177398_c0_g1	---NA---	239					TRINITY_DN27992_c0_g1	---NA---	1123
TRINITY_DN11407_c1_g1	protein RETICULATA-RELATED 4, chloroplastic-like	1852	20	1.19991e-161	91.16		TRINITY_DN252784_c0_g1	---NA---	229
TRINITY_DN48018_c0_g1	---NA---	203					TRINITY_DN84151_c0_g1	---NA---	1141
TRINITY_DN298760_c0_g1	---NA---	2279					TRINITY_DN1821_c4_g1	transcription factor MYB14-like	665	20	6.06228e-30	91.99
TRINITY_DN30079_c0_g2	---NA---	499					TRINITY_DN18848_c1_g1	---NA---	238
TRINITY_DN33666_c0_g1	---NA---	245					TRINITY_DN70679_c0_g1	---NA---	552
TRINITY_DN123044_c0_g1	---NA---	378					TRINITY_DN38232_c2_g1	---NA---	299
TRINITY_DN94395_c0_g1	---NA---	312					TRINITY_DN25984_c0_g4	---NA---	349
TRINITY_DN82141_c1_g1	---NA---	1199					TRINITY_DN179272_c0_g1	---NA---	260
TRINITY_DN174636_c0_g1	---NA---	326					TRINITY_DN216959_c0_g1	---NA---	293
TRINITY_DN41726_c0_g1	hypothetical protein KFL_001190120	387	3	4.64143e-12	62.38		TRINITY_DN161443_c0_g2	---NA---	223
TRINITY_DN243993_c0_g1	---NA---	780					TRINITY_DN131332_c0_g1	unnamed protein product	737	20	1.27393e-30	74.07
TRINITY_DN177830_c0_g1	---NA---	361					TRINITY_DN10290_c4_g1	---NA---	526
TRINITY_DN339413_c0_g1	---NA---	827					TRINITY_DN8395_c0_g1	plant cysteine oxidase 2-like	3903	20	5.37836e-56	89.83
TRINITY_DN266488_c0_g1	---NA---	209					TRINITY_DN10623_c0_g1	E2F transcription factor-like E2FE	4206	20	1.25638e-103	88.08
TRINITY_DN107530_c0_g1	---NA---	711					TRINITY_DN93611_c1_g1	predicted protein	322	1	0.000741845	90.63
TRINITY_DN42894_c0_g1	rRNA intron-encoded homing endonuclease	699	20	4.97674e-17	69.75		TRINITY_DN266642_c0_g1	---NA---	380
TRINITY_DN477594_c0_g1	---NA---	311					TRINITY_DN132207_c0_g1	---NA---	1010
TRINITY_DN4239_c1_g1	Vesicle-associated membrane protein 722	284	20	5.6841e-33	67.13		TRINITY_DN4354_c0_g1	universal stress protein PHOS34-like	669	19	6.3943e-09	82.96
TRINITY_DN212077_c0_g1	---NA---	629					TRINITY_DN217321_c0_g1	---NA---	265
TRINITY_DN339375_c0_g1	---NA---	226					TRINITY_DN351768_c0_g1	---NA---	503
TRINITY_DN75793_c2_g1	hypothetical protein G2W53_039997	889	20	7.94934e-17	86.01		TRINITY_DN439987_c0_g1	---NA---	255
TRINITY_DN2840_c1_g1	---NA---	612					TRINITY_DN2342_c5_g1	---NA---	293
TRINITY_DN213969_c0_g1	---NA---	213					TRINITY_DN193308_c0_g1	---NA---	331
TRINITY_DN299079_c0_g1	---NA---	1595					TRINITY_DN26_c9_g1	---NA---	860
TRINITY_DN343250_c0_g1	---NA---	301					TRINITY_DN244424_c0_g1	---NA---	486
TRINITY_DN48236_c0_g2	---NA---	368					TRINITY_DN173010_c0_g1	WEB family protein	2763	20	0	91.61
TRINITY_DN171655_c0_g1	---NA---	314					TRINITY_DN57809_c2_g1	---NA---	277
TRINITY_DN353470_c0_g1	---NA---	243					TRINITY_DN17609_c3_g1	---NA---	335
TRINITY_DN55604_c2_g1	aspartyl protease family protein 2	217	18	4.53443e-43	98.82		TRINITY_DN107112_c0_g1	Rop guanine nucleotide exchange factor 7	291	20	1.50654e-16	92.55
TRINITY_DN287104_c0_g1	---NA---	333					TRINITY_DN3886_c0_g1	kelch repeat-containing protein At3g27220-like	3765	20	2.34878e-62	71.35
TRINITY_DN463088_c0_g1	---NA---	210					TRINITY_DN249_c26_g1	---NA---	255
TRINITY_DN226625_c1_g1	---NA---	1690					TRINITY_DN111235_c1_g1	---NA---	241
TRINITY_DN25230_c0_g1	HECT domain and RCC1-like domain-containing protein 2	489	20	2.73829e-31	98.92		TRINITY_DN33579_c2_g1	---NA---	314
TRINITY_DN135754_c0_g1	hypothetical protein BDA96_06G036500	212	2	4.1245e-07	69.32		TRINITY_DN272607_c0_g1	---NA---	1008
TRINITY_DN308371_c0_g1	---NA---	238					TRINITY_DN43678_c0_g1	E3 ubiquitin-protein ligase DIS1-like	3380	20	2.71752e-133	97.44
TRINITY_DN388860_c0_g1	---NA---	403					TRINITY_DN340698_c0_g1	---NA---	316
TRINITY_DN140605_c0_g1	subtilisin-chymotrypsin inhibitor-2B	721	20	2.754e-50	91.66		TRINITY_DN14614_c1_g1	Retrovirus-related Pol polyprotein LINE-1	227	20	1.00527e-30	94
TRINITY_DN79920_c0_g4	---NA---	212					TRINITY_DN155185_c0_g1	---NA---	211
TRINITY_DN41640_c0_g1	---NA---	265					TRINITY_DN145962_c0_g1	---NA---	249
TRINITY_DN111785_c0_g4	hypothetical protein KC19_N006800	337	4	7.11351e-06	67.22		TRINITY_DN439474_c0_g1	---NA---	231
TRINITY_DN39697_c0_g1	---NA---	221					TRINITY_DN5234_c0_g2	Bowman-Birk type trypsin inhibitor	541	20	1.7543e-56	71.6
TRINITY_DN43241_c0_g1	---NA---	210					TRINITY_DN350158_c0_g1	---NA---	301
TRINITY_DN302252_c0_g1	---NA---	271					TRINITY_DN52277_c0_g1	transcription factor bHLH18-like	285	20	2.36689e-31	79.66
TRINITY_DN84092_c0_g2	---NA---	232					TRINITY_DN32834_c0_g1	---NA---	335
TRINITY_DN14370_c2_g2	---NA---	504					TRINITY_DN15139_c0_g1	probable inactive leucine-rich repeat receptor kinase XIAO	4742	20	0	93.48
TRINITY_DN879_c2_g1	Hypothetical predicted protein	1185	20	4.52888e-18	68.45		TRINITY_DN184136_c0_g1	---NA---	288
TRINITY_DN25534_c0_g1	---NA---	521					TRINITY_DN3643_c8_g1	protein OCTOPUS-like	440	20	5.57389e-55	89.99
TRINITY_DN128136_c0_g1	---NA---	247					TRINITY_DN8564_c0_g1	---NA---	494
TRINITY_DN69275_c0_g1	---NA---	921					TRINITY_DN8623_c0_g1	rice-salt sensitive 1-like protein	2260	20	3.56776e-124	64.8
TRINITY_DN80408_c1_g1	---NA---	250					TRINITY_DN5_c0_g2	---NA---	310
TRINITY_DN40865_c0_g1	---NA---	1440					TRINITY_DN200334_c0_g1	---NA---	316
TRINITY_DN14434_c0_g1	chlorophyll a-b binding protein M9, chloroplastic	1275	20	1.04526e-44	96.12		TRINITY_DN20402_c0_g1	DNA-directed RNA polymerase II subunit 2	255	20	6.09618e-23	61.94
TRINITY_DN441274_c0_g1	---NA---	216					TRINITY_DN2848_c5_g1	---NA---	2265
TRINITY_DN10315_c0_g1	---NA---	584					TRINITY_DN150836_c0_g1	---NA---	244
TRINITY_DN429558_c0_g1	---NA---	213					TRINITY_DN42116_c4_g1	---NA---	293
TRINITY_DN49438_c0_g1	allene oxide cyclase protein	224	6	2.61505e-11	82.59		TRINITY_DN3357_c1_g1	---NA---	679
TRINITY_DN26224_c0_g1	Doublesex and mab-3-related transcription factor 3	254	20	4.35764e-16	97.3		TRINITY_DN79526_c1_g1	---NA---	312
TRINITY_DN10716_c0_g1	ethylene-responsive transcription factor ERF109-like	2376	20	6.87912e-109	79.97		TRINITY_DN2471_c0_g1	pyruvate decarboxylase	3373	20	0	97.73
TRINITY_DN95843_c0_g1	Glycerol-3-phosphate acyltransferase 1	1264	20	5.2212e-93	93.61		TRINITY_DN26263_c0_g3	---NA---	402
TRINITY_DN68938_c3_g1	---NA---	211					TRINITY_DN346538_c0_g1	---NA---	211
TRINITY_DN46412_c2_g1	L-galactono-1,4-lactone dehydrogenase 2, mitochondrial	216	20	3.83038e-41	96.81		TRINITY_DN157530_c2_g1	---NA---	281
TRINITY_DN31269_c2_g1	Receptor-like protein 12	312	13	8.04995e-07	79.09		TRINITY_DN198776_c0_g1	---NA---	655
TRINITY_DN160202_c2_g1	---NA---	266					TRINITY_DN115206_c0_g1	unnamed protein product	1634	5	3.39775e-08	77.48
TRINITY_DN96092_c0_g1	---NA---	399					TRINITY_DN99_c1_g1	phosphoribosylamine--glycine ligase-like isoform X1	2988	20	5.06073e-74	96.11
TRINITY_DN394316_c0_g1	---NA---	281					TRINITY_DN190029_c0_g1	---NA---	235
TRINITY_DN343431_c0_g1	---NA---	397					TRINITY_DN39590_c1_g1	---NA---	701
TRINITY_DN111135_c0_g1	---NA---	342					TRINITY_DN17259_c0_g1	cyclin 1	4038	20	2.51064e-147	69.89
TRINITY_DN82868_c0_g1	---NA---	593					TRINITY_DN210045_c0_g1	---NA---	267
TRINITY_DN231448_c0_g1	---NA---	281					TRINITY_DN182349_c0_g1	---NA---	247
TRINITY_DN50830_c2_g1	hypothetical protein DAI22_02g374300	221	1	0.000779265	62.79		TRINITY_DN179444_c0_g1	---NA---	291
TRINITY_DN313052_c0_g1	---NA---	368					TRINITY_DN347577_c0_g1	---NA---	235
TRINITY_DN22119_c0_g1	---NA---	337					TRINITY_DN316386_c0_g1	---NA---	224
TRINITY_DN166239_c0_g1	low-temperature-induced 65 kDa protein	622	20	3.74127e-56	92.75		TRINITY_DN83248_c4_g1	---NA---	243
TRINITY_DN19629_c0_g1	probable 2-oxoglutarate-dependent dioxygenase At5g05600	2016	20	1.80357e-92	80.24		TRINITY_DN1367_c1_g1	---NA---	546
TRINITY_DN41839_c0_g1	F-box protein At1g78280 isoform X1	205	20	1.35114e-36	96.84		TRINITY_DN272330_c0_g1	---NA---	352
TRINITY_DN36067_c0_g1	transposon protein	305	20	4.76979e-45	74.54		TRINITY_DN365259_c0_g1	---NA---	240
TRINITY_DN305918_c0_g1	---NA---	219					TRINITY_DN221026_c0_g1	---NA---	332
TRINITY_DN45043_c3_g1	---NA---	208					TRINITY_DN495556_c0_g1	---NA---	244
TRINITY_DN33799_c0_g1	---NA---	502					TRINITY_DN10290_c0_g2	---NA---	563
TRINITY_DN330980_c0_g1	---NA---	224					TRINITY_DN112712_c0_g1	High mobility group B protein 2	240	20	6.53296e-17	97.81
TRINITY_DN460098_c0_g1	---NA---	301					TRINITY_DN80040_c0_g6	---NA---	307
TRINITY_DN88974_c0_g1	---NA---	652					TRINITY_DN52924_c0_g1	---NA---	1283
TRINITY_DN44349_c0_g1	---NA---	615					TRINITY_DN151370_c0_g1	DNA topoisomerase 2	306	20	4.34681e-17	94.82
TRINITY_DN161181_c0_g1	---NA---	626					TRINITY_DN183674_c0_g1	---NA---	406
TRINITY_DN88187_c0_g1	---NA---	981					TRINITY_DN103582_c0_g1	---NA---	321
TRINITY_DN240336_c0_g1	---NA---	339					TRINITY_DN103582_c0_g2	---NA---	316
TRINITY_DN381949_c0_g1	---NA---	306					TRINITY_DN200515_c0_g1	---NA---	202
TRINITY_DN9791_c0_g1	---NA---	529					TRINITY_DN19385_c0_g1	neurofilament heavy polypeptide isoform X1	3755	20	0	86.48
TRINITY_DN73836_c0_g1	tyrosine decarboxylase-like	371	20	3.25617e-28	79.4		TRINITY_DN88108_c0_g2	OSJNBa0074L08.7-like protein	1041	20	2.4905e-65	86.57
TRINITY_DN55132_c1_g1	Os08g0493050	322	2	5.51926e-05	77.79		TRINITY_DN6452_c0_g1	TORTIFOLIA1-like protein 2	4607	20	0	94.15
TRINITY_DN17317_c0_g1	---NA---	287					TRINITY_DN460395_c0_g1	---NA---	226
TRINITY_DN26041_c0_g1	---NA---	303					TRINITY_DN13009_c0_g2	maize proteinase inhibitor	461	20	5.67129e-40	87.91
TRINITY_DN220000_c0_g2	---NA---	449					TRINITY_DN130755_c2_g1	serine carboxypeptidase II-1-like	249	20	8.39646e-29	85.25
TRINITY_DN383476_c0_g1	---NA---	272					TRINITY_DN8476_c0_g1	---NA---	387
TRINITY_DN834_c5_g1	---NA---	646					TRINITY_DN111029_c0_g1	OSJNBa0074L08.7-like protein	2135	20	2.87204e-139	88.45
TRINITY_DN254366_c0_g1	---NA---	213					TRINITY_DN30859_c0_g1	---NA---	603
TRINITY_DN64033_c2_g1	uncharacterized protein LOC110435698 isoform X2	269	14	3.14482e-11	82.3		TRINITY_DN96475_c0_g1	14 kDa proline-rich protein DC2.15-like	1660	20	5.65944e-39	98.75
TRINITY_DN119661_c0_g2	---NA---	242					TRINITY_DN119611_c0_g1	---NA---	251
TRINITY_DN18606_c1_g1	---NA---	1136					TRINITY_DN5430_c0_g1	anthocyanidin 3-O-glucosyltransferase 2-like	1646	20	5.17973e-123	70.7
TRINITY_DN139682_c0_g1	---NA---	222					TRINITY_DN248813_c0_g1	---NA---	471
TRINITY_DN10703_c0_g1	Glycerol-3-phosphate acyltransferase 1	3821	20	1.63532e-103	92.25		TRINITY_DN39944_c1_g2	---NA---	244
TRINITY_DN47196_c0_g1	---NA---	5069					TRINITY_DN422988_c0_g1	---NA---	314
TRINITY_DN328023_c0_g1	---NA---	243					TRINITY_DN50362_c0_g1	---NA---	807
TRINITY_DN41738_c2_g1	---NA---	591					TRINITY_DN15_c6_g1	plant-specific domain TIGR01615 family protein	564	20	2.10737e-07	79.43
TRINITY_DN62368_c0_g1	---NA---	300					TRINITY_DN7287_c1_g1	hypothetical protein Lal_00014773	396	1	3.36457e-08	67.27
TRINITY_DN207296_c0_g1	---NA---	294					TRINITY_DN25234_c2_g1	---NA---	1385
TRINITY_DN16472_c0_g2	subtilisin-like protease SBT1.9	3389	20	0	91.78		TRINITY_DN283695_c0_g1	---NA---	261
TRINITY_DN56533_c3_g1	---NA---	274					TRINITY_DN17196_c0_g1	cyclin IaZm	3451	20	1.50668e-174	56.95
TRINITY_DN125281_c0_g1	---NA---	348					TRINITY_DN9636_c1_g1	F-box protein	3042	20	8.75346e-60	90.66
TRINITY_DN150467_c0_g1	---NA---	541					TRINITY_DN157433_c0_g1	---NA---	202
TRINITY_DN241531_c0_g1	---NA---	220					TRINITY_DN4477_c1_g1	Chromatin complex subunit A101	7048	20	2.16961e-135	93.53
TRINITY_DN151817_c0_g1	Auxin-responsive protein SAUR36	309	20	9.47956e-54	89.13		TRINITY_DN113518_c0_g1	---NA---	420
TRINITY_DN237755_c0_g1	---NA---	350					TRINITY_DN457317_c0_g1	---NA---	272
TRINITY_DN11558_c1_g1	Lactoylglutathione lyase	239	20	1.07484e-16	99.82		TRINITY_DN5387_c1_g1	probable prolyl 4-hydroxylase 4	7510	20	5.97493e-99	90.78
TRINITY_DN9765_c0_g2	---NA---	953					TRINITY_DN384662_c0_g1	---NA---	241
TRINITY_DN128657_c0_g1	---NA---	248					TRINITY_DN322653_c0_g1	---NA---	242
TRINITY_DN108348_c0_g1	---NA---	325					TRINITY_DN80120_c0_g1	---NA---	2073
TRINITY_DN132135_c0_g1	unnamed protein product	1722	3	3.43289e-16	56.71		TRINITY_DN315583_c0_g1	---NA---	203
TRINITY_DN179932_c0_g1	hsp70-Hsp90 organizing protein	249	20	9.07511e-15	97.69		TRINITY_DN22304_c2_g1	---NA---	310
TRINITY_DN37216_c0_g3	protein WVD2-like 6	241	3	4.74857e-09	78.46		TRINITY_DN118140_c0_g1	---NA---	266
TRINITY_DN428263_c0_g1	---NA---	292					TRINITY_DN152429_c0_g1	---NA---	1005
TRINITY_DN342909_c0_g1	---NA---	231					TRINITY_DN125883_c0_g3	---NA---	421
TRINITY_DN10558_c1_g1	ribulose bisphosphate carboxylase small chain, chloroplastic	884	20	1.56159e-19	76.93		TRINITY_DN72307_c0_g1	---NA---	554
TRINITY_DN78206_c0_g1	---NA---	1735					TRINITY_DN459238_c0_g1	---NA---	308
TRINITY_DN80286_c0_g1	---NA---	425					TRINITY_DN35589_c0_g1	---NA---	414
TRINITY_DN47969_c0_g1	---NA---	279					TRINITY_DN422053_c0_g1	---NA---	681
TRINITY_DN280529_c0_g1	---NA---	390					TRINITY_DN346412_c0_g1	---NA---	397
TRINITY_DN73899_c0_g1	---NA---	238					TRINITY_DN270007_c0_g1	---NA---	267
TRINITY_DN13739_c0_g2	---NA---	232					TRINITY_DN6442_c0_g1	cyclin superfamily protein, putative	3868	20	1.13953e-92	72.15
TRINITY_DN19740_c0_g1	phosphoenolpyruvate carboxylase	3271	20	3.62089e-10	99.7		TRINITY_DN58614_c0_g2	glycine--tRNA ligase, mitochondrial 1-like	218	20	2.0211e-07	69.54
TRINITY_DN36534_c1_g1	---NA---	286					TRINITY_DN31596_c0_g1	---NA---	2824
TRINITY_DN131317_c0_g1	---NA---	444					TRINITY_DN423835_c0_g1	adenosine kinase 2	233	20	5.09703e-14	75.3
TRINITY_DN125496_c0_g1	---NA---	385					TRINITY_DN9752_c0_g1	microtubule-associated protein 65-5	6077	20	9.92331e-161	91.81
TRINITY_DN7242_c0_g2	inter-alpha-trypsin inhibitor heavy chain-related	232	20	1.27259e-40	96.31		TRINITY_DN304226_c0_g1	---NA---	411
TRINITY_DN68041_c7_g1	---NA---	283					TRINITY_DN77165_c0_g1	rubredoxin family protein	548	20	6.95581e-18	86.1
TRINITY_DN58101_c1_g1	---NA---	227					TRINITY_DN155593_c0_g1	---NA---	364
TRINITY_DN221344_c0_g1	---NA---	343					TRINITY_DN18867_c0_g1	Cell division cycle protein cdt2	4004	20	8.5279e-63	92.4
TRINITY_DN3715_c0_g2	---NA---	286					TRINITY_DN305445_c0_g1	---NA---	240
TRINITY_DN19980_c0_g1	---NA---	1859					TRINITY_DN13290_c0_g4	---NA---	580
TRINITY_DN170964_c0_g1	---NA---	294					TRINITY_DN59742_c2_g1	putative retroelement	233	20	2.83787e-25	79.16
TRINITY_DN91428_c2_g1	---NA---	273					TRINITY_DN13704_c1_g1	protein JASON	2666	20	2.37791e-112	83.36
TRINITY_DN416468_c0_g1	---NA---	219					TRINITY_DN229909_c0_g1	---NA---	242
TRINITY_DN6600_c1_g1	isoflavone reductase homolog IRL	891	20	1.58519e-07	93.41		TRINITY_DN304491_c0_g1	---NA---	339
TRINITY_DN16886_c0_g2	---NA---	264					TRINITY_DN1499_c1_g1	putative kinase protein	312	20	5.78557e-08	97.63
TRINITY_DN121695_c0_g1	---NA---	1100					TRINITY_DN18712_c0_g1	---NA---	2152
TRINITY_DN193952_c0_g1	---NA---	308					TRINITY_DN28718_c0_g2	---NA---	284
TRINITY_DN107975_c0_g1	---NA---	340					TRINITY_DN320_c42_g1	DNA repair protein RAD51 homolog A	1590	20	9.44888e-173	95.02
TRINITY_DN43571_c0_g1	---NA---	232					TRINITY_DN21144_c0_g1	dehydration-responsive element-binding protein 1I	1321	20	5.39704e-12	70.01
TRINITY_DN67005_c0_g1	---NA---	247					TRINITY_DN50441_c0_g1	S-adenosyl-L-methionine-dependent methyltransferase superfamily protein	271	20	9.73336e-29	99.86
TRINITY_DN396376_c0_g1	---NA---	301					TRINITY_DN272577_c0_g1	---NA---	357
TRINITY_DN651_c0_g1	---NA---	461					TRINITY_DN279581_c0_g1	---NA---	207
TRINITY_DN51850_c0_g1	flavin-containing monooxygenase FMO GS-OX-like 8	1181	20	1.94741e-47	91.23		TRINITY_DN73356_c0_g1	---NA---	299
TRINITY_DN3127_c0_g1	polyamine oxidase-like isoform X1	5276	20	4.12697e-119	75.06		TRINITY_DN298200_c0_g1	---NA---	503
TRINITY_DN384078_c0_g1	---NA---	270					TRINITY_DN494554_c0_g1	---NA---	235
TRINITY_DN73278_c3_g1	hypothetical protein C1H46_027793	293	20	4.82458e-24	60.83		TRINITY_DN399457_c0_g1	---NA---	315
TRINITY_DN69934_c0_g1	---NA---	320					TRINITY_DN14676_c0_g1	---NA---	1790
TRINITY_DN91945_c0_g1	---NA---	680					TRINITY_DN2477_c0_g1	F-box protein SKIP27-like	3244	20	5.36975e-43	86.96
TRINITY_DN36213_c0_g1	unnamed protein product	463	20	0.000199398	98.33		TRINITY_DN475062_c0_g1	---NA---	260
TRINITY_DN110025_c1_g1	---NA---	511					TRINITY_DN42416_c2_g1	---NA---	258
TRINITY_DN452831_c0_g1	---NA---	329					TRINITY_DN223228_c0_g1	---NA---	479
TRINITY_DN21171_c0_g2	---NA---	328					TRINITY_DN101926_c0_g1	---NA---	285
TRINITY_DN21171_c0_g1	---NA---	379					TRINITY_DN90101_c0_g1	Nucleotide binding protein	4387	20	9.37691e-48	85.13
TRINITY_DN6536_c0_g2	3-ketoacyl-CoA synthase 5-like	990	20	3.67807e-35	96.05		TRINITY_DN19528_c0_g1	lysine-specific demethylase 4B	3015	20	1.87247e-147	88.77
TRINITY_DN7295_c0_g2	---NA---	242					TRINITY_DN29969_c2_g1	---NA---	217
TRINITY_DN183377_c0_g2	---NA---	327					TRINITY_DN67428_c0_g1	UPI0001A872FD related cluster	816	18	2.04337e-11	59.15
TRINITY_DN288464_c0_g1	---NA---	221					TRINITY_DN9593_c0_g1	---NA---	620
TRINITY_DN9360_c7_g1	---NA---	212					TRINITY_DN380059_c0_g1	---NA---	362
TRINITY_DN430659_c0_g1	---NA---	215					TRINITY_DN274488_c0_g1	---NA---	272
TRINITY_DN96625_c0_g1	unnamed protein product	2231	10	1.29202e-40	77.36		TRINITY_DN4565_c0_g1	respiratory burst oxidase homolog protein B-like	4056	20	9.55087e-169	92.1
TRINITY_DN15205_c0_g1	---NA---	1790					TRINITY_DN35733_c0_g4	---NA---	365
TRINITY_DN171304_c0_g1	transcription termination factor Rho	333	7	1.4487e-28	82.24		TRINITY_DN27495_c0_g1	early nodulin-93	897	20	5.60209e-43	98.56
TRINITY_DN35468_c1_g1	7-deoxyloganetin glucosyltransferase-like	354	20	4.72443e-28	92.85		TRINITY_DN132836_c0_g1	---NA---	206
TRINITY_DN246_c4_g1	---NA---	245					TRINITY_DN52204_c0_g1	---NA---	722
TRINITY_DN37663_c0_g1	---NA---	206					TRINITY_DN6825_c0_g1	---NA---	522
TRINITY_DN77223_c0_g1	---NA---	883					TRINITY_DN811_c2_g2	GDSL-like Lipase/Acylhydrolase superfamily protein	804	20	9.57205e-113	95.28
TRINITY_DN91451_c0_g1	---NA---	813					TRINITY_DN347350_c0_g1	---NA---	230
TRINITY_DN15565_c0_g1	Protein TAR1	225	17	2.08171e-30	74.1		TRINITY_DN28141_c0_g1	pyruvate decarboxylase 1	504	20	1.53333e-60	91.11
TRINITY_DN358688_c0_g1	---NA---	240					TRINITY_DN180861_c0_g1	---NA---	496
TRINITY_DN235095_c0_g1	---NA---	229					TRINITY_DN105444_c0_g1	unnamed protein product	274	20	4.88073e-25	97.92
TRINITY_DN116885_c0_g1	---NA---	225					TRINITY_DN54174_c1_g1	---NA---	231
TRINITY_DN71801_c0_g1	sugar transporter ERD6-like 4	327	20	2.06304e-10	98.57		TRINITY_DN58308_c0_g1	---NA---	331
TRINITY_DN5938_c0_g2	---NA---	377					TRINITY_DN112642_c0_g2	hypothetical protein PAHAL_1G289700	1572	20	4.37069e-08	93.26
TRINITY_DN258534_c0_g1	---NA---	202					TRINITY_DN191710_c0_g1	Protein kinase superfamily protein	240	20	1.43413e-14	51.09
TRINITY_DN1439_c3_g1	Germin-like protein 5-1	1393	20	2.37187e-40	90.47		TRINITY_DN118633_c0_g1	nucleobase-ascorbate transporter 6-like	236	20	6.95281e-12	92.08
TRINITY_DN303288_c0_g1	---NA---	236					TRINITY_DN2674_c7_g3	Disease resistance protein RPM1	366	20	5.69219e-66	86.44
TRINITY_DN168688_c0_g1	---NA---	232					TRINITY_DN23599_c0_g1	DNA topoisomerase 3-alpha	7774	20	2.47558e-166	98.57
TRINITY_DN232410_c0_g1	---NA---	335					TRINITY_DN147257_c0_g1	---NA---	410
TRINITY_DN3754_c7_g1	hypothetical protein PVAP13_6NG192321	292	20	7.26574e-11	81.27		TRINITY_DN98535_c0_g1	---NA---	374
TRINITY_DN18659_c0_g1	---NA---	267					TRINITY_DN346210_c0_g1	---NA---	375
TRINITY_DN235926_c0_g3	---NA---	351					TRINITY_DN75914_c0_g1	hypothetical protein EJB05_41599, partial	4706	5	1.34651e-07	63.9
TRINITY_DN162543_c0_g1	---NA---	202					TRINITY_DN28491_c2_g1	retrotransposon protein, putative, unclassified, expressed	1381	20	1.52863e-13	68.29
TRINITY_DN52456_c0_g1	Ubiquitin carboxyl-terminal hydrolase-related protein	249	3	2.21943e-18	66.47		TRINITY_DN39638_c0_g1	---NA---	370
TRINITY_DN4599_c1_g1	O-methyltransferase ZRP4	722	20	6.59533e-27	93.75		TRINITY_DN29020_c0_g2	Calcium-binding EF hand family protein	713	20	1.10461e-22	97.41
TRINITY_DN182809_c0_g1	---NA---	284					TRINITY_DN285349_c0_g1	---NA---	331
TRINITY_DN3869_c0_g1	---NA---	1026					TRINITY_DN41584_c0_g1	---NA---	411
TRINITY_DN8327_c0_g1	---NA---	806					TRINITY_DN359921_c0_g1	---NA---	224
TRINITY_DN298100_c0_g1	---NA---	246					TRINITY_DN495577_c0_g1	---NA---	237
TRINITY_DN14992_c0_g1	---NA---	418					TRINITY_DN436629_c0_g1	---NA---	350
TRINITY_DN59586_c0_g1	---NA---	919					TRINITY_DN40897_c0_g1	---NA---	1454
TRINITY_DN54594_c0_g1	---NA---	375					TRINITY_DN49971_c0_g1	Nuclear cap-binding protein subunit 1	433	20	1.30969e-13	76.06
TRINITY_DN196866_c0_g1	---NA---	254					TRINITY_DN8846_c0_g1	Transcription factor jumonji (jmjC) domain-containing protein	1893	20	6.93189e-79	69.15
TRINITY_DN168525_c0_g1	---NA---	587					TRINITY_DN344014_c0_g1	---NA---	286
TRINITY_DN31938_c0_g1	---NA---	253					TRINITY_DN16250_c0_g1	unnamed protein product	1622	20	1.11521e-41	84.93
TRINITY_DN26168_c0_g1	unnamed protein product	391	1	4.17074e-05	70		TRINITY_DN10645_c0_g1	Kinesin-like protein KIN-7N	4006	20	0	91.03
TRINITY_DN390490_c0_g1	---NA---	380					TRINITY_DN373895_c0_g1	---NA---	212
TRINITY_DN66962_c1_g1	---NA---	224					TRINITY_DN131257_c0_g1	kinesin-like protein KIN-14Q isoform X2	475	20	1.1909e-08	95.56
TRINITY_DN58561_c0_g1	---NA---	1003					TRINITY_DN47817_c0_g1	---NA---	616
TRINITY_DN19529_c5_g1	---NA---	240					TRINITY_DN359141_c0_g1	---NA---	247
TRINITY_DN52445_c0_g1	---NA---	291					TRINITY_DN168345_c0_g1	---NA---	400
TRINITY_DN136151_c0_g1	---NA---	256					TRINITY_DN3599_c9_g1	OSJNBa0076N16.11-like protein	323	20	1.30485e-27	92.99
TRINITY_DN17287_c0_g1	---NA---	1699					TRINITY_DN125883_c2_g1	---NA---	592
TRINITY_DN368618_c0_g1	---NA---	240					TRINITY_DN6630_c18_g1	---NA---	245
TRINITY_DN76292_c0_g1	---NA---	401					TRINITY_DN242551_c9_g1	---NA---	233
TRINITY_DN167861_c0_g1	---NA---	436					TRINITY_DN161574_c0_g1	---NA---	222
TRINITY_DN233397_c0_g1	---NA---	292					TRINITY_DN207679_c0_g1	---NA---	242
TRINITY_DN17698_c0_g1	probable disease resistance protein RF9 isoform X1	228	18	2.86284e-44	91.42		TRINITY_DN68804_c0_g2	---NA---	311
TRINITY_DN149414_c2_g3	Aldo-keto reductase family 4 member C9	281	20	3.27188e-18	85.99		TRINITY_DN239062_c0_g1	---NA---	281
TRINITY_DN25893_c0_g1	---NA---	823					TRINITY_DN6174_c0_g1	ricin-like	3250	20	0	79.29
TRINITY_DN32528_c0_g1	---NA---	277					TRINITY_DN5698_c0_g1	---NA---	4131
TRINITY_DN62043_c0_g2	---NA---	253					TRINITY_DN31886_c0_g1	xylanase inhibitor protein 2-like	533	20	1.46277e-64	89.23
TRINITY_DN72324_c0_g1	---NA---	232					TRINITY_DN71294_c0_g1	---NA---	844
TRINITY_DN59088_c0_g1	proline responding1	242	20	2.56635e-16	99.64		TRINITY_DN252833_c0_g1	---NA---	215
TRINITY_DN38268_c0_g3	achilleol B synthase	3546	20	3.57251e-50	93.45		TRINITY_DN2044_c0_g2	ATP-dependent 6-phosphofructokinase 6-like	287	20	8.89093e-17	85.02
TRINITY_DN377687_c0_g1	---NA---	215					TRINITY_DN76975_c0_g1	Binding partner of ACD11 1	592	20	4.51041e-10	97.54
TRINITY_DN55720_c0_g1	Regulator of rDNA transcription protein 15	307	12	7.27276e-06	79.59		TRINITY_DN86149_c0_g1	---NA---	333
TRINITY_DN2026_c0_g1	---NA---	1374					TRINITY_DN96544_c0_g1	ABC transporter B family member 9	270	20	4.35716e-14	69.56
TRINITY_DN66814_c0_g1	---NA---	1077					TRINITY_DN773_c1_g1	putative cyclin-A3-1	2072	20	2.7072e-90	81.68
TRINITY_DN59987_c0_g1	---NA---	260					TRINITY_DN355995_c0_g1	---NA---	413
TRINITY_DN330211_c0_g1	---NA---	241					TRINITY_DN76340_c0_g1	heat stress transcription factor B-4c-like	1763	20	9.33239e-20	78.94
TRINITY_DN59282_c0_g1	tubby-like F-box protein 6 isoform X1	249	20	2.34732e-05	99.52		TRINITY_DN25427_c0_g1	Kinesin-like protein KIN-8A	493	14	2.0971e-13	86.54
TRINITY_DN170399_c1_g2	---NA---	1492					TRINITY_DN17820_c0_g1	nucleobase-ascorbate transporter 6-like	4346	20	5.24724e-93	81.77
TRINITY_DN151834_c0_g1	---NA---	682					TRINITY_DN8359_c0_g1	unnamed protein product	1534	20	5.70176e-92	79.61
TRINITY_DN144922_c0_g1	---NA---	424					TRINITY_DN304132_c0_g1	---NA---	249
TRINITY_DN117875_c0_g1	---NA---	841					TRINITY_DN54021_c0_g1	kinesin-like protein KIN-8B	697	20	4.54089e-08	99.01
TRINITY_DN60677_c0_g1	---NA---	300					TRINITY_DN2239_c1_g1	unnamed protein product	5803	20	0	72.53
TRINITY_DN43163_c2_g1	S-norcoclaurine synthase 1-like	2859	20	5.39594e-09	75.55		TRINITY_DN19034_c0_g1	auxin transporter-like protein 2	434	20	3.53412e-18	87.51
TRINITY_DN9275_c3_g1	auxin-responsive protein SAUR36	1458	20	1.92334e-21	71.7		TRINITY_DN59599_c0_g1	---NA---	362
TRINITY_DN235736_c0_g1	---NA---	633					TRINITY_DN270461_c0_g1	uncharacterized protein LOC112008025	1150	2	0.00010003	51.44
TRINITY_DN10480_c2_g1	---NA---	897					TRINITY_DN333786_c0_g1	---NA---	234
TRINITY_DN37318_c0_g1	---NA---	218					TRINITY_DN60076_c1_g2	retrotransposon protein, putative, Ty3-gypsy subclass	407	20	2.11648e-36	63.12
TRINITY_DN41518_c0_g1	---NA---	425					TRINITY_DN235736_c3_g1	---NA---	224
TRINITY_DN115036_c0_g1	Protein transport protein SEC31 homolog B	328	20	1.00864e-35	89.36		TRINITY_DN29321_c0_g1	---NA---	262
TRINITY_DN30219_c1_g2	---NA---	462					TRINITY_DN101113_c0_g1	kinetochore protein nuf2	1057	20	1.57573e-18	80.95
TRINITY_DN92409_c0_g1	serine carboxypeptidase II-1-like	1036	20	1.18448e-57	75.24		TRINITY_DN2245_c2_g2	GRF1-interacting factor 1	1303	20	7.95101e-99	89.03
TRINITY_DN234243_c0_g1	---NA---	443					TRINITY_DN149769_c0_g1	MutS homolog2	1495	20	1.04131e-15	91.76
TRINITY_DN165038_c0_g2	---NA---	295					TRINITY_DN315237_c0_g1	---NA---	491
TRINITY_DN220009_c0_g1	---NA---	217					TRINITY_DN18535_c0_g1	kinesin-like protein KIN-14R	5201	20	0	95.51
TRINITY_DN82405_c0_g1	---NA---	259					TRINITY_DN136584_c0_g1	---NA---	2631
TRINITY_DN33950_c0_g1	---NA---	510					TRINITY_DN4969_c1_g1	---NA---	2671
TRINITY_DN328689_c0_g1	---NA---	210					TRINITY_DN483507_c0_g1	---NA---	268
TRINITY_DN7718_c0_g1	---NA---	2355					TRINITY_DN526_c0_g1	LRR receptor-like serine/threonine-protein kinase FEI 1	2504	20	4.56378e-117	99.44
TRINITY_DN311441_c0_g1	---NA---	228					TRINITY_DN38779_c0_g1	rho GTPase-activating protein 2-like	4089	20	1.47025e-109	78.73
TRINITY_DN156105_c0_g1	---NA---	201					TRINITY_DN47279_c0_g3	---NA---	284
TRINITY_DN202623_c0_g1	---NA---	291					TRINITY_DN8403_c8_g1	---NA---	281
TRINITY_DN91087_c0_g1	---NA---	201					TRINITY_DN269978_c0_g1	---NA---	258
TRINITY_DN160202_c1_g1	---NA---	235					TRINITY_DN12929_c0_g1	condensin complex subunit 2	3289	20	0	91.53
TRINITY_DN187222_c0_g1	---NA---	207					TRINITY_DN116190_c0_g1	---NA---	471
TRINITY_DN231799_c0_g1	---NA---	423					TRINITY_DN13807_c0_g1	glucomannan 4-beta-mannosyltransferase 1	3086	20	1.14546e-06	87.66
TRINITY_DN42207_c0_g1	---NA---	352					TRINITY_DN28211_c0_g1	uncharacterized protein LOC8066097	1439	16	3.15668e-83	60.76
TRINITY_DN15187_c1_g1	Calcium-dependent protein kinase 13	284	20	1.07442e-58	97.02		TRINITY_DN69778_c0_g1	hypothetical protein PVAP13_8KG062600	5066	8	3.19447e-07	52.76
TRINITY_DN55509_c0_g1	Regulator of nonsense transcripts 1-like protein	478	20	2.70713e-09	100		TRINITY_DN408493_c0_g1	---NA---	223
TRINITY_DN302579_c0_g1	---NA---	614					TRINITY_DN175818_c0_g1	probable serine/threonine-protein kinase At1g54610 isoform X1	240	20	8.80599e-20	100
TRINITY_DN32034_c0_g1	putative glutathione S-transferase GSTU6	464	20	5.69667e-49	87.34		TRINITY_DN169945_c0_g1	---NA---	485
TRINITY_DN33789_c0_g4	---NA---	790					TRINITY_DN480569_c0_g1	---NA---	272
TRINITY_DN7699_c0_g1	---NA---	265					TRINITY_DN1940_c2_g1	---NA---	3092
TRINITY_DN11199_c0_g1	hypothetical protein CR513_38639, partial	1543	20	6.9839e-26	61.04		TRINITY_DN399382_c0_g1	---NA---	230
TRINITY_DN77877_c0_g2	---NA---	466					TRINITY_DN179653_c0_g1	---NA---	499
TRINITY_DN133018_c0_g1	---NA---	288					TRINITY_DN70723_c0_g1	---NA---	265
TRINITY_DN39762_c0_g1	unnamed protein product	224	20	5.42009e-40	91.69		TRINITY_DN270411_c0_g1	---NA---	965
TRINITY_DN16369_c0_g1	sphinganine C4-monooxygenase 2	1644	20	1.47303e-100	74.36		TRINITY_DN59108_c1_g1	FACT complex subunit SSRP1	1972	20	2.61693e-09	92.04
TRINITY_DN35714_c0_g1	---NA---	457					TRINITY_DN20079_c0_g2	hypothetical protein BDA96_06G257300	1451	14	2.80665e-13	70.9
TRINITY_DN397604_c0_g1	---NA---	254					TRINITY_DN89992_c0_g1	---NA---	344
TRINITY_DN154650_c0_g1	Photosystem I subunit O	205	20	3.16469e-08	81.17		TRINITY_DN135551_c0_g1	---NA---	325
TRINITY_DN132243_c0_g1	---NA---	1333					TRINITY_DN68078_c0_g1	---NA---	235
TRINITY_DN337854_c0_g1	---NA---	1873					TRINITY_DN11150_c0_g1	anthocyanidin 3-O-glucosyltransferase 2	772	20	2.01855e-32	89.9
TRINITY_DN320134_c0_g1	---NA---	213					TRINITY_DN3_c14_g2	Regulator of rDNA transcription protein 15	563	20	1.19831e-24	61.9
TRINITY_DN391106_c0_g1	---NA---	265					TRINITY_DN421153_c0_g1	---NA---	298
TRINITY_DN62988_c0_g1	---NA---	305					TRINITY_DN5234_c1_g1	---NA---	1158
TRINITY_DN44650_c1_g2	Regulator of rDNA transcription protein 15	418	20	7.22802e-25	74.64		TRINITY_DN79145_c0_g1	Tetratricopeptide repeat (TPR)-like superfamily protein	600	14	6.40462e-05	98.4
TRINITY_DN124634_c1_g1	---NA---	229					TRINITY_DN175648_c0_g1	---NA---	255
TRINITY_DN110786_c0_g1	---NA---	564					TRINITY_DN473006_c0_g1	---NA---	236
TRINITY_DN34358_c0_g1	GTP-binding protein hflX	218	20	1.89641e-42	95.46		TRINITY_DN420698_c0_g1	---NA---	223
TRINITY_DN80394_c0_g1	---NA---	308					TRINITY_DN492562_c0_g1	---NA---	249
TRINITY_DN73246_c0_g1	---NA---	464					TRINITY_DN24930_c0_g1	---NA---	1827
TRINITY_DN276118_c0_g1	---NA---	214					TRINITY_DN2248_c3_g2	anthocyanidin 5,3-O-glucosyltransferase	1317	20	2.03933e-73	86.72
TRINITY_DN48127_c0_g1	---NA---	288					TRINITY_DN276778_c0_g1	---NA---	232
TRINITY_DN10270_c0_g1	defensin Tk-AMP-D1.1-like	3129	20	8.98503e-46	80.63		TRINITY_DN13957_c0_g1	Salt stress-induced protein	826	20	1.14328e-85	71.92
TRINITY_DN368153_c0_g1	---NA---	389					TRINITY_DN257553_c0_g1	---NA---	228
TRINITY_DN843_c0_g1	---NA---	1250					TRINITY_DN104838_c0_g1	---NA---	674
TRINITY_DN86851_c2_g1	---NA---	211					TRINITY_DN139834_c0_g1	---NA---	1090
TRINITY_DN91657_c0_g1	---NA---	283					TRINITY_DN103017_c0_g1	hypothetical protein	1051	1	0.000199489	47.69
TRINITY_DN94586_c0_g1	---NA---	600					TRINITY_DN4063_c0_g1	transcription initiation factor TFIID subunit 4-like isoform X2	3396	20	0	70.04
TRINITY_DN365375_c0_g1	hypothetical protein BT93_L0677	318	2	1.40849e-10	68.36		TRINITY_DN163198_c0_g1		258
TRINITY_DN97711_c0_g1	---NA---	1444					TRINITY_DN878_c1_g1	protein SINE1 isoform X1	2991	20	0	86.9
TRINITY_DN334707_c0_g1	---NA---	202					TRINITY_DN57833_c0_g1	---NA---	280
TRINITY_DN3494_c3_g1	EF hand family protein	391	6	8.72271e-07	96.15		TRINITY_DN45762_c0_g4	---NA---	507
TRINITY_DN11622_c0_g1	---NA---	297					TRINITY_DN458562_c0_g1	---NA---	524
TRINITY_DN33235_c0_g1	ABC transporter G family member 45-like isoform X1	4845	20	0	81.57		TRINITY_DN359792_c0_g1	---NA---	218
TRINITY_DN150059_c0_g1	---NA---	236					TRINITY_DN9977_c0_g1	early nodulin 93	1999	20	1.96779e-22	88.1
TRINITY_DN327741_c0_g1	---NA---	218					TRINITY_DN3680_c3_g1	---NA---	943
TRINITY_DN30849_c0_g1	---NA---	590					TRINITY_DN282563_c0_g1	---NA---	257
TRINITY_DN354187_c0_g1	---NA---	221					TRINITY_DN6_c0_g2	---NA---	203
TRINITY_DN7811_c0_g1	---NA---	449					TRINITY_DN96331_c0_g1	protein HESO1 isoform X7	214	18	2.10486e-28	75.09
TRINITY_DN419238_c0_g1	---NA---	452					TRINITY_DN90153_c0_g1	Beta-D-xylosidase 4	274	20	2.80853e-19	56.18
TRINITY_DN42790_c2_g1	---NA---	287					TRINITY_DN3703_c0_g1	Kinesin-like protein KIN-5B	6316	20	0	86.05
TRINITY_DN5900_c0_g3	---NA---	321					TRINITY_DN311118_c0_g1	---NA---	242
TRINITY_DN101199_c0_g1	hypothetical protein ZEAMMB73_Zm00001d053308	357	1	2.40017e-08	96.43		TRINITY_DN427720_c0_g1	---NA---	368
TRINITY_DN254757_c0_g1	---NA---	215					TRINITY_DN191990_c0_g1	---NA---	1208
TRINITY_DN21892_c0_g1	Thyroid adenoma-associated protein-like protein	211	20	1.85727e-37	93.99		TRINITY_DN13402_c0_g1	kinesin-like protein KIN-12F isoform X1	8981	20	0	92.31
TRINITY_DN351434_c0_g1	---NA---	216					TRINITY_DN186013_c0_g4	---NA---	323
TRINITY_DN84240_c0_g1	hypothetical protein Csa_002329	572	2	0.000161362	61.1		TRINITY_DN65820_c0_g1	---NA---	511
TRINITY_DN265170_c0_g1	---NA---	249					TRINITY_DN229062_c0_g1	---NA---	307
TRINITY_DN354683_c0_g1	---NA---	220					TRINITY_DN5695_c0_g1	kinesin-like protein KIN-10C isoform X1	4006	20	0	77.29
TRINITY_DN3606_c1_g1	probable isoaspartyl peptidase/L-asparaginase 2	2101	20	0	95.75		TRINITY_DN54739_c1_g1	hypothetical protein	1080	1	3.52627e-08	96.55
TRINITY_DN48059_c0_g1	---NA---	207					TRINITY_DN429128_c0_g1	---NA---	236
TRINITY_DN26703_c0_g1	---NA---	621					TRINITY_DN8993_c0_g1	phosphoribosylamine--glycine ligase-like isoform X1	5067	20	1.32571e-129	97.14
TRINITY_DN1273_c9_g1	---NA---	238					TRINITY_DN2276_c4_g1	lysine-specific histone demethylase 1 homolog 1-like	2123	20	9.56066e-11	91.77
TRINITY_DN118092_c0_g1	---NA---	234					TRINITY_DN24543_c3_g1	---NA---	256
TRINITY_DN6096_c3_g3	glutathione S-transferase 4	1141	20	2.75451e-140	93.32		TRINITY_DN81887_c0_g1	hypothetical protein BDA96_05G220300	383	20	1.59853e-21	62.45
TRINITY_DN87582_c0_g2	Protein PYRICULARIA ORYZAE RESISTANCE 21	323	20	4.71652e-09	89.41		TRINITY_DN284068_c0_g1	---NA---	289
TRINITY_DN55356_c0_g1	---NA---	1089					TRINITY_DN67615_c0_g1	gibberellin 2-beta-dioxygenase	863	20	2.11169e-09	90.55
TRINITY_DN195912_c0_g1	---NA---	331					TRINITY_DN465253_c0_g1	---NA---	326
TRINITY_DN50046_c0_g1	---NA---	359					TRINITY_DN417096_c0_g1	---NA---	460
TRINITY_DN53819_c1_g1	---NA---	654					TRINITY_DN103374_c0_g1	---NA---	690
TRINITY_DN242333_c0_g1	---NA---	214					TRINITY_DN477144_c0_g1	---NA---	551
TRINITY_DN457657_c0_g1	---NA---	215					TRINITY_DN58746_c0_g1	---NA---	848
TRINITY_DN25168_c0_g1	---NA---	219					TRINITY_DN234200_c0_g1	60S ribosomal protein L23a	224	20	7.49381e-08	91.67
TRINITY_DN71348_c0_g1	TLD-domain containing nucleolar protein	223	20	1.31378e-35	89.99		TRINITY_DN37821_c0_g1	serine/threonine-protein kinase RUNKEL	5582	20	0	97.38
TRINITY_DN87748_c0_g1	chlorophyll a-b binding protein 6, chloroplastic	344	20	4.36141e-16	100		TRINITY_DN84095_c0_g1	60S ribosomal protein L7-1	275	20	4.45987e-20	99.03
TRINITY_DN485819_c0_g1	---NA---	358					TRINITY_DN461787_c0_g1	---NA---	784
TRINITY_DN117761_c0_g1	Peptidyl-prolyl cis-trans isomerase FKBP16-3, chloroplastic	357	3	6.73852e-06	86.67		TRINITY_DN468242_c0_g1	---NA---	260
TRINITY_DN254_c0_g1	cytochrome P450 94C1	3000	20	4.4791e-153	77.48		TRINITY_DN5103_c0_g1	structural maintenance of chromosomes protein 4	9390	20	0	96.03
TRINITY_DN197416_c0_g1	---NA---	227					TRINITY_DN167655_c0_g1	hypothetical protein CMV_026348, partial	311	8	4.56115e-07	82.09
TRINITY_DN20381_c0_g2	---NA---	272					TRINITY_DN214741_c0_g1	---NA---	292
TRINITY_DN20381_c0_g1	---NA---	761					TRINITY_DN25564_c0_g1	sericin-2	512	1	8.53751e-09	86.84
TRINITY_DN14171_c0_g1	---NA---	274					TRINITY_DN26514_c0_g1	---NA---	576
TRINITY_DN21259_c0_g1	---NA---	684					TRINITY_DN11720_c0_g1	cyclin-A2 isoform X1	5552	20	1.59354e-116	72.97
TRINITY_DN170754_c0_g1	---NA---	256					TRINITY_DN46786_c0_g1	---NA---	1471
TRINITY_DN17774_c1_g1	WAPL (Wings apart-like protein regulation of heterochromatin) protein	283	8	3.22606e-10	58.44		TRINITY_DN79715_c0_g1	zinc knuckle family protein	4866	20	6.06414e-53	68.3
TRINITY_DN76181_c0_g1	---NA---	387					TRINITY_DN20778_c0_g1	Serine-threonine protein kinase plant-type	5662	20	0	89.55
TRINITY_DN140633_c0_g1	---NA---	238					TRINITY_DN169548_c0_g1	---NA---	253
TRINITY_DN138246_c0_g1	---NA---	319					TRINITY_DN50655_c0_g2	---NA---	375
TRINITY_DN31225_c0_g1	---NA---	1306					TRINITY_DN468391_c0_g1	---NA---	277
TRINITY_DN273070_c0_g1	---NA---	225					TRINITY_DN380990_c0_g1	---NA---	391
TRINITY_DN18899_c0_g1	---NA---	630					TRINITY_DN390685_c0_g1	---NA---	606
TRINITY_DN52584_c0_g1	---NA---	428					TRINITY_DN52654_c0_g1	---NA---	1226
TRINITY_DN414158_c0_g1	---NA---	216					TRINITY_DN78839_c0_g1		385
TRINITY_DN1066_c0_g2	Ramosa 1 enhancer locus 2	508	20	2.58494e-12	96.77		TRINITY_DN427706_c0_g1	---NA---	207
TRINITY_DN34216_c0_g1	---NA---	211					TRINITY_DN23778_c0_g1	peroxidase 2	914	20	2.44403e-28	93.61
TRINITY_DN5537_c0_g2	---NA---	742					TRINITY_DN290043_c0_g1	---NA---	202
TRINITY_DN429630_c0_g1	---NA---	214					TRINITY_DN471413_c0_g1	---NA---	441
TRINITY_DN99411_c0_g1	ABC transporter B family member 21	254	20	6.12143e-20	100		TRINITY_DN215993_c0_g1	---NA---	246
TRINITY_DN128899_c0_g1	---NA---	361					TRINITY_DN13272_c0_g1	Increased DNA methylation 1	5439	20	0	81.46
TRINITY_DN8654_c0_g1	3-ketoacyl-CoA synthase 6-like	2494	20	0	89.95		TRINITY_DN323456_c0_g1	---NA---	246
TRINITY_DN113925_c0_g1	---NA---	716					TRINITY_DN76540_c0_g1	alcohol dehydrogenase 2	590	20	4.02098e-51	92.88
TRINITY_DN12699_c5_g2	uncharacterized mitochondrial protein AtMg00810-like	223	20	1.7638e-43	95.19		TRINITY_DN423923_c0_g1	---NA---	255
TRINITY_DN1367_c5_g1	---NA---	237					TRINITY_DN277451_c0_g1	---NA---	286
TRINITY_DN125305_c0_g1	---NA---	574					TRINITY_DN68171_c0_g1	---NA---	231
TRINITY_DN2629_c5_g1	achilleol B synthase	1392	20	0	91.83		TRINITY_DN394701_c0_g1	---NA---	324
TRINITY_DN163795_c0_g2	---NA---	213					TRINITY_DN4438_c0_g1	RING-H2 finger protein ATL74	1755	20	2.21385e-25	86.58
TRINITY_DN338963_c0_g1	---NA---	935					TRINITY_DN148384_c0_g1	---NA---	266
TRINITY_DN64133_c0_g1	---NA---	232					TRINITY_DN332355_c0_g1	putative LRR receptor-like serine/threonine-protein kinase	260	20	1.61266e-40	83.1
TRINITY_DN95289_c0_g1	---NA---	661					TRINITY_DN277458_c0_g1	---NA---	491
TRINITY_DN428173_c0_g1	---NA---	684					TRINITY_DN394493_c0_g1	---NA---	252
TRINITY_DN315351_c0_g1	---NA---	209					TRINITY_DN371734_c0_g1	---NA---	207
TRINITY_DN424185_c0_g1	---NA---	370					TRINITY_DN116565_c0_g1	---NA---	522
TRINITY_DN30183_c0_g1	transcription factor ILI5	834	20	2.61418e-08	100		TRINITY_DN170679_c0_g1	---NA---	287
TRINITY_DN180582_c0_g1	---NA---	338					TRINITY_DN464339_c0_g1	---NA---	264
TRINITY_DN385619_c0_g1	---NA---	491					TRINITY_DN15636_c0_g1	protein FIZZY-RELATED 3	3941	20	4.51018e-94	98.33
TRINITY_DN345748_c0_g1	---NA---	209					TRINITY_DN379463_c0_g1	---NA---	241
TRINITY_DN17615_c1_g2	peroxidase 2-like	347	20	1.4652e-07	95.4		TRINITY_DN305914_c0_g1	---NA---	396
TRINITY_DN159869_c0_g1	---NA---	203					TRINITY_DN5516_c0_g1	zinc finger MYM-type protein 1-like	2210	20	8.78286e-34	53.75
TRINITY_DN68167_c2_g1	---NA---	255					TRINITY_DN74221_c0_g1		5741
TRINITY_DN178260_c0_g2	---NA---	233					TRINITY_DN31183_c1_g1		466
TRINITY_DN33901_c0_g1	---NA---	697					TRINITY_DN288192_c0_g1	---NA---	243
TRINITY_DN47453_c4_g1	---NA---	248					TRINITY_DN63855_c0_g1	GDSL esterase/lipase	2683	20	6.27567e-08	95.2
TRINITY_DN154877_c0_g1	---NA---	618					TRINITY_DN1811_c7_g1	hypothetical protein BVRB_024110, partial	785	6	6.4506e-18	81.87
TRINITY_DN409497_c0_g1	---NA---	207					TRINITY_DN7920_c0_g2	ethylene-responsive transcription factor RAP2-12-like	3174	20	8.18321e-83	63.33
TRINITY_DN251819_c0_g1	---NA---	250					TRINITY_DN263095_c0_g1		245
TRINITY_DN1638_c15_g3	---NA---	624					TRINITY_DN8204_c0_g5	probable L-type lectin-domain containing receptor kinase S.7	964	20	0	91.06
TRINITY_DN13440_c0_g1	---NA---	482					TRINITY_DN12791_c0_g1	---NA---	1230
TRINITY_DN122699_c0_g1	protein TIC 55, chloroplastic	235	20	8.23215e-29	72.44		TRINITY_DN3420_c11_g1	histone H2A.1	403	20	3.76949e-11	82.09
TRINITY_DN463863_c0_g1	---NA---	286					TRINITY_DN414779_c0_g1	---NA---	248
TRINITY_DN29061_c0_g1	---NA---	867					TRINITY_DN39320_c0_g1	F-box/LRR-repeat protein 17-like	1117	20	8.94267e-44	62.77
TRINITY_DN373753_c0_g1	---NA---	277					TRINITY_DN2355_c0_g1	Respiratory burst oxidase homolog protein B	1270	20	2.56606e-135	86.46
TRINITY_DN170616_c0_g1	---NA---	744					TRINITY_DN110562_c0_g1		248
TRINITY_DN2997_c21_g2	putative F-box protein	217	18	2.39569e-06	92.41		TRINITY_DN374175_c0_g1	---NA---	227
TRINITY_DN81962_c0_g1	---NA---	218					TRINITY_DN21103_c0_g1	benzoate--CoA ligase, peroxisomal-like	1627	20	8.01327e-106	95.74
TRINITY_DN6195_c1_g1	polyubiquitin-like	379	20	6.27018e-84	100		TRINITY_DN98884_c0_g1	Peroxidase 56	2208	20	2.47725e-77	85.91
TRINITY_DN13198_c1_g1	hypothetical protein PVAP13_7NG226017	437	1	0.000190496	60		TRINITY_DN242690_c0_g1	---NA---	210
TRINITY_DN283076_c0_g1	---NA---	222					TRINITY_DN34062_c0_g1	---NA---	594
TRINITY_DN6656_c0_g2	---NA---	487					TRINITY_DN409956_c0_g1	---NA---	250
TRINITY_DN111813_c0_g1	---NA---	219					TRINITY_DN161960_c0_g1	---NA---	226
TRINITY_DN278329_c0_g1	---NA---	221					TRINITY_DN259777_c0_g1	---NA---	239
TRINITY_DN383203_c0_g1	---NA---	247					TRINITY_DN17248_c0_g2	histone 4	275	20	2.9673e-16	100
TRINITY_DN6180_c0_g1	acyclic sesquiterpene synthase-like isoform X2	6497	19	5.73036e-65	73.88		TRINITY_DN97835_c0_g2	---NA---	702
TRINITY_DN191907_c0_g1	---NA---	245					TRINITY_DN285361_c0_g1	---NA---	227
TRINITY_DN160160_c0_g1	---NA---	236					TRINITY_DN347250_c0_g1		311
TRINITY_DN55975_c0_g1	---NA---	234					TRINITY_DN390703_c0_g1	---NA---	357
TRINITY_DN494593_c0_g1	---NA---	291					TRINITY_DN214682_c0_g1	---NA---	426
TRINITY_DN92413_c0_g1	---NA---	1008					TRINITY_DN5749_c1_g1	---NA---	850
TRINITY_DN1367_c3_g4	---NA---	561					TRINITY_DN111727_c0_g1	FIP1[V]-like protein	1453	20	3.26935e-20	90.72
TRINITY_DN224969_c0_g1	IBR domain containing	468	6	9.62091e-09	94		TRINITY_DN239927_c0_g1	protein IQ-DOMAIN 1-like	1934	20	8.62815e-130	93.53
TRINITY_DN56448_c0_g1	---NA---	294					TRINITY_DN372847_c0_g1	---NA---	217
TRINITY_DN8857_c0_g1	S-like RNase	2175	20	9.70231e-114	83.88		TRINITY_DN355825_c0_g1	---NA---	248
TRINITY_DN19875_c0_g1	---NA---	386					TRINITY_DN58175_c0_g1	F-box protein	4074	20	5.19294e-103	79.17
TRINITY_DN96704_c0_g1	unnamed protein product	395	10	3.31044e-12	66.65		TRINITY_DN386014_c0_g1		230
TRINITY_DN138895_c0_g1	---NA---	404					TRINITY_DN304505_c0_g1	---NA---	286
TRINITY_DN342036_c0_g1	---NA---	263					TRINITY_DN253136_c0_g1	---NA---	464
TRINITY_DN17729_c0_g4	---NA---	316					TRINITY_DN429234_c0_g1	---NA---	524
TRINITY_DN472481_c0_g1	---NA---	510					TRINITY_DN11649_c8_g1	---NA---	247
TRINITY_DN12700_c2_g1	Glyceraldehyde-3-phosphate dehydrogenase A, chloroplastic	223	20	5.95866e-16	95.14		TRINITY_DN165632_c0_g1	Clathrin heavy chain 2	356	20	1.16206e-14	99.54
TRINITY_DN2043_c4_g4	cytochrome P450 76T24-like	2608	20	0	79.79		TRINITY_DN323977_c0_g1	---NA---	313
TRINITY_DN31582_c0_g1	---NA---	913					TRINITY_DN24946_c0_g1	Protein POLLENLESS 3-LIKE 2	3034	20	1.3827e-140	84.11
TRINITY_DN27401_c0_g1	---NA---	1548					TRINITY_DN84100_c0_g1	Protein root UVB sensitive 6	227	20	2.47679e-48	97.43
TRINITY_DN417222_c0_g1	---NA---	232					TRINITY_DN465956_c0_g1	pyruvate kinase isozyme A, chloroplastic-like	210	7	9.35216e-09	93.21
TRINITY_DN4897_c0_g2	---NA---	306					TRINITY_DN420041_c0_g1	---NA---	308
TRINITY_DN135286_c0_g1	---NA---	395					TRINITY_DN10927_c0_g1	Kinesin KP1	5405	20	0	88.82
TRINITY_DN121052_c0_g1	---NA---	314					TRINITY_DN197372_c0_g1	---NA---	223
TRINITY_DN153172_c0_g1	---NA---	432					TRINITY_DN45644_c0_g1	mitochondrial carrier family	2037	20	8.04233e-96	58.66
TRINITY_DN72276_c0_g1	---NA---	433					TRINITY_DN110859_c0_g1	---NA---	640
TRINITY_DN449698_c0_g1	---NA---	219					TRINITY_DN32940_c0_g1	Type IV inositol polyphosphate 5-phosphatase 7	3601	20	8.58958e-168	76.38
TRINITY_DN64605_c0_g1	---NA---	280					TRINITY_DN248137_c0_g1	---NA---	1604
TRINITY_DN88784_c0_g1	---NA---	253					TRINITY_DN39510_c0_g1	protein SMAX1-LIKE 4	1595	20	3.59114e-119	71.43
TRINITY_DN43124_c0_g1	---NA---	1067					TRINITY_DN10942_c0_g1	high mobility group B protein 6-like	2804	20	9.22611e-112	97.18
TRINITY_DN401102_c0_g1	---NA---	432					TRINITY_DN184349_c0_g2	hypothetical protein SEVIR_8G096901v2	1312	1	0.000892326	81.25
TRINITY_DN60285_c0_g1	---NA---	241					TRINITY_DN440235_c0_g1	---NA---	227
TRINITY_DN398852_c0_g1	---NA---	230					TRINITY_DN6689_c0_g1	B12D protein	2022	20	2.78893e-47	90.47
TRINITY_DN270074_c0_g1	---NA---	240					TRINITY_DN199528_c0_g1	---NA---	289
TRINITY_DN102758_c1_g1	---NA---	597					TRINITY_DN13368_c3_g1	unnamed protein product	4143	20	1.22928e-112	53.56
TRINITY_DN43046_c0_g1	---NA---	241					TRINITY_DN446786_c0_g1	---NA---	251
TRINITY_DN303968_c0_g1	---NA---	227					TRINITY_DN85284_c0_g1	early nodulin-93	760	20	2.89156e-13	99.85
TRINITY_DN311707_c0_g1	---NA---	258					TRINITY_DN320045_c0_g1	---NA---	328
TRINITY_DN181340_c0_g1	hypothetical protein D0Y65_048680, partial	588	1	0.000486598	57.89		TRINITY_DN4620_c0_g1	universal stress protein PHOS34-like isoform X1	1919	20	1.26326e-63	65.59
TRINITY_DN32627_c1_g1	---NA---	276					TRINITY_DN689_c1_g3	---NA---	460
TRINITY_DN72193_c0_g1	---NA---	238					TRINITY_DN52543_c0_g1		241
TRINITY_DN51359_c0_g1	---NA---	380					TRINITY_DN451772_c0_g1		202
TRINITY_DN59439_c0_g1	cinnamoyl-CoA reductase 1-like	2417	20	1.61419e-85	95.69		TRINITY_DN6267_c0_g2	endoglucanase 3	894	20	1.24267e-37	97.97
TRINITY_DN453519_c0_g1	---NA---	209					TRINITY_DN486019_c0_g1	---NA---	302
TRINITY_DN277186_c0_g1	---NA---	623					TRINITY_DN420947_c0_g1	---NA---	203
TRINITY_DN130877_c0_g1	unnamed protein product	1524	20	5.03699e-25	59.02		TRINITY_DN418593_c0_g1	---NA---	381
TRINITY_DN83877_c1_g1	---NA---	218					TRINITY_DN166950_c0_g1	D-type cyclin	1154	20	6.37397e-56	90.95
TRINITY_DN42305_c0_g2	---NA---	255					TRINITY_DN34804_c2_g1	---NA---	959
TRINITY_DN139028_c0_g1	---NA---	229					TRINITY_DN306400_c0_g1	---NA---	399
TRINITY_DN101865_c0_g1	---NA---	776					TRINITY_DN11847_c0_g1	Kinesin-like protein KIN-12E	7014	20	0	88.99
TRINITY_DN135467_c0_g1	---NA---	2503					TRINITY_DN304370_c0_g1	---NA---	281
TRINITY_DN8410_c0_g1	transcription factor bHLH35	1653	20	7.73944e-34	96.89
TRINITY_DN438736_c0_g1	---NA---	394
TRINITY_DN226943_c0_g1	---NA---	658
TRINITY_DN335579_c0_g1	---NA---	390
TRINITY_DN103091_c0_g1	---NA---	727
TRINITY_DN7896_c0_g1	---NA---	244
TRINITY_DN469389_c0_g1	---NA---	1032
TRINITY_DN167899_c0_g1	---NA---	286
TRINITY_DN281_c1_g1	drought responsive protein 1	1611	3	3.98315e-05	96.23
TRINITY_DN339017_c0_g1	---NA---	225
TRINITY_DN678_c10_g1	---NA---	499
TRINITY_DN323235_c0_g1	---NA---	362
TRINITY_DN39384_c0_g1	---NA---	1668
TRINITY_DN65703_c0_g1	---NA---	339
TRINITY_DN131956_c0_g1	---NA---	378
TRINITY_DN53755_c0_g1	---NA---	1388
TRINITY_DN234575_c0_g1	---NA---	203
TRINITY_DN92903_c0_g1	---NA---	551
TRINITY_DN232579_c3_g3	---NA---	484
TRINITY_DN65493_c0_g2	---NA---	563
TRINITY_DN162257_c0_g1	---NA---	672
TRINITY_DN25828_c0_g1	photosynthetic NDH subunit of lumenal location 2, chloroplastic	454	1	9.73784e-05	82.69
TRINITY_DN366635_c0_g1	---NA---	221
TRINITY_DN58477_c0_g1	---NA---	214
TRINITY_DN326319_c0_g1	---NA---	249
TRINITY_DN64355_c0_g1	---NA---	644
TRINITY_DN25382_c0_g3	---NA---	821
TRINITY_DN25382_c0_g2	---NA---	441
TRINITY_DN52326_c0_g1	---NA---	1416
TRINITY_DN218855_c0_g1	---NA---	893
TRINITY_DN397284_c0_g1	---NA---	233
TRINITY_DN273663_c0_g1	predicted protein	280	20	6.73204e-47	84.18
TRINITY_DN259415_c0_g1	---NA---	251
TRINITY_DN110486_c0_g1	Pathogenesis-related protein PRMS	690	20	1.14942e-27	54.96
TRINITY_DN209485_c0_g1	---NA---	266
TRINITY_DN23638_c0_g1	ethylene-responsive transcription factor ERF109-like	1114	20	2.59969e-34	90.33
TRINITY_DN81279_c0_g1	---NA---	218
TRINITY_DN61283_c0_g1	---NA---	223
TRINITY_DN16160_c0_g1	---NA---	1390
TRINITY_DN368984_c0_g1	---NA---	245
TRINITY_DN24052_c0_g1	---NA---	232
TRINITY_DN70489_c0_g1	---NA---	482
TRINITY_DN86528_c0_g1	Carbonic anhydrase, chloroplastic	627	20	3.88728e-08	96.99
TRINITY_DN46201_c0_g1	probable ribosome-binding factor A, chloroplastic isoform X1	220	1	1.48121e-10	61.54
TRINITY_DN41657_c0_g1	---NA---	207
TRINITY_DN280_c0_g2	phosphoenolpyruvate carboxylase	4106	20	0	95.98
TRINITY_DN4761_c14_g2	---NA---	481
TRINITY_DN74816_c0_g1	---NA---	421
TRINITY_DN127_c5_g1	protein ECERIFERUM 3-like isoform X1	950	20	3.1701e-06	95.99
TRINITY_DN358200_c0_g1	---NA---	244
TRINITY_DN471828_c0_g1	---NA---	329
TRINITY_DN624_c0_g2	Beta-glucosidase 17	2466	20	0	87.93
TRINITY_DN83375_c0_g1	---NA---	723
TRINITY_DN8138_c1_g1	dehydration-responsive element-binding protein 1G-like	1230	20	1.73456e-58	87.52
TRINITY_DN191138_c0_g1	---NA---	456
TRINITY_DN40940_c0_g1	protein SULFUR DEFICIENCY-INDUCED 1	4911	20	1.23419e-143	74.89
TRINITY_DN386416_c0_g1	---NA---	270
TRINITY_DN6698_c0_g1	---NA---	4172
TRINITY_DN6698_c0_g2	---NA---	239
TRINITY_DN418306_c0_g1	---NA---	261
TRINITY_DN76367_c0_g1	tropinone reductase 2	2186	20	6.58354e-62	66.82
TRINITY_DN81264_c0_g1	---NA---	1333
TRINITY_DN10983_c0_g1	putative receptor-like protein kinase	673	10	9.68802e-09	82.28
TRINITY_DN13374_c0_g1	---NA---	939
TRINITY_DN71874_c0_g1	---NA---	255
TRINITY_DN16955_c5_g1	---NA---	225
TRINITY_DN406169_c0_g1	---NA---	310
TRINITY_DN33679_c0_g1	---NA---	3377
TRINITY_DN155582_c0_g2	---NA---	444
TRINITY_DN64172_c0_g1	GTP 3',8-cyclase, mitochondrial-like isoform X3	419	20	1.32992e-21	93.31
TRINITY_DN512_c0_g1	achilleol B synthase-like isoform X1	7206	20	0	95.84
TRINITY_DN20209_c0_g1	---NA---	368
TRINITY_DN38757_c0_g1	---NA---	307
TRINITY_DN24878_c1_g1	---NA---	211
TRINITY_DN143232_c0_g1	---NA---	646
TRINITY_DN307962_c0_g1	---NA---	218
TRINITY_DN314472_c0_g1	---NA---	327
TRINITY_DN277393_c0_g1	---NA---	425
TRINITY_DN19394_c0_g2	---NA---	558
TRINITY_DN85151_c0_g1	---NA---	292
TRINITY_DN5192_c0_g1	---NA---	238
TRINITY_DN53493_c0_g1	unnamed protein product	298	20	1.18822e-32	94.33
TRINITY_DN1638_c1_g2	---NA---	785
TRINITY_DN30602_c0_g1	---NA---	609
TRINITY_DN251_c1_g4	---NA---	259
TRINITY_DN84006_c0_g1	---NA---	603
TRINITY_DN24732_c1_g1	eukaryotic translation initiation factor 5A-like	1001	20	3.90874e-93	78.57
TRINITY_DN232268_c0_g1	---NA---	727
TRINITY_DN50669_c0_g1	---NA---	319
TRINITY_DN7560_c3_g1	---NA---	2069
TRINITY_DN60775_c0_g1	---NA---	1133
TRINITY_DN168400_c0_g1	---NA---	377
TRINITY_DN33949_c3_g1	---NA---	230
TRINITY_DN429249_c0_g1	---NA---	323
TRINITY_DN14449_c0_g1	uncharacterized oxidoreductase At1g06690, chloroplastic-like	3724	20	8.23248e-111	56.74
TRINITY_DN307254_c0_g1	---NA---	523
TRINITY_DN49287_c3_g1	---NA---	302
TRINITY_DN275875_c0_g1	---NA---	250
TRINITY_DN121695_c0_g2	---NA---	3534
TRINITY_DN8643_c0_g1	---NA---	1088
TRINITY_DN421340_c0_g1	---NA---	206
TRINITY_DN380644_c0_g1	---NA---	225
TRINITY_DN166285_c0_g1	---NA---	392
TRINITY_DN29828_c0_g2	---NA---	266
TRINITY_DN2942_c0_g2	---NA---	1503
TRINITY_DN153904_c0_g1	---NA---	477
TRINITY_DN39456_c0_g1	---NA---	588
TRINITY_DN68003_c0_g1	Ubiquitin carboxyl-terminal hydrolase 17	250	20	8.23707e-43	89.2
TRINITY_DN245119_c0_g1	---NA---	217
TRINITY_DN13192_c0_g1	---NA---	820
TRINITY_DN109178_c0_g1	RING-H2 finger protein ATL51	270	20	5.44121e-29	95.16
TRINITY_DN11435_c0_g1	---NA---	536
TRINITY_DN83866_c0_g2	---NA---	385
TRINITY_DN189024_c0_g1	---NA---	409
TRINITY_DN227908_c0_g1	---NA---	626
TRINITY_DN275633_c0_g1	---NA---	225
TRINITY_DN340606_c0_g1	---NA---	247
TRINITY_DN16888_c0_g1	protein LIFEGUARD 2-like	326	20	5.72767e-26	64.29
TRINITY_DN367595_c0_g1	---NA---	320
TRINITY_DN187213_c0_g2	---NA---	238
TRINITY_DN120166_c4_g1	---NA---	232
TRINITY_DN97892_c0_g1	---NA---	224
TRINITY_DN11454_c0_g1	chalcone synthase 1	1939	20	0	90.68
TRINITY_DN493561_c0_g1	---NA---	225
TRINITY_DN108440_c0_g1	---NA---	377
TRINITY_DN403954_c0_g1	---NA---	212
TRINITY_DN17407_c0_g1	ribonuclease 3	2478	20	3.81226e-109	90.88
TRINITY_DN20542_c0_g1	---NA---	514
TRINITY_DN10231_c0_g1	peroxidase P7-like	2770	20	1.95865e-108	94.82
TRINITY_DN352162_c0_g1	---NA---	477
TRINITY_DN307037_c0_g1	---NA---	580
TRINITY_DN34605_c0_g3	---NA---	697
TRINITY_DN38913_c0_g2	---NA---	2915
TRINITY_DN79358_c0_g1	---NA---	240
TRINITY_DN2319_c0_g2	dirigent protein 21	1152	20	1.10147e-70	88.13
TRINITY_DN40672_c0_g1	unnamed protein product	249	4	1.09677e-09	92.05
TRINITY_DN6137_c0_g1	---NA---	534
TRINITY_DN39696_c0_g1	---NA---	371
TRINITY_DN65036_c0_g1	ribonucleoprotein, chloroplastic	262	1	0.00023317	95.65
TRINITY_DN124475_c0_g1	---NA---	326
TRINITY_DN208269_c0_g1	---NA---	243
TRINITY_DN168054_c0_g1	---NA---	390
TRINITY_DN341305_c0_g1	---NA---	298
TRINITY_DN50368_c0_g1	light-harvesting complex-like protein 3 isotype 1, chloroplastic	412	20	3.0686e-16	83.45
TRINITY_DN26889_c0_g1	---NA---	652
TRINITY_DN114472_c0_g1	---NA---	218
TRINITY_DN36711_c0_g1	---NA---	381
TRINITY_DN13178_c0_g2	---NA---	354
TRINITY_DN13178_c0_g1	---NA---	342
TRINITY_DN456927_c0_g1	---NA---	1101
TRINITY_DN323956_c0_g1	---NA---	362
TRINITY_DN2490_c0_g1	NAD(P)H-quinone oxidoreductase subunit U, chloroplastic	4660	20	6.94361e-20	97.81
TRINITY_DN403355_c0_g1	---NA---	319
TRINITY_DN21349_c0_g1	---NA---	887
TRINITY_DN11895_c0_g1	---NA---	2091
TRINITY_DN211898_c0_g1	---NA---	447
TRINITY_DN268767_c0_g1	---NA---	247
TRINITY_DN47471_c0_g1	---NA---	556
TRINITY_DN403447_c0_g1	---NA---	223
TRINITY_DN18855_c0_g1	phototropin-2-like isoform X3	754	20	2.17167e-10	94.81
TRINITY_DN39950_c0_g1	indolin-2-one monooxygenase	2113	20	0	74.91
TRINITY_DN170334_c0_g1	---NA---	403
TRINITY_DN11963_c0_g1	NAC domain-containing protein 90-like	2936	20	1.1328e-78	90.8
TRINITY_DN73102_c0_g2	---NA---	421
TRINITY_DN1638_c13_g1	---NA---	650
TRINITY_DN70266_c0_g1	---NA---	211
TRINITY_DN76321_c0_g1	Patatin-like protein 1	1005	20	7.01206e-28	86.97
TRINITY_DN290602_c0_g1	---NA---	582
TRINITY_DN12740_c0_g2	transcription factor TGAL4 isoform X1	259	20	3.53471e-41	98.2
TRINITY_DN132943_c0_g1	---NA---	354
TRINITY_DN65917_c0_g1	---NA---	256
TRINITY_DN18351_c0_g1	basic proline-rich protein	1312	20	5.07098e-28	86.1
TRINITY_DN50481_c0_g1	O-acyltransferase WSD1	2268	20	2.07515e-68	80.24
TRINITY_DN76123_c3_g1	---NA---	208
TRINITY_DN229_c6_g2	---NA---	845
TRINITY_DN12951_c2_g1	---NA---	383
TRINITY_DN43747_c3_g1	retrotransposon protein, putative, unclassified	238	20	2.11078e-13	71.21
TRINITY_DN191532_c0_g1	---NA---	514
TRINITY_DN1185_c0_g1	---NA---	960
TRINITY_DN60579_c0_g1	---NA---	223
TRINITY_DN387397_c0_g1	---NA---	386
TRINITY_DN42092_c0_g1	---NA---	285
TRINITY_DN36567_c0_g1	---NA---	215
TRINITY_DN4113_c1_g2	hypothetical protein DAI22_02g374300	213	1	7.25957e-10	80.49
TRINITY_DN198619_c0_g1	---NA---	516
TRINITY_DN439651_c0_g1	---NA---	253
TRINITY_DN295477_c0_g1	---NA---	295
TRINITY_DN22600_c0_g2	probable acyl-activating enzyme 1, peroxisomal	607	20	7.71575e-16	91.6
TRINITY_DN372504_c0_g1	---NA---	233
TRINITY_DN8219_c0_g1	---NA---	942
TRINITY_DN150417_c0_g1	nucleoside diphosphate kinase 3-like	226	20	3.64491e-10	100
TRINITY_DN48562_c0_g1	---NA---	516
TRINITY_DN311746_c0_g1	---NA---	268
TRINITY_DN2403_c2_g1	60S ribosomal protein L35a-1	1173	20	4.4711e-27	78.26
TRINITY_DN426875_c0_g1	---NA---	366
TRINITY_DN29890_c1_g1	---NA---	381
TRINITY_DN374222_c0_g1	---NA---	220
TRINITY_DN6008_c0_g3	purple acid phosphatase 2-like	1974	20	0	88.84
TRINITY_DN1011_c4_g1	---NA---	246
TRINITY_DN80068_c1_g2	---NA---	224
TRINITY_DN147973_c0_g1	acyltransferase-like protein At1g54570, chloroplastic	274	20	1.73669e-21	93.3
TRINITY_DN267894_c0_g1	---NA---	238
TRINITY_DN160124_c1_g1	---NA---	218
TRINITY_DN125883_c0_g2	---NA---	813
TRINITY_DN115672_c2_g1	---NA---	207
TRINITY_DN96620_c0_g1	hypothetical protein MARPO_0552s0001	1085	20	7.20545e-08	64.29
TRINITY_DN428146_c0_g1	---NA---	208
TRINITY_DN251016_c0_g1	---NA---	797
TRINITY_DN389239_c0_g1	---NA---	222
TRINITY_DN57992_c0_g1	hypothetical protein BDA96_03G040400	1646	2	6.76262e-11	84.65
TRINITY_DN20938_c0_g1	---NA---	583
TRINITY_DN105394_c0_g1	phosphoenolpyruvate carboxylase	368	20	1.41892e-57	98.26
TRINITY_DN77223_c1_g1	---NA---	509
TRINITY_DN35506_c0_g1	Homeodomain-like superfamily protein	231	20	5.69573e-25	92.87
TRINITY_DN5476_c0_g1	indole-3-glycerol phosphate lyase, chloroplastic-like	5045	20	3.78671e-84	79.3
TRINITY_DN97754_c0_g1	---NA---	1959
TRINITY_DN50528_c0_g2	---NA---	392
TRINITY_DN81801_c0_g1	---NA---	354
TRINITY_DN42630_c0_g1	unknown	1383	1	2.79222e-126	84.14
TRINITY_DN476124_c0_g1	---NA---	207
TRINITY_DN12033_c0_g3	---NA---	270
TRINITY_DN196893_c0_g1	---NA---	274
TRINITY_DN397772_c0_g1	---NA---	228
TRINITY_DN47134_c1_g1	---NA---	436
TRINITY_DN20447_c2_g1	---NA---	234
TRINITY_DN94366_c0_g1		1295
TRINITY_DN5965_c2_g1	---NA---	434
TRINITY_DN267290_c0_g1	---NA---	236
TRINITY_DN15352_c2_g1	---NA---	242
TRINITY_DN330509_c0_g1	---NA---	212
TRINITY_DN36065_c0_g1		408
TRINITY_DN57782_c0_g1		205
TRINITY_DN51918_c0_g2	protein DMP2-like	1002	20	5.93613e-145	84.59
TRINITY_DN176278_c0_g1	---NA---	236
TRINITY_DN76335_c0_g1	---NA---	1547
TRINITY_DN117521_c0_g1	Photosynthetic NDH subunit of subcomplex B 4 chloroplastic	789	20	2.12853e-19	83.05
TRINITY_DN81911_c0_g1	---NA---	528
TRINITY_DN39_c6_g1	probable 1-deoxy-D-xylulose-5-phosphate synthase 2, chloroplastic	501	11	1.44939e-08	91.62
TRINITY_DN14755_c0_g1	gibberellin 20-oxidase4	1310	20	5.94575e-16	90.35
TRINITY_DN233515_c0_g1	---NA---	243
TRINITY_DN1589_c0_g2	non-specific lipid-transfer protein 3-like	2366	20	1.75126e-64	95.01
TRINITY_DN102714_c0_g2	wall-associated receptor kinase 2-like	4299	20	0	78.54
TRINITY_DN226105_c0_g1	---NA---	518
TRINITY_DN448678_c0_g1	---NA---	219
TRINITY_DN8182_c2_g1	glossy1 protein	1710	20	2.54197e-14	99.53
TRINITY_DN128960_c0_g1	Histone-lysine N-methyltransferase ATX4	267	20	3.34575e-21	100
TRINITY_DN337460_c0_g1	---NA---	1070
TRINITY_DN57608_c0_g1	---NA---	4897
TRINITY_DN88847_c0_g1	---NA---	607
TRINITY_DN132207_c2_g1	---NA---	291
TRINITY_DN56139_c0_g1	---NA---	603
TRINITY_DN348082_c0_g1	---NA---	315
TRINITY_DN2036_c16_g1	Hypothetical predicted protein	1029	20	2.11715e-23	51.86
TRINITY_DN60497_c0_g1	---NA---	273
TRINITY_DN186433_c0_g1	ABC transporter G family member 22 isoform X1	270	20	1.33186e-21	58.42
TRINITY_DN49366_c2_g1	---NA---	216
TRINITY_DN16227_c0_g1	protein binding protein	625	20	1.11432e-31	80.93
TRINITY_DN250564_c0_g1	---NA---	334
TRINITY_DN40685_c0_g1	---NA---	245
TRINITY_DN15722_c0_g1	protein app1	1694	1	4.20788e-10	90.48
TRINITY_DN249794_c0_g1	---NA---	213
TRINITY_DN21970_c0_g1	---NA---	2208
TRINITY_DN226511_c1_g1	uncharacterized protein LOC8065438 isoform X1	201	20	4.47161e-32	94.02
TRINITY_DN36535_c0_g1	Chaperone DnaJ-domain superfamily protein	205	20	1.24643e-07	95.52
TRINITY_DN12665_c2_g1	---NA---	550
TRINITY_DN38275_c0_g1	ribulose-1,5-bisphosphate carboxylase small subunit	428	20	1.29322e-21	88.24
TRINITY_DN66534_c0_g2	---NA---	370
TRINITY_DN134145_c0_g1	---NA---	261
TRINITY_DN348032_c0_g1	---NA---	1640
TRINITY_DN1902_c2_g2	putative phosphoenolpyruvate carboxylase	670	20	3.00914e-12	88.96
TRINITY_DN50989_c0_g1	---NA---	298
TRINITY_DN296543_c0_g1	---NA---	228
TRINITY_DN40430_c1_g2	putative glycine-rich cell wall structural protein 1	233	20	6.4202e-08	90.13
TRINITY_DN195791_c0_g1	---NA---	331
TRINITY_DN337700_c0_g1	---NA---	558
TRINITY_DN3832_c0_g2	---NA---	3322
TRINITY_DN88594_c0_g1	---NA---	591
TRINITY_DN441863_c0_g1	---NA---	210
TRINITY_DN15371_c0_g1	P-(S)-hydroxymandelonitrile lyase-like	508	20	1.29894e-43	86.93
TRINITY_DN819_c5_g1	---NA---	691
TRINITY_DN250333_c0_g1	---NA---	493
TRINITY_DN11606_c0_g1	---NA---	952
TRINITY_DN16661_c2_g3	---NA---	1490
TRINITY_DN8928_c3_g1	Regulator of rDNA transcription protein 15	658	20	8.80451e-15	86.59
TRINITY_DN68615_c0_g1	---NA---	440
TRINITY_DN25464_c0_g1	hypothetical protein DAI22_08g037250	3496	1	0.0001143	45.33
TRINITY_DN68670_c0_g1	retrotransposon protein, putative, unclassified	567	20	4.82868e-74	74.87
TRINITY_DN25219_c0_g1	Heat shock cognate protein 80	1108	20	3.12961e-10	89.59
TRINITY_DN389955_c0_g1	---NA---	207
TRINITY_DN322754_c0_g1	---NA---	296
TRINITY_DN56906_c1_g1	---NA---	206
TRINITY_DN65756_c0_g3	---NA---	587
TRINITY_DN15484_c0_g1	---NA---	463
TRINITY_DN182427_c0_g1	---NA---	290
TRINITY_DN348558_c0_g1	---NA---	222
TRINITY_DN260444_c0_g1	---NA---	383
TRINITY_DN2522_c0_g1	---NA---	912
TRINITY_DN85255_c0_g1	---NA---	833
TRINITY_DN2522_c0_g2	---NA---	865
TRINITY_DN254080_c0_g1	---NA---	215
TRINITY_DN19145_c0_g1	---NA---	465
TRINITY_DN22405_c0_g2	putative disease resistance RPP13-like protein 3	234	20	1.42279e-36	80.75
TRINITY_DN89506_c0_g1	hypothetical protein SEVIR_6G248601v2	223	1	0.000634669	76.67
TRINITY_DN6957_c5_g1	---NA---	349
TRINITY_DN91706_c0_g1	---NA---	261
TRINITY_DN20028_c0_g1	tRNA ligase 1	326	20	6.85825e-19	99.45
TRINITY_DN166714_c0_g1	---NA---	222
TRINITY_DN265204_c0_g1	---NA---	454
TRINITY_DN435_c14_g1	hypothetical protein BVRB_019710, partial	615	4	1.68358e-28	67.13
TRINITY_DN293747_c0_g1	---NA---	254
TRINITY_DN363099_c0_g1	---NA---	238
TRINITY_DN51749_c0_g1	---NA---	1569
TRINITY_DN202723_c0_g1	pentatricopeptide repeat-containing protein At1g15510, chloroplastic	866	20	1.59106e-33	49.63
TRINITY_DN232_c0_g1	pseudo-response regulator 37	2629	20	0	83.66
TRINITY_DN15149_c0_g1	---NA---	475
TRINITY_DN12064_c1_g1	---NA---	303
TRINITY_DN198722_c0_g1	---NA---	594
TRINITY_DN92256_c0_g1	---NA---	244
TRINITY_DN196525_c0_g1	---NA---	232
TRINITY_DN121890_c2_g1	---NA---	219
TRINITY_DN194678_c0_g1	---NA---	308
TRINITY_DN2661_c0_g2	---NA---	719
TRINITY_DN299692_c0_g1	---NA---	390
TRINITY_DN21230_c0_g1	retrotransposon protein, putative, unclassified	475	20	2.25122e-30	64.01
TRINITY_DN56399_c0_g1	---NA---	956
TRINITY_DN110769_c0_g1	---NA---	774
TRINITY_DN1243_c0_g1		8555
TRINITY_DN41895_c0_g1	---NA---	235
TRINITY_DN56771_c0_g1	germin-like protein 5-1	349	20	1.85342e-19	85.58
TRINITY_DN634_c5_g1	achilleol B synthase-like isoform X2	2320	20	6.85869e-56	68.84
TRINITY_DN391997_c0_g1	---NA---	208
TRINITY_DN146080_c1_g1	---NA---	669
TRINITY_DN150206_c0_g1	---NA---	312
TRINITY_DN110253_c0_g2	hypothetical protein DAI22_02g374300	294	1	0.000901407	70
TRINITY_DN321689_c0_g1	---NA---	395
TRINITY_DN15199_c2_g1	dehydration-responsive element-binding protein 1G-like	548	20	1.78398e-84	94.75
TRINITY_DN182584_c1_g1	nicotinate phosphoribosyltransferase 1-like isoform X1	293	20	1.4988e-49	96.42
TRINITY_DN50655_c0_g1	---NA---	267
TRINITY_DN22791_c0_g1	protein RADIALIS-like 3	825	20	9.27193e-53	92.43
TRINITY_DN65756_c2_g1	---NA---	696
TRINITY_DN201213_c0_g1	---NA---	370
TRINITY_DN182914_c0_g1	UDP-glycosyltransferase 83A1	340	20	1.9914e-46	84.58
TRINITY_DN457200_c0_g1	---NA---	1063
TRINITY_DN197420_c1_g1	---NA---	246
TRINITY_DN16081_c0_g1	dehydration responsive protein	513	20	4.30607e-49	80.32
TRINITY_DN134331_c0_g1	---NA---	424
TRINITY_DN211915_c0_g1	---NA---	208
TRINITY_DN52633_c0_g1	---NA---	235
TRINITY_DN43789_c0_g2	---NA---	239
TRINITY_DN106064_c0_g1	vacuolar protein-sorting-associated protein 37 homolog 1-like	271	20	1.11635e-23	92.77
TRINITY_DN11_c8_g1	---NA---	396
TRINITY_DN433884_c0_g1	---NA---	240
TRINITY_DN23427_c0_g1	---NA---	367
TRINITY_DN252345_c0_g1	---NA---	315
TRINITY_DN11533_c0_g1	Os05g0140333-like protein	2033	20	2.82148e-91	68.01
TRINITY_DN27157_c1_g1	---NA---	206
TRINITY_DN55483_c0_g1	glycosyl transferase (glycosyl transferase family 2)	917	20	4.61174e-18	57.53
TRINITY_DN5464_c0_g1	hypothetical protein BDA96_09G258800	1767	1	8.51281e-07	82.35
TRINITY_DN5192_c0_g3	---NA---	242
TRINITY_DN5192_c0_g2	---NA---	268
TRINITY_DN671_c4_g1	---NA---	310
TRINITY_DN136597_c0_g1	DExH-box ATP-dependent RNA helicase DExH3	232	20	4.11632e-17	100
TRINITY_DN301361_c0_g1	---NA---	203
TRINITY_DN34951_c0_g1	tropinone reductase 2	691	20	4.16228e-24	83.21
TRINITY_DN110849_c3_g1	---NA---	215
TRINITY_DN3786_c0_g1	Regulator of rDNA transcription protein 15	2130	20	2.84802e-20	83.32
TRINITY_DN2069_c0_g1	---NA---	1639
TRINITY_DN6333_c5_g1	---NA---	534
TRINITY_DN249237_c0_g1	---NA---	372
TRINITY_DN9714_c0_g1	unnamed protein product	2333	20	1.51535e-21	71.65
TRINITY_DN9957_c0_g2	Myb-related protein 306	883	20	1.3381e-22	93.21
TRINITY_DN42922_c0_g1	---NA---	708
TRINITY_DN40281_c1_g1	---NA---	327
TRINITY_DN233559_c0_g1	---NA---	381
TRINITY_DN232_c6_g1	---NA---	627
TRINITY_DN35971_c1_g1	---NA---	655
TRINITY_DN65632_c0_g1	---NA---	1021
TRINITY_DN445012_c0_g1	---NA---	354
TRINITY_DN90542_c0_g1	---NA---	508
TRINITY_DN142647_c0_g1	---NA---	679
TRINITY_DN358138_c0_g1	---NA---	218
TRINITY_DN245286_c0_g1	---NA---	502
TRINITY_DN123214_c0_g2	---NA---	232
TRINITY_DN179385_c2_g3	---NA---	347
TRINITY_DN223934_c0_g1	---NA---	544
TRINITY_DN42797_c0_g1	---NA---	1213
TRINITY_DN94525_c0_g1	---NA---	405
TRINITY_DN23893_c0_g1	---NA---	628
TRINITY_DN179055_c0_g1	protease Do-like 2, chloroplastic	505	20	3.5359e-46	99.04
TRINITY_DN337395_c0_g1	---NA---	344
TRINITY_DN401014_c0_g1	---NA---	208
TRINITY_DN86625_c0_g2		213
TRINITY_DN31710_c0_g1	---NA---	346
TRINITY_DN8856_c0_g1	probable 5'-adenylylsulfate reductase 1, chloroplastic	3725	20	0	97.79
TRINITY_DN222700_c0_g1	---NA---	221
TRINITY_DN76401_c0_g1	---NA---	227
TRINITY_DN19888_c0_g1	---NA---	304
TRINITY_DN11759_c15_g1	---NA---	213
TRINITY_DN257826_c0_g1	---NA---	246
TRINITY_DN270367_c0_g1	---NA---	201
TRINITY_DN249675_c0_g1	---NA---	376
TRINITY_DN80082_c0_g2	---NA---	482
TRINITY_DN383988_c0_g1	---NA---	241
TRINITY_DN228983_c0_g1	---NA---	210
TRINITY_DN17661_c1_g1	xyloglucan endotransglucosylase/hydrolase protein 22-like	352	20	2.23144e-53	90.29
TRINITY_DN20513_c1_g1	---NA---	319
TRINITY_DN35248_c0_g1	---NA---	869
TRINITY_DN58482_c0_g1	---NA---	652
TRINITY_DN74_c2_g1	---NA---	331
TRINITY_DN54939_c0_g1	---NA---	714
TRINITY_DN19926_c0_g1	---NA---	489
TRINITY_DN389574_c0_g1	---NA---	259
TRINITY_DN492455_c0_g1	---NA---	241
TRINITY_DN20102_c0_g1	hypothetical protein SORBI_3006G227500	1915	4	2.06367e-23	76.46
TRINITY_DN164637_c0_g1	---NA---	333
TRINITY_DN1988_c1_g1	Short integuments 2 mitochondrial	7984	20	6.18572e-112	95.07
TRINITY_DN40953_c0_g1	---NA---	389
TRINITY_DN179918_c0_g1	---NA---	358
TRINITY_DN6793_c12_g1	---NA---	216
TRINITY_DN46431_c0_g1	---NA---	285
TRINITY_DN18617_c0_g1	eukaryotic translation initiation factor 3 subunit G	1987	20	8.11206e-62	84.96
TRINITY_DN46_c1_g1	homeobox protein BEL1 homolog	2093	20	3.15519e-21	58.56
TRINITY_DN16670_c0_g1	---NA---	396
TRINITY_DN351702_c0_g1	---NA---	223
TRINITY_DN489392_c0_g1	---NA---	209
TRINITY_DN74740_c0_g1	---NA---	247
TRINITY_DN25984_c0_g2	---NA---	365
TRINITY_DN457178_c0_g1	---NA---	206
TRINITY_DN12541_c0_g1	histone H4	2069	20	6.88783e-46	97.36
TRINITY_DN390611_c0_g1	---NA---	213
TRINITY_DN348055_c0_g1	---NA---	260
TRINITY_DN239914_c0_g1	---NA---	373
TRINITY_DN324231_c0_g1	---NA---	274
TRINITY_DN199182_c0_g1	---NA---	205
TRINITY_DN250812_c0_g1	---NA---	253
TRINITY_DN165081_c0_g1		223
TRINITY_DN74102_c1_g1	---NA---	210
TRINITY_DN4410_c1_g1	achilleol B synthase-like isoform X2	2733	20	1.59333e-09	94.11
TRINITY_DN404764_c0_g1	---NA---	235
TRINITY_DN51537_c2_g1	---NA---	308
TRINITY_DN9794_c6_g1	---NA---	219
TRINITY_DN154174_c0_g1	---NA---	436
TRINITY_DN488361_c0_g1	---NA---	292
TRINITY_DN15310_c2_g1	---NA---	219
TRINITY_DN114443_c0_g1	---NA---	216
TRINITY_DN37377_c0_g1	---NA---	371
TRINITY_DN461673_c0_g1	---NA---	478
TRINITY_DN954_c2_g1	---NA---	222
TRINITY_DN39654_c0_g2	---NA---	797
TRINITY_DN1756_c23_g1	---NA---	246
TRINITY_DN422261_c0_g1	---NA---	896
TRINITY_DN55125_c0_g1	---NA---	520
TRINITY_DN295053_c0_g1		314
TRINITY_DN58513_c0_g1	---NA---	295
TRINITY_DN362664_c0_g1	---NA---	222
TRINITY_DN64991_c0_g1	embryo specific2	257	20	1.16052e-10	97.68
TRINITY_DN3169_c0_g5	---NA---	414
TRINITY_DN39419_c0_g1	---NA---	286
TRINITY_DN340745_c0_g1	---NA---	217
TRINITY_DN6283_c0_g1	---NA---	297
TRINITY_DN4005_c1_g1	---NA---	220
TRINITY_DN313939_c0_g1	---NA---	380
TRINITY_DN30000_c0_g1	---NA---	549
TRINITY_DN20136_c0_g1	beta-glucosidase 16 isoform X2	2135	20	1.13732e-12	85.45
TRINITY_DN65313_c0_g1	---NA---	396
TRINITY_DN236658_c0_g1	---NA---	331
TRINITY_DN157868_c0_g1	---NA---	210
TRINITY_DN171255_c0_g1	---NA---	249
TRINITY_DN80115_c0_g2	---NA---	357
TRINITY_DN215738_c0_g1	---NA---	208
TRINITY_DN2167_c0_g1	---NA---	825
TRINITY_DN45098_c0_g1	---NA---	438
TRINITY_DN177873_c0_g1	---NA---	518
TRINITY_DN167940_c0_g1	---NA---	518
TRINITY_DN190622_c3_g1	---NA---	307
TRINITY_DN544_c0_g1	---NA---	982
TRINITY_DN196412_c0_g1	---NA---	207
TRINITY_DN1673_c16_g1	hypothetical protein GLYMA_13G012400v4	1059	4	0.000340298	50.12
TRINITY_DN512_c2_g1	Cycloartenol synthase	4991	20	1.36554e-80	93.58
TRINITY_DN109013_c0_g1	---NA---	291
TRINITY_DN480232_c0_g1	---NA---	250
TRINITY_DN338132_c0_g1	---NA---	219
TRINITY_DN132461_c2_g1	---NA---	473
TRINITY_DN98721_c0_g1	---NA---	1337
TRINITY_DN39693_c0_g1	---NA---	338
TRINITY_DN233448_c0_g2	---NA---	974
TRINITY_DN202399_c0_g2		229
TRINITY_DN70190_c0_g1	indole-2-monooxygenase	319	20	5.99811e-23	93.05
TRINITY_DN300411_c0_g1	---NA---	389
TRINITY_DN115794_c0_g1	---NA---	383
TRINITY_DN24760_c1_g2		286
TRINITY_DN26351_c0_g1	---NA---	427
TRINITY_DN377800_c0_g1	---NA---	544
TRINITY_DN283268_c0_g1	---NA---	446
TRINITY_DN472193_c0_g1		626
TRINITY_DN59615_c0_g1		370
TRINITY_DN111217_c0_g1	---NA---	287
TRINITY_DN255089_c0_g1	---NA---	217
TRINITY_DN110151_c0_g1	---NA---	256
TRINITY_DN2740_c0_g1	cytokinin riboside 5'-monophosphate phosphoribohydrolase LOG1-like isoform X1	1625	20	1.75482e-27	88.13
TRINITY_DN81616_c1_g1	---NA---	512
TRINITY_DN418679_c0_g1	---NA---	243
TRINITY_DN19867_c0_g2	uncharacterized protein LOC110433769	240	12	7.90726e-35	67.33
TRINITY_DN20345_c10_g1	---NA---	247
TRINITY_DN47271_c5_g1	---NA---	387
TRINITY_DN153207_c0_g1	---NA---	430
TRINITY_DN98_c1_g1	Regulator of rDNA transcription protein 15	672	20	1.0226e-37	83.82
TRINITY_DN84193_c0_g1	glutathione S-transferase T3-like	987	20	2.95802e-55	78.29
TRINITY_DN2160_c16_g1	---NA---	557
TRINITY_DN49568_c1_g2	---NA---	277
TRINITY_DN175961_c0_g1	---NA---	510
TRINITY_DN338_c0_g2	---NA---	956
TRINITY_DN338_c0_g1	---NA---	2678
TRINITY_DN113301_c0_g3	---NA---	247
TRINITY_DN457262_c0_g1	---NA---	8699
TRINITY_DN35376_c0_g1	Methyl-CpG-binding domain-containing protein 9	865	8	3.1742e-08	96.03
TRINITY_DN243565_c0_g1	---NA---	246
TRINITY_DN458493_c0_g1	---NA---	463
TRINITY_DN245418_c0_g1	---NA---	316

## Sheet: E) 60dpi Ss97009
60dpi Ss97009 vs 60dpi control
UP-REGULATED							DOWN-REGULATED
SeqName	Description	Length	#Hits	e-Value	sim mean		SeqName	Description	Length	#Hits	e-Value	sim mean
TRINITY_DN18969_c0_g1	---NA---	587					TRINITY_DN8328_c0_g1	gibberellin 20 oxidase 1-D-like	2189	20	0	87.57
TRINITY_DN109644_c3_g1	ubiquitin extension protein	287	20	1.28261e-48	100		TRINITY_DN52841_c3_g1	---NA---	232
TRINITY_DN430_c1_g2	probable serine acetyltransferase 1	1592	20	1.12444e-95	96.57		TRINITY_DN7888_c1_g1	---NA---	223
TRINITY_DN139767_c0_g1	---NA---	1618					TRINITY_DN7878_c0_g2	transcription factor MYB60-like	2627	20	1.02131e-165	76.15
TRINITY_DN298466_c0_g1	---NA---	206					TRINITY_DN910_c3_g1	Peroxidase 24-like	1290	20	1.9459e-159	83.97
TRINITY_DN77633_c0_g1	---NA---	1038					TRINITY_DN68512_c0_g1	probable galactinol--sucrose galactosyltransferase 6 isoform X2	734	20	8.41222e-59	59.41
TRINITY_DN3101_c1_g1	amino acid transporter AVT6A-like	2227	20	2.9937e-36	86.46		TRINITY_DN5335_c0_g1	beta-expansin 4 precursor	1524	20	6.47445e-40	97.59
TRINITY_DN97257_c0_g1	cytochrome P450 84A1	324	20	1.82715e-27	91.38		TRINITY_DN57700_c0_g1	O-acyltransferase WSD1	532	20	3.42516e-75	86.98
TRINITY_DN13170_c0_g1	probable aquaporin pip1-5	924	20	4.6244e-13	95.1		TRINITY_DN5800_c13_g1	---NA---	206
TRINITY_DN317_c1_g1	thaumatin-like protein 1	871	20	3.33895e-70	85.87		TRINITY_DN34746_c1_g1	hypothetical protein EJB05_40617, partial	2077	20	2.38207e-26	58.84
TRINITY_DN57224_c0_g1	hypothetical protein EE612_014400, partial	2522	19	3.10523e-11	70.09		TRINITY_DN20612_c0_g1	putative non-LTR retroelement reverse transcriptase	1484	1	2.59159e-06	87.1
TRINITY_DN83617_c0_g1	---NA---	1020					TRINITY_DN195704_c0_g2	protein PYRICULARIA ORYZAE RESISTANCE 21-like	1129	20	4.28619e-40	88.64
TRINITY_DN11570_c1_g1	---NA---	594					TRINITY_DN30213_c2_g1	---NA---	506
TRINITY_DN1376_c5_g1	probable E3 ubiquitin-protein ligase BAH1-like 1	2496	20	6.17147e-174	94.37		TRINITY_DN37907_c0_g1	hypothetical protein DEO72_LG4g49	967	1	2.15586e-06	72.34
TRINITY_DN5536_c1_g1	serine/threonine-protein phosphatase 6 regulatory ankyrin repeat subunit B isoform X2	1543	20	1.5791e-133	82.99		TRINITY_DN9065_c0_g1	transcription factor bHLH57-like	3040	20	1.91988e-19	91.54
TRINITY_DN333415_c0_g1	---NA---	239					TRINITY_DN213843_c0_g1	---NA---	240
TRINITY_DN184009_c2_g1	heat shock 70 kDa protein 5	392	20	1.10769e-48	81.66		TRINITY_DN6084_c0_g1	putative Ruda gag-pol polyprotein	2903	2	0.000318863	74.24
TRINITY_DN160235_c5_g1	aldehyde dehydrogenase	215	20	6.04738e-26	71.48		TRINITY_DN8817_c0_g1	BZIP transcription factor	4181	20	7.03512e-136	93.6
TRINITY_DN66949_c0_g1	predicted protein	1614	20	7.41202e-40	83.24		TRINITY_DN3819_c4_g1	ubiquitin	210	20	2.3941e-42	98.28
TRINITY_DN51085_c0_g1	unnamed protein product	414	2	1.63267e-05	100		TRINITY_DN396_c1_g1	hypothetical protein SO148P11_000009	4301	20	3.16995e-38	86.19
TRINITY_DN190455_c1_g1	---NA---	518					TRINITY_DN12043_c0_g1	peroxidase A2	1114	20	1.61899e-08	99.54
TRINITY_DN19359_c0_g1	protein DMP2	608	20	2.08487e-61	93.33		TRINITY_DN15078_c2_g1	---NA---	293
TRINITY_DN289858_c0_g1	---NA---	340					TRINITY_DN326_c4_g2	protein PYRICULARIA ORYZAE RESISTANCE 21-like	1849	20	4.53565e-37	77.89
TRINITY_DN32150_c0_g1	---NA---	325					TRINITY_DN3948_c0_g2	---NA---	769
TRINITY_DN432055_c0_g1	---NA---	229					TRINITY_DN3123_c0_g1	abscisic stress-ripening protein 5-like	1101	15	1.31595e-32	75.27
TRINITY_DN488896_c0_g1	cytochrome c oxidase subunit 1	423	20	2.87094e-06	96.78		TRINITY_DN1673_c0_g3	senescence-associated protein	384	20	3.46299e-17	78.16
TRINITY_DN13201_c0_g1	actin 3	2933	20	7.22701e-62	95.88		TRINITY_DN32002_c0_g1	---NA---	1556
TRINITY_DN160104_c0_g1	---NA---	208					TRINITY_DN21728_c0_g1	hypothetical protein POTOM_058427	232	1	0.00031076	56.58
TRINITY_DN271105_c0_g1	---NA---	395					TRINITY_DN879_c2_g2	hypothetical protein	245	20	8.90757e-10	73
TRINITY_DN1964_c8_g1	---NA---	366					TRINITY_DN6_c41_g1	Protein TAR1	514	20	3.56406e-12	54.26
TRINITY_DN6553_c1_g2	hypothetical protein BDA96_04G067000	1561	5	3.09267e-09	64.09		TRINITY_DN40865_c0_g1	---NA---	1440
TRINITY_DN151635_c0_g1	Protein SCAI	305	20	5.61867e-19	97		TRINITY_DN9831_c1_g1	---NA---	266
TRINITY_DN47691_c0_g1	---NA---	488					TRINITY_DN299880_c0_g1	---NA---	228
TRINITY_DN7988_c0_g1	hypothetical protein AMTR_s00028p00148400	1012	3	4.95858e-05	54.62		TRINITY_DN1134_c0_g1	cytochrome P450 84A1	5241	20	0	92.77
TRINITY_DN390013_c0_g1	mitochondrial fission process protein 1-like	224	3	3.47945e-19	71.04		TRINITY_DN5801_c0_g1	11-beta-hydroxysteroid dehydrogenase 1B	769	20	4.89073e-09	98.67
TRINITY_DN69584_c1_g2	---NA---	961					TRINITY_DN124_c0_g2	disease resistance protein Pik-2-like	1620	20	5.44831e-49	78.93
TRINITY_DN2713_c0_g1	laccase 1	720	20	1.36639e-17	96.77		TRINITY_DN33748_c0_g1	---NA---	1154
TRINITY_DN150429_c1_g1	cyclin-T1-1 isoform X2	210	20	4.77058e-26	74.16		TRINITY_DN19468_c0_g1	uncharacterized protein LOC8083434	848	2	1.44864e-06	100
TRINITY_DN98037_c1_g2	---NA---	595					TRINITY_DN265342_c3_g1	senescence-associated protein	379	20	2.21267e-21	72.01
TRINITY_DN29236_c0_g1	zinc finger protein 10	2484	20	1.48247e-99	76.63		TRINITY_DN53622_c0_g2	putative signal anchor	787	20	5.75011e-17	69.79
TRINITY_DN302923_c0_g1	---NA---	207					TRINITY_DN331_c14_g1	hypothetical protein SORBI_3007G091301	4773	20	3.36909e-145	82.3
TRINITY_DN23493_c0_g1	secE/sec61-gamma protein	599	4	1.07146e-05	68.67		TRINITY_DN25143_c3_g3	mugineic-acid 3-dioxygenase-like	2080	20	0	89.79
TRINITY_DN483830_c0_g1	---NA---	208					TRINITY_DN6191_c0_g1	unnamed protein product	2955	20	1.47612e-28	77.02
TRINITY_DN1375_c0_g1	---NA---	3790					TRINITY_DN11346_c0_g1	CCCH transcription factor	672	20	2.45132e-99	86.59
TRINITY_DN9217_c0_g1	protein DMP2	1815	20	2.33946e-35	96.26		TRINITY_DN7151_c0_g1	transcription repressor OFP2	896	20	5.34498e-23	71.41
TRINITY_DN248256_c0_g1	uncharacterized hemerythrin-like protein C869.06c	1136	20	1.23455e-12	44.4		TRINITY_DN54858_c0_g1	hypothetical protein DUNSADRAFT_6888	703	20	2.42894e-22	81.7
TRINITY_DN9043_c1_g2	WAT1-related protein	1763	10	4.07746e-13	69.27		TRINITY_DN9477_c0_g1	FCS-Like Zinc finger 6-like	1626	20	6.21659e-16	91.41
TRINITY_DN35323_c0_g2	homeobox protein knotted-1-like 1	459	20	3.37922e-17	86.78		TRINITY_DN22780_c6_g1	hypothetical protein Sh253G12g_380	334	1	1.71728e-21	83.93
TRINITY_DN155561_c0_g1	expansin 49	257	20	4.07517e-19	100		TRINITY_DN8176_c0_g1	GAST1 protein precursor	1484	20	1.04416e-29	89.27
TRINITY_DN1286_c2_g1	putative LAGLIDADG homing endonuclease	2993	20	1.16307e-16	48.31		TRINITY_DN7823_c0_g1	peroxidase 21	1122	20	2.00566e-103	87.96
TRINITY_DN33278_c0_g1	pheromone a factor receptor-like	1718	2	2.69563e-07	57.33		TRINITY_DN13643_c3_g1	leucine-rich repeat receptor-like protein kinase PXL1	1053	20	1.04214e-27	80.99
TRINITY_DN31836_c0_g1	---NA---	323					TRINITY_DN20142_c0_g1	probable mixed-linked glucan synthase 8 isoform X1	1349	20	0	97.57
TRINITY_DN5082_c0_g1	---NA---	1129					TRINITY_DN3683_c0_g1	Transcription factor bHLH71	1499	20	5.23161e-32	77.03
TRINITY_DN11443_c1_g2	predicted protein	466	20	3.14611e-19	93.26		TRINITY_DN6536_c0_g2	3-ketoacyl-CoA synthase 5-like	990	20	3.60175e-35	96.05
TRINITY_DN23366_c1_g1	Peroxisomal multifunctional enzyme type 2	691	20	1.88286e-17	56.81		TRINITY_DN85991_c4_g1	unnamed protein product	1166	8	1.24328e-30	69.13
TRINITY_DN17402_c0_g2	Nucleotide-diphospho-sugar transferase superfamily protein	3509	20	9.84578e-10	57.23		TRINITY_DN10507_c0_g1	peroxidase 1	4457	20	0	94.18
TRINITY_DN216567_c0_g1	unnamed protein product	681	2	1.48731e-05	78.38		TRINITY_DN9464_c0_g1	QWRF motif-containing protein 4-like isoform X1	4374	20	3.0018e-145	63.73
TRINITY_DN276057_c0_g1	---NA---	207					TRINITY_DN26524_c0_g1	mannose/glucose-specific lectin-like	3084	20	6.80838e-88	64.29
TRINITY_DN73776_c1_g1	---NA---	261					TRINITY_DN51397_c0_g4	senescence-associated protein	447	19	6.4734e-10	87.67
TRINITY_DN202229_c2_g2	---NA---	489					TRINITY_DN20443_c0_g1	RING/U-box superfamily protein	612	20	1.5455e-16	44.03
TRINITY_DN64567_c0_g1	---NA---	759					TRINITY_DN122557_c0_g1	---NA---	238
TRINITY_DN478480_c0_g1	RNA polymerase II second largest subunit	204	20	5.38525e-33	87.92		TRINITY_DN82_c20_g2	transmembrane protein, putative	525	20	5.93784e-18	48.29
TRINITY_DN6730_c0_g1	---NA---	836					TRINITY_DN8475_c0_g1	putative 4-hydroxy-4-methyl-2-oxoglutarate aldolase 2	2275	20	2.8692e-108	88.09
TRINITY_DN456713_c0_g1	---NA---	219					TRINITY_DN28543_c0_g1	organic cation/carnitine transporter 7-like	2482	20	9.57962e-30	81.66
TRINITY_DN14504_c1_g1	peroxidase 72	1115	20	2.29034e-27	96.49		TRINITY_DN252_c1_g1	predicted protein	2113	20	5.87182e-61	90.62
TRINITY_DN28203_c0_g1	hypothetical protein SORBI_3004G333200	359	20	1.54949e-11	86.53		TRINITY_DN1673_c0_g1	Protein TAR1	2061	20	2.16373e-05	85.21
TRINITY_DN13441_c0_g1	beta-fructofuranosidase, insoluble isoenzyme 2-like	1262	20	1.18374e-77	94.49		TRINITY_DN59730_c0_g1	predicted protein	1373	20	2.80762e-12	81.37
TRINITY_DN410192_c0_g1	---NA---	218					TRINITY_DN69_c12_g1	cysteine-rich receptor-like protein kinase 5 isoform X1	1156	20	2.565e-52	66.8
TRINITY_DN130722_c0_g1	exosome complex component RRP42-like	355	20	4.79764e-06	60.81		TRINITY_DN13113_c0_g1	galactan beta-1,4-galactosyltransferase GALS1-like	3959	20	1.70803e-68	92.37
TRINITY_DN14414_c0_g1	---NA---	618					TRINITY_DN4321_c1_g2	---NA---	234
TRINITY_DN46500_c0_g1	probable F-box protein At4g22030	2379	20	7.87374e-47	93.45		TRINITY_DN94973_c0_g1	probable E3 ubiquitin-protein ligase ARI5 isoform X3	223	20	2.09989e-35	83.24
TRINITY_DN112160_c0_g1	---NA---	347					TRINITY_DN205984_c0_g3	Retrovirus-related Pol polyprotein from type-2 retrotransposable element R2DM	485	20	5.19672e-09	77.97
TRINITY_DN114922_c0_g1	linoleate 10R-lipoxygenase-like	3981	10	2.28536e-63	53.81		TRINITY_DN337053_c0_g1	unnamed protein product	1096	15	1.16942e-42	81.05
TRINITY_DN62238_c0_g4	---NA---	613					TRINITY_DN3_c0_g2	Regulator of rDNA transcription protein 15	396	11	1.66216e-28	55.97
TRINITY_DN22241_c0_g1	Blue copper protein	3587	20	2.63101e-20	88.01		TRINITY_DN20265_c0_g1	---NA---	278
TRINITY_DN3969_c0_g2	amino acid transporter AVT6A-like	2170	20	0	97.2		TRINITY_DN12718_c0_g2	anthocyanidin 5,3-O-glucosyltransferase-like	2511	20	3.2644e-96	80.24
TRINITY_DN19687_c0_g1	Protein kinase domain superfamily protein	752	20	4.9628e-07	95.63		TRINITY_DN36919_c0_g1	Leucine-rich repeat receptor-like tyrosine-protein kinase PXC3	346	20	2.82995e-72	95.17
TRINITY_DN32001_c0_g1	DNA-directed RNA polymerases I, II, and III subunit RPABC5	894	20	8.25008e-26	80.25		TRINITY_DN6214_c0_g1	serine carboxypeptidase-like 2	2770	20	0	87.69
TRINITY_DN231092_c0_g1	---NA---	436					TRINITY_DN41453_c0_g1	Uncharacterized GPI-anchored protein At4g28100-like	2322	20	6.58169e-25	85.23
TRINITY_DN4559_c0_g1	peroxidase 4	2414	20	1.78903e-97	81.45		TRINITY_DN3388_c4_g1	3-ketoacyl-CoA synthase 5-like	942	20	1.93053e-64	95.09
TRINITY_DN24913_c0_g1	unnamed protein product	3648	20	1.37779e-12	83.13		TRINITY_DN99392_c0_g1	Transcriptional corepressor SEUSS	208	20	5.11579e-39	99.78
TRINITY_DN10966_c0_g1	---NA---	1471					TRINITY_DN46623_c0_g1	NEP1-interacting protein-like 1	290	20	3.2981e-09	57.47
TRINITY_DN202229_c0_g1	---NA---	1046					TRINITY_DN11578_c3_g1	trifunctional UDP-glucose 4,6-dehydratase/UDP-4-keto-6-deoxy-D-glucose 3,5-epimerase/UDP-4-keto-L-rhamnose-reductase RHM1-like	1915	20	0	91.81
TRINITY_DN18650_c2_g1	---NA---	202					TRINITY_DN3122_c6_g1	peptidyl-prolyl cis-trans isomerases	226	2	1.58052e-05	67.74
TRINITY_DN26452_c0_g1	---NA---	780					TRINITY_DN2588_c0_g1	aspartyl protease family protein At5g10770-like	960	20	4.65334e-23	91.94
TRINITY_DN16398_c0_g1	protein ODORANT1	1788	15	3.86201e-17	92.49		TRINITY_DN27039_c0_g1	---NA---	226
TRINITY_DN23757_c0_g1	putative laccase-11	779	20	6.75095e-43	99.42		TRINITY_DN48735_c0_g1	aspartyl protease family protein At5g10770-like	1745	20	2.66876e-57	73.93
TRINITY_DN18806_c0_g1	---NA---	1884					TRINITY_DN21170_c2_g1	---NA---	303
TRINITY_DN14594_c0_g1	ubiquitin-40S ribosomal protein S27a	695	20	2.3627e-40	89.04		TRINITY_DN75884_c1_g1	---NA---	322
TRINITY_DN169081_c0_g1	---NA---	486					TRINITY_DN180235_c0_g1	putative disease resistance RPP13-like protein 3	260	20	3.65493e-33	86.01
TRINITY_DN464778_c1_g1	---NA---	376					TRINITY_DN21526_c0_g1	Protein ABIL3	4095	20	2.77423e-37	59.68
TRINITY_DN175429_c0_g1	---NA---	312					TRINITY_DN11737_c0_g1	fasciclin-like arabinogalactan protein 6	2055	20	5.68381e-110	81.52
TRINITY_DN223170_c2_g1	---NA---	474					TRINITY_DN42292_c0_g1	---NA---	1241
TRINITY_DN1638_c2_g1	putative LAGLIDADG homing endonuclease	4935	20	1.09555e-24	53.54		TRINITY_DN69670_c0_g2	---NA---	230
TRINITY_DN29696_c1_g1	---NA---	650					TRINITY_DN162728_c1_g2	hydroxycinnamoyltransferase 4	217	20	5.03057e-31	95.25
TRINITY_DN6323_c28_g1	---NA---	1021					TRINITY_DN48796_c0_g3	---NA---	905
TRINITY_DN16333_c0_g2	MADS-box transcription factor 16	2271	20	3.75151e-146	93.98		TRINITY_DN104163_c0_g1	protein trichome birefringence-like 28	313	20	1.15276e-26	55.67
TRINITY_DN71733_c0_g1	probable trehalose-phosphate phosphatase 9	1090	20	3.76126e-37	90.17		TRINITY_DN39903_c1_g1	unnamed protein product	1389	20	1.3354e-25	61.45
TRINITY_DN30779_c0_g1	CTP synthase-like isoform X1	1451	20	1.35218e-39	51.27		TRINITY_DN17109_c0_g1	wound induced protein	438	20	5.25868e-20	94.87
TRINITY_DN496113_c0_g1	---NA---	296					TRINITY_DN2445_c0_g1	MLO-like protein 1 isoform X2	4471	20	1.90767e-91	97.93
TRINITY_DN22500_c4_g1	---NA---	251					TRINITY_DN30582_c0_g2	---NA---	301
TRINITY_DN1838_c0_g1	glycine-rich protein 2-like	1518	14	1.56474e-10	77.31		TRINITY_DN2612_c0_g1	GDSL esterase/lipase	5648	20	9.5406e-73	78.04
TRINITY_DN388677_c0_g1	oligopeptide transporter 4	437	20	1.28914e-15	60.35		TRINITY_DN196_c0_g2	peroxidase A2-like	1447	20	0	77.85
TRINITY_DN167825_c0_g1	glycine-rich protein 2-like	481	20	1.88809e-43	89.47		TRINITY_DN55472_c0_g1	acyl transferase 10-like	478	20	2.16564e-16	96.21
TRINITY_DN252484_c0_g1	zinc-type alcohol dehydrogenase-like protein C1198.01	1048	20	2.97259e-56	65.51		TRINITY_DN16111_c2_g1	phosphatidylinositol/phosphatidylcholine transfer protein SFH6-like	915	20	2.45303e-06	90.86
TRINITY_DN46206_c0_g1	thaumatin-like protein 1	2540	20	1.11043e-47	92.51		TRINITY_DN62322_c0_g1	---NA---	767
TRINITY_DN1196_c0_g1	AAA-ATPase At3g28580-like isoform X2	464	20	2.33032e-45	91.16		TRINITY_DN1940_c1_g1	14 kDa proline-rich protein DC2.15	1668	20	6.44839e-41	90.83
TRINITY_DN1196_c0_g2	predicted protein	558	20	6.1755e-48	90.95		TRINITY_DN676_c1_g1	predicted protein	254	20	7.28706e-21	89.71
TRINITY_DN462461_c0_g1	---NA---	451					TRINITY_DN95764_c0_g1	Rhodanese-like domain-containing protein 11, chloroplastic	294	20	6.71777e-08	96.05
TRINITY_DN986_c1_g1	23 kDa jasmonate-induced protein	2559	20	1.26251e-87	80.27		TRINITY_DN47382_c0_g1	hypothetical protein BDA96_06G027200	501	13	3.94168e-11	96.25
TRINITY_DN116939_c2_g1	---NA---	206					TRINITY_DN70595_c0_g1	Aldehyde dehydrogenase family 3 member F1	289	20	1.75471e-16	75.64
TRINITY_DN10741_c0_g1	probable WRKY transcription factor 12	2758	20	9.41294e-26	95.52		TRINITY_DN27989_c0_g1	---NA---	755
TRINITY_DN36774_c0_g2	P-loop containing nucleoside triphosphate hydrolase superfamily protein	1695	20	0	95.93		TRINITY_DN7560_c3_g1	---NA---	2069
TRINITY_DN20037_c0_g1	hypothetical protein BDA96_04G212500	1587	1	0.000228223	92.31		TRINITY_DN93106_c0_g1	---NA---	974
TRINITY_DN119961_c0_g1	---NA---	1141					TRINITY_DN24851_c1_g1	early nodulin-93-like	347	20	3.12951e-10	96.67
TRINITY_DN27602_c0_g1	elongation factor 1-alpha	2831	20	4.30165e-175	74.13		TRINITY_DN43495_c0_g1	---NA---	250
TRINITY_DN359465_c0_g1	hypothetical protein FH972_023433	207	3	5.53585e-07	83.97		TRINITY_DN10231_c0_g1	peroxidase P7-like	2770	20	1.91782e-108	94.81
TRINITY_DN14289_c6_g1	---NA---	266					TRINITY_DN171550_c0_g1	uncharacterized protein LOC112900216	367	20	9.16663e-42	96.52
TRINITY_DN3729_c1_g1	protein SELF-PRUNING	2448	20	4.12162e-86	82.64		TRINITY_DN11636_c0_g1	actin-depolymerizing factor 7-like	2187	20	5.95095e-41	91.58
TRINITY_DN31992_c0_g1	beta-expansin 7	1683	20	1.14481e-35	64.01		TRINITY_DN19674_c0_g1	---NA---	225
TRINITY_DN309064_c0_g1	---NA---	311					TRINITY_DN50481_c0_g1	O-acyltransferase WSD1	2268	20	2.03189e-68	80.24
TRINITY_DN4289_c0_g1	probable peroxygenase 5	4944	20	2.82082e-75	95.03		TRINITY_DN8617_c4_g1	---NA---	350
TRINITY_DN8930_c0_g1	mini zinc finger protein 1-like	2978	20	2.38376e-29	96.6		TRINITY_DN13433_c0_g1	germin-like protein 8-14	5092	20	1.81599e-117	94.27
TRINITY_DN235601_c0_g2	---NA---	445					TRINITY_DN26854_c1_g1	putative L-ascorbate peroxidase 6	307	20	3.50278e-09	95.86
TRINITY_DN10713_c0_g1	PIN-like protein	1800	20	1.62846e-38	93.3		TRINITY_DN6446_c0_g2	uncharacterized protein LOC117862675	471	20	3.04993e-13	83.98
TRINITY_DN12914_c0_g1	rough sheath1	998	20	8.78697e-41	98.62		TRINITY_DN44_c33_g2	senescence-associated protein	1026	20	1.97254e-61	72.2
TRINITY_DN4664_c21_g1	---NA---	986					TRINITY_DN184535_c0_g1	reverse transcriptase domain-containing protein	1593	20	2.19379e-13	57.88
TRINITY_DN5437_c0_g2	probable glutathione S-transferase GSTU6	719	20	3.57963e-32	83.55		TRINITY_DN8403_c2_g1	---NA---	2848
TRINITY_DN5234_c0_g1	Bowman-Birk type trypsin inhibitor	2853	20	1.26583e-23	50.47		TRINITY_DN23330_c0_g1	Hypothetical predicted protein	303	20	6.10949e-14	61.91
TRINITY_DN60081_c1_g1	---NA---	221					TRINITY_DN18911_c1_g2	---NA---	388
TRINITY_DN1311_c0_g1	dehydrin COR410	3175	20	2.31973e-25	83.41		TRINITY_DN77485_c0_g1	pectinesterase 31	258	1	2.23414e-14	67.12
TRINITY_DN341227_c0_g1	---NA---	374					TRINITY_DN12402_c0_g1	splicing factor 1 isoform X1	4196	4	0.000127674	76.34
TRINITY_DN9383_c0_g1	callose synthase 7	11608	20	0	84.49		TRINITY_DN26015_c0_g1	putative lipid-binding protein AIR1	839	20	1.77793e-39	90.91
TRINITY_DN18117_c0_g1	xyloglucan endotransglycosylase/hydrolase protein 8-like	266	20	2.37982e-59	99.55		TRINITY_DN36743_c0_g1	GDSL esterase/lipase APG	1370	20	1.04231e-38	86.08
TRINITY_DN11289_c0_g1	transcription factor MYB20-like	669	20	5.38804e-45	70.7		TRINITY_DN4_c25_g2	probable mixed-linked glucan synthase 8 isoform X2	1125	20	4.63555e-35	97.45
TRINITY_DN13785_c0_g1	glycine-rich protein 23	2488	6	2.25021e-09	80.05		TRINITY_DN166429_c0_g1	homeobox protein BEL1 homolog	348	20	6.3445e-52	97.96
TRINITY_DN20468_c0_g3	---NA---	887					TRINITY_DN1775_c0_g1	unnamed protein product	1631	20	1.2126e-33	59.42
TRINITY_DN248256_c0_g2	---NA---	205					TRINITY_DN40773_c0_g1	hydrolase acting on ester bonds	239	20	2.28074e-07	99.19
TRINITY_DN66379_c0_g1	homeobox-leucine zipper protein HOX29	4692	20	0	93.46		TRINITY_DN20675_c0_g2	hypothetical protein EJB05_49000, partial	2074	1	9.21674e-10	76.92
TRINITY_DN211276_c0_g1	---NA---	347					TRINITY_DN4371_c0_g1	---NA---	1759
TRINITY_DN124760_c0_g1	Elongation factor 2	483	20	3.51583e-79	85.55		TRINITY_DN27344_c0_g2	subtilisin-like protease SBT3.3	2156	20	4.22549e-30	64.34
TRINITY_DN208335_c0_g2	---NA---	247					TRINITY_DN9103_c1_g1	hypothetical protein BDA96_02G365900	2774	2	5.59872e-16	65.51
TRINITY_DN397294_c0_g1	---NA---	223					TRINITY_DN122666_c2_g1	60S ribosomal protein L31	256	20	2.05941e-32	93.43
TRINITY_DN1143_c1_g1	ABC transporter G family member 11	4236	20	0	92.08		TRINITY_DN5805_c0_g1	jacalin-related lectin 3	5690	20	1.04065e-147	80.75
TRINITY_DN5_c0_g3	apocytochrome b	9523	20	1.52793e-179	78.06		TRINITY_DN6986_c1_g1	Regulator of rDNA transcription protein 15	708	20	1.00977e-46	74.35
TRINITY_DN5_c0_g1	cytochrome c oxidase subunit 3	18248	20	2.90976e-76	75.92		TRINITY_DN2862_c2_g1	---NA---	612
TRINITY_DN251_c3_g1	hypothetical protein	584	6	2.99609e-05	70.52		TRINITY_DN988_c1_g1	---NA---	1130
TRINITY_DN2510_c22_g1	putative transmembrane protein	520	20	1.59687e-13	80.63		TRINITY_DN54945_c0_g1	Mediator of RNA polymerase II transcription subunit 33A	267	20	2.65279e-55	89.61
TRINITY_DN33171_c0_g1	---NA---	2198					TRINITY_DN232_c0_g1	pseudo-response regulator 37	2629	20	0	83.66
TRINITY_DN147588_c0_g3	---NA---	1306					TRINITY_DN119130_c2_g1	---NA---	462
TRINITY_DN147588_c0_g2	---NA---	440					TRINITY_DN95756_c0_g1	Chitinase 9	238	20	1.51373e-16	77.12
TRINITY_DN33615_c1_g1	---NA---	856					TRINITY_DN269881_c0_g1	cytochrome P450 monooxygenase	583	20	1.07986e-10	59.39
TRINITY_DN59697_c0_g2	elongation factor 1-alpha	754	20	2.83715e-56	90.16		TRINITY_DN108621_c0_g1	anthocyanidin 3-O-glucosyltransferase	264	20	4.6929e-51	79.22
TRINITY_DN3022_c1_g2	L-ascorbate oxidase precursor	843	20	1.93618e-65	98.26		TRINITY_DN14536_c0_g2	probable leucine-rich repeat receptor-like protein kinase At1g68400	3219	20	0	86.2
TRINITY_DN1884_c12_g1	---NA---	448					TRINITY_DN107831_c0_g1	Transducin family protein / WD-40 repeat family protein	280	20	2.54773e-23	98.05
TRINITY_DN153120_c0_g1	---NA---	266					TRINITY_DN118746_c0_g1	mitogen-activated protein kinase 2	913	20	1.75363e-46	97.02
TRINITY_DN24689_c0_g1	polyprotein	609	1	5.67851e-06	88.89		TRINITY_DN158165_c0_g2	hypothetical protein SORBI_3006G025700	348	20	6.87184e-47	78.67
TRINITY_DN416969_c0_g1	uncharacterized mitochondrial protein AtMg01110-like	2503	20	1.07685e-29	56.08		TRINITY_DN4400_c3_g2	---NA---	202
TRINITY_DN405_c1_g1	probable 4-coumarate--CoA ligase 3	669	20	2.98619e-14	95		TRINITY_DN36527_c1_g1	---NA---	469
TRINITY_DN2248_c2_g1	7-deoxyloganetin glucosyltransferase	4828	20	1.46337e-123	92.76		TRINITY_DN9395_c0_g1	putative dirigent protein	1178	20	2.03521e-76	73.52
TRINITY_DN134722_c0_g1	---NA---	253					TRINITY_DN22091_c1_g1	peroxidase A2-like	1027	20	1.18037e-39	86.16
TRINITY_DN146450_c0_g1	LIM domain-containing protein WLIM1	213	20	5.48155e-12	94.42		TRINITY_DN232_c6_g1	---NA---	627
TRINITY_DN23947_c0_g2	hypothetical protein BDA96_04G067100	1160	20	4.96843e-30	64.08		TRINITY_DN137193_c0_g1	Vacuolar iron transporter homolog 2-like	503	20	2.91975e-25	92.21
TRINITY_DN115339_c0_g1	translation initiation factor eIF-2B subunit alpha-like	542	1	8.31573e-07	80.95		TRINITY_DN4346_c4_g1	protein TAR1-like	1067	20	1.86007e-18	65.62
TRINITY_DN24427_c0_g1	AT-hook motif nuclear-localized protein 10-like	414	20	1.78027e-08	99.66		TRINITY_DN8946_c1_g1	uncharacterized protein LOC100280544	2154	2	3.44007e-11	54.99
TRINITY_DN29491_c0_g1	acetyl-CoA carboxylase beta subunit	2070	1	0.000988655	58.33		TRINITY_DN933_c0_g1	---NA---	694
TRINITY_DN420875_c0_g1	zinc finger protein GIS2-like	587	20	1.22471e-27	45.78		TRINITY_DN7075_c0_g1	putative 4-hydroxy-4-methyl-2-oxoglutarate aldolase 3	2606	20	7.48142e-58	80.14
TRINITY_DN67203_c0_g1	---NA---	1461					TRINITY_DN16977_c0_g1	Protein TAR1	1280	20	5.37929e-13	80.88
TRINITY_DN25244_c0_g2	endo-1,4-beta-xylanase 1-like	1432	20	0	97.39		TRINITY_DN5893_c0_g1	peroxidase 70	1560	20	5.60944e-28	86
TRINITY_DN3435_c0_g2	GEM-like protein 4	8321	20	2.27795e-117	86.07		TRINITY_DN345090_c0_g1	---NA---	702
TRINITY_DN49025_c0_g1	---NA---	250					TRINITY_DN43109_c0_g1	jasmonate-induced protein	1446	20	0	79.11
TRINITY_DN92720_c0_g1	---NA---	291					TRINITY_DN47160_c0_g2	uncharacterized protein LOC120970598, partial	1948	20	3.81248e-13	62.98
TRINITY_DN101561_c1_g1	---NA---	1170					TRINITY_DN299158_c0_g1	hypothetical protein PVAP13_6KG166824	1357	20	7.40592e-73	61.92
TRINITY_DN36212_c0_g2	subtilisin-like protease SBT5.3	1316	20	1.85382e-103	87.78		TRINITY_DN17004_c0_g1	Regulator of rDNA transcription protein 15	1891	20	4.85129e-45	74.82
TRINITY_DN238442_c0_g1	---NA---	283					TRINITY_DN23727_c0_g1	---NA---	366
TRINITY_DN156536_c0_g1	Heat shock 70 kDa protein	575	20	2.66805e-32	82.04		TRINITY_DN5107_c2_g1	putative tRNA pseudouridine synthase	5983	20	1.57423e-163	93.45
TRINITY_DN276870_c0_g1	NADH-ubiquinone oxidoreductase 21 kDa subunit, mitochondrial-like	207	18	3.16931e-09	65		TRINITY_DN80960_c1_g1	photosynthetic NDH subunit of lumenal location 3, chloroplastic	201	18	1.25425e-07	89.88
TRINITY_DN301211_c0_g1	---NA---	207					TRINITY_DN952_c2_g1	11-beta-hydroxysteroid dehydrogenase 1B	4616	20	0	89.44
TRINITY_DN256814_c0_g1	tropomyosin-like	469	2	1.23854e-06	72.88		TRINITY_DN1841_c1_g1	tropinone reductase homolog At2g29170	2416	20	4.30695e-85	69.27
TRINITY_DN49850_c0_g1	calnexin homolog	387	4	4.4371e-12	66.26		TRINITY_DN1804_c2_g1	unnamed protein product	746	1	6.60032e-05	77.3
TRINITY_DN17556_c0_g1	hypothetical protein SORBI_3001G225600	768	4	0.000138825	83.04		TRINITY_DN4787_c0_g2	OSJNBb0045P24.5-like protein	1438	20	1.27459e-76	81.31
TRINITY_DN5520_c1_g1	unnamed protein product	1783	13	6.73492e-13	87.35		TRINITY_DN4787_c0_g1	OSJNBb0045P24.5-like protein	5199	20	2.06104e-148	59.8
TRINITY_DN38582_c0_g1	predicted protein	1128	15	1.19907e-17	57.19		TRINITY_DN2343_c1_g1	early nodulin 93	2617	20	3.1485e-27	99.15
TRINITY_DN7362_c0_g1	gibberellin 2-beta-dioxygenase	1994	20	2.94699e-29	93.95		TRINITY_DN9660_c0_g1	transcription repressor OFP2	3164	20	1.03067e-118	86.31
TRINITY_DN278442_c0_g1	quinate permease-like	217	1	0.000862433	62.3		TRINITY_DN203705_c3_g1	hypothetical protein Lal_00008644	219	20	3.93673e-09	83.6
TRINITY_DN13652_c0_g1	hypothetical protein SORBI_3009G120000	2257	2	9.70918e-17	90.74		TRINITY_DN13655_c0_g1	Fatty acyl-CoA reductase 1-like	2959	20	3.03498e-164	72.49
TRINITY_DN202574_c0_g1	---NA---	3276					TRINITY_DN5097_c0_g1	flavonoid 3'-monooxygenase	2068	20	4.38117e-52	97.34
TRINITY_DN46283_c0_g1	CTP synthase 1	571	20	2.99023e-14	83.81		TRINITY_DN1216_c12_g1	---NA---	224
TRINITY_DN2189_c1_g1	putative 1-phosphatidylinositol-3-phosphate 5-kinase FAB1C	2649	20	0	95.64		TRINITY_DN13373_c1_g1	zinc finger CCCH domain-containing protein 35	3131	20	9.24989e-90	84.55
TRINITY_DN116108_c0_g1	Phenol 2-monooxygenase	239	1	0.000228446	65.12
TRINITY_DN8409_c1_g1	probable WRKY transcription factor 12	2229	20	8.10387e-119	73.82
TRINITY_DN7475_c19_g1	---NA---	287
TRINITY_DN391995_c0_g1	---NA---	316
TRINITY_DN904_c1_g1	actin	2739	20	6.1218e-72	94.38
TRINITY_DN696_c2_g1	Agamous-like MADS-box protein AGL8	2400	1	3.24694e-06	81.58
TRINITY_DN2327_c2_g1	unnamed protein product	352	9	4.82309e-38	70.75
TRINITY_DN363034_c0_g1	putative LAGLIDADG homing endonuclease	489	20	1.04925e-27	63.17
TRINITY_DN235608_c0_g1	aconitate hydratase	220	20	5.14479e-33	79.09
TRINITY_DN194769_c0_g1	cytochrome P450 734A4-like	776	20	2.1799e-28	88.28
TRINITY_DN9109_c0_g1	NAC domain-containing protein 45-like	1760	20	9.1343e-106	65.2
TRINITY_DN31792_c0_g1	MYB transcription factor	1361	20	4.55652e-64	89.44
TRINITY_DN342448_c0_g1	pyridoxal reductase-like	1723	20	3.87134e-53	49.32
TRINITY_DN32478_c0_g1	putative 1-phosphatidylinositol-3-phosphate 5-kinase FAB1C	820	20	1.30621e-65	70.27
TRINITY_DN12517_c0_g1	---NA---	662
TRINITY_DN61798_c0_g1	CRP3 - Cysteine-rich family protein precursor expressed	275	20	7.23264e-31	98.2
TRINITY_DN8848_c0_g1	hypothetical protein BDA96_09G187500	1915	20	4.81453e-18	85.7
TRINITY_DN19110_c0_g1	Protein DMP4-like	1627	20	2.17993e-133	80.82
TRINITY_DN257282_c3_g1	---NA---	233
TRINITY_DN2414_c4_g1	NADH dehydrogenase [ubiquinone] 1 beta subcomplex subunit 7	606	20	4.72638e-21	82.76
TRINITY_DN160832_c0_g1	---NA---	246
TRINITY_DN74422_c0_g1	L-ascorbate oxidase	8681	20	3.25e-43	42.4
TRINITY_DN59580_c0_g1	ankyrin repeat and SOCS box protein 3-like	5622	20	3.02461e-93	80.57
TRINITY_DN477599_c0_g1	---NA---	216
TRINITY_DN412443_c0_g1	---NA---	220
TRINITY_DN21362_c0_g1	protein TANC1 isoform X2	2690	20	1.08013e-55	87.15
TRINITY_DN31215_c0_g1	---NA---	689
TRINITY_DN163_c16_g1	---NA---	830
TRINITY_DN19382_c0_g1	protein LITTLE ZIPPER 1	1815	20	2.14952e-29	92.58
TRINITY_DN1831_c0_g1	Myosin-12	9712	20	0	75.62
TRINITY_DN263309_c0_g1	---NA---	253
TRINITY_DN198115_c0_g1	---NA---	492
TRINITY_DN200428_c0_g1	---NA---	227
TRINITY_DN1193_c0_g1	---NA---	1377
TRINITY_DN69789_c0_g2	hypothetical protein SHCRBa_008_B11_F_380	1320	20	1.67652e-24	78.83
TRINITY_DN52365_c0_g1	---NA---	208
TRINITY_DN6317_c0_g1	P-loop containing nucleoside triphosphate hydrolase superfamily protein	5698	20	1.01175e-134	99.29
TRINITY_DN331_c1_g1	Regulator of rDNA transcription protein 15	1492	20	4.38215e-27	58.35
TRINITY_DN15687_c0_g1	unnamed protein product	7086	20	0	72.07
TRINITY_DN719_c1_g1	---NA---	262
TRINITY_DN460178_c0_g1	Enolase 1, chloroplastic	284	20	1.42044e-53	81.44
TRINITY_DN42028_c0_g1	transducin family protein / WD-40 repeat family protein	1119	20	5.8293e-09	63.36
TRINITY_DN22299_c0_g1	putative GEM-like protein 8	1355	20	3.30763e-70	88.73
TRINITY_DN737_c1_g2	hypothetical protein GQ55_3G290200	1669	9	2.00417e-06	76.01
TRINITY_DN28636_c0_g1	homeotic protein knotted-1	2823	20	8.28974e-109	92.44
TRINITY_DN53116_c0_g1	---NA---	232
TRINITY_DN59585_c0_g1	---NA---	619
TRINITY_DN488376_c0_g1	---NA---	249
TRINITY_DN376848_c36_g1	putative mitochondrial protein	2444	20	4.31664e-26	50.79
TRINITY_DN222555_c3_g1	---NA---	442
TRINITY_DN191761_c0_g1	protein ROOT HAIR DEFECTIVE 3 homolog 2	2074	20	1.47491e-09	88.9
TRINITY_DN26906_c0_g1	---NA---	2048
TRINITY_DN254498_c0_g1	---NA---	332
TRINITY_DN9043_c1_g1	WAT1-related protein	1708	20	3.09658e-111	77.82
TRINITY_DN386488_c0_g1	---NA---	213
TRINITY_DN14925_c1_g1	---NA---	224
TRINITY_DN132713_c0_g1	probable vacuolar amino acid transporter YPQ1 isoform X1	238	20	4.96314e-14	66.54
TRINITY_DN248615_c0_g1	---NA---	233
TRINITY_DN12031_c0_g1	common plant regulatory factor 7	942	10	1.34381e-20	79.72
TRINITY_DN8940_c1_g1	---NA---	460
TRINITY_DN316064_c0_g1	---NA---	212
TRINITY_DN2742_c1_g1	putative F-box protein PP2-B12 isoform X2	2342	20	2.71594e-89	74.54
TRINITY_DN517_c1_g1	---NA---	1167
TRINITY_DN490191_c0_g1	---NA---	219
TRINITY_DN1367_c3_g2	---NA---	2006
TRINITY_DN20101_c1_g2	---NA---	218
TRINITY_DN101561_c0_g1	hypothetical protein SOVF_114630	574	20	7.7727e-20	82.27
TRINITY_DN9633_c0_g1	transcription factor bHLH137 isoform X2	5791	20	2.78127e-35	87.06
TRINITY_DN75039_c0_g1	YTH domain-containing protein ECT4-like isoform X4	219	20	1.36598e-41	89.31
TRINITY_DN11673_c5_g1	---NA---	282
TRINITY_DN160406_c0_g1	cytochrome b, mitochondrial	1271	2	2.50573e-11	77.47
TRINITY_DN117_c0_g1	NADH dehydrogenase subunit 4	23476	20	0	75.77
TRINITY_DN78459_c0_g1	---NA---	277
TRINITY_DN457390_c0_g1	zinc finger, CCHC-type, Transcription elongation factor Spt5	378	20	1.6029e-22	58.77
TRINITY_DN72835_c0_g1	---NA---	264
TRINITY_DN10950_c0_g1	hypothetical protein BDA96_06G091000	6672	20	6.03603e-165	71.17
TRINITY_DN370493_c0_g1	---NA---	204
TRINITY_DN52816_c0_g1	unnamed protein product	401	12	1.18598e-05	95.65
TRINITY_DN95301_c0_g1	probable transmembrane ascorbate ferrireductase 3	437	20	7.75333e-21	96.62
TRINITY_DN86732_c1_g1	translation initiation factor IF-2-like	216	19	1.00045e-17	81.56
TRINITY_DN254569_c0_g1	ATPase get3-like	244	20	1.8136e-32	70.29
TRINITY_DN5458_c1_g1	soluble acid invertase	1450	20	0	96.88
TRINITY_DN5458_c1_g2	soluble acid invertase	1095	20	0	99.52
TRINITY_DN86854_c0_g1	thiol protease SEN102 precursor	205	10	2.57021e-20	81.96
TRINITY_DN5638_c0_g2	---NA---	1375
TRINITY_DN10876_c0_g1	---NA---	1060
TRINITY_DN1086_c30_g1	---NA---	255
TRINITY_DN167176_c0_g1	sedoheptulose-7-phosphate:D-glyceraldehyde-3- phosphate transaldolase	377	20	7.55606e-47	74.62
TRINITY_DN107365_c0_g1	hypothetical protein SORBI_3003G198150	203	1	3.60982e-07	89.29
TRINITY_DN1629_c0_g1	protein STAY-GREEN, chloroplastic-like	2913	20	4.0714e-62	88.01
TRINITY_DN462063_c0_g1	type B carboxylesterase	212	10	2.52336e-08	65.69
TRINITY_DN14263_c0_g1	reverse transcriptase	8210	8	1.44028e-12	47.55
TRINITY_DN89228_c3_g2	---NA---	380
TRINITY_DN28247_c0_g2	expansin 92	282	20	1.9391e-20	93.04
TRINITY_DN128786_c0_g1	AAA-ATPase ASD mitochondrial	2267	20	6.69045e-61	96.92
TRINITY_DN366910_c0_g1	---NA---	205
TRINITY_DN181973_c0_g2	---NA---	1619
TRINITY_DN17933_c2_g1	---NA---	377
TRINITY_DN30159_c0_g2		1204
TRINITY_DN421190_c0_g1	putative GIY-YIG homing endonuclease	1148	8	5.9784e-19	61.79
TRINITY_DN40281_c0_g1	---NA---	958
TRINITY_DN7475_c3_g1	aspartic proteinase oryzasin-1 isoform X2	1149	20	4.57517e-08	92.9
TRINITY_DN1273_c0_g1	CTP synthase family protein	2034	20	7.79629e-91	97.56
TRINITY_DN251189_c0_g1	---NA---	360
TRINITY_DN1709_c0_g1	pathogenesis-related protein 1	2242	20	1.15169e-56	55.49
TRINITY_DN10807_c1_g2	fasciclin-like arabinogalactan protein 11	787	20	1.03929e-88	95.18
TRINITY_DN219888_c0_g1	probable quinone oxidoreductase	749	20	2.60209e-27	59.65
TRINITY_DN1724_c0_g1	diacylglycerol kinase 1	4999	20	0	86.17
TRINITY_DN388477_c0_g1	hypothetical LAGLIDADG homing endonuclease	824	20	1.87876e-23	59.54
TRINITY_DN50243_c0_g1	GEM-like protein 4	362	20	4.95082e-14	81.49
TRINITY_DN73700_c0_g1	methylsterol monooxygenase 1-2	1643	20	5.71985e-93	57.35
TRINITY_DN15249_c0_g1	Beta-carotene 3-hydroxylase 1	2884	20	1.34522e-29	93.82
TRINITY_DN351220_c0_g1	predicted protein	278	20	3.83218e-28	71.58
TRINITY_DN11499_c0_g1	protein CUP-SHAPED COTYLEDON 1	2256	20	1.04746e-47	94.58
TRINITY_DN351323_c0_g1	---NA---	321
TRINITY_DN307_c0_g1	protein STAY-GREEN, chloroplastic-like	1405	20	2.23221e-19	76.24
TRINITY_DN29928_c0_g1	---NA---	323
TRINITY_DN91654_c0_g1	---NA---	1289
TRINITY_DN126953_c0_g1	hypothetical protein PVAP13_7NG089324	2414	1	5.19748e-05	64.1
TRINITY_DN33953_c0_g1	---NA---	741
TRINITY_DN14764_c0_g1	unnamed protein product	1966	7	1.29871e-21	78.46
TRINITY_DN128025_c0_g1	Gag-Pol polyprotein	1510	8	2.19027e-05	56.45
TRINITY_DN43_c12_g1	peroxidase 4	1431	20	3.48562e-79	61.12
TRINITY_DN116_c4_g2	CTP synthase family protein	2128	20	0	86.44
TRINITY_DN16655_c0_g1	retrotransposon protein, putative, Ty1-copia subclass	672	20	1.26313e-75	63.73
TRINITY_DN243_c9_g1	proline-rich receptor-like protein kinase PERK3	3334	20	2.11545e-111	94.94
TRINITY_DN12054_c0_g1	probable beta-D-xylosidase 7	2363	20	0	84.71
TRINITY_DN63299_c0_g1	---NA---	723
TRINITY_DN14255_c0_g1	---NA---	414
TRINITY_DN1507_c7_g1	senescence-associated protein	2374	20	7.66911e-08	93.15
TRINITY_DN74558_c0_g1	putative glutamate decarboxylase	1521	20	6.61106e-14	91.12
TRINITY_DN56677_c0_g1	---NA---	673
TRINITY_DN23861_c0_g1	---NA---	246
TRINITY_DN10344_c1_g2	---NA---	570
TRINITY_DN251_c1_g1	cytochrome c oxidase subunit 2	20442	20	2.42974e-125	79.32
TRINITY_DN33361_c0_g1	unnamed protein product	346	20	7.17995e-67	91.43
TRINITY_DN39087_c0_g1	hypothetical protein FCM35_KLT06458	1819	20	1.50323e-14	77.4
TRINITY_DN16504_c0_g1	Putative polyprotein	5939	20	5.66585e-78	54.5
TRINITY_DN26751_c1_g1	ethylene-responsive transcription factor RAP2-6	1233	20	4.36136e-24	61.27
TRINITY_DN35142_c0_g1	ctp synthase-like protein	1572	20	2.3656e-10	98.49
TRINITY_DN360343_c0_g1	---NA---	206
TRINITY_DN70_c0_g2	plasmid-derived DNA polymerase	4608	20	1.2313e-62	49.17
TRINITY_DN10095_c3_g1	ribosomal protein S2	498	20	3.54003e-83	79.21
TRINITY_DN24994_c0_g1	P-loop containing nucleoside triphosphate hydrolase superfamily protein	1258	20	1.11373e-67	80.86
TRINITY_DN1626_c6_g1	---NA---	429
TRINITY_DN128168_c0_g2	P-loop containing nucleoside triphosphate hydrolase superfamily protein	290	20	8.84222e-50	91.53
TRINITY_DN9186_c1_g1	fatty acid desaturase DES3-like	2435	20	0	96.48
TRINITY_DN81496_c0_g1	Hypothetical predicted protein	811	20	2.69659e-30	75.23
TRINITY_DN111681_c1_g1	---NA---	307
TRINITY_DN109270_c1_g1	---NA---	518
TRINITY_DN187115_c0_g1	coiled-coil domain-containing protein R3HCC1L	2353	20	4.34117e-07	67.02
TRINITY_DN126679_c0_g1	---NA---	487
TRINITY_DN299878_c0_g1	lysine--tRNA ligase-like	432	20	6.84866e-35	77.78
TRINITY_DN271524_c0_g1	---NA---	607
TRINITY_DN83856_c1_g2	---NA---	221
TRINITY_DN51846_c0_g1	---NA---	205
TRINITY_DN103120_c0_g1	hypothetical protein CMV_027020	326	5	2.00154e-18	70.56
TRINITY_DN143467_c0_g1	---NA---	736
TRINITY_DN11762_c0_g1	Malate synthase, glyoxysomal	2970	20	0	86.9
TRINITY_DN461621_c0_g1	---NA---	202
TRINITY_DN4262_c1_g1	Branched-chain-amino-acid aminotransferase	3316	20	5.3045e-108	55.71
TRINITY_DN6308_c0_g1	auxin-responsive protein SAUR50-like	2915	20	5.06302e-48	89.18
TRINITY_DN353231_c0_g1	triosephosphate isomerase, cytosolic	335	20	9.30422e-21	87.26
TRINITY_DN15866_c1_g3	---NA---	286
TRINITY_DN15866_c1_g1	---NA---	266
TRINITY_DN23009_c1_g1	---NA---	394
TRINITY_DN175250_c0_g1	---NA---	336
TRINITY_DN71953_c2_g1	acyl-CoA dehydrogenase, putative	1383	20	6.12944e-22	62.11
TRINITY_DN62114_c1_g1	histone H3.3	340	20	1.76644e-54	97.78
TRINITY_DN3205_c2_g1	vernalization protein	463	20	1.45198e-14	96.08
TRINITY_DN64532_c0_g1	unnamed protein product	627	20	4.78548e-139	91.72
TRINITY_DN2427_c4_g2	Protein TAR1	566	20	1.81518e-28	80.08
TRINITY_DN109205_c0_g2	---NA---	228
TRINITY_DN67007_c0_g2	---NA---	1166
TRINITY_DN20007_c0_g2	sedoheptulose-7-phosphate:D-glyceraldehyde-3- phosphate transaldolase	1518	20	2.25488e-53	71.61
TRINITY_DN401587_c0_g1	---NA---	334
TRINITY_DN87820_c0_g1	---NA---	249
TRINITY_DN65245_c0_g1	truncated mRNAion	3327	20	2.02103e-12	85.48
TRINITY_DN91649_c1_g1	---NA---	368
TRINITY_DN40093_c1_g1	LOB domain-containing protein 1	1654	4	3.62305e-21	95.8
TRINITY_DN49176_c0_g1	Ubiquitin carboxyl-terminal hydrolase	3404	20	1.03901e-09	84.95
TRINITY_DN62934_c0_g1	actin	401	20	9.62655e-12	80.67
TRINITY_DN1324_c0_g2	leucine rich protein	824	20	7.22561e-10	71.37
TRINITY_DN367163_c0_g1	component of cytosolic 80S ribosome and 40S small subunit	395	20	1.77918e-25	74.19
TRINITY_DN58377_c3_g1	NADH-plastoquinone oxidoreductase subunit 2	205	20	4.26451e-11	95.89
TRINITY_DN7190_c1_g2	actin, aortic smooth muscle	1312	20	0	96.43
TRINITY_DN3458_c0_g1	kinesin-like protein KIN-14F	6733	20	0	52.76
TRINITY_DN404648_c0_g1	---NA---	435
TRINITY_DN302842_c0_g1	---NA---	1198
TRINITY_DN573_c1_g1	putative apyrase 3	2250	20	2.75502e-164	69.91
TRINITY_DN139846_c1_g1	60S acidic ribosomal protein P1-like	380	20	3.30094e-20	71.65
TRINITY_DN8497_c0_g1	aspartyl protease family protein At5g10770-like	1477	20	0	80.54
TRINITY_DN422854_c0_g1	---NA---	331
TRINITY_DN62953_c1_g1	predicted protein	910	10	4.25727e-06	66.95
TRINITY_DN4902_c7_g1	putative B3 domain-containing protein Os04g0347400	335	20	3.69544e-11	92.73
TRINITY_DN13828_c1_g1	---NA---	394
TRINITY_DN157458_c0_g1	eukaryotic type KH-domain	247	1	9.17413e-05	56.25
TRINITY_DN1303_c0_g2	cysteine-rich receptor-like protein kinase 6	480	20	6.31498e-109	98.31
TRINITY_DN49394_c0_g1	aquaporin TIP3-1	554	20	1.04644e-30	93.74
TRINITY_DN36065_c0_g1	protein CUP-SHAPED COTYLEDON 1-like	408	20	6.93919e-24	99.35
TRINITY_DN3262_c0_g1	senescence-associated protein	2691	20	4.51829e-17	91.39
TRINITY_DN21773_c1_g1	---NA---	382
TRINITY_DN58266_c2_g1	---NA---	233
TRINITY_DN29041_c0_g1	homeobox-leucine zipper protein ATHB-12-like	1001	20	1.09321e-07	53.48
TRINITY_DN6057_c13_g1	---NA---	426
TRINITY_DN2658_c0_g2	predicted protein	1119	20	7.81026e-22	73.32
TRINITY_DN15229_c0_g2	Putative pol polyprotein	6193	20	0	67.03
TRINITY_DN453883_c0_g1	---NA---	382
TRINITY_DN37728_c0_g1	rough sheath1	4194	20	4.82723e-12	95.67
TRINITY_DN16254_c0_g1	p-type ATPase superfamily	757	20	2.49198e-09	73.45
TRINITY_DN57972_c0_g1	cytochrome c1-2, heme protein, mitochondrial-like	661	20	1.12973e-14	74.6
TRINITY_DN233037_c0_g2	orsellinic acid synthase ArmB-like	1375	18	1.84935e-13	52.03
TRINITY_DN51557_c0_g1	P-loop containing nucleoside triphosphate hydrolase superfamily protein	706	20	2.34199e-27	80.59
TRINITY_DN69136_c0_g1	endo-1,4-beta-xylanase 1-like	402	20	4.28856e-73	92.11
TRINITY_DN6469_c0_g1	putative 1-phosphatidylinositol-3-phosphate 5-kinase FAB1C	1517	20	2.84894e-152	78.45
TRINITY_DN15181_c0_g2	Hypothetical predicted protein	404	20	1.39957e-13	57.05
TRINITY_DN76002_c0_g1	DNA mismatch repair protein MSH5-like	3798	1	7.52283e-05	58.33
TRINITY_DN481355_c0_g1	---NA---	302
TRINITY_DN1182_c0_g2	unnamed protein product	1454	20	1.18191e-78	77.71
TRINITY_DN22295_c0_g1	disease resistance response protein	549	6	9.01394e-16	90.62
TRINITY_DN424614_c0_g1	ras-related protein Rab7	209	20	2.18166e-33	86.62
TRINITY_DN32473_c0_g1	Histone H4	1366	20	1.52152e-51	77.22
TRINITY_DN22473_c0_g1	U1 small nuclear ribonucleoprotein C-like protein isoform X1	999	7	1.73998e-12	58.85
TRINITY_DN21215_c0_g1	homeobox protein knotted-1-like 1	5469	20	7.73735e-78	99.78
TRINITY_DN11432_c0_g1	Auxin-responsive protein SAUR36	2441	20	4.66581e-76	88.68
TRINITY_DN43635_c1_g1	R-SNARE protein, VAMP72-family	563	20	5.5457e-36	67.51
TRINITY_DN34017_c0_g1	CTP synthase 1	955	20	2.69881e-11	91.99
TRINITY_DN143031_c0_g1	---NA---	274
TRINITY_DN2834_c1_g1	Glycosyl hydrolase family 10 protein	2437	20	0	95.61
TRINITY_DN59755_c0_g1	---NA---	657
TRINITY_DN84504_c3_g1	---NA---	418
TRINITY_DN271892_c0_g1	60S ribosomal protein L24-like	454	20	5.98282e-38	70.73
TRINITY_DN14322_c0_g1	PLASMODESMATA CALLOSE-BINDING PROTEIN 3	1634	20	9.94696e-50	88.38
TRINITY_DN14737_c0_g1	aspartic proteinase oryzasin-1 isoform X1	976	2	1.82022e-10	78.81
TRINITY_DN82156_c1_g1	aquaporin PIP1.1	251	20	2.16568e-50	99.58
TRINITY_DN14103_c0_g1	---NA---	497
TRINITY_DN18587_c1_g1	40S ribosomal protein S12-1	215	20	2.04379e-28	78.66
TRINITY_DN397975_c0_g1	protein DJ-1 homolog B-like	254	5	0.000304925	89.68
TRINITY_DN15866_c0_g1	---NA---	431
TRINITY_DN19304_c0_g1	---NA---	329
TRINITY_DN12571_c0_g1	---NA---	803
TRINITY_DN133086_c0_g1	aconitate hydratase	206	20	2.65625e-19	79.27
TRINITY_DN296054_c0_g1	putative lipase ATG15	219	3	3.04917e-09	77.48
TRINITY_DN72771_c0_g1	hypothetical protein CMV_025919	998	20	1.60716e-20	52.46
TRINITY_DN23353_c0_g1	hypothetical protein BVRB_037930, partial	1879	20	1.01009e-08	62.16
TRINITY_DN2760_c2_g1	crocetin glucosyltransferase, chloroplastic	959	20	1.35342e-62	94.68
TRINITY_DN4362_c0_g1	xylanase inhibitor protein 1-like	4861	20	1.39869e-163	79.35
TRINITY_DN116179_c0_g1	heavy metal-associated isoprenylated plant protein 39	2843	20	8.11641e-23	69.88
TRINITY_DN159830_c0_g1	---NA---	209
TRINITY_DN382736_c0_g1	---NA---	235
TRINITY_DN34585_c4_g1	---NA---	269
TRINITY_DN144629_c1_g1	NADH-dependent glutamate synthase	280	20	3.70216e-49	90.22
TRINITY_DN207545_c2_g1	---NA---	489
TRINITY_DN82_c13_g1	NADH dehydrogenase subunit 6	2646	20	5.88108e-62	61.66
TRINITY_DN298992_c0_g1	glycosyl transferase family group 2-domain-containing protein	3029	7	8.74178e-167	60.74
TRINITY_DN390598_c0_g1	---NA---	235
TRINITY_DN2165_c1_g1	1-aminocyclopropane-1-carboxylate oxidase 1	3174	20	9.35272e-21	89.51
TRINITY_DN22353_c1_g2	---NA---	255
TRINITY_DN186272_c0_g2	---NA---	213
TRINITY_DN124102_c0_g1	---NA---	420
TRINITY_DN142093_c0_g1	60S ribosomal protein L30	630	20	4.72616e-46	78.61
TRINITY_DN49371_c0_g1	---NA---	1144
TRINITY_DN575_c0_g1	Glutaredoxin-C10	2555	20	1.49749e-24	57.58
TRINITY_DN22868_c0_g1	---NA---	386
TRINITY_DN3022_c2_g2	laccase-6-like isoform X1	1636	20	0	73.3
TRINITY_DN225932_c0_g1	---NA---	327
TRINITY_DN38048_c0_g1	laccase-6-like isoform X2	1927	20	7.52737e-44	93.5
TRINITY_DN3723_c0_g1	---NA---	2230
TRINITY_DN91089_c0_g1	---NA---	302
TRINITY_DN90199_c0_g1	---NA---	328
TRINITY_DN23676_c0_g1	expansin-B3 isoform X1	1200	20	9.44092e-14	82.86
TRINITY_DN15945_c0_g1	phytoene synthase 3	1179	20	8.60918e-19	68
TRINITY_DN60623_c0_g1	---NA---	2847
TRINITY_DN38153_c0_g1	CMP-sialic acid transporter 2	4415	20	5.87625e-66	53.43
TRINITY_DN11263_c0_g1	hypothetical protein SORBI_3002G148000	624	1	3.58527e-06	64.58
TRINITY_DN262104_c0_g1	---NA---	433
TRINITY_DN819_c18_g1	---NA---	384
TRINITY_DN5_c0_g5	cytochrome c oxidase subunit 2	2587	13	7.22966e-09	78.21
TRINITY_DN4578_c1_g2	uncharacterized protein LOC8078178 isoform X2	1373	20	1.59975e-18	58.16
TRINITY_DN37884_c0_g3	---NA---	629
TRINITY_DN11711_c0_g1	---NA---	758
TRINITY_DN208544_c0_g1	40S ribosomal protein S14	334	20	1.03153e-19	82.88
TRINITY_DN399867_c0_g1	---NA---	287
TRINITY_DN3644_c0_g1	metallothionein-like protein 4B	1199	7	1.95562e-10	81.99
TRINITY_DN125555_c0_g1	---NA---	378
TRINITY_DN436_c2_g1	---NA---	234
TRINITY_DN170921_c0_g1	---NA---	603
TRINITY_DN16244_c0_g1	GTP-binding nuclear protein Ran-3	3429	20	1.11883e-82	75.82
TRINITY_DN56768_c0_g1	---NA---	1599
TRINITY_DN36344_c0_g1	sugar transporter SWEET4b	989	20	3.48857e-13	99.58
TRINITY_DN155573_c0_g2	hypothetical protein BDA96_02G153000	407	16	2.42505e-06	73.08
TRINITY_DN269943_c0_g1	hypothetical protein Lal_00013845	328	4	8.21388e-07	57.25
TRINITY_DN146980_c0_g1	---NA---	1284
TRINITY_DN737_c0_g1	hypothetical protein SEVIR_3G268700v2	657	3	2.29671e-08	80
TRINITY_DN487863_c0_g1	---NA---	225
TRINITY_DN954_c0_g2	NADH dehydrogenase subunit 5	4411	20	0	74.4
TRINITY_DN239050_c0_g1	---NA---	274
TRINITY_DN48658_c0_g1	---NA---	262
TRINITY_DN337953_c0_g1	Dynamin GTPase that mediates homotypic ER fusion	201	1	0.000452002	60.87
TRINITY_DN1819_c1_g1	MADS-box transcription factor 15	4200	20	9.06352e-39	99.8
TRINITY_DN24_c33_g1	---NA---	205
TRINITY_DN5160_c18_g1	---NA---	373
TRINITY_DN7345_c0_g1	Ulp1 protease family C-terminal catalytic domain containing protein expressed	3371	20	0	79.78
TRINITY_DN72572_c0_g1	D-3-phosphoglycerate dehydrogenase 2-like	341	3	1.58404e-09	65.57
TRINITY_DN49850_c1_g1	predicted protein	326	13	5.47075e-29	77.22
TRINITY_DN51768_c0_g1	transcription factor spt8-like	1386	3	5.84091e-27	49.83
TRINITY_DN81238_c0_g1	---NA---	275
TRINITY_DN3835_c0_g2	---NA---	1399
TRINITY_DN8110_c0_g1	---NA---	1089
TRINITY_DN13353_c1_g1	microtubule-associated protein futsch	281	20	1.3657e-48	85.78
TRINITY_DN41291_c0_g1	putative pumilio homolog 8, chloroplastic	2628	20	1.44811e-156	64.11
TRINITY_DN134422_c0_g2	---NA---	1631
TRINITY_DN10427_c0_g3	putative LAGLIDADG homing endonuclease	2006	20	6.77437e-24	53.36
TRINITY_DN10427_c0_g2	NADH dehydrogenase subunit 3	4797	20	1.31135e-70	77.45
TRINITY_DN10427_c0_g1	ATP synthase subunit 9	9259	16	1.14603e-06	95.52
TRINITY_DN220797_c0_g2	---NA---	301
TRINITY_DN380221_c0_g1	---NA---	234
TRINITY_DN203791_c0_g1	---NA---	244
TRINITY_DN318282_c0_g1	---NA---	213
TRINITY_DN1657_c0_g2	putative 1-phosphatidylinositol-3-phosphate 5-kinase FAB1C	4446	20	0	91.03
TRINITY_DN95887_c0_g1	transmembrane emp24 domain-containing protein p24delta3-like	3734	20	2.31925e-80	96.02
TRINITY_DN112665_c1_g1	achilleol B synthase-like isoform X1	849	20	2.16293e-11	84
TRINITY_DN380550_c0_g1	thiamine biosynthetic enzyme	1314	20	3.23418e-113	72.49
TRINITY_DN392533_c0_g1	unnamed product	216	3	0.0004851	73.58
TRINITY_DN103042_c0_g1	---NA---	356
TRINITY_DN15367_c0_g2	---NA---	241
TRINITY_DN127552_c2_g2	---NA---	626
TRINITY_DN143_c0_g1	receptor-like protein kinase HSL1	3544	20	0	84.54
TRINITY_DN67798_c1_g1	---NA---	404
TRINITY_DN84534_c0_g1	zerumbone synthase	3433	20	3.34708e-93	90.99
TRINITY_DN9516_c1_g2	mitochondrial carrier	481	20	3.47959e-47	84.18
TRINITY_DN220975_c0_g1	acyl-coa-binding protein	391	20	4.14682e-09	71.72
TRINITY_DN12804_c0_g1	suppressor of disruption of TFIIS	3072	20	8.35534e-127	75.94
TRINITY_DN148_c6_g2	---NA---	600
TRINITY_DN12036_c0_g1	diacylglycerol kinase 1	1367	20	8.01989e-10	91.3
TRINITY_DN251_c0_g1	ATP synthase F0 subunit 6	6883	20	1.35265e-122	74.37
TRINITY_DN251_c0_g3	putative LAGLIDADG homing endonuclease	3248	20	1.52615e-66	79.84
TRINITY_DN251_c0_g4	cytochrome c oxidase subunit 1	1290	20	4.30191e-13	92.51
TRINITY_DN251_c0_g6	---NA---	250
TRINITY_DN170852_c0_g1	---NA---	719
TRINITY_DN65942_c1_g1	probable sulfate transporter 3.4	212	20	3.07079e-07	90.81
TRINITY_DN345891_c0_g1	---NA---	356
TRINITY_DN93463_c0_g1	---NA---	673
TRINITY_DN41276_c0_g1	protein FDD123-like	523	4	3.38368e-19	56.43
TRINITY_DN7928_c0_g1	---NA---	552
TRINITY_DN10290_c4_g2	multi antimicrobial extrusion protein	559	20	4.04353e-22	64.81
TRINITY_DN19527_c0_g1	---NA---	1118
TRINITY_DN9097_c0_g1	thiol protease SEN102	2289	20	0	89.53
TRINITY_DN25175_c0_g1	---NA---	1715
TRINITY_DN76523_c1_g1	Phospholipase SGR2	439	20	6.01098e-11	99.34
TRINITY_DN36117_c0_g1	---NA---	671
TRINITY_DN88069_c1_g3	---NA---	510
TRINITY_DN2251_c1_g1	unnamed protein product	3070	20	0	80.03
TRINITY_DN16686_c0_g1	probable V-type proton ATPase 20 kDa proteolipid subunit	1186	20	1.44664e-45	71.93
TRINITY_DN86654_c0_g1	glutathione transferase GST 23-like	1254	20	8.42783e-114	86.32
TRINITY_DN9821_c1_g1	Transcriptional corepressor LEUNIG	2364	20	3.69302e-14	59
TRINITY_DN26112_c0_g1	---NA---	1561
TRINITY_DN17477_c0_g1	hypothetical protein DKX38_009385	2152	20	1.05438e-30	97.46
TRINITY_DN119597_c1_g3	---NA---	266
TRINITY_DN156214_c0_g1	N-(5'-phosphoribosyl)anthranilate isomerase 1, chloroplastic-like isoform X1	284	20	7.7121e-07	72.4
TRINITY_DN39946_c2_g1	---NA---	1346

## Sheet: F) 60dpi SsV89101
60dpi SsV89101 vs 60dpi control
UP-REGULATED							DOWN-REGULATED
SeqName	Description	Length	#Hits	e-Value	sim mean		SeqName	Description	Length	#Hits	e-Value	sim mean
TRINITY_DN2594_c0_g1	---NA---	1184					TRINITY_DN102972_c1_g1	---NA---	212
TRINITY_DN3901_c0_g1	senescence-associated protein, putative	594	19	2.07294e-07	55.91		TRINITY_DN102406_c0_g1	hypothetical protein EPI10_034213	1217	19	9.87768e-10	75.57
TRINITY_DN95339_c0_g1	---NA---	822					TRINITY_DN155949_c0_g1	---NA---	213
TRINITY_DN23034_c0_g1	---NA---	272					TRINITY_DN57700_c0_g1	O-acyltransferase WSD1	532	19	3.50541e-75	87.43
TRINITY_DN29476_c0_g1	---NA---	735					TRINITY_DN37907_c0_g1	hypothetical protein DEO72_LG4g49	967	1	2.20637e-06	72.34
TRINITY_DN92560_c0_g1	---NA---	254					TRINITY_DN30575_c0_g1	---NA---	1735
TRINITY_DN6551_c1_g1	---NA---	852					TRINITY_DN85621_c0_g1	---NA---	907
TRINITY_DN247_c2_g2	---NA---	239					TRINITY_DN11764_c7_g1	---NA---	209
TRINITY_DN422894_c0_g1	---NA---	373					TRINITY_DN1673_c0_g3	senescence-associated protein	384	19	3.54412e-17	78.72
TRINITY_DN15939_c0_g1	probable protein phosphatase 2C 49	3592	19	5.32838e-107	87.3		TRINITY_DN5731_c0_g1	Regulator of rDNA transcription protein 15	2486	19	6.30105e-14	73.05
TRINITY_DN12993_c0_g1	Natterin-3 like	2851	19	3.89786e-156	57.93		TRINITY_DN879_c2_g2	hypothetical protein	245	19	9.11626e-10	73
TRINITY_DN23588_c1_g1	triacylglycerol lipase OBL1-like	1736	19	2.76982e-06	88.06		TRINITY_DN6_c41_g1	Protein TAR1	514	19	3.64756e-12	53.28
TRINITY_DN35145_c0_g1	---NA---	1510					TRINITY_DN6382_c0_g2	GDSL esterase/lipase EXL1	1722	19	0	90.61
TRINITY_DN4492_c71_g1	---NA---	336					TRINITY_DN265342_c3_g1	Hypothetical predicted protein	379	19	2.26451e-21	72.72
TRINITY_DN15359_c0_g1	hypothetical protein Zm00014a_021476	1806	1	3.87777e-08	72.73		TRINITY_DN57572_c0_g1	---NA---	597
TRINITY_DN195668_c0_g1	---NA---	572					TRINITY_DN9941_c5_g1	---NA---	343
TRINITY_DN94690_c0_g1	---NA---	259					TRINITY_DN1662_c2_g1	peroxidase 11	2278	19	0	98.44
TRINITY_DN178357_c0_g1	---NA---	376					TRINITY_DN28757_c1_g1	Amino acid dehydrogenase family protein	462	19	8.14541e-11	66.37
TRINITY_DN42031_c0_g1	---NA---	577					TRINITY_DN11021_c0_g1	---NA---	1080
TRINITY_DN10147_c8_g1	---NA---	242					TRINITY_DN187629_c0_g1	---NA---	706
TRINITY_DN53635_c0_g1	---NA---	354					TRINITY_DN18293_c0_g1	Protein TAR1	2299	19	1.25396e-14	58.16
TRINITY_DN14601_c0_g1	---NA---	1046					TRINITY_DN39407_c0_g1	---NA---	597
TRINITY_DN3798_c1_g1	---NA---	293					TRINITY_DN12991_c0_g2	protein JINGUBANG	2770	19	0	84.23
TRINITY_DN14944_c0_g1	---NA---	222					TRINITY_DN11741_c3_g1	---NA---	284
TRINITY_DN35746_c0_g2	---NA---	379					TRINITY_DN51397_c0_g4	senescence-associated protein	447	19	6.6251e-10	87.86
TRINITY_DN27600_c0_g1	---NA---	710					TRINITY_DN1864_c0_g2	DUF538 family protein	829	19	9.53476e-94	98.69
TRINITY_DN75816_c0_g1	putative xyloglucan endotransglucosylase/hydrolase protein 30	238	19	3.65175e-23	81.72		TRINITY_DN1673_c0_g1	Protein TAR1	2061	19	2.21442e-05	85.19
TRINITY_DN3948_c8_g1	---NA---	222					TRINITY_DN35945_c1_g1	hypothetical protein BDA96_04G164400	288	6	1.77949e-08	61.48
TRINITY_DN241044_c0_g1	---NA---	239					TRINITY_DN2670_c0_g2	hypothetical protein PVAP13_4NG100200	1313	2	4.71895e-49	54.98
TRINITY_DN6413_c0_g1	Protein TAR1	1711	19	1.53128e-12	47.95		TRINITY_DN255_c0_g1	protein binding protein	6991	19	2.58047e-107	73.99
TRINITY_DN17556_c0_g1	hypothetical protein SORBI_3001G225600	768	4	0.000142078	83.04		TRINITY_DN73121_c0_g1	---NA---	1056
TRINITY_DN7362_c0_g1	gibberellin 2-beta-dioxygenase	1994	19	3.01626e-29	94.02		TRINITY_DN20265_c0_g1	---NA---	278
TRINITY_DN45490_c2_g1	---NA---	204					TRINITY_DN81930_c0_g1	---NA---	677
TRINITY_DN131560_c2_g1	---NA---	274					TRINITY_DN26837_c2_g1	---NA---	447
TRINITY_DN3820_c3_g1	---NA---	496					TRINITY_DN178986_c0_g1	---NA---	260
TRINITY_DN17708_c0_g1	linoleate 9S-lipoxygenase 2	435	19	1.86402e-14	96.09		TRINITY_DN3122_c6_g1	peptidyl-prolyl cis-trans isomerases	226	2	1.61755e-05	67.74
TRINITY_DN67798_c2_g1	---NA---	278					TRINITY_DN14029_c0_g1	cysteine protease XCP1	2306	19	0	82.74
TRINITY_DN879_c6_g3	putative 10 kda secreted protein	568	19	2.52701e-14	73.86		TRINITY_DN14812_c0_g1	---NA---	2978
TRINITY_DN103626_c1_g1	---NA---	214					TRINITY_DN69670_c0_g2	---NA---	230
TRINITY_DN123693_c0_g1	---NA---	203					TRINITY_DN2536_c1_g1	protein YLS3-like	2126	19	9.92552e-54	89.83
TRINITY_DN4556_c1_g1	putative cysteine-rich receptor-like protein kinase 39 isoform X1	768	19	4.32558e-45	91.63		TRINITY_DN109270_c0_g1	---NA---	237
TRINITY_DN1217_c4_g2	peptidyl-prolyl cis-trans isomerases	283	2	2.69943e-07	66.85		TRINITY_DN54480_c0_g2	unnamed protein product	1140	4	1.98985e-08	87.26
TRINITY_DN1841_c3_g1	hypothetical protein EJB05_18359	2887	1	0.000487021	70.59		TRINITY_DN17399_c0_g1	predicted protein	1731	19	7.48948e-113	75.74
TRINITY_DN130877_c0_g1	unnamed protein product	1524	19	5.04755e-25	59.38		TRINITY_DN6460_c0_g1	protein PELPK1-like	1402	19	5.07855e-30	74.8
TRINITY_DN33230_c0_g1	probable 2-oxoglutarate-dependent dioxygenase At3g111800	2257	19	3.42795e-12	90.74		TRINITY_DN31864_c1_g1	apocytochrome b	1681	19	5.23095e-71	65.21
TRINITY_DN6505_c7_g1	---NA---	256					TRINITY_DN4492_c9_g1	---NA---	602
TRINITY_DN11499_c0_g1	protein CUP-SHAPED COTYLEDON 1-like	2256	19	1.07027e-47	94.72		TRINITY_DN224715_c0_g1	---NA---	287
TRINITY_DN62889_c1_g1	---NA---	326					TRINITY_DN5110_c2_g1	protein CUP-SHAPED COTYLEDON 1-like	1857	19	1.10357e-169	82.45
TRINITY_DN12993_c1_g1	---NA---	1462					TRINITY_DN109757_c0_g1	---NA---	234
TRINITY_DN38573_c0_g1	---NA---	247					TRINITY_DN31723_c0_g1	omega-hydroxypalmitate O-feruloyl transferase	420	2	0.000159282	98.21
TRINITY_DN23861_c0_g1	---NA---	246					TRINITY_DN6850_c0_g1	translation initiation factor IF-2-like	2799	19	2.1162e-21	80.8
TRINITY_DN187384_c0_g1	---NA---	227					TRINITY_DN23220_c1_g1	CASP-like protein 1C1	1699	19	1.76484e-44	69.08
TRINITY_DN118725_c0_g2	---NA---	307					TRINITY_DN4313_c0_g1	---NA---	1032
TRINITY_DN81496_c0_g1	Hypothetical predicted protein	811	19	2.75998e-30	74.98		TRINITY_DN56048_c0_g1	potassium transporter 1-like	212	19	8.75418e-05	73.26
TRINITY_DN109270_c1_g1	---NA---	518					TRINITY_DN22095_c0_g2	ABC transporter G family member 23	3366	19	0	85.98
TRINITY_DN10764_c1_g1	---NA---	204					TRINITY_DN4344_c0_g1	endochitinase A-like	2662	19	6.25301e-90	53.31
TRINITY_DN122090_c0_g1	transcription termination factor MTERF6, chloroplastic/mitochondrial	218	19	2.0155e-44	98.1		TRINITY_DN29175_c2_g1	---NA---	212
TRINITY_DN13755_c0_g1	acyclic sesquiterpene synthase	2588	19	5.87303e-15	91		TRINITY_DN200098_c0_g1	---NA---	2665
TRINITY_DN82842_c1_g1	probable LRR receptor-like serine/threonine-protein kinase At1g53440 isoform X1	230	19	6.2075e-10	90.64		TRINITY_DN47944_c0_g3	---NA---	466
TRINITY_DN36065_c0_g1	NAC domain-containing protein 21/22	408	19	7.1023e-24	99.43		TRINITY_DN54374_c0_g1	---NA---	833
TRINITY_DN39_c6_g1	probable 1-deoxy-D-xylulose-5-phosphate synthase 2, chloroplastic	501	11	1.45243e-08	91.62		TRINITY_DN3896_c0_g1	vegetative cell wall protein gp1 precursor	1366	19	1.30407e-15	90.59
TRINITY_DN25569_c0_g1	Bowman-Birk type bran trypsin inhibitor	1718	19	3.2165e-79	80.26		TRINITY_DN23330_c0_g1	Hypothetical predicted protein	303	19	6.25266e-14	62.31
TRINITY_DN20184_c0_g2	hypothetical protein PVAP13_8KG342202	964	3	1.7874e-08	49.03		TRINITY_DN6675_c0_g2	GDSL esterase/lipase At5g33370-like	488	19	4.75593e-70	93.82
TRINITY_DN250423_c0_g1	---NA---	386					TRINITY_DN24076_c0_g3	non-specific lipid-transfer protein-like protein At5g64080	2299	19	1.06768e-55	75.74
TRINITY_DN47270_c0_g1	---NA---	1737					TRINITY_DN6986_c1_g1	Regulator of rDNA transcription protein 15	708	19	1.0335e-46	74.84
TRINITY_DN68189_c0_g1	---NA---	296					TRINITY_DN988_c1_g1	---NA---	1130
TRINITY_DN39334_c0_g1	---NA---	216					TRINITY_DN11741_c2_g1	---NA---	672
TRINITY_DN376002_c0_g1	---NA---	209					TRINITY_DN119130_c2_g1	---NA---	462
TRINITY_DN24565_c1_g1	unnamed protein product	230	2	9.21386e-15	65.83		TRINITY_DN43562_c0_g1	leucine-rich repeat-like protein	1284	19	9.61896e-89	69.4
TRINITY_DN84248_c0_g1	BAG family molecular chaperone regulator 3	289	19	4.21393e-17	74.29		TRINITY_DN23362_c0_g2	expansin 9	698	19	4.95074e-94	72.11
TRINITY_DN3070_c8_g1	---NA---	364					TRINITY_DN269881_c0_g1	cytochrome P450 monooxygenase	583	19	1.10517e-10	59.7
TRINITY_DN99159_c0_g1	---NA---	701					TRINITY_DN417166_c0_g1	---NA---	320
TRINITY_DN102289_c0_g1	maize proteinase inhibitor	598	19	3.67186e-17	91.26		TRINITY_DN38865_c0_g1	---NA---	1618
TRINITY_DN10817_c0_g1	---NA---	576					TRINITY_DN18561_c0_g1	proline-rich protein 2-like	2868	19	2.37054e-71	72.25
TRINITY_DN20441_c0_g2	hypothetical protein PAHAL_1G181000	298	2	6.88894e-11	75.74		TRINITY_DN36527_c1_g1	---NA---	469
TRINITY_DN182934_c0_g1	---NA---	828					TRINITY_DN9395_c0_g1	putative dirigent protein	1178	19	2.08289e-76	73.61
TRINITY_DN7049_c14_g1	---NA---	235					TRINITY_DN4000_c0_g1	GDSL esterase/lipase At5g33370-like	1222	19	5.74029e-82	94.9
TRINITY_DN5382_c0_g1	benzoate O-methyltransferase-like	3358	19	2.2111e-146	82.82		TRINITY_DN345090_c0_g1	---NA---	702
TRINITY_DN162426_c0_g1	Bowman-Birk type bran trypsin inhibitor	217	19	4.46505e-20	81.09		TRINITY_DN9077_c1_g1	---NA---	233
							TRINITY_DN47160_c0_g2	uncharacterized protein LOC120970598, partial	1948	19	3.9018e-13	63.58
							TRINITY_DN12974_c6_g1	reverse transcriptase	250	19	1.03225e-29	76.49
							TRINITY_DN77849_c0_g1	ARM repeat superfamily protein	362	19	1.0958e-33	99.67
							TRINITY_DN134053_c0_g1	transmembrane protein, putative	2023	19	7.15334e-13	64.22
							TRINITY_DN13912_c0_g1	putative lipid-transfer protein DIR1	1055	19	3.26417e-54	96.63
							TRINITY_DN67798_c1_g1	---NA---	404
							TRINITY_DN19755_c1_g1	---NA---	668
