# Supplementary material for: Transcriptome analysis of sugarcane reveals differential switching of major defense signaling pathways in response to Sporisorium scitamineum isolates with varying virulent attributes
Source: Front Plant Sci. 2022 Oct 17;13:969826. doi: 10.3389/fpls.2022.969826 (PMC9619058; doi:10.3389/fpls.2022.969826)
Supplement: Supplementary file 6 [file Table_4.xlsx]

## Sheet: Contents
	Supplementary File 4: GO annotation
		GO category	Pairwise combination
	A	Molecular function	2dpi Ss97009 vs 2dpi control
			2dpi SsV89101 vs 2dpi control
			5dpi Ss97009 vs 5dpi control
			5dpi SsV89101 vs 5dpi control
			60dpi Ss97009 vs 60dpi control
			60dpi SsV89101 vs 60dpi control
	B	Cellular component	2dpi Ss97009 vs 2dpi control
			2dpi SsV89101 vs 2dpi control
			5dpi Ss97009 vs 5dpi control
			5dpi SsV89101 vs 5dpi control
			60dpi Ss97009 vs 60dpi control
			60dpi SsV89101 vs 60dpi control
	C	Biological process	2dpi Ss97009 vs 2dpi control
			2dpi SsV89101 vs 2dpi control
			5dpi Ss97009 vs 5dpi control
			5dpi SsV89101 vs 5dpi control
			60dpi Ss97009 vs 60dpi control
			60dpi SsV89101 vs 60dpi control

## Sheet: A) Molecular function
2dpi Ss97009 vs 2dpi control								2dpi SsV89101 vs 2dpi control								5dpi Ss97009 vs 5dpi control								5dpi SsV89101 vs 5dpi control								60dpi Ss97009 vs 60dpi control								60dpi SsV89101 vs 60dpi control
Level	GO ID	GO Name	Parents (ACC)	Parents (Name)	Nodescore	#Seqs		Level	GO ID	GO Name	Parents (ACC)	Parents (Name)	Nodescore	#Seqs		Level	GO ID	GO Name	Parents (ACC)	Parents (Name)	Nodescore	#Seqs		Level	GO ID	GO Name	Parents (ACC)	Parents (Name)	Nodescore	#Seqs		Level	GO ID	GO Name	Parents (ACC)	Parents (Name)	Nodescore	#Seqs		Level	GO ID	GO Name	Parents (ACC)	Parents (Name)	Nodescore	#Seqs
1	GO:0003674	molecular_function			487.77	240		1	GO:0003674	molecular_function			131.54	111		1	GO:0003674	molecular_function			1219.62	459		1	GO:0003674	molecular_function			312.26	242		1	GO:0003674	molecular_function			284.46	255		1	GO:0003674	molecular_function			21.13	45
2	GO:0005198	structural molecule activity	GO:0003674	molecular_function	38	26		2	GO:0005488	binding	GO:0003674	molecular_function	123.34	77		2	GO:0003824	catalytic activity	GO:0003674	molecular_function	605.36	262		2	GO:0003824	catalytic activity	GO:0003674	molecular_function	309.83	149		2	GO:0003824	catalytic activity	GO:0003674	molecular_function	287.51	167		2	GO:0098772	molecular function regulator	GO:0003674	molecular_function	0.36	4
2	GO:0003824	catalytic activity	GO:0003674	molecular_function	392.55	181		2	GO:0003824	catalytic activity	GO:0003674	molecular_function	77.85	75		2	GO:0005488	binding	GO:0003674	molecular_function	1133.63	314		2	GO:0005488	binding	GO:0003674	molecular_function	163.27	155		2	GO:0005215	transporter activity	GO:0003674	molecular_function	14.38	25		2	GO:0005488	binding	GO:0003674	molecular_function	10.03	26
2	GO:0005488	binding	GO:0003674	molecular_function	362.15	144		3	GO:1901363	heterocyclic compound binding	GO:0005488	binding	36.48	54		2	GO:0005198	structural molecule activity	GO:0003674	molecular_function	239.2	151		3	GO:1901363	heterocyclic compound binding	GO:0005488	binding	102.83	110		2	GO:0005488	binding	GO:0003674	molecular_function	240.56	157		2	GO:0003824	catalytic activity	GO:0003674	molecular_function	22.45	33
3	GO:0097159	organic cyclic compound binding	GO:0005488	binding	178.38	100		3	GO:0097159	organic cyclic compound binding	GO:0005488	binding	36.48	54		3	GO:0097159	organic cyclic compound binding	GO:0005488	binding	516.6	251		3	GO:0140096	catalytic activity, acting on a protein	GO:0003824	catalytic activity	15.61	30		3	GO:1901363	heterocyclic compound binding	GO:0005488	binding	65.55	106		3	GO:0016787	hydrolase activity	GO:0003824	catalytic activity	29.67	18
3	GO:1901363	heterocyclic compound binding	GO:0005488	binding	177.78	100		3	GO:0043167	ion binding	GO:0005488	binding	20.72	50		3	GO:1901363	heterocyclic compound binding	GO:0005488	binding	516.6	251		3	GO:0005515	protein binding	GO:0005488	binding	68.06	45		3	GO:0097159	organic cyclic compound binding	GO:0005488	binding	65.55	106		3	GO:0097159	organic cyclic compound binding	GO:0005488	binding	5.1	14
3	GO:0016740	transferase activity	GO:0003824	catalytic activity	143.21	82		3	GO:0016491	oxidoreductase activity	GO:0003824	catalytic activity	43.95	26		3	GO:0043167	ion binding	GO:0005488	binding	316.71	157		3	GO:0036094	small molecule binding	GO:0005488	binding	47.84	60		3	GO:0043167	ion binding	GO:0005488	binding	24.62	106		3	GO:0043167	ion binding	GO:0005488	binding	4.8	14
3	GO:0043167	ion binding	GO:0005488	binding	33.64	80		3	GO:0016740	transferase activity	GO:0003824	catalytic activity	36.2	26		3	GO:0003735	structural constituent of ribosome	GO:0005198	structural molecule activity	140	140		3	GO:0016491	oxidoreductase activity	GO:0003824	catalytic activity	55.28	32		3	GO:0016491	oxidoreductase activity	GO:0003824	catalytic activity	74.25	54		3	GO:1901363	heterocyclic compound binding	GO:0005488	binding	5.1	14
3	GO:0016787	hydrolase activity	GO:0003824	catalytic activity	118	68		3	GO:0016787	hydrolase activity	GO:0003824	catalytic activity	40.67	25		3	GO:0036094	small molecule binding	GO:0005488	binding	90.51	110		3	GO:0097367	carbohydrate derivative binding	GO:0005488	binding	17.01	49		3	GO:0036094	small molecule binding	GO:0005488	binding	28.47	52		3	GO:0016740	transferase activity	GO:0003824	catalytic activity	1.85	13
3	GO:0036094	small molecule binding	GO:0005488	binding	37.25	49		3	GO:0048037	cofactor binding	GO:0005488	binding	14.16	25		3	GO:0016740	transferase activity	GO:0003824	catalytic activity	191.7	104		3	GO:0043167	ion binding	GO:0005488	binding	71.78	97		3	GO:0016740	transferase activity	GO:0003824	catalytic activity	72.75	51		3	GO:0140096	catalytic activity, acting on a protein	GO:0003824	catalytic activity	8.04	11
3	GO:0016491	oxidoreductase activity	GO:0003824	catalytic activity	74.67	43		3	GO:0036094	small molecule binding	GO:0005488	binding	6.01	23		3	GO:0016787	hydrolase activity	GO:0003824	catalytic activity	131.35	91		3	GO:0097159	organic cyclic compound binding	GO:0005488	binding	102.83	110		3	GO:0016787	hydrolase activity	GO:0003824	catalytic activity	62.8	48		3	GO:0140098	catalytic activity, acting on RNA	GO:0003824	catalytic activity	1.51	7
3	GO:0140096	catalytic activity, acting on a protein	GO:0003824	catalytic activity	28.49	37		3	GO:0008144	drug binding	GO:0005488	binding	7.2	12		3	GO:0097367	carbohydrate derivative binding	GO:0005488	binding	109.55	78		3	GO:0016787	hydrolase activity	GO:0003824	catalytic activity	45.65	31		3	GO:0097367	carbohydrate derivative binding	GO:0005488	binding	5.12	47		3	GO:0036094	small molecule binding	GO:0005488	binding	0.57	6
3	GO:0097367	carbohydrate derivative binding	GO:0005488	binding	5.48	34		3	GO:0097367	carbohydrate derivative binding	GO:0005488	binding	1.9	11		3	GO:0016491	oxidoreductase activity	GO:0003824	catalytic activity	114.92	68		3	GO:0016740	transferase activity	GO:0003824	catalytic activity	102.51	57		3	GO:0008144	drug binding	GO:0005488	binding	20	40		3	GO:0016491	oxidoreductase activity	GO:0003824	catalytic activity	3.32	6
3	GO:0048037	cofactor binding	GO:0005488	binding	16.39	29		4	GO:0003676	nucleic acid binding	GO:1901363, GO:0097159	heterocyclic compound binding, organic cyclic compound binding	43.89	29		3	GO:0008144	drug binding	GO:0005488	binding	101.92	64		4	GO:0003676	nucleic acid binding	GO:1901363, GO:0097159	heterocyclic compound binding, organic cyclic compound binding	102.58	54		3	GO:0005515	protein binding	GO:0005488	binding	41.88	28		3	GO:0008144	drug binding	GO:0005488	binding	3	5
3	GO:0008144	drug binding	GO:0005488	binding	15.6	26		4	GO:0043169	cation binding	GO:0043167	ion binding	26.71	34		4	GO:0003676	nucleic acid binding	GO:0097159, GO:1901363	organic cyclic compound binding, heterocyclic compound binding	314.05	178		4	GO:0000166	nucleotide binding	GO:0036094, GO:1901265	small molecule binding, nucleoside phosphate binding	77.57	56		3	GO:0048037	cofactor binding	GO:0005488	binding	11.5	26		3	GO:0097367	carbohydrate derivative binding	GO:0005488	binding	1.12	5
3	GO:0005515	protein binding	GO:0005488	binding	32.02	24		4	GO:0043168	anion binding	GO:0043167	ion binding	9.02	22		4	GO:0000166	nucleotide binding	GO:0036094, GO:1901265	small molecule binding, nucleoside phosphate binding	130.83	100		4	GO:0043168	anion binding	GO:0043167	ion binding	80.86	57		3	GO:0022857	transmembrane transporter activity	GO:0005215	transporter activity	28.75	25		3	GO:0030234	enzyme regulator activity	GO:0098772	molecular function regulator	0.6	4
4	GO:0032553	ribonucleotide binding	GO:0000166, GO:0097367	nucleotide binding, carbohydrate derivative binding	7.13	32		4	GO:0000166	nucleotide binding	GO:0036094, GO:1901265	small molecule binding, nucleoside phosphate binding	5.5	15		4	GO:1901265	nucleoside phosphate binding	GO:0097159, GO:1901363	organic cyclic compound binding, heterocyclic compound binding	98.82	100		4	GO:1901265	nucleoside phosphate binding	GO:1901363, GO:0097159	heterocyclic compound binding, organic cyclic compound binding	59.81	56		4	GO:0005524	ATP binding	GO:0035639, GO:0008144, GO:0032559	purine ribonucleoside triphosphate binding, drug binding, adenyl ribonucleotide binding	38	38		4	GO:0000166	nucleotide binding	GO:0036094, GO:1901265	small molecule binding, nucleoside phosphate binding	0.73	5
4	GO:0005524	ATP binding	GO:0008144, GO:0032559, GO:0035639	drug binding, adenyl ribonucleotide binding, purine ribonucleoside triphosphate binding	25	25		4	GO:1901265	nucleoside phosphate binding	GO:1901363, GO:0097159	heterocyclic compound binding, organic cyclic compound binding	6.12	15		4	GO:0043168	anion binding	GO:0043167	ion binding	127.56	87		4	GO:0043169	cation binding	GO:0043167	ion binding	39.98	53		4	GO:0000166	nucleotide binding	GO:0036094, GO:1901265	small molecule binding, nucleoside phosphate binding	52.62	49		4	GO:0016788	hydrolase activity, acting on ester bonds	GO:0016787	hydrolase activity	4.13	4
4	GO:0016772	transferase activity, transferring phosphorus-containing groups	GO:0016740	transferase activity	77.31	43		4	GO:0046906	tetrapyrrole binding	GO:1901363, GO:0097159	heterocyclic compound binding, organic cyclic compound binding	7.8	13		4	GO:0043169	cation binding	GO:0043167	ion binding	139.22	80		4	GO:0032553	ribonucleotide binding	GO:0000166, GO:0097367	nucleotide binding, carbohydrate derivative binding	28.34	49		4	GO:0043169	cation binding	GO:0043167	ion binding	34.5	62		4	GO:0005524	ATP binding	GO:0008144, GO:0032559, GO:0035639	drug binding, adenyl ribonucleotide binding, purine ribonucleoside triphosphate binding	4	4
4	GO:0000166	nucleotide binding	GO:0036094, GO:1901265	small molecule binding, nucleoside phosphate binding	60.8	48		4	GO:0020037	heme binding	GO:0048037, GO:0046906	cofactor binding, tetrapyrrole binding	13	13		4	GO:0032553	ribonucleotide binding	GO:0000166, GO:0097367	nucleotide binding, carbohydrate derivative binding	35.78	70		5	GO:0017076	purine nucleotide binding	GO:0000166	nucleotide binding	27.14	49		4	GO:0043168	anion binding	GO:0043167	ion binding	15	48		4	GO:0043168	anion binding	GO:0043167	ion binding	1.66	5
4	GO:0008233	peptidase activity	GO:0016787, GO:0140096	hydrolase activity, catalytic activity, acting on a protein	40.85	29		5	GO:0003677	DNA binding	GO:0003676	nucleic acid binding	14.33	13		4	GO:0005524	ATP binding	GO:0032559, GO:0035639, GO:0008144	adenyl ribonucleotide binding, purine ribonucleoside triphosphate binding, drug binding	53	53		5	GO:0032555	purine ribonucleotide binding	GO:0032553, GO:0017076	ribonucleotide binding, purine nucleotide binding	45.24	49		4	GO:0003676	nucleic acid binding	GO:0097159, GO:1901363	organic cyclic compound binding, heterocyclic compound binding	82.38	48		4	GO:1901265	nucleoside phosphate binding	GO:0097159, GO:1901363	organic cyclic compound binding, heterocyclic compound binding	1.57	5
4	GO:1901265	nucleoside phosphate binding	GO:0097159, GO:1901363	organic cyclic compound binding, heterocyclic compound binding	45.79	48		5	GO:0046872	metal ion binding	GO:0043169	cation binding	42.52	34		4	GO:0016772	transferase activity, transferring phosphorus-containing groups	GO:0016740	transferase activity	92.02	45		5	GO:0035639	purine ribonucleoside triphosphate binding	GO:0043168, GO:1901265	anion binding, nucleoside phosphate binding	28.2	47		4	GO:0032553	ribonucleotide binding	GO:0000166, GO:0097367	nucleotide binding, carbohydrate derivative binding	6.25	45		4	GO:0032553	ribonucleotide binding	GO:0000166, GO:0097367	nucleotide binding, carbohydrate derivative binding	0.86	4
4	GO:0003676	nucleic acid binding	GO:0097159, GO:1901363	organic cyclic compound binding, heterocyclic compound binding	74.24	47		6	GO:0046914	transition metal ion binding	GO:0046872	metal ion binding	10.2	17		5	GO:0046872	metal ion binding	GO:0043169	cation binding	97.7	79		5	GO:0046872	metal ion binding	GO:0043169	cation binding	64.64	53		4	GO:1901265	nucleoside phosphate binding	GO:0097159, GO:1901363	organic cyclic compound binding, heterocyclic compound binding	35.72	49		4	GO:0097747	RNA polymerase activity	GO:0140098, GO:0016779	catalytic activity, acting on RNA, nucleotidyltransferase activity	2.16	6
4	GO:0043169	cation binding	GO:0043167	ion binding	35.21	45										5	GO:0035639	purine ribonucleoside triphosphate binding	GO:0043168, GO:1901265	anion binding, nucleoside phosphate binding	43.2	68		5	GO:0003677	DNA binding	GO:0003676	nucleic acid binding	53.73	35		5	GO:0035639	purine ribonucleoside triphosphate binding	GO:1901265, GO:0043168	nucleoside phosphate binding, anion binding	21.5	43		4	GO:0008233	peptidase activity	GO:0140096, GO:0016787	catalytic activity, acting on a protein, hydrolase activity	11.6	8
4	GO:0043168	anion binding	GO:0043167	ion binding	20.86	41										5	GO:0003723	RNA binding	GO:0003676	nucleic acid binding	171.08	119		6	GO:0032559	adenyl ribonucleotide binding	GO:0030554, GO:0032555	adenyl nucleotide binding, purine ribonucleotide binding	73.6	46		5	GO:0032555	purine ribonucleotide binding	GO:0017076, GO:0032553	purine nucleotide binding, ribonucleotide binding	11.5	44		4	GO:0043169	cation binding	GO:0043167	ion binding	6.34	9
5	GO:0070011	peptidase activity, acting on L-amino acid peptides	GO:0008233	peptidase activity	19.75	27										5	GO:0003677	DNA binding	GO:0003676	nucleic acid binding	55.67	46		6	GO:0005524	ATP binding	GO:0032559, GO:0035639	adenyl ribonucleotide binding, purine ribonucleoside triphosphate binding	44	44		5	GO:0046872	metal ion binding	GO:0043169	cation binding	68.5	61		4	GO:0003676	nucleic acid binding	GO:0097159, GO:1901363	organic cyclic compound binding, heterocyclic compound binding	6.34	9
5	GO:0032555	purine ribonucleotide binding	GO:0017076, GO:0032553	purine nucleotide binding, ribonucleotide binding	11.88	32										5	GO:0017076	purine nucleotide binding	GO:0000166	nucleotide binding	35.78	70		6	GO:0030554	adenyl nucleotide binding	GO:0017076	purine nucleotide binding	44.16	46		5	GO:0017076	purine nucleotide binding	GO:0000166	nucleotide binding	5.75	44		4	GO:0016772	transferase activity, transferring phosphorus-containing groups	GO:0016740	transferase activity	1.57	9
5	GO:0003723	RNA binding	GO:0003676	nucleic acid binding	30.96	24										5	GO:0032555	purine ribonucleotide binding	GO:0032553, GO:0017076	ribonucleotide binding, purine nucleotide binding	59.64	70										5	GO:0003677	DNA binding	GO:0003676	nucleic acid binding	51.5	32		5	GO:0003723	RNA binding	GO:0003676	nucleic acid binding	5	5
5	GO:0017076	purine nucleotide binding	GO:0000166	nucleotide binding	7.13	32										6	GO:0032559	adenyl ribonucleotide binding	GO:0030554, GO:0032555	adenyl nucleotide binding, purine ribonucleotide binding	88	55										6	GO:0032559	adenyl ribonucleotide binding	GO:0032555, GO:0030554	purine ribonucleotide binding, adenyl nucleotide binding	20.5	39		5	GO:0070011	peptidase activity, acting on L-amino acid peptides	GO:0008233	peptidase activity	6	7
5	GO:0035639	purine ribonucleoside triphosphate binding	GO:0043168, GO:1901265	anion binding, nucleoside phosphate binding	19.8	32										6	GO:0030554	adenyl nucleotide binding	GO:0017076	purine nucleotide binding	52.8	55										6	GO:0030554	adenyl nucleotide binding	GO:0017076	purine nucleotide binding	10.25	39		5	GO:0003677	DNA binding	GO:0003676	nucleic acid binding	5.56	4
5	GO:0046872	metal ion binding	GO:0043169	cation binding	58.68	45																																		5	GO:0016779	nucleotidyltransferase activity	GO:0016772	transferase activity, transferring phosphorus-containing groups	1.3	6
6	GO:0032559	adenyl ribonucleotide binding	GO:0032555, GO:0030554	purine ribonucleotide binding, adenyl nucleotide binding	15	25																																		5	GO:0046872	metal ion binding	GO:0043169	cation binding	10.56	9
6	GO:0030554	adenyl nucleotide binding	GO:0017076	purine nucleotide binding	9	25																																		5	GO:0032555	purine ribonucleotide binding	GO:0032553, GO:0017076	ribonucleotide binding, purine nucleotide binding	1.44	4
6	GO:0046914	transition metal ion binding	GO:0046872	metal ion binding	19.2	32																																		5	GO:0017076	purine nucleotide binding	GO:0000166	nucleotide binding	1.22	5
																																								5	GO:0035639	purine ribonucleoside triphosphate binding	GO:0043168, GO:1901265	anion binding, nucleoside phosphate binding	2.4	4
																																								5	GO:0034062	5'-3' RNA polymerase activity	GO:0097747	RNA polymerase activity	3.6	6
																																								6	GO:0032559	adenyl ribonucleotide binding	GO:0030554, GO:0032555	adenyl nucleotide binding, purine ribonucleotide binding	2.4	4
																																								6	GO:0008234	cysteine-type peptidase activity	GO:0070011	peptidase activity, acting on L-amino acid peptides	10	7
																																								6	GO:0003968	RNA-directed 5'-3' RNA polymerase activity	GO:0034062	5'-3' RNA polymerase activity	6	6
																																								6	GO:0030554	adenyl nucleotide binding	GO:0017076	purine nucleotide binding	2.04	5
																																								6	GO:0004175	endopeptidase activity	GO:0070011	peptidase activity, acting on L-amino acid peptides	3	5
																																								7	GO:0004197	cysteine-type endopeptidase activity	GO:0004175, GO:0008234	endopeptidase activity, cysteine-type peptidase activity	5	5

## Sheet: B) Cellular component
2dpi Ss97009 vs 2dpi control								2dpi SsV89101 vs 2dpi control								5dpi Ss97009 vs 5dpi control								5dpi SsV89101 vs 5dpi control								60dpi Ss97009 vs 60dpi control								60dpi SsV89101 vs 60dpi control
Level	GO ID	GO Name	Parents (ACC)	Parents (Name)	Nodescore	#Seqs		Level	GO ID	GO Name	Parents (ACC)	Parents (Name)	Nodescore	#Seqs		Level	GO ID	GO Name	Parents (ACC)	Parents (Name)	Nodescore	#Seqs		Level	GO ID	GO Name	Parents (ACC)	Parents (Name)	Nodescore	#Seqs		Level	GO ID	GO Name	Parents (ACC)	Parents (Name)	Nodescore	#Seqs		Level	GO ID	GO Name	Parents (ACC)	Parents (Name)	Nodescore	#Seqs
1	GO:0005575	cellular_component			381.15	225		1	GO:0005575	cellular_component			175.32	118		1	GO:0005575	cellular_component			825.5	421		1	GO:0005575	cellular_component			155.27	216		1	GO:0005575	cellular_component			347.25	235		1	GO:0005575	cellular_component			15.56	26
2	GO:0005622	intracellular	GO:0005575	cellular_component	246.97	99		2	GO:0043226	organelle	GO:0005575	cellular_component	25.41	38		2	GO:0044422	organelle part	GO:0043226, GO:0005575	organelle, cellular_component	107.11	171		2	GO:0032991	protein-containing complex	GO:0005575	cellular_component	13.55	40		2	GO:0032991	protein-containing complex	GO:0005575	cellular_component	13.36	31		2	GO:0110165	cellular anatomical entity	GO:0005575	cellular_component	25.67	26
2	GO:0110165	cellular anatomical entity	GO:0005575	cellular_component	485.99	220		2	GO:0044422	organelle part	GO:0005575, GO:0043226	cellular_component, organelle	4.01	15		2	GO:0044464	cell part	GO:0005623, GO:0005575	cell, cellular_component	670.93	355		2	GO:0110165	cellular anatomical entity	GO:0005575	cellular_component	250.13	214		2	GO:0043226	organelle	GO:0005575	cellular_component	72.28	108		2	GO:0005622	intracellular	GO:0005575	cellular_component	7.91	10
3	GO:0016020	membrane	GO:0110165	cellular anatomical entity	177.06	124		2	GO:0005623	cell	GO:0005575	cellular_component	67.82	68		2	GO:0043226	organelle	GO:0005575	cellular_component	395.08	299		3	GO:0071944	cell periphery	GO:0110165	cellular anatomical entity	12.5	21		2	GO:0005576	extracellular region	GO:0005575	cellular_component	41.92	34		3	GO:0016020	membrane	GO:0110165	cellular anatomical entity	17.28	12
3	GO:0031224	intrinsic component of membrane	GO:0016020, GO:0110165	membrane, cellular anatomical entity	59.02	94		2	GO:0005576	extracellular region	GO:0005575	cellular_component	27.44	23		2	GO:0044425	membrane part	GO:0016020, GO:0005575	membrane, cellular_component	57.1	119		3	GO:0005622	intracellular anatomical structure	GO:0110165	cellular anatomical entity	157.36	148		2	GO:0016020	membrane	GO:0005575	cellular_component	250.78	132		3	GO:0005737	cytoplasm	GO:0110165, GO:0005622	cellular anatomical entity, intracellular	11.74	9
3	GO:0043226	organelle	GO:0110165	cellular anatomical entity	91.27	74		2	GO:0044425	membrane part	GO:0016020, GO:0005575	membrane, cellular_component	75.22	54		2	GO:0016020	membrane	GO:0005575	cellular_component	241.4	177		3	GO:0043226	organelle	GO:0110165	cellular anatomical entity	81.15	130		2	GO:0044422	organelle part	GO:0043226, GO:0005575	organelle, cellular_component	14.41	44		3	GO:0031224	intrinsic component of membrane	GO:0016020, GO:0110165	membrane, cellular anatomical entity	4.8	8
3	GO:0005737	cytoplasm	GO:0005622, GO:0110165	intracellular, cellular anatomical entity	119.59	74		2	GO:0016020	membrane	GO:0005575	cellular_component	118.62	66		2	GO:0005623	cell	GO:0005575	cellular_component	402.56	355		3	GO:0016020	membrane	GO:0110165	cellular anatomical entity	134.39	91		2	GO:0005623	cell	GO:0005575	cellular_component	131.56	151		3	GO:0005576	extracellular region	GO:0110165	cellular anatomical entity	8.8	7
3	GO:0043229	intracellular organelle	GO:0043226, GO:0005622	organelle, intracellular	151.04	74		2	GO:0044464	cell part	GO:0005623, GO:0005575	cell, cellular_component	113.03	68		2	GO:0032991	protein-containing complex	GO:0005575	cellular_component	453.61	199		3	GO:0005737	cytoplasm	GO:0005622, GO:0110165	intracellular anatomical structure, cellular anatomical entity	145.28	87		2	GO:0044464	cell part	GO:0005575, GO:0005623	cellular_component, cell	219.26	151		3	GO:0043226	organelle	GO:0110165	cellular anatomical entity	1.42	6
3	GO:0071944	cell periphery	GO:0110165	cellular anatomical entity	16.56	29		2	GO:0032991	protein-containing complex	GO:0005575	cellular_component	8.25	19		3	GO:0005622	intracellular	GO:0044464	cell part	782.56	344		3	GO:0031224	intrinsic component of membrane	GO:0016020, GO:0110165	membrane, cellular anatomical entity	42.72	70		2	GO:0044425	membrane part	GO:0016020, GO:0005575	membrane, cellular_component	155.9	108		3	GO:0043229	intracellular organelle	GO:0043226, GO:0005622	organelle, intracellular	2.36	6
3	GO:0005576	extracellular region	GO:0110165	cellular anatomical entity	33	24		3	GO:0005622	intracellular	GO:0044464	cell part	123.11	54		3	GO:0044424	intracellular part	GO:0005622, GO:0044464	intracellular, cell part	730.93	340		4	GO:0016021	integral component of membrane	GO:0031224	intrinsic component of membrane	71.2	70		3	GO:0005622	intracellular	GO:0044464	cell part	246.91	126		3	GO:0071944	cell periphery	GO:0110165	cellular anatomical entity	2.76	5
4	GO:0009536	plastid	GO:0043231, GO:0005737	intracellular membrane-bounded organelle, cytoplasm	39.28	26		3	GO:0044424	intracellular part	GO:0005622, GO:0044464	intracellular, cell part	115.19	53		3	GO:0043229	intracellular organelle	GO:0044424, GO:0043226	intracellular part, organelle	653.73	299		4	GO:0043229	intracellular organelle	GO:0005622, GO:0043226	intracellular anatomical structure, organelle	134.32	130		3	GO:0044424	intracellular part	GO:0005622, GO:0044464	intracellular, cell part	201.51	125		3	GO:0005829	cytosol	GO:0005737, GO:0110165	cytoplasm, cellular anatomical entity	2	2
4	GO:0016021	integral component of membrane	GO:0031224	intrinsic component of membrane	90.96	90		3	GO:0031224	intrinsic component of membrane	GO:0044425	membrane part	30	50		3	GO:0043228	non-membrane-bounded organelle	GO:0043226	organelle	126.32	182		4	GO:0009536	plastid	GO:0005737, GO:0043231	cytoplasm, intracellular membrane-bounded organelle	49.02	29		3	GO:0043229	intracellular organelle	GO:0043226, GO:0044424	organelle, intracellular part	113.5	108		3	GO:0012505	endomembrane system	GO:0110165	cellular anatomical entity	1.2	2
4	GO:0043232	intracellular non-membrane-bounded organelle	GO:0043228, GO:0043229	non-membrane-bounded organelle, intracellular organelle	16.51	28		3	GO:0043229	intracellular organelle	GO:0044424, GO:0043226	intracellular part, organelle	41.92	38		3	GO:0043227	membrane-bounded organelle	GO:0043226	organelle	202.88	173		4	GO:0043227	membrane-bounded organelle	GO:0043226	organelle	119.44	109		3	GO:0031224	intrinsic component of membrane	GO:0044425	membrane part	61.68	102		4	GO:0016021	integral component of membrane	GO:0031224	intrinsic component of membrane	8	8
4	GO:0043231	intracellular membrane-bounded organelle	GO:0043227, GO:0043229	membrane-bounded organelle, intracellular organelle	108.52	58		3	GO:0043227	membrane-bounded organelle	GO:0043226	organelle	35.57	34		3	GO:0044446	intracellular organelle part	GO:0044424, GO:0043229, GO:0044422	intracellular part, intracellular organelle, organelle part	170.69	171		4	GO:0043228	non-membrane-bounded organelle	GO:0043226	organelle	16.66	38		3	GO:0043227	membrane-bounded organelle	GO:0043226	organelle	106.95	92		4	GO:0005886	plasma membrane	GO:0016020, GO:0071944	membrane, cell periphery	4	4
4	GO:0043227	membrane-bounded organelle	GO:0043226	organelle	67.25	58		3	GO:0071944	cell periphery	GO:0044464	cell part	10.06	17		3	GO:1990904	ribonucleoprotein complex	GO:0032991	protein-containing complex	391.26	161		5	GO:0009507	chloroplast	GO:0009536	plastid	33	24		3	GO:0044446	intracellular organelle part	GO:0044424, GO:0043229, GO:0044422	intracellular part, intracellular organelle, organelle part	18.62	44		4	GO:0043227	membrane-bounded organelle	GO:0043226	organelle	2.36	6
4	GO:0043228	non-membrane-bounded organelle	GO:0043226	organelle	9.91	28		3	GO:0043228	non-membrane-bounded organelle	GO:0043226	organelle	5.59	16		3	GO:0031224	intrinsic component of membrane	GO:0044425	membrane part	64.74	103		5	GO:0043232	intracellular non-membrane-bounded organelle	GO:0043229, GO:0043228	intracellular organelle, non-membrane-bounded organelle	27.77	38		3	GO:0071944	cell periphery	GO:0044464	cell part	18.3	31		4	GO:0043231	intracellular membrane-bounded organelle	GO:0043229, GO:0043227	intracellular organelle, membrane-bounded organelle	3.7	6
5	GO:0005840	ribosome	GO:0043232	intracellular non-membrane-bounded organelle	25.95	23		3	GO:0044446	intracellular organelle part	GO:0044422, GO:0044424, GO:0043229	organelle part, intracellular part, intracellular organelle	6.11	15		4	GO:0016021	integral component of membrane	GO:0031224	intrinsic component of membrane	104.29	101		5	GO:0043231	intracellular membrane-bounded organelle	GO:0043229, GO:0043227	intracellular organelle, membrane-bounded organelle	194.38	109		3	GO:0043228	non-membrane-bounded organelle	GO:0043226	organelle	12.56	26		4	GO:0009536	plastid	GO:0005737, GO:0043231	cytoplasm, intracellular membrane-bounded organelle	1.2	2
								3	GO:0005886	plasma membrane	GO:0016020, GO:0044464, GO:0071944	membrane, cell part, cell periphery	12.08	11		4	GO:0044444	cytoplasmic part	GO:0044424, GO:0005737	intracellular part, cytoplasm	421.82	240		6	GO:0005634	nucleus	GO:0043231	intracellular membrane-bounded organelle	70.54	65		3	GO:0005886	plasma membrane	GO:0016020, GO:0044464, GO:0071944	membrane, cell part, cell periphery	24.86	24		4	GO:0048046	apoplast	GO:0005576	extracellular region	2	2
								3	GO:1990904	ribonucleoprotein complex	GO:0032991	protein-containing complex	9.11	11		4	GO:0005840	ribosome	GO:1990904, GO:0043232, GO:0044444	ribonucleoprotein complex, intracellular non-membrane-bounded organelle, cytoplasmic part	305.47	159										4	GO:0016021	integral component of membrane	GO:0031224	intrinsic component of membrane	102.2	101		5	GO:0005634	nucleus	GO:0043231	intracellular membrane-bounded organelle	3.6	3
								4	GO:0005737	cytoplasm	GO:0044424	intracellular part	61.29	44		4	GO:0043232	intracellular non-membrane-bounded organelle	GO:0043228, GO:0043229	non-membrane-bounded organelle, intracellular organelle	210.53	182										4	GO:0005737	cytoplasm	GO:0044424	intracellular part	179.67	88		5	GO:0009507	chloroplast	GO:0009536	plastid	2	2
								4	GO:0005840	ribosome	GO:0044444, GO:1990904, GO:0043232	cytoplasmic part, ribonucleoprotein complex, intracellular non-membrane-bounded organelle	13.74	11		4	GO:0005737	cytoplasm	GO:0044424	intracellular part	552.09	299										4	GO:0044444	cytoplasmic part	GO:0044424, GO:0005737	intracellular part, cytoplasm	152.78	72
								4	GO:0043231	intracellular membrane-bounded organelle	GO:0043227, GO:0043229	membrane-bounded organelle, intracellular organelle	57.96	34		4	GO:0043231	intracellular membrane-bounded organelle	GO:0043229, GO:0043227	intracellular organelle, membrane-bounded organelle	322.93	173										4	GO:0043232	intracellular non-membrane-bounded organelle	GO:0043228, GO:0043229	non-membrane-bounded organelle, intracellular organelle	20.93	26
								4	GO:0043232	intracellular non-membrane-bounded organelle	GO:0043228, GO:0043229	non-membrane-bounded organelle, intracellular organelle	9.32	16		4	GO:0044391	ribosomal subunit	GO:1990904, GO:0044446, GO:0044444, GO:0005840	ribonucleoprotein complex, intracellular organelle part, cytoplasmic part, ribosome	217.95	113										4	GO:0043231	intracellular membrane-bounded organelle	GO:0043229, GO:0043227	intracellular organelle, membrane-bounded organelle	161.79	87
								4	GO:0044444	cytoplasmic part	GO:0044424, GO:0005737	intracellular part, cytoplasm	28.81	26		5	GO:0005634	nucleus	GO:0043231	intracellular membrane-bounded organelle	75.08	66										5	GO:0005634	nucleus	GO:0043231	intracellular membrane-bounded organelle	39.66	38
								4	GO:0016021	integral component of membrane	GO:0031224	intrinsic component of membrane	48.2	47		5	GO:0044445	cytosolic part	GO:0005829, GO:0044444	cytosol, cytoplasmic part	53.4	89
								5	GO:0005634	nucleus	GO:0043231	intracellular membrane-bounded organelle	15	15		5	GO:0022626	cytosolic ribosome	GO:0044445, GO:0005840	cytosolic part, ribosome	52.2	87
																5	GO:0005829	cytosol	GO:0044444	cytoplasmic part	132.04	100
																5	GO:0015935	small ribosomal subunit	GO:0044391	ribosomal subunit	75.6	54
																5	GO:0005739	mitochondrion	GO:0043231, GO:0044444	intracellular membrane-bounded organelle, cytoplasmic part	55.24	42
																5	GO:0009536	plastid	GO:0043231, GO:0044444	intracellular membrane-bounded organelle, cytoplasmic part	89.67	59
																5	GO:0015934	large ribosomal subunit	GO:0044391	ribosomal subunit	99.32	68
																6	GO:0009507	chloroplast	GO:0009536	plastid	51.12	45
																6	GO:0022625	cytosolic large ribosomal subunit	GO:0022626, GO:0015934, GO:0044445	cytosolic ribosome, large ribosomal subunit, cytosolic part	51	51

## Sheet: C) Biological process
2dpi Ss97009 vs 2dpi control								2dpi SsV89101 vs 2dpi control								5dpi Ss97009 vs 5dpi control								5dpi SsV89101 vs 5dpi control								60dpi Ss97009 vs 60dpi control								60dpi SsV89101 vs 60dpi control
Level	GO ID	GO Name	Parents (ACC)	Parents (Name)	Nodescore	#Seqs		Level	GO ID	GO Name	Parents (ACC)	Parents (Name)	Nodescore	#Seqs		Level	GO ID	GO Name	Parents (ACC)	Parents (Name)	Nodescore	#Seqs		Level	GO ID	GO Name	Parents (ACC)	Parents (Name)	Nodescore	#Seqs		Level	GO ID	GO Name	Parents (ACC)	Parents (Name)	Nodescore	#Seqs		Level	GO ID	GO Name	Parents (ACC)	Parents (Name)	Nodescore	#Seqs
1	GO:0008150	biological_process			312.45	218		1	GO:0008150	biological_process			122.81	103		1	GO:0008150	biological_process			1267.45	419		1	GO:0008150	biological_process			295.53	224		1	GO:0008150	biological_process			318.7	229		1	GO:0008150	biological_process			12.4	42
2	GO:0050896	response to stimulus	GO:0008150	biological_process	28.96	34		2	GO:0008152	metabolic process	GO:0008150	biological_process	139.46	77		2	GO:0009987	cellular process	GO:0008150	biological_process	948.14	364		2	GO:0008152	metabolic process	GO:0008150	biological_process	327.28	167		2	GO:0050896	response to stimulus	GO:0008150	biological_process	28.23	42		2	GO:0065007	biological regulation	GO:0008150	biological_process	2.34	11
2	GO:0051179	localization	GO:0008150	biological_process	8.23	27		2	GO:0009987	cellular process	GO:0008150	biological_process	102.64	79		2	GO:0071840	cellular component organization or biogenesis	GO:0008150	biological_process	25.15	76		2	GO:0065007	biological regulation	GO:0008150	biological_process	38.09	58		2	GO:0051179	localization	GO:0008150	biological_process	29.54	38		2	GO:0051704	multi-organism process	GO:0008150	biological_process	1.09	5
2	GO:0050789	regulation of biological process	GO:0008150, GO:0065007	biological_process, biological regulation	12.05	41		2	GO:0071840	cellular component organization or biogenesis	GO:0008150	biological_process	2.84	12		2	GO:0050789	regulation of biological process	GO:0008150, GO:0065007	biological_process, biological regulation	50.33	80		2	GO:0051179	localization	GO:0008150	biological_process	7.47	25		2	GO:0065007	biological regulation	GO:0008150	biological_process	32.89	60		2	GO:0008152	metabolic process	GO:0008150	biological_process	9.28	36
2	GO:0008152	metabolic process	GO:0008150	biological_process	292.24	172		2	GO:0050789	regulation of biological process	GO:0008150, GO:0065007	biological_process, biological regulation	19.26	27		2	GO:0051179	localization	GO:0008150	biological_process	33.62	60		2	GO:0009987	cellular process	GO:0008150	biological_process	163.61	191		2	GO:0050789	regulation of biological process	GO:0008150, GO:0065007	biological_process, biological regulation	50.44	53		2	GO:0050789	regulation of biological process	GO:0008150, GO:0065007	biological_process, biological regulation	0.73	8
2	GO:0009987	cellular process	GO:0008150	biological_process	349.6	157		2	GO:0065007	biological regulation	GO:0008150	biological_process	16.37	28		2	GO:0065007	biological regulation	GO:0008150	biological_process	30.63	84		2	GO:0050789	regulation of biological process	GO:0065007, GO:0008150	biological regulation, biological_process	57.01	56		2	GO:0009987	cellular process	GO:0008150	biological_process	372.79	178		2	GO:0050896	response to stimulus	GO:0008150	biological_process	4.57	8
2	GO:0065007	biological regulation	GO:0008150	biological_process	13.53	42		2	GO:0050896	response to stimulus	GO:0008150	biological_process	26.81	32		2	GO:0050896	response to stimulus	GO:0008150	biological_process	42.91	60		2	GO:0050896	response to stimulus	GO:0008150	biological_process	30.5	52		2	GO:0008152	metabolic process	GO:0008150	biological_process	224.28	167		2	GO:0009987	cellular process	GO:0008150	biological_process	5.24	28
3	GO:0071704	organic substance metabolic process	GO:0008152	metabolic process	159.86	138		2	GO:0051179	localization	GO:0008150	biological_process	3	13		2	GO:0008152	metabolic process	GO:0008150	biological_process	1832.8	356		3	GO:0009056	catabolic process	GO:0008152	metabolic process	9.32	27		2	GO:0071840	cellular component organization or biogenesis	GO:0008150	biological_process	9.93	29		3	GO:0071704	organic substance metabolic process	GO:0008152	metabolic process	9.88	33
3	GO:0044237	cellular metabolic process	GO:0009987, GO:0008152	cellular process, metabolic process	275.16	132		2	GO:0051704	multi-organism process	GO:0008150	biological_process	3.65	10		3	GO:0071704	organic substance metabolic process	GO:0008152	metabolic process	1040.05	326		3	GO:0006807	nitrogen compound metabolic process	GO:0008152	metabolic process	150.17	117		3	GO:0044237	cellular metabolic process	GO:0009987, GO:0008152	cellular process, metabolic process	226.41	149		3	GO:0044238	primary metabolic process	GO:0008152	metabolic process	9.5	32
3	GO:0044238	primary metabolic process	GO:0008152	metabolic process	117.77	122		3	GO:0044237	cellular metabolic process	GO:0008152, GO:0009987	metabolic process, cellular process	122.42	68		3	GO:0044237	cellular metabolic process	GO:0008152, GO:0009987	metabolic process, cellular process	967.1	324		3	GO:0009058	biosynthetic process	GO:0008152	metabolic process	28.48	72		3	GO:0071704	organic substance metabolic process	GO:0008152	metabolic process	107.79	147		3	GO:0044237	cellular metabolic process	GO:0008152, GO:0009987	metabolic process, cellular process	6.58	28
3	GO:0006807	nitrogen compound metabolic process	GO:0008152	metabolic process	73.75	112		3	GO:0071704	organic substance metabolic process	GO:0008152	metabolic process	61.97	61		3	GO:0044238	primary metabolic process	GO:0008152	metabolic process	574.39	307		3	GO:0051716	cellular response to stimulus	GO:0009987, GO:0050896	cellular process, response to stimulus	16.21	24		3	GO:0044238	primary metabolic process	GO:0008152	metabolic process	79.46	133		3	GO:0006807	nitrogen compound metabolic process	GO:0008152	metabolic process	4.27	27
3	GO:0009058	biosynthetic process	GO:0008152	metabolic process	155.9	56		3	GO:0044238	primary metabolic process	GO:0008152	metabolic process	79.71	53		3	GO:0006807	nitrogen compound metabolic process	GO:0008152	metabolic process	738.66	284		3	GO:0050794	regulation of cellular process	GO:0009987, GO:0050789	cellular process, regulation of biological process	76.47	52		3	GO:0006807	nitrogen compound metabolic process	GO:0008152	metabolic process	40.33	98		3	GO:0009058	biosynthetic process	GO:0008152	metabolic process	4.67	14
3	GO:0050794	regulation of cellular process	GO:0009987, GO:0050789	cellular process, regulation of biological process	11.3	36		3	GO:0006807	nitrogen compound metabolic process	GO:0008152	metabolic process	55.11	49		3	GO:0009058	biosynthetic process	GO:0008152	metabolic process	683.64	238		3	GO:0007049	cell cycle	GO:0009987	cellular process	53.48	25		3	GO:0009058	biosynthetic process	GO:0008152	metabolic process	39.28	76		3	GO:0019222	regulation of metabolic process	GO:0008152, GO:0050789	metabolic process, regulation of biological process	1.22	8
3	GO:0019222	regulation of metabolic process	GO:0008152, GO:0050789	metabolic process, regulation of biological process	10.77	29		3	GO:0009058	biosynthetic process	GO:0008152	metabolic process	12.57	28		3	GO:0044281	small molecule metabolic process	GO:0008152	metabolic process	12.01	65		3	GO:0044237	cellular metabolic process	GO:0009987, GO:0008152	cellular process, metabolic process	71.24	148		3	GO:0050794	regulation of cellular process	GO:0009987, GO:0050789	cellular process, regulation of biological process	69.71	49		3	GO:0050794	regulation of cellular process	GO:0009987, GO:0050789	cellular process, regulation of biological process	0.87	8
3	GO:0006950	response to stress	GO:0050896	response to stimulus	25.03	27		3	GO:0006950	response to stress	GO:0050896	response to stimulus	22.68	27		3	GO:0050794	regulation of cellular process	GO:0009987, GO:0050789	cellular process, regulation of biological process	32.48	64		3	GO:0044238	primary metabolic process	GO:0008152	metabolic process	77.88	144		3	GO:0019222	regulation of metabolic process	GO:0008152, GO:0050789	metabolic process, regulation of biological process	25.29	37		3	GO:0044281	small molecule metabolic process	GO:0008152	metabolic process	1.33	7
3	GO:0051234	establishment of localization	GO:0051179	localization	13.43	27		3	GO:0050794	regulation of cellular process	GO:0050789, GO:0009987	regulation of biological process, cellular process	26.93	23		3	GO:0051234	establishment of localization	GO:0051179	localization	59.38	60		3	GO:0006950	response to stress	GO:0050896	response to stimulus	15.37	22		3	GO:0051234	establishment of localization	GO:0051179	localization	47.34	37		3	GO:0006950	response to stress	GO:0050896	response to stimulus	3.89	6
4	GO:0031323	regulation of cellular metabolic process	GO:0050794, GO:0019222, GO:0044237	regulation of cellular process, regulation of metabolic process, cellular metabolic process	7.3	26		3	GO:0019222	regulation of metabolic process	GO:0008152, GO:0050789	metabolic process, regulation of biological process	6.37	17		3	GO:0044085	cellular component biogenesis	GO:0071840	cellular component organization or biogenesis	37.51	59		3	GO:0071840	cellular component organization or biogenesis	GO:0009987	cellular process	9.63	34		3	GO:0009056	catabolic process	GO:0008152	metabolic process	9.57	36		3	GO:0009056	catabolic process	GO:0008152	metabolic process	1.48	5
4	GO:0006793	phosphorus metabolic process	GO:0044237	cellular metabolic process	10.77	24		3	GO:0042221	response to chemical	GO:0050896	response to stimulus	7.23	14		3	GO:0016043	cellular component organization	GO:0009987, GO:0071840	cellular process, cellular component organization or biogenesis	19.08	55		3	GO:0044281	small molecule metabolic process	GO:0008152	metabolic process	4.51	28		3	GO:0044281	small molecule metabolic process	GO:0008152	metabolic process	38.13	35		3	GO:0042221	response to chemical	GO:0050896	response to stimulus	2.15	4
4	GO:1901360	organic cyclic compound metabolic process	GO:0071704	organic substance metabolic process	34.01	44		3	GO:0051716	cellular response to stimulus	GO:0050896, GO:0009987	response to stimulus, cellular process	2.42	14		3	GO:0019222	regulation of metabolic process	GO:0008152, GO:0050789	metabolic process, regulation of biological process	71.13	54		3	GO:0019222	regulation of metabolic process	GO:0050789, GO:0008152	regulation of biological process, metabolic process	19.22	40		3	GO:0006950	response to stress	GO:0050896	response to stimulus	24.7	29		3	GO:0065009	regulation of molecular function	GO:0065007	biological regulation	2.63	4
4	GO:0019538	protein metabolic process	GO:0044238, GO:0043170, GO:1901564	primary metabolic process, macromolecule metabolic process, organonitrogen compound metabolic process	111.06	70		3	GO:0051234	establishment of localization	GO:0051179	localization	4.86	13		4	GO:0006725	cellular aromatic compound metabolic process	GO:0044237	cellular metabolic process	138.08	124		3	GO:0051234	establishment of localization	GO:0051179	localization	10.79	25		3	GO:0042221	response to chemical	GO:0050896	response to stimulus	7.81	24		4	GO:0006629	lipid metabolic process	GO:0044238, GO:0071704	primary metabolic process, organic substance metabolic process	1.87	6
4	GO:0044260	cellular macromolecule metabolic process	GO:0043170, GO:0044237	macromolecule metabolic process, cellular metabolic process	106.77	70		3	GO:0016043	cellular component organization	GO:0071840, GO:0009987	cellular component organization or biogenesis, cellular process	4.74	12		4	GO:0006810	transport	GO:0051234	establishment of localization	104.45	60		3	GO:0071704	organic substance metabolic process	GO:0008152	metabolic process	85.88	156		3	GO:0016043	cellular component organization	GO:0009987, GO:0071840	cellular process, cellular component organization or biogenesis	12.16	24		4	GO:0034641	cellular nitrogen compound metabolic process	GO:0044237, GO:0006807	cellular metabolic process, nitrogen compound metabolic process	1.51	12
4	GO:0006810	transport	GO:0051234	establishment of localization	21.17	27		3	GO:0009607	response to biotic stimulus	GO:0050896	response to stimulus	13.71	12		4	GO:0060255	regulation of macromolecule metabolic process	GO:0043170, GO:0019222	macromolecule metabolic process, regulation of metabolic process	51.51	51		3	GO:0042221	response to chemical	GO:0050896	response to stimulus	14.51	23		3	GO:0051716	cellular response to stimulus	GO:0009987, GO:0050896	cellular process, response to stimulus	6.87	23		4	GO:1901135	carbohydrate derivative metabolic process	GO:0071704	organic substance metabolic process	0.98	4
4	GO:0006139	nucleobase-containing compound metabolic process	GO:0044238, GO:1901360, GO:0006725, GO:0034641, GO:0046483	primary metabolic process, organic cyclic compound metabolic process, cellular aromatic compound metabolic process, cellular nitrogen compound metabolic process, heterocycle metabolic process	54.57	40		3	GO:0009056	catabolic process	GO:0008152	metabolic process	3.36	12		4	GO:0044260	cellular macromolecule metabolic process	GO:0043170, GO:0044237	macromolecule metabolic process, cellular metabolic process	449.98	226		4	GO:0044260	cellular macromolecule metabolic process	GO:0043170, GO:0044237	macromolecule metabolic process, cellular metabolic process	22.21	63		4	GO:1901575	organic substance catabolic process	GO:0071704, GO:0009056	organic substance metabolic process, catabolic process	9.85	26		4	GO:1901564	organonitrogen compound metabolic process	GO:0071704, GO:0006807	organic substance metabolic process, nitrogen compound metabolic process	5.92	19
4	GO:0043170	macromolecule metabolic process	GO:0071704	organic substance metabolic process	139.74	104		3	GO:0044281	small molecule metabolic process	GO:0008152	metabolic process	1.3	10		4	GO:1901360	organic cyclic compound metabolic process	GO:0071704	organic substance metabolic process	102.64	123		4	GO:0006793	phosphorus metabolic process	GO:0044237	cellular metabolic process	17.27	36		4	GO:0051171	regulation of nitrogen compound metabolic process	GO:0019222, GO:0006807	regulation of metabolic process, nitrogen compound metabolic process	15.01	33		4	GO:1901576	organic substance biosynthetic process	GO:0071704, GO:0009058	organic substance metabolic process, biosynthetic process	4.99	14
4	GO:1901564	organonitrogen compound metabolic process	GO:0071704, GO:0006807	organic substance metabolic process, nitrogen compound metabolic process	90.26	85		4	GO:0019538	protein metabolic process	GO:0044238, GO:0043170, GO:1901564	primary metabolic process, macromolecule metabolic process, organonitrogen compound metabolic process	10.27	22		4	GO:0044249	cellular biosynthetic process	GO:0009058, GO:0044237	biosynthetic process, cellular metabolic process	371.59	231		4	GO:0080090	regulation of primary metabolic process	GO:0044238, GO:0019222	primary metabolic process, regulation of metabolic process	3.86	38		4	GO:0006629	lipid metabolic process	GO:0044238, GO:0071704	primary metabolic process, organic substance metabolic process	33.79	23		4	GO:0044249	cellular biosynthetic process	GO:0044237, GO:0009058	cellular metabolic process, biosynthetic process	6.46	14
4	GO:0044249	cellular biosynthetic process	GO:0009058, GO:0044237	biosynthetic process, cellular metabolic process	98.47	54		4	GO:0044260	cellular macromolecule metabolic process	GO:0044237, GO:0043170	cellular metabolic process, macromolecule metabolic process	17.3	37		4	GO:0043170	macromolecule metabolic process	GO:0071704	organic substance metabolic process	550.66	255		4	GO:0009889	regulation of biosynthetic process	GO:0009058, GO:0019222	biosynthetic process, regulation of metabolic process	5.06	27		4	GO:0006725	cellular aromatic compound metabolic process	GO:0044237	cellular metabolic process	39.09	69		4	GO:0044255	cellular lipid metabolic process	GO:0044237, GO:0006629	cellular metabolic process, lipid metabolic process	1.68	5
4	GO:0046483	heterocycle metabolic process	GO:0044237	cellular metabolic process	33.14	40		4	GO:0006139	nucleobase-containing compound metabolic process	GO:0006725, GO:0044238, GO:0034641, GO:0046483, GO:1901360	cellular aromatic compound metabolic process, primary metabolic process, cellular nitrogen compound metabolic process, heterocycle metabolic process, organic cyclic compound metabolic process	18.41	23		4	GO:0022613	ribonucleoprotein complex biogenesis	GO:0044085	cellular component biogenesis	64.35	41		4	GO:0019538	protein metabolic process	GO:0043170, GO:1901564, GO:0044238	macromolecule metabolic process, organonitrogen compound metabolic process, primary metabolic process	30.62	50		4	GO:0046483	heterocycle metabolic process	GO:0044237	cellular metabolic process	30.24	60		4	GO:0043170	macromolecule metabolic process	GO:0071704	organic substance metabolic process	9.5	26
4	GO:1901576	organic substance biosynthetic process	GO:0009058, GO:0071704	biosynthetic process, organic substance metabolic process	85.53	51		4	GO:0060255	regulation of macromolecule metabolic process	GO:0043170, GO:0019222	macromolecule metabolic process, regulation of metabolic process	10.19	16		4	GO:0034641	cellular nitrogen compound metabolic process	GO:0044237, GO:0006807	cellular metabolic process, nitrogen compound metabolic process	358.6	241		4	GO:0006725	cellular aromatic compound metabolic process	GO:0044237	cellular metabolic process	51.73	65		4	GO:0044260	cellular macromolecule metabolic process	GO:0044237, GO:0043170	cellular metabolic process, macromolecule metabolic process	40.34	69		4	GO:0044248	cellular catabolic process	GO:0009056, GO:0044237	catabolic process, cellular metabolic process	1.51	4
4	GO:0034641	cellular nitrogen compound metabolic process	GO:0006807, GO:0044237	nitrogen compound metabolic process, cellular metabolic process	39.12	67		4	GO:0006979	response to oxidative stress	GO:0006950	response to stress	11.08	10		4	GO:0046483	heterocycle metabolic process	GO:0044237	cellular metabolic process	98.9	118		4	GO:1901575	organic substance catabolic process	GO:0009056, GO:0071704	catabolic process, organic substance metabolic process	10.75	23		4	GO:0017144	drug metabolic process	GO:0044237	cellular metabolic process	10.39	27		4	GO:0044260	cellular macromolecule metabolic process	GO:0044237, GO:0043170	cellular metabolic process, macromolecule metabolic process	5.85	20
4	GO:0006725	cellular aromatic compound metabolic process	GO:0044237	cellular metabolic process	51.38	48		4	GO:0006725	cellular aromatic compound metabolic process	GO:0044237	cellular metabolic process	17.72	24		4	GO:0006793	phosphorus metabolic process	GO:0044237	cellular metabolic process	49.02	55		4	GO:0046483	heterocycle metabolic process	GO:0044237	cellular metabolic process	29.61	68		4	GO:1901564	organonitrogen compound metabolic process	GO:0071704, GO:0006807	organic substance metabolic process, nitrogen compound metabolic process	33.65	62		4	GO:0006725	cellular aromatic compound metabolic process	GO:0044237	cellular metabolic process	1.56	12
5	GO:0006508	proteolysis	GO:0019538	protein metabolic process	45.13	38		4	GO:0051171	regulation of nitrogen compound metabolic process	GO:0006807, GO:0019222	nitrogen compound metabolic process, regulation of metabolic process	1.24	13		4	GO:0019538	protein metabolic process	GO:1901564, GO:0043170, GO:0044238	organonitrogen compound metabolic process, macromolecule metabolic process, primary metabolic process	192.01	192		4	GO:0044249	cellular biosynthetic process	GO:0009058, GO:0044237	biosynthetic process, cellular metabolic process	42.3	65		4	GO:0006810	transport	GO:0051234	establishment of localization	75.92	37		4	GO:0017144	drug metabolic process	GO:0044237	cellular metabolic process	1.15	4
5	GO:1901362	organic cyclic compound biosynthetic process	GO:1901360, GO:1901576	organic cyclic compound metabolic process, organic substance biosynthetic process	5.9	25		4	GO:0080090	regulation of primary metabolic process	GO:0044238, GO:0019222	primary metabolic process, regulation of metabolic process	1.15	13		4	GO:1901576	organic substance biosynthetic process	GO:0009058, GO:0071704	biosynthetic process, organic substance metabolic process	515.24	234		4	GO:0060255	regulation of macromolecule metabolic process	GO:0043170, GO:0019222	macromolecule metabolic process, regulation of metabolic process	31.93	40		4	GO:1901360	organic cyclic compound metabolic process	GO:0071704	organic substance metabolic process	40.75	71		4	GO:0031323	regulation of cellular metabolic process	GO:0044237, GO:0019222, GO:0050794	cellular metabolic process, regulation of metabolic process, regulation of cellular process	1.46	8
5	GO:1901566	organonitrogen compound biosynthetic process	GO:1901564, GO:1901576	organonitrogen compound metabolic process, organic substance biosynthetic process	38.34	25		4	GO:1901576	organic substance biosynthetic process	GO:0071704, GO:0009058	organic substance metabolic process, biosynthetic process	9.68	27		4	GO:0006139	nucleobase-containing compound metabolic process	GO:0034641, GO:0006725, GO:0046483, GO:1901360, GO:0044238	cellular nitrogen compound metabolic process, cellular aromatic compound metabolic process, heterocycle metabolic process, organic cyclic compound metabolic process, primary metabolic process	170.39	113		4	GO:0031323	regulation of cellular metabolic process	GO:0050794, GO:0019222, GO:0044237	regulation of cellular process, regulation of metabolic process, cellular metabolic process	6.03	38		4	GO:0080090	regulation of primary metabolic process	GO:0044238, GO:0019222	primary metabolic process, regulation of metabolic process	15.18	34		4	GO:0060255	regulation of macromolecule metabolic process	GO:0043170, GO:0019222	macromolecule metabolic process, regulation of metabolic process	1.67	7
5	GO:0034654	nucleobase-containing compound biosynthetic process	GO:0044271, GO:1901362, GO:0006139, GO:0018130, GO:0019438	cellular nitrogen compound biosynthetic process, organic cyclic compound biosynthetic process, nucleobase-containing compound metabolic process, heterocycle biosynthetic process, aromatic compound biosynthetic process	8.77	24		4	GO:0031323	regulation of cellular metabolic process	GO:0044237, GO:0019222, GO:0050794	cellular metabolic process, regulation of metabolic process, regulation of cellular process	2.81	14		4	GO:1901564	organonitrogen compound metabolic process	GO:0006807, GO:0071704	nitrogen compound metabolic process, organic substance metabolic process	467.28	234		4	GO:0051171	regulation of nitrogen compound metabolic process	GO:0019222, GO:0006807	regulation of metabolic process, nitrogen compound metabolic process	4.05	38		4	GO:0031323	regulation of cellular metabolic process	GO:0044237, GO:0019222, GO:0050794	cellular metabolic process, regulation of metabolic process, regulation of cellular process	23.78	36		4	GO:0050790	regulation of catalytic activity	GO:0065009	regulation of molecular function	4.39	4
5	GO:0044267	cellular protein metabolic process	GO:0019538, GO:0044260	protein metabolic process, cellular macromolecule metabolic process	27.59	44		4	GO:0044248	cellular catabolic process	GO:0044237, GO:0009056	cellular metabolic process, catabolic process	3.37	10		5	GO:1901362	organic cyclic compound biosynthetic process	GO:1901576, GO:1901360	organic substance biosynthetic process, organic cyclic compound metabolic process	26.3	66		4	GO:1901576	organic substance biosynthetic process	GO:0009058, GO:0071704	biosynthetic process, organic substance metabolic process	17.98	70		4	GO:0060255	regulation of macromolecule metabolic process	GO:0043170, GO:0019222	macromolecule metabolic process, regulation of metabolic process	39.6	34		4	GO:0080090	regulation of primary metabolic process	GO:0019222, GO:0044238	regulation of metabolic process, primary metabolic process	0.54	7
5	GO:0006518	peptide metabolic process	GO:0043603, GO:1901564	cellular amide metabolic process, organonitrogen compound metabolic process	16.15	31		4	GO:0006952	defense response	GO:0006950	response to stress	20.58	18		5	GO:1901566	organonitrogen compound biosynthetic process	GO:1901564, GO:1901576	organonitrogen compound metabolic process, organic substance biosynthetic process	252.97	181		4	GO:0006810	transport	GO:0051234	establishment of localization	15.68	22		4	GO:0044249	cellular biosynthetic process	GO:0044237, GO:0009058	cellular metabolic process, biosynthetic process	41.17	74		4	GO:0006139	nucleobase-containing compound metabolic process	GO:0046483, GO:0034641, GO:0044238, GO:1901360, GO:0006725	heterocycle metabolic process, cellular nitrogen compound metabolic process, primary metabolic process, organic cyclic compound metabolic process, cellular aromatic compound metabolic process	2.21	11
5	GO:0019438	aromatic compound biosynthetic process	GO:0044249, GO:0006725	cellular biosynthetic process, cellular aromatic compound metabolic process	34.85	29		4	GO:0046483	heterocycle metabolic process	GO:0044237	cellular metabolic process	11.12	23		5	GO:0034645	cellular macromolecule biosynthetic process	GO:0044249, GO:0009059, GO:0044260	cellular biosynthetic process, macromolecule biosynthetic process, cellular macromolecule metabolic process	161.51	189		4	GO:0043170	macromolecule metabolic process	GO:0071704	organic substance metabolic process	80.06	105		4	GO:0034641	cellular nitrogen compound metabolic process	GO:0044237, GO:0006807	cellular metabolic process, nitrogen compound metabolic process	32.31	71		4	GO:0019538	protein metabolic process	GO:0043170, GO:0044238, GO:1901564	macromolecule metabolic process, primary metabolic process, organonitrogen compound metabolic process	8.21	16
5	GO:0010467	gene expression	GO:0043170	macromolecule metabolic process	48.48	47		4	GO:1901564	organonitrogen compound metabolic process	GO:0071704, GO:0006807	organic substance metabolic process, nitrogen compound metabolic process	41.91	33		5	GO:0055085	transmembrane transport	GO:0006810	transport	54.03	41		4	GO:1901564	organonitrogen compound metabolic process	GO:0006807, GO:0071704	nitrogen compound metabolic process, organic substance metabolic process	27.1	69		4	GO:0044248	cellular catabolic process	GO:0044237, GO:0009056	cellular metabolic process, catabolic process	9.88	31		4	GO:0009889	regulation of biosynthetic process	GO:0019222, GO:0009058	regulation of metabolic process, biosynthetic process	0.86	4
5	GO:0034645	cellular macromolecule biosynthetic process	GO:0044249, GO:0009059, GO:0044260	cellular biosynthetic process, macromolecule biosynthetic process, cellular macromolecule metabolic process	39.76	45		4	GO:0006793	phosphorus metabolic process	GO:0044237	cellular metabolic process	4.68	12		5	GO:0019438	aromatic compound biosynthetic process	GO:0044249, GO:0006725	cellular biosynthetic process, cellular aromatic compound metabolic process	92.47	67		4	GO:1901360	organic cyclic compound metabolic process	GO:0071704	organic substance metabolic process	29.98	70		4	GO:0019538	protein metabolic process	GO:0044238, GO:0043170, GO:1901564	primary metabolic process, macromolecule metabolic process, organonitrogen compound metabolic process	21.77	37		4	GO:0051171	regulation of nitrogen compound metabolic process	GO:0019222, GO:0006807	regulation of metabolic process, nitrogen compound metabolic process	0.54	7
5	GO:0006796	phosphate-containing compound metabolic process	GO:0006793	phosphorus metabolic process	17.96	24		4	GO:0009636	response to toxic substance	GO:0042221	response to chemical	3.31	10		5	GO:0044271	cellular nitrogen compound biosynthetic process	GO:0034641, GO:0044249	cellular nitrogen compound metabolic process, cellular biosynthetic process	52.09	205		4	GO:0016043	cellular component organization	GO:0071840	cellular component organization or biogenesis	12.37	31		4	GO:0006139	nucleobase-containing compound metabolic process	GO:1901360, GO:0034641, GO:0044238, GO:0006725, GO:0046483	organic cyclic compound metabolic process, cellular nitrogen compound metabolic process, primary metabolic process, cellular aromatic compound metabolic process, heterocycle metabolic process	46.77	59		4	GO:0046483	heterocycle metabolic process	GO:0044237	cellular metabolic process	1.48	12
5	GO:0018130	heterocycle biosynthetic process	GO:0044249, GO:0046483	cellular biosynthetic process, heterocycle metabolic process	5.9	25		4	GO:0070887	cellular response to chemical stimulus	GO:0042221, GO:0051716	response to chemical, cellular response to stimulus	2.2	11		5	GO:0006796	phosphate-containing compound metabolic process	GO:0006793	phosphorus metabolic process	90.78	55		4	GO:0034641	cellular nitrogen compound metabolic process	GO:0006807, GO:0044237	nitrogen compound metabolic process, cellular metabolic process	29.74	70		4	GO:0019637	organophosphate metabolic process	GO:0006793, GO:0071704	phosphorus metabolic process, organic substance metabolic process	3.94	23		4	GO:1901575	organic substance catabolic process	GO:0009056, GO:0071704	catabolic process, organic substance metabolic process	1.27	4
5	GO:0009059	macromolecule biosynthetic process	GO:0043170, GO:1901576	macromolecule metabolic process, organic substance biosynthetic process	23.94	45		4	GO:0034641	cellular nitrogen compound metabolic process	GO:0044237, GO:0006807	cellular metabolic process, nitrogen compound metabolic process	52.35	38		5	GO:0010467	gene expression	GO:0043170	macromolecule metabolic process	385.8	202		4	GO:0006139	nucleobase-containing compound metabolic process	GO:0044238, GO:0034641, GO:0046483, GO:0006725, GO:1901360	primary metabolic process, cellular nitrogen compound metabolic process, heterocycle metabolic process, cellular aromatic compound metabolic process, organic cyclic compound metabolic process	44.77	60		4	GO:0009889	regulation of biosynthetic process	GO:0009058, GO:0019222	biosynthetic process, regulation of metabolic process	10.89	30		4	GO:0006082	organic acid metabolic process	GO:0044237, GO:0071704, GO:0044281	cellular metabolic process, organic substance metabolic process, small molecule metabolic process	0.62	5
5	GO:0044271	cellular nitrogen compound biosynthetic process	GO:0044249, GO:0034641	cellular biosynthetic process, cellular nitrogen compound metabolic process	12.71	45		4	GO:0044249	cellular biosynthetic process	GO:0044237, GO:0009058	cellular metabolic process, biosynthetic process	18.37	26		5	GO:0043603	cellular amide metabolic process	GO:0034641	cellular nitrogen compound metabolic process	37.13	161		5	GO:0019219	regulation of nucleobase-containing compound metabolic process	GO:0031323, GO:0051171, GO:0080090, GO:0006139	regulation of cellular metabolic process, regulation of nitrogen compound metabolic process, regulation of primary metabolic process, nucleobase-containing compound metabolic process	5.24	27		4	GO:0006793	phosphorus metabolic process	GO:0044237	cellular metabolic process	16.42	37		4	GO:0006793	phosphorus metabolic process	GO:0044237	cellular metabolic process	0.87	6
5	GO:0090304	nucleic acid metabolic process	GO:0006139, GO:0043170	nucleobase-containing compound metabolic process, macromolecule metabolic process	18.48	34		4	GO:0043170	macromolecule metabolic process	GO:0071704	organic substance metabolic process	49.98	44		5	GO:0006518	peptide metabolic process	GO:1901564, GO:0043603	organonitrogen compound metabolic process, cellular amide metabolic process	59.23	158		5	GO:0010556	regulation of macromolecule biosynthetic process	GO:0009889, GO:0009059, GO:0060255	regulation of biosynthetic process, macromolecule biosynthetic process, regulation of macromolecule metabolic process	8.43	27		4	GO:1901576	organic substance biosynthetic process	GO:0071704, GO:0009058	organic substance metabolic process, biosynthetic process	48.52	76		4	GO:1901360	organic cyclic compound metabolic process	GO:0071704	organic substance metabolic process	1.84	12
5	GO:0043603	cellular amide metabolic process	GO:0034641	cellular nitrogen compound metabolic process	10.41	33		4	GO:0006810	transport	GO:0051234	establishment of localization	8.1	13		5	GO:0044267	cellular protein metabolic process	GO:0019538, GO:0044260	protein metabolic process, cellular macromolecule metabolic process	323.05	183		5	GO:0034654	nucleobase-containing compound biosynthetic process	GO:0019438, GO:0018130, GO:0006139, GO:0044271, GO:1901362	aromatic compound biosynthetic process, heterocycle biosynthetic process, nucleobase-containing compound metabolic process, cellular nitrogen compound biosynthetic process, organic cyclic compound biosynthetic process	7.71	35		4	GO:0043170	macromolecule metabolic process	GO:0071704	organic substance metabolic process	85.35	84		5	GO:0034645	cellular macromolecule biosynthetic process	GO:0009059, GO:0044249, GO:0044260	macromolecule biosynthetic process, cellular biosynthetic process, cellular macromolecule metabolic process	6.82	9
6	GO:0043043	peptide biosynthetic process	GO:0006518, GO:1901566, GO:0043604	peptide metabolic process, organonitrogen compound biosynthetic process, amide biosynthetic process	18.91	23		4	GO:1901360	organic cyclic compound metabolic process	GO:0071704	organic substance metabolic process	11.12	23		5	GO:0009059	macromolecule biosynthetic process	GO:0043170, GO:1901576	macromolecule metabolic process, organic substance biosynthetic process	278.89	190		5	GO:0018130	heterocycle biosynthetic process	GO:0044249, GO:0046483	cellular biosynthetic process, heterocycle metabolic process	8.78	42		5	GO:1901362	organic cyclic compound biosynthetic process	GO:1901360, GO:1901576	organic cyclic compound metabolic process, organic substance biosynthetic process	14.91	47		5	GO:0010556	regulation of macromolecule biosynthetic process	GO:0009059, GO:0060255, GO:0009889	macromolecule biosynthetic process, regulation of macromolecule metabolic process, regulation of biosynthetic process	1.44	4
6	GO:0016310	phosphorylation	GO:0006796	phosphate-containing compound metabolic process	25.21	21		5	GO:0090304	nucleic acid metabolic process	GO:0006139, GO:0043170	nucleobase-containing compound metabolic process, macromolecule metabolic process	28.41	20		5	GO:0018130	heterocycle biosynthetic process	GO:0044249, GO:0046483	cellular biosynthetic process, heterocycle metabolic process	21.85	62		5	GO:0031326	regulation of cellular biosynthetic process	GO:0009889, GO:0031323, GO:0044249	regulation of biosynthetic process, regulation of cellular metabolic process, cellular biosynthetic process	8.43	27		5	GO:0006796	phosphate-containing compound metabolic process	GO:0006793	phosphorus metabolic process	27.22	37		5	GO:0009059	macromolecule biosynthetic process	GO:0043170, GO:1901576	macromolecule metabolic process, organic substance biosynthetic process	4.23	9
6	GO:0043604	amide biosynthetic process	GO:0044271, GO:0043603	cellular nitrogen compound biosynthetic process, cellular amide metabolic process	11.95	24		5	GO:0010467	gene expression	GO:0043170	macromolecule metabolic process	49.74	25		5	GO:0090304	nucleic acid metabolic process	GO:0043170, GO:0006139	macromolecule metabolic process, nucleobase-containing compound metabolic process	84.97	86		5	GO:0044271	cellular nitrogen compound biosynthetic process	GO:0034641, GO:0044249	cellular nitrogen compound metabolic process, cellular biosynthetic process	7.93	42		5	GO:0090304	nucleic acid metabolic process	GO:0006139, GO:0043170	nucleobase-containing compound metabolic process, macromolecule metabolic process	60.79	39		5	GO:0018130	heterocycle biosynthetic process	GO:0046483, GO:0044249	heterocycle metabolic process, cellular biosynthetic process	2	10
6	GO:0016070	RNA metabolic process	GO:0090304	nucleic acid metabolic process	13.2	27		5	GO:0043603	cellular amide metabolic process	GO:0034641	cellular nitrogen compound metabolic process	4.41	15		5	GO:0034654	nucleobase-containing compound biosynthetic process	GO:1901362, GO:0006139, GO:0018130, GO:0019438, GO:0044271	organic cyclic compound biosynthetic process, nucleobase-containing compound metabolic process, heterocycle biosynthetic process, aromatic compound biosynthetic process, cellular nitrogen compound biosynthetic process	21.68	58		5	GO:0090304	nucleic acid metabolic process	GO:0043170, GO:0006139	macromolecule metabolic process, nucleobase-containing compound metabolic process	68.63	53		5	GO:0044267	cellular protein metabolic process	GO:0019538, GO:0044260	protein metabolic process, cellular macromolecule metabolic process	19.25	29		5	GO:0010467	gene expression	GO:0043170	macromolecule metabolic process	6.82	9
6	GO:0006412	translation	GO:0043043, GO:0010467, GO:0044267, GO:0034645	peptide biosynthetic process, gene expression, cellular protein metabolic process, cellular macromolecule biosynthetic process	31.52	23		5	GO:0034654	nucleobase-containing compound biosynthetic process	GO:1901362, GO:0006139, GO:0018130, GO:0044271, GO:0019438	organic cyclic compound biosynthetic process, nucleobase-containing compound metabolic process, heterocycle biosynthetic process, cellular nitrogen compound biosynthetic process, aromatic compound biosynthetic process	4.02	10		5	GO:0010468	regulation of gene expression	GO:0010467, GO:0060255	gene expression, regulation of macromolecule metabolic process	69.49	46		5	GO:0006796	phosphate-containing compound metabolic process	GO:0006793	phosphorus metabolic process	28.65	36		5	GO:0051252	regulation of RNA metabolic process	GO:0019219, GO:0060255, GO:0016070	regulation of nucleobase-containing compound metabolic process, regulation of macromolecule metabolic process, RNA metabolic process	41.31	31		5	GO:0034654	nucleobase-containing compound biosynthetic process	GO:0019438, GO:0018130, GO:0044271, GO:1901362, GO:0006139	aromatic compound biosynthetic process, heterocycle biosynthetic process, cellular nitrogen compound biosynthetic process, organic cyclic compound biosynthetic process, nucleobase-containing compound metabolic process	2.97	9
								5	GO:1901362	organic cyclic compound biosynthetic process	GO:1901576, GO:1901360	organic substance biosynthetic process, organic cyclic compound metabolic process	2.41	10		6	GO:0043043	peptide biosynthetic process	GO:1901566, GO:0006518, GO:0043604	organonitrogen compound biosynthetic process, peptide metabolic process, amide biosynthetic process	106.43	156		5	GO:0044267	cellular protein metabolic process	GO:0044260, GO:0019538	cellular macromolecule metabolic process, protein metabolic process	20.17	44		5	GO:0044271	cellular nitrogen compound biosynthetic process	GO:0044249, GO:0034641	cellular biosynthetic process, cellular nitrogen compound metabolic process	15.92	55		5	GO:0036211	protein modification process	GO:0019538, GO:0043412	protein metabolic process, macromolecule modification	1.22	5
								5	GO:0044271	cellular nitrogen compound biosynthetic process	GO:0044249, GO:0034641	cellular biosynthetic process, cellular nitrogen compound metabolic process	5.38	21		6	GO:0043604	amide biosynthetic process	GO:0043603, GO:0044271	cellular amide metabolic process, cellular nitrogen compound biosynthetic process	60.22	158		5	GO:0010467	gene expression	GO:0043170	macromolecule metabolic process	39.11	45		5	GO:0010468	regulation of gene expression	GO:0060255, GO:0010467	regulation of macromolecule metabolic process, gene expression	34.85	31		5	GO:0043436	oxoacid metabolic process	GO:0006082	organic acid metabolic process	0.69	5
								5	GO:0044267	cellular protein metabolic process	GO:0019538, GO:0044260	protein metabolic process, cellular macromolecule metabolic process	10.49	21		6	GO:0016070	RNA metabolic process	GO:0090304	nucleic acid metabolic process	115.26	73		5	GO:0010468	regulation of gene expression	GO:0010467, GO:0060255	gene expression, regulation of macromolecule metabolic process	51.53	29		5	GO:0010556	regulation of macromolecule biosynthetic process	GO:0009059, GO:0060255, GO:0009889	macromolecule biosynthetic process, regulation of macromolecule metabolic process, regulation of biosynthetic process	16.95	29		5	GO:0008610	lipid biosynthetic process	GO:0006629, GO:1901576	lipid metabolic process, organic substance biosynthetic process	2.67	5
								5	GO:0019438	aromatic compound biosynthetic process	GO:0006725, GO:0044249	cellular aromatic compound metabolic process, cellular biosynthetic process	13.41	11		6	GO:0006412	translation	GO:0010467, GO:0034645, GO:0044267, GO:0043043	gene expression, cellular macromolecule biosynthetic process, cellular protein metabolic process, peptide biosynthetic process	196.55	156		5	GO:1901362	organic cyclic compound biosynthetic process	GO:1901576, GO:1901360	organic substance biosynthetic process, organic cyclic compound metabolic process	10.01	45		5	GO:0018130	heterocycle biosynthetic process	GO:0044249, GO:0046483	cellular biosynthetic process, heterocycle metabolic process	13.25	44		5	GO:0010468	regulation of gene expression	GO:0060255, GO:0010467	regulation of macromolecule metabolic process, gene expression	2.4	4
								5	GO:0009059	macromolecule biosynthetic process	GO:0043170, GO:1901576	macromolecule metabolic process, organic substance biosynthetic process	11.32	21										5	GO:0019438	aromatic compound biosynthetic process	GO:0044249, GO:0006725	cellular biosynthetic process, cellular aromatic compound metabolic process	45.66	39		5	GO:0055085	transmembrane transport	GO:0006810	transport	30.29	25		5	GO:1901362	organic cyclic compound biosynthetic process	GO:1901576, GO:1901360	organic substance biosynthetic process, organic cyclic compound metabolic process	2.6	10
								5	GO:0010468	regulation of gene expression	GO:0060255, GO:0010467	regulation of macromolecule metabolic process, gene expression	16.35	11										5	GO:0009059	macromolecule biosynthetic process	GO:0043170, GO:1901576	macromolecule metabolic process, organic substance biosynthetic process	11.63	40		5	GO:1901566	organonitrogen compound biosynthetic process	GO:1901576, GO:1901564	organic substance biosynthetic process, organonitrogen compound metabolic process	36.27	27		5	GO:0019219	regulation of nucleobase-containing compound metabolic process	GO:0031323, GO:0080090, GO:0051171, GO:0006139	regulation of cellular metabolic process, regulation of primary metabolic process, regulation of nitrogen compound metabolic process, nucleobase-containing compound metabolic process	0.52	4
								5	GO:0018130	heterocycle biosynthetic process	GO:0044249, GO:0046483	cellular biosynthetic process, heterocycle metabolic process	2.41	10										5	GO:0006996	organelle organization	GO:0016043	cellular component organization	13.89	25		5	GO:0019438	aromatic compound biosynthetic process	GO:0044249, GO:0006725	cellular biosynthetic process, cellular aromatic compound metabolic process	12.27	45		5	GO:0051252	regulation of RNA metabolic process	GO:0016070, GO:0060255, GO:0019219	RNA metabolic process, regulation of macromolecule metabolic process, regulation of nucleobase-containing compound metabolic process	0.86	4
								5	GO:0006796	phosphate-containing compound metabolic process	GO:0006793	phosphorus metabolic process	7.8	12										5	GO:0036211	protein modification process	GO:0043412, GO:0019538	macromolecule modification, protein metabolic process	11.48	33		5	GO:0034654	nucleobase-containing compound biosynthetic process	GO:0006139, GO:1901362, GO:0018130, GO:0019438, GO:0044271	nucleobase-containing compound metabolic process, organic cyclic compound biosynthetic process, heterocycle biosynthetic process, aromatic compound biosynthetic process, cellular nitrogen compound biosynthetic process	17.53	42		5	GO:0090304	nucleic acid metabolic process	GO:0043170, GO:0006139	macromolecule metabolic process, nucleobase-containing compound metabolic process	1.61	9
								5	GO:0034645	cellular macromolecule biosynthetic process	GO:0009059, GO:0044249, GO:0044260	macromolecule biosynthetic process, cellular biosynthetic process, cellular macromolecule metabolic process	18.38	21										5	GO:0051252	regulation of RNA metabolic process	GO:0016070, GO:0019219, GO:0060255	RNA metabolic process, regulation of nucleobase-containing compound metabolic process, regulation of macromolecule metabolic process	7.78	25		5	GO:0019219	regulation of nucleobase-containing compound metabolic process	GO:0006139, GO:0051171, GO:0080090, GO:0031323	nucleobase-containing compound metabolic process, regulation of nitrogen compound metabolic process, regulation of primary metabolic process, regulation of cellular metabolic process	24.78	31		5	GO:0019438	aromatic compound biosynthetic process	GO:0044249, GO:0006725	cellular biosynthetic process, cellular aromatic compound metabolic process	2.14	10
								5	GO:1901566	organonitrogen compound biosynthetic process	GO:1901576, GO:1901564	organic substance biosynthetic process, organonitrogen compound metabolic process	5.81	13										5	GO:0043412	macromolecule modification	GO:0043170	macromolecule metabolic process	7.71	37		5	GO:0009059	macromolecule biosynthetic process	GO:1901576, GO:0043170	organic substance biosynthetic process, macromolecule metabolic process	34.59	49		5	GO:0043412	macromolecule modification	GO:0043170	macromolecule metabolic process	0.73	5
								5	GO:0006518	peptide metabolic process	GO:0043603, GO:1901564	cellular amide metabolic process, organonitrogen compound metabolic process	6.75	14										6	GO:0006355	regulation of transcription, DNA-templated	GO:0006351, GO:1903506, GO:0010468	transcription, DNA-templated, regulation of nucleic acid-templated transcription, regulation of gene expression	36.02	25		5	GO:0034645	cellular macromolecule biosynthetic process	GO:0044249, GO:0009059, GO:0044260	cellular biosynthetic process, macromolecule biosynthetic process, cellular macromolecule metabolic process	56.67	48		5	GO:0006796	phosphate-containing compound metabolic process	GO:0006793	phosphorus metabolic process	1.45	6
								6	GO:0006412	translation	GO:0034645, GO:0044267, GO:0043043, GO:0010467	cellular macromolecule biosynthetic process, cellular protein metabolic process, peptide biosynthetic process, gene expression	13.76	11										6	GO:0006464	cellular protein modification process	GO:0036211, GO:0044267	protein modification process, cellular protein metabolic process	19.13	33		5	GO:0031326	regulation of cellular biosynthetic process	GO:0044249, GO:0031323, GO:0009889	cellular biosynthetic process, regulation of cellular metabolic process, regulation of biosynthetic process	18.15	30		5	GO:0044271	cellular nitrogen compound biosynthetic process	GO:0034641, GO:0044249	cellular nitrogen compound metabolic process, cellular biosynthetic process	2.07	11
								6	GO:0043043	peptide biosynthetic process	GO:1901566, GO:0006518, GO:0043604	organonitrogen compound biosynthetic process, peptide metabolic process, amide biosynthetic process	8.26	11										6	GO:2001141	regulation of RNA biosynthetic process	GO:0032774, GO:0010556, GO:0051252, GO:0031326	RNA biosynthetic process, regulation of macromolecule biosynthetic process, regulation of RNA metabolic process, regulation of cellular biosynthetic process	12.97	25		5	GO:0010467	gene expression	GO:0043170	macromolecule metabolic process	61.48	47		5	GO:0031326	regulation of cellular biosynthetic process	GO:0031323, GO:0044249, GO:0009889	regulation of cellular metabolic process, cellular biosynthetic process, regulation of biosynthetic process	1.44	4
								6	GO:0016070	RNA metabolic process	GO:0090304	nucleic acid metabolic process	6.62	14										6	GO:0032774	RNA biosynthetic process	GO:0016070, GO:0034654, GO:0009059	RNA metabolic process, nucleobase-containing compound biosynthetic process, macromolecule biosynthetic process	10.69	29		6	GO:0032774	RNA biosynthetic process	GO:0009059, GO:0016070, GO:0034654	macromolecule biosynthetic process, RNA metabolic process, nucleobase-containing compound biosynthetic process	27.28	31		5	GO:0044267	cellular protein metabolic process	GO:0019538, GO:0044260	protein metabolic process, cellular macromolecule metabolic process	2.19	10
								6	GO:0006351	transcription, DNA-templated	GO:0034645, GO:0097659, GO:0010467	cellular macromolecule biosynthetic process, nucleic acid-templated transcription, gene expression	16.48	10										6	GO:0097659	nucleic acid-templated transcription	GO:0010467, GO:0032774	gene expression, RNA biosynthetic process	15.67	29		6	GO:0006355	regulation of transcription, DNA-templated	GO:0006351, GO:2000112, GO:1903506, GO:0010468	transcription, DNA-templated, regulation of cellular macromolecule biosynthetic process, regulation of nucleic acid-templated transcription, regulation of gene expression	46.72	28		5	GO:0006508	proteolysis	GO:0019538	protein metabolic process	12.25	11
								6	GO:0043604	amide biosynthetic process	GO:0043603, GO:0044271	cellular amide metabolic process, cellular nitrogen compound biosynthetic process	4.95	11										6	GO:0016070	RNA metabolic process	GO:0090304	nucleic acid metabolic process	12.15	42		6	GO:0006351	transcription, DNA-templated	GO:0097659, GO:0034645, GO:0010467	nucleic acid-templated transcription, cellular macromolecule biosynthetic process, gene expression	74.08	31		6	GO:0006464	cellular protein modification process	GO:0036211, GO:0044267	protein modification process, cellular protein metabolic process	2.04	5
								6	GO:0032774	RNA biosynthetic process	GO:0009059, GO:0016070, GO:0034654	macromolecule biosynthetic process, RNA metabolic process, nucleobase-containing compound biosynthetic process	6.7	10										6	GO:0016310	phosphorylation	GO:0006796	phosphate-containing compound metabolic process	40.65	26		6	GO:2000112	regulation of cellular macromolecule biosynthetic process	GO:0010556, GO:0034645, GO:0031326	regulation of macromolecule biosynthetic process, cellular macromolecule biosynthetic process, regulation of cellular biosynthetic process	28.25	29		6	GO:2000112	regulation of cellular macromolecule biosynthetic process	GO:0031326, GO:0034645, GO:0010556	regulation of cellular biosynthetic process, cellular macromolecule biosynthetic process, regulation of macromolecule biosynthetic process	2.4	4
								7	GO:0097659	nucleic acid-templated transcription	GO:0032774	RNA biosynthetic process	9.89	10										7	GO:0006351	transcription, DNA-templated	GO:0097659	nucleic acid-templated transcription	26.11	29		6	GO:0016070	RNA metabolic process	GO:0090304	nucleic acid metabolic process	35.96	37		6	GO:2001141	regulation of RNA biosynthetic process	GO:0031326, GO:0051252, GO:0010556, GO:0032774	regulation of cellular biosynthetic process, regulation of RNA metabolic process, regulation of macromolecule biosynthetic process, RNA biosynthetic process	1.44	4
																								7	GO:1903506	regulation of nucleic acid-templated transcription	GO:2001141, GO:0097659	regulation of RNA biosynthetic process, nucleic acid-templated transcription	21.61	25		6	GO:0016310	phosphorylation	GO:0006796	phosphate-containing compound metabolic process	40.46	26		6	GO:0016070	RNA metabolic process	GO:0090304	nucleic acid metabolic process	2.68	9
																																6	GO:2001141	regulation of RNA biosynthetic process	GO:0010556, GO:0032774, GO:0051252, GO:0031326	regulation of macromolecule biosynthetic process, RNA biosynthetic process, regulation of RNA metabolic process, regulation of cellular biosynthetic process	16.82	28		6	GO:0006355	regulation of transcription, DNA-templated	GO:1903506, GO:0006351, GO:0010468, GO:2000112	regulation of nucleic acid-templated transcription, transcription, DNA-templated, regulation of gene expression, regulation of cellular macromolecule biosynthetic process	4	4
																																7	GO:1903506	regulation of nucleic acid-templated transcription	GO:0097659, GO:2001141	nucleic acid-templated transcription, regulation of RNA biosynthetic process	28.03	28		6	GO:0032774	RNA biosynthetic process	GO:0009059, GO:0034654, GO:0016070	macromolecule biosynthetic process, nucleobase-containing compound biosynthetic process, RNA metabolic process	4.34	8
																																7	GO:0097659	nucleic acid-templated transcription	GO:0032774	RNA biosynthetic process	44.45	31		6	GO:0006351	transcription, DNA-templated	GO:0097659, GO:0034645, GO:0010467	nucleic acid-templated transcription, cellular macromolecule biosynthetic process, gene expression	11	8
																																								6	GO:0019752	carboxylic acid metabolic process	GO:0043436	oxoacid metabolic process	1.14	5
																																								7	GO:0097659	nucleic acid-templated transcription	GO:0032774	RNA biosynthetic process	6.6	8
																																								7	GO:1903506	regulation of nucleic acid-templated transcription	GO:0097659, GO:2001141	nucleic acid-templated transcription, regulation of RNA biosynthetic process	2.4	4
