# Supplementary material for: Transcriptome analysis of sugarcane reveals differential switching of major defense signaling pathways in response to Sporisorium scitamineum isolates with varying virulent attributes
Source: Front Plant Sci. 2022 Oct 17;13:969826. doi: 10.3389/fpls.2022.969826 (PMC9619058; doi:10.3389/fpls.2022.969826)
Supplement: Supplementary file 8 [file Table_6.xlsx]

## Sheet: Contents
	Supplementary File 6: Enzyme code distribution
	A	Enzyme code (EC) classes
	B	EC subclasses	2dpi Ss97009 vs 2dpi control
			2dpi SsV89101 vs 2dpi control
			5dpi Ss97009 vs 5dpi control
			5dpi SsV89101 vs 5dpi control
			60dpi Ss97009 vs 60dpi control
			60dpi SsV89101 vs 60dpi control

## Sheet: A) EC
Enzyme code (EC) classes
EC Classes	#Seqs
	2dpi Ss97009 vs 2dpi control	2dpi SsV89101 vs 2dpi control	5dpi Ss97009 vs 5dpi control	5dpi SsV89101 vs 5dpi control	60dpi Ss97009 vs 60dpi control	60dpi SsV89101 vs 60dpi control
Oxidoreductases	40	23	68	24	41	4
Transferases	67	13	107	26	31	6
Hydrolases	42	9	79	48	31	2
Lyases	5	4	28	15	8	1
Isomerases	1	0	16	9	3	1
Ligases	3	1	20	5	7	1

## Sheet: B) EC Subclasses
2dpi Ss97009 vs 2dpi control			2dpi SsV89101 vs 2dpi control			5dpi Ss97009 vs 5dpi control			5dpi SsV89101 vs 5dpi control			60dpi Ss97009 vs 60dpi control			60dpi SsV89101 vs 60dpi control
EC SubClasses	#Seqs		EC SubClasses	#Seqs		EC SubClasses	#Seqs		EC SubClasses	#Seqs		EC SubClasses	#Seqs		EC SubClasses	#Seqs
1.-.- Oxidoreductases	40		1.-.- Oxidoreductases	23		1.-.- Oxidoreductases	68		1.-.- Oxidoreductases	24		1.-.- Oxidoreductases	41		1.-.- Oxidoreductases	4
1.1.- Acting on the CH-OH group of donors	7		1.1.- Acting on the CH-OH group of donors	6		1.1.- Acting on the CH-OH group of donors	10		1.1.- Acting on the CH-OH group of donors	3		1.1.- Acting on the CH-OH group of donors	3		1.1.- Acting on the CH-OH group of donors	1
1.2.- Acting on the aldehyde or oxo group of donors	3		1.2.- Acting on the aldehyde or oxo group of donors	1		1.2.- Acting on the aldehyde or oxo group of donors	5		1.2.- Acting on the aldehyde or oxo group of donors	3		1.2.- Acting on the aldehyde or oxo group of donors	2		1.11.- Acting on a peroxide as acceptor	1
1.3.- Acting on the CH-CH group of donors	5		1.6.- Acting on NADH or NADPH	2		1.3.- Acting on the CH-CH group of donors	6		1.3.- Acting on the CH-CH group of donors	1		1.3.- Acting on the CH-CH group of donors	1		1.13.- Acting on single donors with incorporation of molecular oxygen (oxygenases). The oxygen incorporated need not be derived from O(2)	1
1.6.- Acting on NADH or NADPH	3		1.9.- Acting on a heme group of donors	2		1.5.- Acting on the CH-NH group of donors	1		1.6.- Acting on NADH or NADPH	2		1.4.- Acting on the CH-NH(2) group of donors	1		1.14.- Acting on paired donors, with incorporation or reduction of molecular oxygen. The oxygen incorporated need not be derived from O(2)	1
1.9.- Acting on a heme group of donors	2		1.11.- Acting on a peroxide as acceptor	6		1.6.- Acting on NADH or NADPH	10		1.8.- Acting on a sulfur group of donors	1		1.6.- Acting on NADH or NADPH	5
1.10.- Acting on diphenols and related substances as donors	5		1.13.- Acting on single donors with incorporation of molecular oxygen (oxygenases). The oxygen incorporated need not be derived from O(2)	1		1.7.- Acting on other nitrogenous compounds as donors	1		1.11.- Acting on a peroxide as acceptor	5		1.9.- Acting on a heme group of donors	8		2.-.- Transferases	6
1.14.- Acting on paired donors, with incorporation or reduction of molecular oxygen. The oxygen incorporated need not be derived from O(2)	14		1.14.- Acting on paired donors, with incorporation or reduction of molecular oxygen. The oxygen incorporated need not be derived from O(2)	5		1.9.- Acting on a heme group of donors	6		1.13.- Acting on single donors with incorporation of molecular oxygen (oxygenases). The oxygen incorporated need not be derived from O(2)	1		1.10.- Acting on diphenols and related substances as donors	6		2.2.- Transferring aldehyde or ketonic groups	1
						1.10.- Acting on diphenols and related substances as donors	1		1.14.- Acting on paired donors, with incorporation or reduction of molecular oxygen. The oxygen incorporated need not be derived from O(2)	8		1.11.- Acting on a peroxide as acceptor	11		2.3.- Acyltransferases	1
2.-.- Transferases	67		2.-.- Transferases	13		1.11.- Acting on a peroxide as acceptor	2					1.14.- Acting on paired donors, with incorporation or reduction of molecular oxygen. The oxygen incorporated need not be derived from O(2)	4		2.4.- Glycosyltransferases	1
2.1.- Transferring one-carbon groups	6		2.1.- Transferring one-carbon groups	1		1.13.- Acting on single donors with incorporation of molecular oxygen (oxygenases). The oxygen incorporated need not be derived from O(2)	1		2.-.- Transferases	26					2.7.- Transferring phosphorus-containing groups	3
2.3.- Acyltransferases	7		2.3.- Acyltransferases	2		1.14.- Acting on paired donors, with incorporation or reduction of molecular oxygen. The oxygen incorporated need not be derived from O(2)	12		2.1.- Transferring one-carbon groups	2		2.-.- Transferases	31
2.4.- Glycosyltransferases	5		2.4.- Glycosyltransferases	1		1.15.- Acting on superoxide as acceptor	2		2.2.- Transferring aldehyde or ketonic groups	1		2.2.- Transferring aldehyde or ketonic groups	2		3.-.- Hydrolases	2
2.5.- Transferring alkyl or aryl groups, other than methyl groups	8		2.5.- Transferring alkyl or aryl groups, other than methyl groups	4		1.16.- Oxidizing metal ions	1		2.3.- Acyltransferases	4		2.3.- Acyltransferases	6		3.1.- Acting on ester bonds	1
2.6.- Transferring nitrogenous groups	1		2.7.- Transferring phosphorus-containing groups	5					2.4.- Glycosyltransferases	3		2.4.- Glycosyltransferases	5		3.4.- Acting on peptide bonds (peptidases)	1
2.7.- Transferring phosphorus-containing groups	31					2.-.- Transferases	107		2.5.- Transferring alkyl or aryl groups, other than methyl groups	3		2.5.- Transferring alkyl or aryl groups, other than methyl groups	3
2.8.- Transferring sulfur-containing groups	1		3.-.- Hydrolases	9		2.1.- Transferring one-carbon groups	12		2.7.- Transferring phosphorus-containing groups	13		2.6.- Transferring nitrogenous groups	1		4.-.- Lyases	1
			3.1.- Acting on ester bonds	4		2.2.- Transferring aldehyde or ketonic groups	1					2.7.- Transferring phosphorus-containing groups	14		4.2.- Carbon-oxygen lyases	1
3.-.- Hydrolases	42		3.2.- Glycosylases	3		2.3.- Acyltransferases	18		3.-.- Hydrolases	48
3.1.- Acting on ester bonds	13		3.6.- Acting on acid anhydrides	2		2.4.- Glycosyltransferases	12		3.1.- Acting on ester bonds	8		3.-.- Hydrolases	31		5.-.- Isomerases	1
3.2.- Glycosylases	11					2.5.- Transferring alkyl or aryl groups, other than methyl groups	5		3.2.- Glycosylases	5		3.1.- Acting on ester bonds	3		5.4.- Intramolecular transferases	1
3.4.- Acting on peptide bonds (peptidases)	10		4.-.- Lyases	4		2.6.- Transferring nitrogenous groups	4		3.4.- Acting on peptide bonds (peptidases)	10		3.2.- Glycosylases	6
3.6.- Acting on acid anhydrides	8		4.1.- Carbon-carbon lyases	2		2.7.- Transferring phosphorus-containing groups	48		3.5.- Acting on carbon-nitrogen bonds, other than peptide bonds	2		3.4.- Acting on peptide bonds (peptidases)	9		6.-.- Ligases	1
			4.2.- Carbon-oxygen lyases	1					3.6.- Acting on acid anhydrides	23		3.5.- Acting on carbon-nitrogen bonds, other than peptide bonds	1		6.1.- Forming carbon-oxygen bonds	1
4.-.- Lyases	5		4.4.- Carbon-sulfur lyases	1		3.-.- Hydrolases	79					3.6.- Acting on acid anhydrides	12
4.2.- Carbon-oxygen lyases	3					3.1.- Acting on ester bonds	14		4.-.- Lyases	15
			6.-.- Ligases	1		3.2.- Glycosylases	8		4.1.- Carbon-carbon lyases	11		4.-.- Lyases	8
5.-.- Isomerases	1		6.1.- Forming carbon-oxygen bonds	1		3.4.- Acting on peptide bonds (peptidases)	24		4.2.- Carbon-oxygen lyases	3		4.1.- Carbon-carbon lyases	4
						3.5.- Acting on carbon-nitrogen bonds, other than peptide bonds	9		4.4.- Carbon-sulfur lyases	1		4.2.- Carbon-oxygen lyases	4
6.-.- Ligases	3					3.6.- Acting on acid anhydrides	22
6.1.- Forming carbon-oxygen bonds	2								5.-.- Isomerases	9		5.-.- Isomerases	3
						4.-.- Lyases	28		5.3.- Intramolecular oxidoreductases	1		5.3.- Intramolecular oxidoreductases	1
						4.1.- Carbon-carbon lyases	10		5.4.- Intramolecular transferases	5		5.4.- Intramolecular transferases	2
						4.2.- Carbon-oxygen lyases	12		5.99.- Other isomerases	3
						4.3.- Carbon-nitrogen lyases	1					6.-.- Ligases	7
						4.6.- Phosphorus-oxygen lyases	1		6.-.- Ligases	5		6.1.- Forming carbon-oxygen bonds	1
									6.1.- Forming carbon-oxygen bonds	1		6.2.- Forming carbon-sulfur bonds	1
						5.-.- Isomerases	16		6.3.- Forming carbon-nitrogen bonds	3		6.3.- Forming carbon-nitrogen bonds	5
						5.2.- Cis-trans-isomerases	2		6.5.- Forming phosphoric ester bonds	1
						5.3.- Intramolecular oxidoreductases	1
						5.4.- Intramolecular transferases	6
						5.6.- n/a	4
						6.-.- Ligases	20
						6.1.- Forming carbon-oxygen bonds	6
						6.2.- Forming carbon-sulfur bonds	1
						6.3.- Forming carbon-nitrogen bonds	5
						6.4.- Forming carbon-carbon bonds	1
