# Supplementary material for: Transcriptome analysis of sugarcane reveals differential switching of major defense signaling pathways in response to Sporisorium scitamineum isolates with varying virulent attributes
Source: Front Plant Sci. 2022 Oct 17;13:969826. doi: 10.3389/fpls.2022.969826 (PMC9619058; doi:10.3389/fpls.2022.969826)
Supplement: Supplementary file 9 [file Table_7.xlsx]

## Sheet: Contents
	Supplementary File 7: COG annotation
	A	Up-regulated	2dpi Ss97009 vs 2dpi control
			2dpi SsV89101 vs 2dpi control
			5dpi Ss97009 vs 5dpi control
			5dpi SsV89101 vs 5dpi control
			60dpi Ss97009 vs 60dpi control
			60dpi SsV89101 vs 60dpi control
	B	Down-regulated	2dpi Ss97009 vs 2dpi control
			2dpi SsV89101 vs 2dpi control
			5dpi Ss97009 vs 5dpi control
			5dpi SsV89101 vs 5dpi control
			60dpi Ss97009 vs 60dpi control
			60dpi SsV89101 vs 60dpi control

## Sheet: A) UP-REGULATED
2dpi Ss97009 vs 2dpi control_Up-regulated				2dpi SsV89101 vs 2dpi control_Up-regulated				5dpi Ss97009 vs 5dpi control_Up-regulated				5dpi SsV89101 vs 5dpi control_Up-regulated				60dpi Ss97009 vs 60dpi control_Up-regulated				60dpi SsV89101 vs 60dpi control_Up-regulated
General Information				General Information				General Information				General Information				General Information				General Information
Total amount of input sequences: 888				Total amount of input sequences: 364				Total amount of input sequences: 788				Total amount of input sequences: 1042				Total amount of input sequences: 550				Total amount of input sequences: 79
Average length: 1071.0				Average length: 1300.0				Average length: 1168.0				Average length: 656				Average length: 1412.0				Average length: 781.0
Number of GO annotated sequences: 72				Number of GO annotated sequences: 47				Number of GO annotated sequences: 196				Number of GO annotated sequences: 76				Number of GO annotated sequences: 139				Number of GO annotated sequences: 5
Number of GO annotations: 498				Number of GO annotations: 307				Number of GO annotations: 1616				Number of GO annotations: 453				Number of GO annotations: 1261				Number of GO annotations: 26
Average GOs per sequence: 6.92				Average GOs per sequence: 6.53				Average GOs per sequence: 8.24				Average GOs per sequence: 5.96				Average GOs per sequence: 9.07				Average GOs per sequence: 5.2
COG Categories Distribution	No. of seq	Relative abundance (%)		COG Categories Distribution	No. of seq	Relative abundance (%)		COG Categories Distribution	No. of seq	Relative abundance (%)		COG Categories Distribution	No. of seq	Relative abundance (%)		COG Categories Distribution	No. of seq	Relative abundance (%)		COG Categories Distribution	No. of seq	Relative abundance (%)
Information Storage and Processing:				Information Storage and Processing:				Information Storage and Processing:				Information Storage and Processing:				Information Storage and Processing:				Information Storage and Processing:
Translation, ribosomal structure and biogenesis (J): 23	23	5.21696		Translation, ribosomal structure and biogenesis (J):	11	6.66667		Translation, ribosomal structure and biogenesis (J):	71	17.0264		Translation, ribosomal structure and biogenesis (J):	3	1.57895		Translation, ribosomal structure and biogenesis (J):	18	6.40569		RNA processing and modification (A):	5	18.5185
RNA processing and modification (A):	20	4.53648		Transcription (K):	11	6.66667		Transcription (K):	12	2.8777		RNA processing and modification (A):	4	2.10526		Transcription (K):	17	6.04982		Transcription (K):	2	7.40741
Transcription (K):	14	3.17554		RNA processing and modification (A):	11	6.66667		RNA processing and modification (A):	9	2.15827		Transcription (K):	11	5.78947		Replication, recombination and repair (L):	10	3.55872		Translation, ribosomal structure and biogenesis (J):	0	0
Replication, recombination and repair (L):	6	1.36095		Replication, recombination and repair (L):	3	1.81818		Replication, recombination and repair (L):	6	1.43885		Replication, recombination and repair (L):	5	2.63158		RNA processing and modification (A):	9	3.20285		Replication, recombination and repair (L):	0	0
Chromatin structure and dynamics (B):	0	0		Chromatin structure and dynamics (B):	0	0		Chromatin structure and dynamics (B):	4	0.959233		Chromatin structure and dynamics (B):	1	0.526316		Chromatin structure and dynamics (B):	2	0.711744		Chromatin structure and dynamics (B):	0	0
Total:	63	14.2899		Total:	36	21.8182		Total:	102	24.4604		Total:	24	12.6316		Total:	56	19.9288		Total:	7	25.9259
Cellular Processes and Signaling:				Cellular Processes and Signaling:				Cellular Processes and Signaling:				Cellular Processes and Signaling:				Cellular Processes and Signaling:				Cellular Processes and Signaling:
Posttranslational modification, protein turnover, chaperones (O):	15	3.40236		Posttranslational modification, protein turnover, chaperones (O):	8	4.84848		Posttranslational modification, protein turnover, chaperones (O):	22	5.27578		Posttranslational modification, protein turnover, chaperones (O):	15	7.89474		Posttranslational modification, protein turnover, chaperones (O):	21	7.47331		Signal transduction mechanisms (T):	4	14.8148
Intracellular trafficking, secretion, and vesicular transport (U):	4	0.907297		Cell wall/membrane/envelope biogenesis (M):	2	1.21212		Signal transduction mechanisms (T):	5	1.19904		Signal transduction mechanisms (T):	7	3.68421		Signal transduction mechanisms (T):	10	3.55872		Posttranslational modification, protein turnover, chaperones (O):	1	3.7037
Cell wall/membrane/envelope biogenesis (M):	3	0.680473		Signal transduction mechanisms (T):	1	0.606061		Intracellular trafficking, secretion, and vesicular transport (U):	5	1.19904		Intracellular trafficking, secretion, and vesicular transport (U):	5	2.63158		Intracellular trafficking, secretion, and vesicular transport (U):	6	2.13523		Nuclear structure (Y):	0	0
Cell cycle control, cell division, chromosome partitioning (D):	2	0.453648		Intracellular trafficking, secretion, and vesicular transport (U):	1	0.606061		Cell wall/membrane/envelope biogenesis (M):	3	0.719424		Cytoskeleton (Z):	0	0		Cytoskeleton (Z):	4	1.42349		Intracellular trafficking, secretion, and vesicular transport (U):	0	0
Signal transduction mechanisms (T):	1	0.226824		Nuclear structure (Y):	0	0		Defense mechanisms (V):	2	0.479616		Cell wall/membrane/envelope biogenesis (M):	1	0.526316		Defense mechanisms (V):	2	0.711744		Extracellular structures (W):	0	0
Defense mechanisms (V):	1	0.226824		Extracellular structures (W):	0	0		Cytoskeleton (Z):	2	0.479616		Defense mechanisms (V):	3	1.57895		Cell cycle control, cell division, chromosome partitioning (D):	2	0.711744		Defense mechanisms (V):	0	0
Cytoskeleton (Z):	1	0.226824		Defense mechanisms (V):	0	0		Cell motility (N):	1	0.239808		Cell motility (N):	0	0		Extracellular structures (W):	1	0.355872		Cytoskeleton (Z):	0	0
Cell motility (N):	1	0.226824		Cytoskeleton (Z):	0	0		Nuclear structure (Y):	0	0		Cell cycle control, cell division, chromosome partitioning (D):	1	0.526316		Cell wall/membrane/envelope biogenesis (M):	1	0.355872		Cell wall/membrane/envelope biogenesis (M):	0	0
Nuclear structure (Y):	0	0		Cell motility (N):	0	0		Extracellular structures (W):	0	0		Extracellular structures (W):	0	0		Nuclear structure (Y):	0	0		Cell motility (N):	0	0
Extracellular structures (W):	0	0		Cell cycle control, cell division, chromosome partitioning (D):	0	0		Cell cycle control, cell division, chromosome partitioning (D):	0	0		Nuclear structure (Y):	0	0		Cell motility (N):	0	0		Cell cycle control, cell division, chromosome partitioning (D):	0	0
Total:	28	6.35108		Total:	12	7.27273		Total:	40	9.59233		Total:	32	16.8421		Total:	47	16.726		Total:	5	18.5185
Metabolism:				Metabolism:				Metabolism:				Metabolism:				Metabolism:				Metabolism:
Secondary metabolites biosynthesis, transport and catabolism (Q):	23	5.21696		Secondary metabolites biosynthesis, transport and catabolism (Q):	13	7.87879		Energy production and conversion (C):	27	6.47482		Carbohydrate transport and metabolism (G):	9	4.73684		Carbohydrate transport and metabolism (G):	19	6.76157		Carbohydrate transport and metabolism (G):	4	14.8148
Carbohydrate transport and metabolism (G):	7	1.58777		Carbohydrate transport and metabolism (G):	4	2.42424		Secondary metabolites biosynthesis, transport and catabolism (Q):	20	4.79616		Energy production and conversion (C):	5	2.63158		Secondary metabolites biosynthesis, transport and catabolism (Q):	14	4.98221		Secondary metabolites biosynthesis, transport and catabolism (Q):	1	3.7037
Energy production and conversion (C):	5	1.13412		Energy production and conversion (C):	3	1.81818		Carbohydrate transport and metabolism (G):	17	4.07674		Secondary metabolites biosynthesis, transport and catabolism (Q):	14	7.36842		Energy production and conversion (C):	12	4.27046		Nucleotide transport and metabolism (F):	0	0
Coenzyme transport and metabolism (H):	4	0.907297		Amino acid transport and metabolism (E):	3	1.81818		Amino acid transport and metabolism (E):	13	3.11751		Amino acid transport and metabolism (E):	6	3.15789		Lipid transport and metabolism (I):	8	2.84698		Lipid transport and metabolism (I):	0	0
Nucleotide transport and metabolism (F):	3	0.680473		Nucleotide transport and metabolism (F):	2	1.21212		Lipid transport and metabolism (I):	8	1.91847		Inorganic ion transport and metabolism (P):	1	0.526316		Amino acid transport and metabolism (E):	8	2.84698		Inorganic ion transport and metabolism (P):	0	0
Lipid transport and metabolism (I):	3	0.680473		Inorganic ion transport and metabolism (P):	2	1.21212		Inorganic ion transport and metabolism (P):	8	1.91847		Lipid transport and metabolism (I):	11	5.78947		Inorganic ion transport and metabolism (P):	7	2.4911		Energy production and conversion (C):	0	0
Amino acid transport and metabolism (E):	3	0.680473		Coenzyme transport and metabolism (H):	2	1.21212		Nucleotide transport and metabolism (F):	4	0.959233		Coenzyme transport and metabolism (H):	5	2.63158		Coenzyme transport and metabolism (H):	6	2.13523		Coenzyme transport and metabolism (H):	0	0
Inorganic ion transport and metabolism (P):	1	0.226824		Lipid transport and metabolism (I):	0	0		Coenzyme transport and metabolism (H):	4	0.959233		Nucleotide transport and metabolism (F):	2	1.05263		Nucleotide transport and metabolism (F):	5	1.77936		Amino acid transport and metabolism (E):	0	0
Total:	49	11.1144		Total:	29	17.5758		Total:	101	24.2206		Total:	53	27.8947		Total:	79	28.1139		Total:	5	18.5185
Poorly Characterized:				Poorly Characterized:				Poorly Characterized:				Poorly Characterized:				Poorly Characterized:				Poorly Characterized:
Function unknown (S):	104	23.5897		Function unknown (S):	47	28.4848		Function unknown (S):	81	19.4245		Function unknown (S):	43	22.6316		Function unknown (S):	54	19.2171		Function unknown (S):	7	25.9259
General function prediction only (R):	0	0		General function prediction only (R):	0	0		General function prediction only (R):	0	0		General function prediction only (R):	0	0		General function prediction only (R):	0	0		General function prediction only (R):	0	0
Total:	104	23.5897		Total:	47	28.4848		Total:	81	19.4245		Total:	43	22.6316		Total:	54	19.2171		Total:	7	25.9259

## Sheet: B) DOWN-REGULATED
2dpi Ss97009 vs 2dpi control_Down-regulated				2dpi SsV89101 vs 2dpi control_Down-regulated				5dpi Ss97009 vs 5dpi control_Down-regulated				5dpi SsV89101 vs 5dpi control_Down-regulated				60dpi Ss97009 vs 60dpi control_Down-regulated				60dpi SsV89101 vs 60dpi control_Down-regulated
General Information				General Information				General Information				General Information				General Information				General Information
Total amount of input sequences: 166				Total amount of input sequences: 82				Total amount of input sequences: 650				Total amount of input sequences: 523				Total amount of input sequences: 189				Total amount of input sequences: 86
Average length: 675.0				Average length: 628.0				Average length: 983.0				Average length: 1099.0				Average length: 1408.0				Average length: 1122.0
Number of GO annotated sequences: 22				Number of GO annotated sequences: 11				Number of GO annotated sequences: 206				Number of GO annotated sequences: 72				Number of GO annotated sequences: 36				Number of GO annotated sequences: 12
Number of GO annotations: 148				Number of GO annotations: 60				Number of GO annotations: 1702				Number of GO annotations: 471				Number of GO annotations: 212				Number of GO annotations: 90
Average GOs per sequence: 6.73				Average GOs per sequence: 5.45				Average GOs per sequence: 8.26				Average GOs per sequence: 6.54				Average GOs per sequence: 5.89				Average GOs per sequence: 7.5
COG Categories Distribution	No. of seq	Relative abundance (%)		COG Categories Distribution	No. of seq	Relative abundance (%)		COG Categories Distribution	No. of seq	Relative abundance (%)		COG Categories Distribution	No. of seq	Relative abundance (%)		COG Categories Distribution	No. of seq	Relative abundance (%)		COG Categories Distribution	No. of seq	Relative abundance (%)
Information Storage and Processing:				Information Storage and Processing:				Information Storage and Processing:				Information Storage and Processing:				Information Storage and Processing:				Information Storage and Processing:
RNA processing and modification (A):	19	27.1429		Chromatin structure and dynamics (B):	5	13.8889		Translation, ribosomal structure and biogenesis (J):	106	31.5476		Translation, ribosomal structure and biogenesis (J):	5	3.20513		Transcription (K):	3	2.67857		RNA processing and modification (A):	7	17.0732
Transcription (K):	3	4.28571		Replication, recombination and repair (L):	3	8.33333		Transcription (K):	27	8.03571		Transcription (K):	13	8.33333		Translation, ribosomal structure and biogenesis (J):	2	1.78571		Transcription (K):	1	2.43902
Replication, recombination and repair (L):	3	4.28571		Translation, ribosomal structure and biogenesis (J):	1	2.77778		Replication, recombination and repair (L):	5	1.4881		Replication, recombination and repair (L):	7	4.48718		Replication, recombination and repair (L):	2	1.78571		Replication, recombination and repair (L):	1	2.43902
Chromatin structure and dynamics (B):	2	2.85714		Transcription (K):	1	2.77778		RNA processing and modification (A):	3	0.892857		RNA processing and modification (A):	2	1.28205		RNA processing and modification (A):	0	0		Translation, ribosomal structure and biogenesis (J):	0	0
Translation, ribosomal structure and biogenesis (J):	1	1.42857		RNA processing and modification (A):	0	0		Chromatin structure and dynamics (B):	3	0.892857		Chromatin structure and dynamics (B):	3	1.92308		Chromatin structure and dynamics (B):	0	0		Chromatin structure and dynamics (B):	0	0
Total:	28	40		Total:	10	27.7778		Total:	144	42.8571		Total:	30	19.2308		Total:	7	6.25		Total:	9	21.9512
						0
Cellular Processes and Signaling:				Cellular Processes and Signaling:		0		Cellular Processes and Signaling:				Cellular Processes and Signaling:				Cellular Processes and Signaling:				Cellular Processes and Signaling:
Signal transduction mechanisms (T):	5	7.14286		Signal transduction mechanisms (T):	2	5.55556		Posttranslational modification, protein turnover, chaperones (O):	18	5.35714		Posttranslational modification, protein turnover, chaperones (O):	7	4.48718		Signal transduction mechanisms (T):	5	4.46429		Posttranslational modification, protein turnover, chaperones (O):	2	4.87805
Posttranslational modification, protein turnover, chaperones (O):	2	2.85714		Posttranslational modification, protein turnover, chaperones (O):	1	2.77778		Intracellular trafficking, secretion, and vesicular transport (U):	7	2.08333		Signal transduction mechanisms (T):	14	8.97436		Posttranslational modification, protein turnover, chaperones (O):	5	4.46429		Signal transduction mechanisms (T):	0	0
Intracellular trafficking, secretion, and vesicular transport (U):	2	2.85714		Nuclear structure (Y):	0	0		Cell motility (N):	6	1.78571		Cytoskeleton (Z):	10	6.41026		Cytoskeleton (Z):	1	0.892857		Nuclear structure (Y):	0	0
Cell wall/membrane/envelope biogenesis (M):	2	2.85714		Intracellular trafficking, secretion, and vesicular transport (U):	0	0		Signal transduction mechanisms (T):	5	1.4881		Cell wall/membrane/envelope biogenesis (M):	1	0.641026		Nuclear structure (Y):	0	0		Intracellular trafficking, secretion, and vesicular transport (U):	0	0
Nuclear structure (Y):	0	0		Extracellular structures (W):	0	0		Cytoskeleton (Z):	4	1.19048		Cell cycle control, cell division, chromosome partitioning (D):	7	4.48718		Intracellular trafficking, secretion, and vesicular transport (U):	0	0		Extracellular structures (W):	0	0
Extracellular structures (W):	0	0		Defense mechanisms (V):	0	0		Cell wall/membrane/envelope biogenesis (M):	3	0.892857		Intracellular trafficking, secretion, and vesicular transport (U):	2	1.28205		Extracellular structures (W):	0	0		Defense mechanisms (V):	0	0
Defense mechanisms (V):	0	0		Cytoskeleton (Z):	0	0		Cell cycle control, cell division, chromosome partitioning (D):	2	0.595238		Cell motility (N):	1	0.641026		Defense mechanisms (V):	0	0		Cytoskeleton (Z):	0	0
Cytoskeleton (Z):	0	0		Cell wall/membrane/envelope biogenesis (M):	0	0		Nuclear structure (Y):	0	0		Defense mechanisms (V):	0	0		Cell wall/membrane/envelope biogenesis (M):	0	0		Cell wall/membrane/envelope biogenesis (M):	0	0
Cell motility (N):	0	0		Cell motility (N):	0	0		Extracellular structures (W):	0	0		Nuclear structure (Y):	0	0		Cell motility (N):	0	0		Cell motility (N):	0	0
Cell cycle control, cell division, chromosome partitioning (D):	0	0		Cell cycle control, cell division, chromosome partitioning (D):	0	0		Defense mechanisms (V):	0	0		Extracellular structures (W):	0	0		Cell cycle control, cell division, chromosome partitioning (D):	0	0		Cell cycle control, cell division, chromosome partitioning (D):	0	0
Total:	11	15.7143		Total:	3	8.33333		Total:	45	13.3929		Total:	42	26.9231		Total:	11	9.82143		Total:	2	4.87805
						0
Metabolism:				Metabolism:		0		Metabolism:				Metabolism:				Metabolism:				Metabolism:
Carbohydrate transport and metabolism (G):	4	5.71429		Lipid transport and metabolism (I):	3	8.33333		Energy production and conversion (C):	17	5.05952		Energy production and conversion (C):	0	0		Secondary metabolites biosynthesis, transport and catabolism (Q):	13	11.6071		Lipid transport and metabolism (I):	3	7.31707
Secondary metabolites biosynthesis, transport and catabolism (Q):	1	1.42857		Nucleotide transport and metabolism (F):	1	2.77778		Carbohydrate transport and metabolism (G):	12	3.57143		Carbohydrate transport and metabolism (G):	8	5.12821		Carbohydrate transport and metabolism (G):	5	4.46429		Secondary metabolites biosynthesis, transport and catabolism (Q):	2	4.87805
Energy production and conversion (C):	1	1.42857		Energy production and conversion (C):	1	2.77778		Inorganic ion transport and metabolism (P):	8	2.38095		Amino acid transport and metabolism (E):	4	2.5641		Lipid transport and metabolism (I):	4	3.57143		Energy production and conversion (C):	1	2.43902
Nucleotide transport and metabolism (F):	0	0		Secondary metabolites biosynthesis, transport and catabolism (Q):	0	0		Secondary metabolites biosynthesis, transport and catabolism (Q):	7	2.08333		Secondary metabolites biosynthesis, transport and catabolism (Q):	5	3.20513		Energy production and conversion (C):	2	1.78571		Amino acid transport and metabolism (E):	1	2.43902
Lipid transport and metabolism (I):	0	0		Inorganic ion transport and metabolism (P):	0	0		Amino acid transport and metabolism (E):	5	1.4881		Inorganic ion transport and metabolism (P):	0	0		Coenzyme transport and metabolism (H):	1	0.892857		Nucleotide transport and metabolism (F):	0	0
Inorganic ion transport and metabolism (P):	0	0		Coenzyme transport and metabolism (H):	0	0		Lipid transport and metabolism (I):	4	1.19048		Nucleotide transport and metabolism (F):	3	1.92308		Amino acid transport and metabolism (E):	1	0.892857		Inorganic ion transport and metabolism (P):	0	0
Coenzyme transport and metabolism (H):	0	0		Carbohydrate transport and metabolism (G):	0	0		Nucleotide transport and metabolism (F):	3	0.892857		Coenzyme transport and metabolism (H):	0	0		Nucleotide transport and metabolism (F):	0	0		Coenzyme transport and metabolism (H):	0	0
Amino acid transport and metabolism (E):	0	0		Amino acid transport and metabolism (E):	0	0		Coenzyme transport and metabolism (H):	3	0.892857		Lipid transport and metabolism (I):	1	0.641026		Inorganic ion transport and metabolism (P):	0	0		Carbohydrate transport and metabolism (G):	0	0
Total:	6	8.57143		Total:	5	13.8889		Total:	59	17.5595		Total:	21	13.4615		Total:	26	23.2143		Total:	7	17.0732
						0
Poorly Characterized:				Poorly Characterized:		0		Poorly Characterized:				Poorly Characterized:				Poorly Characterized:				Poorly Characterized:
Function unknown (S):	12	17.1429		Function unknown (S):	7	19.4444		Function unknown (S):	45	13.3929		Function unknown (S):	29	18.5897		Function unknown (S):	44	39.2857		Function unknown (S):	15	36.5854
General function prediction only (R):	0	0		General function prediction only (R):	0	0		General function prediction only (R):	0	0		General function prediction only (R):	0	0		General function prediction only (R):	0	0		General function prediction only (R):	0	0
Total:	12	17.1429		Total:	7	19.4444		Total:	45	13.3929		Total:	29	18.5897		Total:	44	39.2857		Total:	15	36.5854
