# Supplementary material for: Transcriptome analysis of sugarcane reveals differential switching of major defense signaling pathways in response to Sporisorium scitamineum isolates with varying virulent attributes
Source: Front Plant Sci. 2022 Oct 17;13:969826. doi: 10.3389/fpls.2022.969826 (PMC9619058; doi:10.3389/fpls.2022.969826)
Supplement: Supplementary file 10 [file Table_8.xlsx]

## Sheet: Contents
	Supplementary File 8: KEGG analysis
	A	2dpi Ss97009 vs 2dpi control	Up-regulated
			Down-regulated
	B	2dpi SsV89101 vs 2dpi control	Up-regulated
			Down-regulated
	C	5dpi Ss97009 vs 5dpi control	Up-regulated
			Down-regulated
	D	5dpi SsV89101 vs 5dpi control	Up-regulated
			Down-regulated
	E	60dpi Ss97009 vs 60dpi control	Up-regulated
			Down-regulated
	F	60dpi SsV89101 vs 60dpi control	Up-regulated
			Down-regulated

## Sheet: A) 2dpi Ss97009
2dpi Ss97009 vs 2dpi control
Up-regulated							Down-regulated
Pathway	Pathway ID	#Seqs	#EC	Sequences	Enzymes Codes		Pathway	Pathway ID	#Seqs	#EC	Sequences	Enzymes Codes
Drug metabolism - other enzymes	ko00983	10	2	TRINITY_DN68060_c1_g1;TRINITY_DN5437_c1_g1;TRINITY_DN13773_c0_g1;TRINITY_DN3500_c0_g1;TRINITY_DN22319_c0_g1;TRINITY_DN5437_c1_g2;TRINITY_DN40240_c0_g1;TRINITY_DN17693_c0_g1;TRINITY_DN178329_c0_g2;TRINITY_DN59734_c1_g1	ec:3.1.1.1;ec:2.5.1.18		Riboflavin metabolism	ko00740	1	1	TRINITY_DN5528_c6_g1	ec:3.1.3.2
Porphyrin and chlorophyll metabolism	ko00860	10	1	TRINITY_DN46978_c0_g1;TRINITY_DN18872_c0_g2;TRINITY_DN23825_c2_g1;TRINITY_DN55103_c0_g1;TRINITY_DN2839_c1_g2;TRINITY_DN16070_c0_g2;TRINITY_DN77847_c3_g1;TRINITY_DN17004_c1_g1;TRINITY_DN7735_c0_g1;TRINITY_DN13423_c2_g1	ec:2.7.1.156		Glycolysis / Gluconeogenesis	ko00010	1	1	TRINITY_DN76142_c0_g1	ec:2.3.1.12
Drug metabolism - cytochrome P450	ko00982	8	1	TRINITY_DN68060_c1_g1;TRINITY_DN5437_c1_g1;TRINITY_DN13773_c0_g1;TRINITY_DN3500_c0_g1;TRINITY_DN5437_c1_g2;TRINITY_DN17693_c0_g1;TRINITY_DN178329_c0_g2;TRINITY_DN59734_c1_g1	ec:2.5.1.18		Ubiquinone and other terpenoid-quinone biosynthesis	ko00130	1	1	TRINITY_DN212161_c0_g2	ec:1.6.5.2
Metabolism of xenobiotics by cytochrome P450	ko00980	8	1	TRINITY_DN68060_c1_g1;TRINITY_DN5437_c1_g1;TRINITY_DN13773_c0_g1;TRINITY_DN3500_c0_g1;TRINITY_DN5437_c1_g2;TRINITY_DN17693_c0_g1;TRINITY_DN178329_c0_g2;TRINITY_DN59734_c1_g1	ec:2.5.1.18		Citrate cycle (TCA cycle)	ko00020	1	1	TRINITY_DN76142_c0_g1	ec:2.3.1.12
Glutathione metabolism	ko00480	8	1	TRINITY_DN68060_c1_g1;TRINITY_DN5437_c1_g1;TRINITY_DN13773_c0_g1;TRINITY_DN3500_c0_g1;TRINITY_DN5437_c1_g2;TRINITY_DN17693_c0_g1;TRINITY_DN178329_c0_g2;TRINITY_DN59734_c1_g1	ec:2.5.1.18		Oxidative phosphorylation	ko00190	1	1	TRINITY_DN212161_c0_g2	ec:7.1.1.2
Amino sugar and nucleotide sugar metabolism	ko00520	7	2	TRINITY_DN25_c0_g1;TRINITY_DN14015_c0_g1;TRINITY_DN1797_c2_g2;TRINITY_DN14687_c0_g3;TRINITY_DN528_c0_g1;TRINITY_DN37943_c4_g1;TRINITY_DN13423_c2_g1	ec:1.3.1.98;ec:3.2.1.14		Starch and sucrose metabolism	ko00500	1	1	TRINITY_DN42133_c1_g1	ec:2.4.1.13
Peptidoglycan biosynthesis	ko00550	5	1	TRINITY_DN25_c0_g1;TRINITY_DN14015_c0_g1;TRINITY_DN1797_c2_g2;TRINITY_DN37943_c4_g1;TRINITY_DN13423_c2_g1	ec:1.3.1.98		Thiamine metabolism	ko00730	1	1	TRINITY_DN5528_c6_g1	ec:3.1.3.2
Oxidative phosphorylation	ko00190	3	3	TRINITY_DN954_c0_g2;TRINITY_DN2069_c1_g1;TRINITY_DN22567_c0_g1	ec:7.1.1.8;ec:7.1.1.9;ec:7.1.1.2		Pyruvate metabolism	ko00620	1	1	TRINITY_DN76142_c0_g1	ec:2.3.1.12
Starch and sucrose metabolism	ko00500	2	4	TRINITY_DN33088_c0_g1;TRINITY_DN12277_c0_g1	ec:3.2.1.20;ec:3.2.1.21;ec:3.2.1.26;ec:3.2.1.48
Pyruvate metabolism	ko00620	2	2	TRINITY_DN11762_c0_g1;TRINITY_DN3536_c0_g1	ec:2.3.3.9;ec:2.7.1.40
Glycerolipid metabolism	ko00561	2	2	TRINITY_DN22319_c0_g1;TRINITY_DN40240_c0_g1	ec:3.1.1.23;ec:3.1.1.3
Glyoxylate and dicarboxylate metabolism	ko00630	2	2	TRINITY_DN299453_c0_g1;TRINITY_DN11762_c0_g1	ec:2.3.3.9;ec:4.2.1.3
Purine metabolism	ko00230	2	2	TRINITY_DN11610_c0_g1;TRINITY_DN3536_c0_g1	ec:2.7.6.1;ec:2.7.1.40
Glycolysis / Gluconeogenesis	ko00010	2	3	TRINITY_DN86762_c0_g1;TRINITY_DN3536_c0_g1	ec:2.7.1.40;ec:1.2.1.59;ec:1.2.1.12
Ubiquinone and other terpenoid-quinone biosynthesis	ko00130	2	1	TRINITY_DN954_c0_g2;TRINITY_DN235456_c0_g2	ec:1.6.5.2
Glucosinolate biosynthesis	ko00966	1	1	TRINITY_DN4262_c1_g1	ec:2.6.1.42
Flavonoid biosynthesis	ko00941	1	1	TRINITY_DN11454_c0_g1	ec:2.3.1.74
Sphingolipid metabolism	ko00600	1	1	TRINITY_DN33088_c0_g1	ec:3.2.1.45
Carbon fixation pathways in prokaryotes	ko00720	1	1	TRINITY_DN299453_c0_g1	ec:4.2.1.3
Phenylpropanoid biosynthesis	ko00940	1	1	TRINITY_DN33088_c0_g1	ec:3.2.1.21
Propanoate metabolism	ko00640	1	1	TRINITY_DN299453_c0_g1	ec:4.2.1.99
Biotin metabolism	ko00780	1	1	TRINITY_DN22470_c0_g1	ec:1.1.1.100
Citrate cycle (TCA cycle)	ko00020	1	1	TRINITY_DN299453_c0_g1	ec:4.2.1.3
Pyrimidine metabolism	ko00240	1	1	TRINITY_DN31793_c0_g1	ec:2.7.4.22
Cyanoamino acid metabolism	ko00460	1	1	TRINITY_DN33088_c0_g1	ec:3.2.1.21
Fatty acid biosynthesis	ko00061	1	2	TRINITY_DN22470_c0_g1	ec:1.1.1.100;ec:2.3.1.85
Valine, leucine and isoleucine degradation	ko00280	1	1	TRINITY_DN4262_c1_g1	ec:2.6.1.42
Nitrogen metabolism	ko00910	1	1	TRINITY_DN2122_c0_g2	ec:4.2.1.1
Carbon fixation in photosynthetic organisms	ko00710	1	2	TRINITY_DN86762_c0_g1	ec:1.2.1.59;ec:1.2.1.12
Other glycan degradation	ko00511	1	1	TRINITY_DN33088_c0_g1	ec:3.2.1.45
Pantothenate and CoA biosynthesis	ko00770	1	1	TRINITY_DN4262_c1_g1	ec:2.6.1.42
Pentose phosphate pathway	ko00030	1	1	TRINITY_DN11610_c0_g1	ec:2.7.6.1
Galactose metabolism	ko00052	1	2	TRINITY_DN12277_c0_g1	ec:3.2.1.20;ec:3.2.1.26
Cysteine and methionine metabolism	ko00270	1	1	TRINITY_DN4262_c1_g1	ec:2.6.1.42
Valine, leucine and isoleucine biosynthesis	ko00290	1	1	TRINITY_DN4262_c1_g1	ec:2.6.1.42

## Sheet: B) 2dpi SsV89101
2dpi SsV89101 vs 2dpi control
Up-regulated							Down-regulated
Pathway	Pathway ID	#Seqs	#EC	Sequences	Enzymes Codes		Pathway	Pathway ID	#Seqs	#EC	Sequences	Enzymes Codes
Phenylpropanoid biosynthesis	ko00940	7	2	TRINITY_DN10987_c0_g1;TRINITY_DN33088_c0_g1;TRINITY_DN5893_c0_g1;TRINITY_DN5554_c1_g1;TRINITY_DN50202_c0_g1;TRINITY_DN8779_c0_g1;TRINITY_DN35654_c0_g1	ec:1.11.1.7;ec:3.2.1.21		Glycerophospholipid metabolism	ko00564	1	1	TRINITY_DN21940_c0_g1	ec:2.1.1.103
Drug metabolism - other enzymes	ko00983	5	2	TRINITY_DN5437_c1_g2;TRINITY_DN2718_c1_g1;TRINITY_DN9706_c1_g1;TRINITY_DN660_c3_g2;TRINITY_DN90756_c0_g1	ec:3.1.1.1;ec:2.5.1.18		Aminoacyl-tRNA biosynthesis	ko00970	1	1	TRINITY_DN15170_c0_g2	ec:6.1.1.21
Drug metabolism - cytochrome P450	ko00982	3	1	TRINITY_DN5437_c1_g2;TRINITY_DN9706_c1_g1;TRINITY_DN660_c3_g2	ec:2.5.1.18
Metabolism of xenobiotics by cytochrome P450	ko00980	3	1	TRINITY_DN5437_c1_g2;TRINITY_DN9706_c1_g1;TRINITY_DN660_c3_g2	ec:2.5.1.18
Glutathione metabolism	ko00480	3	1	TRINITY_DN5437_c1_g2;TRINITY_DN9706_c1_g1;TRINITY_DN660_c3_g2	ec:2.5.1.18
Porphyrin and chlorophyll metabolism	ko00860	2	1	TRINITY_DN2839_c1_g2;TRINITY_DN13423_c2_g1	ec:2.7.1.156
Cyanoamino acid metabolism	ko00460	2	2	TRINITY_DN33088_c0_g1;TRINITY_DN25946_c0_g1	ec:3.2.1.21;ec:4.4.1.9
Thiamine metabolism	ko00730	2	1	TRINITY_DN1111_c2_g1;TRINITY_DN6081_c2_g2	ec:3.6.1.15
Purine metabolism	ko00230	2	1	TRINITY_DN1111_c2_g1;TRINITY_DN6081_c2_g2	ec:3.6.1.15
Glycolysis / Gluconeogenesis	ko00010	2	1	TRINITY_DN2471_c0_g1;TRINITY_DN28141_c0_g1	ec:4.1.1.1
Cysteine and methionine metabolism	ko00270	2	2	TRINITY_DN25946_c0_g1;TRINITY_DN8395_c0_g1	ec:2.5.1.47;ec:1.13.11.20
Sulfur metabolism	ko00920	1	1	TRINITY_DN25946_c0_g1	ec:2.5.1.47
Flavonoid biosynthesis	ko00941	1	1	TRINITY_DN11454_c0_g1	ec:2.3.1.74
Sphingolipid metabolism	ko00600	1	1	TRINITY_DN33088_c0_g1	ec:3.2.1.45
Starch and sucrose metabolism	ko00500	1	1	TRINITY_DN33088_c0_g1	ec:3.2.1.21
Ether lipid metabolism	ko00565	1	1	TRINITY_DN90756_c0_g1	ec:3.1.1.4
Amino sugar and nucleotide sugar metabolism	ko00520	1	1	TRINITY_DN14687_c0_g3	ec:3.2.1.14
Glycerophospholipid metabolism	ko00564	1	1	TRINITY_DN90756_c0_g1	ec:3.1.1.4
Arginine biosynthesis	ko00220	1	1	TRINITY_DN21523_c0_g1	ec:1.2.1.38
Biotin metabolism	ko00780	1	1	TRINITY_DN22470_c0_g1	ec:1.1.1.100
Fatty acid biosynthesis	ko00061	1	2	TRINITY_DN22470_c0_g1	ec:1.1.1.100;ec:2.3.1.85
Nitrogen metabolism	ko00910	1	1	TRINITY_DN2122_c0_g2	ec:4.2.1.1
Other glycan degradation	ko00511	1	1	TRINITY_DN33088_c0_g1	ec:3.2.1.45
Taurine and hypotaurine metabolism	ko00430	1	1	TRINITY_DN8395_c0_g1	ec:1.13.11.20
Peptidoglycan biosynthesis	ko00550	1	1	TRINITY_DN182356_c0_g1	ec:2.4.1.129
Arginine and proline metabolism	ko00330	1	1	TRINITY_DN5810_c0_g1	ec:1.14.11.2
alpha-Linolenic acid metabolism	ko00592	1	1	TRINITY_DN90756_c0_g1	ec:3.1.1.4
Linoleic acid metabolism	ko00591	1	1	TRINITY_DN90756_c0_g1	ec:3.1.1.4
Arachidonic acid metabolism	ko00590	1	1	TRINITY_DN90756_c0_g1	ec:3.1.1.4

## Sheet: C) 5dpi Ss97009
5dpi Ss97009 vs 5dpi control
Up-regulated							Down-regulated
Pathway	Pathway ID	#Seqs	#EC	Sequences	Enzymes Codes		Pathway	Pathway ID	#Seqs	#EC	Sequences	Enzymes Codes
Oxidative phosphorylation	ko00190	9	4	TRINITY_DN2069_c1_g1;TRINITY_DN1818_c0_g1;TRINITY_DN68542_c0_g1;TRINITY_DN40006_c0_g1;TRINITY_DN325_c6_g1;TRINITY_DN39550_c0_g1;TRINITY_DN46379_c0_g1;TRINITY_DN33384_c0_g1;TRINITY_DN30576_c0_g1	ec:7.1.2.2;ec:3.6.1.1;ec:7.1.1.9;ec:7.1.1.2		Drug metabolism - other enzymes	ko00983	7	4	TRINITY_DN22704_c1_g1;TRINITY_DN22319_c0_g1;TRINITY_DN318060_c0_g1;TRINITY_DN37104_c0_g2;TRINITY_DN200633_c0_g1;TRINITY_DN21023_c0_g2;TRINITY_DN178329_c0_g2	ec:3.1.1.1;ec:2.7.4.14;ec:2.7.4.6;ec:2.5.1.18
Ubiquinone and other terpenoid-quinone biosynthesis	ko00130	5	1	TRINITY_DN112303_c0_g1;TRINITY_DN1818_c0_g1;TRINITY_DN39550_c0_g1;TRINITY_DN485732_c0_g1;TRINITY_DN46379_c0_g1	ec:1.6.5.2		Purine metabolism	ko00230	7	6	TRINITY_DN21529_c2_g1;TRINITY_DN84352_c0_g1;TRINITY_DN318060_c0_g1;TRINITY_DN228230_c0_g1;TRINITY_DN423835_c0_g1;TRINITY_DN20681_c1_g4;TRINITY_DN21023_c0_g2	ec:3.5.4.4;ec:2.7.4.6;ec:6.3.4.4;ec:2.4.2.1;ec:2.4.2.14;ec:2.7.1.20
Porphyrin and chlorophyll metabolism	ko00860	5	2	TRINITY_DN155020_c0_g5;TRINITY_DN46978_c0_g1;TRINITY_DN52672_c0_g1;TRINITY_DN4942_c5_g1;TRINITY_DN77847_c3_g1	ec:2.7.1.156;ec:1.2.1.70		Oxidative phosphorylation	ko00190	7	5	TRINITY_DN228972_c0_g1;TRINITY_DN201075_c0_g1;TRINITY_DN12807_c6_g1;TRINITY_DN390449_c0_g1;TRINITY_DN94950_c0_g1;TRINITY_DN144093_c0_g1;TRINITY_DN20817_c0_g1	ec:7.1.1.8;ec:7.1.2.2;ec:3.6.1.1;ec:7.1.1.9;ec:7.1.1.2
Steroid biosynthesis	ko00100	5	2	TRINITY_DN11130_c0_g1;TRINITY_DN127_c2_g1;TRINITY_DN2629_c5_g1;TRINITY_DN512_c2_g1;TRINITY_DN512_c0_g1	ec:1.14.18.9;ec:5.4.99.7		Pyrimidine metabolism	ko00240	6	3	TRINITY_DN22704_c1_g1;TRINITY_DN84352_c0_g1;TRINITY_DN318060_c0_g1;TRINITY_DN37104_c0_g2;TRINITY_DN200633_c0_g1;TRINITY_DN21023_c0_g2	ec:2.7.4.14;ec:2.4.2.1;ec:2.7.4.6
Amino sugar and nucleotide sugar metabolism	ko00520	4	3	TRINITY_DN5902_c0_g2;TRINITY_DN34221_c0_g1;TRINITY_DN21535_c1_g2;TRINITY_DN22701_c0_g1	ec:3.2.1.14;ec:1.3.1.98;ec:3.2.1.55		Alanine, aspartate and glutamate metabolism	ko00250	6	5	TRINITY_DN69661_c0_g1;TRINITY_DN318060_c0_g1;TRINITY_DN228230_c0_g1;TRINITY_DN144093_c0_g1;TRINITY_DN27345_c1_g1;TRINITY_DN191571_c0_g2	ec:2.6.1.16;ec:6.3.4.4;ec:3.5.1.2;ec:2.4.2.14;ec:6.3.1.2
Thiamine metabolism	ko00730	4	2	TRINITY_DN39_c6_g1;TRINITY_DN151363_c0_g1;TRINITY_DN6008_c0_g3;TRINITY_DN12865_c0_g1	ec:3.1.3.2;ec:2.2.1.7		Ubiquinone and other terpenoid-quinone biosynthesis	ko00130	5	2	TRINITY_DN201075_c0_g1;TRINITY_DN162953_c0_g1;TRINITY_DN6824_c0_g2;TRINITY_DN6824_c0_g1;TRINITY_DN20817_c0_g1	ec:1.14.99.60;ec:1.6.5.2
Phenylpropanoid biosynthesis	ko00940	4	3	TRINITY_DN624_c0_g2;TRINITY_DN48520_c0_g1;TRINITY_DN5432_c5_g2;TRINITY_DN90233_c0_g1	ec:1.1.1.195;ec:3.2.1.21;ec:1.2.1.44		Phenylalanine, tyrosine and tryptophan biosynthesis	ko00400	3	7	TRINITY_DN228230_c0_g1;TRINITY_DN37104_c0_g2;TRINITY_DN200633_c0_g1	ec:4.2.1.20;ec:4.2.1.51;ec:2.6.1.9;ec:4.2.1.91;ec:5.4.99.5;ec:5.3.1.24;ec:2.5.1.19
Starch and sucrose metabolism	ko00500	4	4	TRINITY_DN624_c0_g2;TRINITY_DN48520_c0_g1;TRINITY_DN57678_c1_g1;TRINITY_DN4806_c0_g1	ec:3.2.1.39;ec:3.2.1.21;ec:3.2.1.4;ec:2.4.1.34		Amino sugar and nucleotide sugar metabolism	ko00520	3	3	TRINITY_DN14015_c0_g1;TRINITY_DN69661_c0_g1;TRINITY_DN31479_c0_g1	ec:1.3.1.98;ec:3.2.1.14;ec:2.6.1.16
Aminoacyl-tRNA biosynthesis	ko00970	3	3	TRINITY_DN6630_c3_g1;TRINITY_DN45358_c0_g1;TRINITY_DN21571_c0_g3	ec:6.1.1.14;ec:6.1.1.22;ec:6.1.1.5		Arginine biosynthesis	ko00220	3	2	TRINITY_DN144093_c0_g1;TRINITY_DN27345_c1_g1;TRINITY_DN191571_c0_g2	ec:3.5.1.2;ec:6.3.1.2
Glycolysis / Gluconeogenesis	ko00010	3	3	TRINITY_DN23937_c0_g1;TRINITY_DN83353_c0_g1;TRINITY_DN1902_c2_g2	ec:4.2.1.11;ec:4.1.1.32;ec:4.1.1.49		Glutathione metabolism	ko00480	3	3	TRINITY_DN421546_c0_g1;TRINITY_DN20439_c0_g1;TRINITY_DN178329_c0_g2	ec:6.3.2.3;ec:2.5.1.18;ec:1.11.1.9
Drug metabolism - other enzymes	ko00983	3	3	TRINITY_DN6096_c3_g3;TRINITY_DN33126_c0_g1;TRINITY_DN21571_c0_g3	ec:3.1.1.1;ec:2.5.1.18;ec:1.1.1.205		Glyoxylate and dicarboxylate metabolism	ko00630	3	2	TRINITY_DN1112_c0_g2;TRINITY_DN21721_c0_g1;TRINITY_DN27345_c1_g1	ec:4.1.3.1;ec:6.3.1.2
Pyruvate metabolism	ko00620	3	4	TRINITY_DN23937_c0_g1;TRINITY_DN29932_c0_g1;TRINITY_DN1902_c2_g2	ec:2.3.3.9;ec:4.1.1.31;ec:4.1.1.32;ec:4.1.1.49		Peptidoglycan biosynthesis	ko00550	3	2	TRINITY_DN14015_c0_g1;TRINITY_DN12342_c0_g1;TRINITY_DN318060_c0_g1	ec:2.4.1.129;ec:1.3.1.98
Riboflavin metabolism	ko00740	3	1	TRINITY_DN151363_c0_g1;TRINITY_DN6008_c0_g3;TRINITY_DN12865_c0_g1	ec:3.1.3.2		Sphingolipid metabolism	ko00600	2	1	TRINITY_DN37104_c0_g2;TRINITY_DN200633_c0_g1	ec:2.3.1.50
Biotin metabolism	ko00780	3	3	TRINITY_DN22470_c0_g1;TRINITY_DN58722_c0_g1;TRINITY_DN35691_c0_g1	ec:1.1.1.100;ec:4.2.1.59;ec:2.3.1.41		Novobiocin biosynthesis	ko00401	2	1	TRINITY_DN37104_c0_g2;TRINITY_DN200633_c0_g1	ec:2.6.1.9
Cyanoamino acid metabolism	ko00460	3	2	TRINITY_DN624_c0_g2;TRINITY_DN48520_c0_g1;TRINITY_DN67699_c0_g1	ec:3.2.1.21;ec:3.5.5.1		Carbon fixation pathways in prokaryotes	ko00720	2	2	TRINITY_DN84352_c0_g1;TRINITY_DN228230_c0_g1	ec:6.4.1.2;ec:6.2.1.5
Citrate cycle (TCA cycle)	ko00020	3	3	TRINITY_DN105718_c1_g1;TRINITY_DN23937_c0_g1;TRINITY_DN1902_c2_g2	ec:2.3.3.1;ec:4.1.1.32;ec:4.1.1.49		Tropane, piperidine and pyridine alkaloid biosynthesis	ko00960	2	1	TRINITY_DN37104_c0_g2;TRINITY_DN200633_c0_g1	ec:2.6.1.9
Fatty acid biosynthesis	ko00061	3	7	TRINITY_DN22470_c0_g1;TRINITY_DN58722_c0_g1;TRINITY_DN35691_c0_g1	ec:1.3.1.9;ec:2.3.1.39;ec:3.1.2.14;ec:1.1.1.100;ec:4.2.1.59;ec:2.3.1.85;ec:2.3.1.41		Propanoate metabolism	ko00640	2	2	TRINITY_DN84352_c0_g1;TRINITY_DN228230_c0_g1	ec:6.4.1.2;ec:6.2.1.5
Glyoxylate and dicarboxylate metabolism	ko00630	3	3	TRINITY_DN105718_c1_g1;TRINITY_DN29932_c0_g1;TRINITY_DN66102_c0_g1	ec:2.3.3.1;ec:2.3.3.9;ec:4.1.3.1		Nicotinate and nicotinamide metabolism	ko00760	2	2	TRINITY_DN84352_c0_g1;TRINITY_DN144093_c0_g1	ec:6.3.5.1;ec:2.4.2.1
Peptidoglycan biosynthesis	ko00550	3	2	TRINITY_DN56033_c0_g1;TRINITY_DN21535_c1_g2;TRINITY_DN22701_c0_g1	ec:2.4.1.129;ec:1.3.1.98		Histidine metabolism	ko00340	2	1	TRINITY_DN37104_c0_g2;TRINITY_DN200633_c0_g1	ec:2.6.1.9
Purine metabolism	ko00230	3	3	TRINITY_DN58432_c0_g1;TRINITY_DN33126_c0_g1;TRINITY_DN20681_c1_g2	ec:3.5.4.4;ec:4.1.1.21;ec:1.1.1.205		Phenylalanine metabolism	ko00360	2	1	TRINITY_DN37104_c0_g2;TRINITY_DN200633_c0_g1	ec:2.6.1.9
Photosynthesis	ko00195	3	1	TRINITY_DN40006_c0_g1;TRINITY_DN33384_c0_g1;TRINITY_DN30576_c0_g1	ec:7.1.2.2		Fatty acid biosynthesis	ko00061	2	5	TRINITY_DN228230_c0_g1;TRINITY_DN21721_c0_g1	ec:6.4.1.2;ec:2.3.1.39;ec:1.1.1.100;ec:2.3.1.85;ec:2.3.1.41
Styrene degradation	ko00643	2	2	TRINITY_DN67699_c0_g1;TRINITY_DN153602_c0_g2	ec:1.13.11.5;ec:3.5.5.1		Nitrogen metabolism	ko00910	2	2	TRINITY_DN27345_c1_g1;TRINITY_DN325232_c0_g1	ec:6.3.1.2;ec:1.7.1.4
Methane metabolism	ko00680	2	2	TRINITY_DN83353_c0_g1;TRINITY_DN1902_c2_g2	ec:4.2.1.11;ec:4.1.1.31		Aminoacyl-tRNA biosynthesis	ko00970	2	2	TRINITY_DN18511_c0_g1;TRINITY_DN20817_c0_g1	ec:6.1.1.3;ec:6.1.1.1
Carbon fixation in photosynthetic organisms	ko00710	2	2	TRINITY_DN23937_c0_g1;TRINITY_DN1902_c2_g2	ec:4.1.1.31;ec:4.1.1.49		Tyrosine metabolism	ko00350	2	1	TRINITY_DN37104_c0_g2;TRINITY_DN200633_c0_g1	ec:2.6.1.9
Acarbose and validamycin biosynthesis	ko00525	1	1	TRINITY_DN11578_c3_g1	ec:4.2.1.46		D-Glutamine and D-glutamate metabolism	ko00471	2	1	TRINITY_DN144093_c0_g1;TRINITY_DN191571_c0_g2	ec:3.5.1.2
Sphingolipid metabolism	ko00600	1	1	TRINITY_DN65362_c0_g1	ec:2.3.1.50		Folate biosynthesis	ko00790	2	2	TRINITY_DN228230_c0_g1;TRINITY_DN21721_c0_g1	ec:4.1.3.38;ec:6.3.2.17
Polyketide sugar unit biosynthesis	ko00523	1	1	TRINITY_DN11578_c3_g1	ec:4.2.1.46		Photosynthesis	ko00195	2	1	TRINITY_DN390449_c0_g1;TRINITY_DN94950_c0_g1	ec:7.1.2.2
Carbon fixation pathways in prokaryotes	ko00720	1	1	TRINITY_DN1902_c2_g2	ec:4.1.1.31		Cysteine and methionine metabolism	ko00270	2	2	TRINITY_DN26228_c1_g1;TRINITY_DN20439_c0_g1	ec:6.3.2.3;ec:2.3.1.30
Streptomycin biosynthesis	ko00521	1	1	TRINITY_DN11578_c3_g1	ec:4.2.1.46		Biosynthesis of unsaturated fatty acids	ko01040	1	1	TRINITY_DN181855_c0_g2	ec:1.14.19.1
Phenylalanine, tyrosine and tryptophan biosynthesis	ko00400	1	1	TRINITY_DN5476_c0_g1	ec:4.2.1.20		Sulfur metabolism	ko00920	1	1	TRINITY_DN26228_c1_g1	ec:2.3.1.30
Glutathione metabolism	ko00480	1	1	TRINITY_DN6096_c3_g3	ec:2.5.1.18		Pyruvate metabolism	ko00620	1	1	TRINITY_DN228230_c0_g1	ec:6.4.1.2
Biosynthesis of vancomycin group antibiotics	ko01055	1	1	TRINITY_DN11578_c3_g1	ec:4.2.1.46		Drug metabolism - cytochrome P450	ko00982	1	1	TRINITY_DN178329_c0_g2	ec:2.5.1.18
Pantothenate and CoA biosynthesis	ko00770	1	1	TRINITY_DN35691_c0_g1	ec:2.7.8.7		Porphyrin and chlorophyll metabolism	ko00860	1	1	TRINITY_DN144093_c0_g1	ec:4.2.1.75
Selenocompound metabolism	ko00450	1	1	TRINITY_DN39368_c0_g1	ec:2.1.1.14		Metabolism of xenobiotics by cytochrome P450	ko00980	1	1	TRINITY_DN178329_c0_g2	ec:2.5.1.18
Zeatin biosynthesis	ko00908	1	1	TRINITY_DN7038_c0_g1	ec:1.5.99.12		C5-Branched dibasic acid metabolism	ko00660	1	1	TRINITY_DN84352_c0_g1	ec:6.2.1.5
Biosynthesis of unsaturated fatty acids	ko01040	1	1	TRINITY_DN16877_c0_g1	ec:1.14.19.1		Glycerolipid metabolism	ko00561	1	1	TRINITY_DN22319_c0_g1	ec:3.1.1.23
Aminobenzoate degradation	ko00627	1	1	TRINITY_DN67699_c0_g1	ec:3.5.5.1		Biotin metabolism	ko00780	1	2	TRINITY_DN21721_c0_g1	ec:1.1.1.100;ec:2.3.1.41
Indole alkaloid biosynthesis	ko00901	1	1	TRINITY_DN64394_c1_g1	ec:4.3.3.2		Citrate cycle (TCA cycle)	ko00020	1	3	TRINITY_DN84352_c0_g1	ec:1.2.4.2;ec:2.3.1.61;ec:6.2.1.5
Terpenoid backbone biosynthesis	ko00900	1	1	TRINITY_DN39_c6_g1	ec:2.2.1.7		Glycine, serine and threonine metabolism	ko00260	1	1	TRINITY_DN228230_c0_g1	ec:4.2.1.20
Flavonoid biosynthesis	ko00941	1	1	TRINITY_DN11454_c0_g1	ec:2.3.1.74		Tryptophan metabolism	ko00380	1	2	TRINITY_DN84352_c0_g1	ec:1.2.4.2;ec:2.3.1.61
Drug metabolism - cytochrome P450	ko00982	1	1	TRINITY_DN6096_c3_g3	ec:2.5.1.18		Biosynthesis of various secondary metabolites - part 3	ko00997	1	1	TRINITY_DN26228_c1_g1	ec:2.3.1.30
O-Antigen nucleotide sugar biosynthesis	ko00541	1	1	TRINITY_DN11578_c3_g1	ec:4.2.1.46		Carbon fixation in photosynthetic organisms	ko00710	1	2	TRINITY_DN232064_c2_g1	ec:1.2.1.59;ec:1.2.1.12
Metabolism of xenobiotics by cytochrome P450	ko00980	1	1	TRINITY_DN6096_c3_g3	ec:2.5.1.18		Lysine degradation	ko00310	1	2	TRINITY_DN84352_c0_g1	ec:1.2.4.2;ec:2.3.1.61
Glycine, serine and threonine metabolism	ko00260	1	1	TRINITY_DN5476_c0_g1	ec:4.2.1.20		Aflatoxin biosynthesis	ko00254	1	1	TRINITY_DN228230_c0_g1	ec:6.4.1.2
Tryptophan metabolism	ko00380	1	1	TRINITY_DN67699_c0_g1	ec:3.5.5.1		Glycolysis / Gluconeogenesis	ko00010	1	2	TRINITY_DN232064_c2_g1	ec:1.2.1.59;ec:1.2.1.12
Nitrogen metabolism	ko00910	1	1	TRINITY_DN67699_c0_g1	ec:3.5.5.1		Arachidonic acid metabolism	ko00590	1	1	TRINITY_DN421546_c0_g1	ec:1.11.1.9
Tyrosine metabolism	ko00350	1	1	TRINITY_DN153602_c0_g2	ec:1.13.11.5		Valine, leucine and isoleucine biosynthesis	ko00290	1	1	TRINITY_DN228230_c0_g1	ec:4.2.1.33
Cutin, suberine and wax biosynthesis	ko00073	1	1	TRINITY_DN127_c2_g1	ec:4.1.99.5
Cysteine and methionine metabolism	ko00270	1	1	TRINITY_DN39368_c0_g1	ec:2.1.1.14

## Sheet: D) 5dpi SsV89101
5dpi SsV89101 vs 5dpi control
Up-regulated							Down-regulated
Pathway	Pathway ID	#Seqs	#EC	Sequences	Enzymes Codes		Pathway	Pathway ID	#Seqs	#EC	Sequences	Enzymes Codes
Thiamine metabolism	ko00730	8	3	TRINITY_DN39_c6_g1;TRINITY_DN171304_c0_g1;TRINITY_DN55509_c0_g1;TRINITY_DN35506_c0_g1;TRINITY_DN1988_c1_g1;TRINITY_DN6008_c0_g3;TRINITY_DN99411_c0_g1;TRINITY_DN136597_c0_g1	ec:3.6.1.15;ec:3.1.3.2;ec:2.2.1.7		Purine metabolism	ko00230	20	3	TRINITY_DN18535_c0_g1;TRINITY_DN151370_c0_g1;TRINITY_DN54021_c0_g1;TRINITY_DN423835_c0_g1;TRINITY_DN8429_c1_g1;TRINITY_DN5695_c0_g1;TRINITY_DN3703_c0_g1;TRINITY_DN96544_c0_g1;TRINITY_DN25427_c0_g1;TRINITY_DN320_c42_g1;TRINITY_DN4477_c1_g1;TRINITY_DN11847_c0_g1;TRINITY_DN149769_c0_g1;TRINITY_DN131257_c0_g1;TRINITY_DN13402_c0_g1;TRINITY_DN99_c1_g1;TRINITY_DN11877_c0_g1;TRINITY_DN8993_c0_g1;TRINITY_…	ec:3.6.1.15;ec:2.7.1.20;ec:6.3.4.13
Purine metabolism	ko00230	7	2	TRINITY_DN171304_c0_g1;TRINITY_DN150417_c0_g1;TRINITY_DN55509_c0_g1;TRINITY_DN35506_c0_g1;TRINITY_DN1988_c1_g1;TRINITY_DN99411_c0_g1;TRINITY_DN136597_c0_g1	ec:3.6.1.15;ec:2.7.4.6		Thiamine metabolism	ko00730	17	1	TRINITY_DN18535_c0_g1;TRINITY_DN151370_c0_g1;TRINITY_DN54021_c0_g1;TRINITY_DN8429_c1_g1;TRINITY_DN5695_c0_g1;TRINITY_DN3703_c0_g1;TRINITY_DN96544_c0_g1;TRINITY_DN25427_c0_g1;TRINITY_DN320_c42_g1;TRINITY_DN4477_c1_g1;TRINITY_DN11847_c0_g1;TRINITY_DN149769_c0_g1;TRINITY_DN131257_c0_g1;TRINITY_DN13402_c0_g1;TRINITY_DN11877_c0_g1;TRINITY_DN10645_c0_g1;TRINITY_DN10927_c0_g1	ec:3.6.1.15
Pyruvate metabolism	ko00620	6	3	TRINITY_DN11558_c1_g1;TRINITY_DN149414_c2_g3;TRINITY_DN105394_c0_g1;TRINITY_DN280_c0_g2;TRINITY_DN19740_c0_g1;TRINITY_DN1902_c2_g2	ec:4.1.1.31;ec:4.4.1.5;ec:1.1.1.2		Phenylpropanoid biosynthesis	ko00940	4	1	TRINITY_DN23778_c0_g1;TRINITY_DN4565_c0_g1;TRINITY_DN98884_c0_g1;TRINITY_DN2355_c0_g1	ec:1.11.1.7
Methane metabolism	ko00680	6	3	TRINITY_DN105394_c0_g1;TRINITY_DN280_c0_g2;TRINITY_DN136597_c0_g1;TRINITY_DN19740_c0_g1;TRINITY_DN73836_c0_g1;TRINITY_DN1902_c2_g2	ec:4.1.1.31;ec:4.1.1.25;ec:4.1.2.13		Glycolysis / Gluconeogenesis	ko00010	4	3	TRINITY_DN2044_c0_g2;TRINITY_DN2471_c0_g1;TRINITY_DN76540_c0_g1;TRINITY_DN28141_c0_g1	ec:2.7.1.11;ec:4.1.1.1;ec:1.1.1.1
Carbon fixation in photosynthetic organisms	ko00710	6	5	TRINITY_DN105394_c0_g1;TRINITY_DN280_c0_g2;TRINITY_DN12700_c2_g1;TRINITY_DN136597_c0_g1;TRINITY_DN19740_c0_g1;TRINITY_DN1902_c2_g2	ec:1.2.1.13;ec:1.2.1.59;ec:4.1.2.13;ec:4.1.1.31;ec:1.2.1.12		Cysteine and methionine metabolism	ko00270	3	3	TRINITY_DN6092_c2_g1;TRINITY_DN14614_c1_g1;TRINITY_DN8395_c0_g1	ec:2.1.1.37;ec:1.2.1.11;ec:1.13.11.20
Steroid biosynthesis	ko00100	5	1	TRINITY_DN38268_c0_g3;TRINITY_DN2629_c5_g1;TRINITY_DN512_c2_g1;TRINITY_DN512_c0_g1;TRINITY_DN4410_c1_g1	ec:5.4.99.7		Aminobenzoate degradation	ko00627	2	3	TRINITY_DN32940_c0_g1;TRINITY_DN66661_c0_g1	ec:4.2.1.84;ec:3.1.3.41;ec:3.5.5.1
Carbon fixation pathways in prokaryotes	ko00720	4	1	TRINITY_DN105394_c0_g1;TRINITY_DN280_c0_g2;TRINITY_DN19740_c0_g1;TRINITY_DN1902_c2_g2	ec:4.1.1.31		Starch and sucrose metabolism	ko00500	2	2	TRINITY_DN5530_c1_g1;TRINITY_DN6267_c0_g2	ec:2.4.1.12;ec:3.2.1.4
Drug metabolism - other enzymes	ko00983	4	3	TRINITY_DN150417_c0_g1;TRINITY_DN76321_c0_g1;TRINITY_DN32034_c0_g1;TRINITY_DN6096_c3_g3	ec:3.1.1.1;ec:2.7.4.6;ec:2.5.1.18		Drug metabolism - cytochrome P450	ko00982	2	2	TRINITY_DN39358_c0_g1;TRINITY_DN76540_c0_g1	ec:2.5.1.18;ec:1.1.1.1
Aminobenzoate degradation	ko00627	3	1	TRINITY_DN95843_c0_g1;TRINITY_DN10703_c0_g1;TRINITY_DN6008_c0_g3	ec:3.1.3.41		Metabolism of xenobiotics by cytochrome P450	ko00980	2	2	TRINITY_DN39358_c0_g1;TRINITY_DN76540_c0_g1	ec:2.5.1.18;ec:1.1.1.1
Phenylpropanoid biosynthesis	ko00940	3	2	TRINITY_DN624_c0_g2;TRINITY_DN20136_c0_g1;TRINITY_DN10231_c0_g1	ec:3.2.1.21;ec:1.11.1.7		Methane metabolism	ko00680	2	2	TRINITY_DN2044_c0_g2;TRINITY_DN76540_c0_g1	ec:2.7.1.11;ec:1.1.1.284
Drug metabolism - cytochrome P450	ko00982	3	2	TRINITY_DN32034_c0_g1;TRINITY_DN6096_c3_g3;TRINITY_DN51850_c0_g1	ec:1.14.13.8;ec:2.5.1.18		Glycine, serine and threonine metabolism	ko00260	2	2	TRINITY_DN14614_c1_g1;TRINITY_DN76540_c0_g1	ec:1.2.1.11;ec:1.1.1.1
Glycerolipid metabolism	ko00561	3	4	TRINITY_DN76321_c0_g1;TRINITY_DN149414_c2_g3;TRINITY_DN50481_c0_g1	ec:1.1.1.2;ec:3.1.1.23;ec:2.3.1.20;ec:1.1.1.21		Diterpenoid biosynthesis	ko00904	1	1	TRINITY_DN67615_c0_g1	ec:1.14.11.13
Cyanoamino acid metabolism	ko00460	3	2	TRINITY_DN624_c0_g2;TRINITY_DN20136_c0_g1;TRINITY_DN3606_c1_g1	ec:3.2.1.21;ec:3.5.1.1		Naphthalene degradation	ko00626	1	1	TRINITY_DN76540_c0_g1	ec:1.1.1.1
Glycolysis / Gluconeogenesis	ko00010	3	4	TRINITY_DN149414_c2_g3;TRINITY_DN12700_c2_g1;TRINITY_DN136597_c0_g1	ec:1.1.1.2;ec:1.2.1.59;ec:4.1.2.13;ec:1.2.1.12		Chloroalkane and chloroalkene degradation	ko00625	1	1	TRINITY_DN76540_c0_g1	ec:1.1.1.1
Cutin, suberine and wax biosynthesis	ko00073	3	3	TRINITY_DN127_c2_g1;TRINITY_DN50481_c0_g1;TRINITY_DN8182_c2_g1	ec:4.1.99.5;ec:2.3.1.20;ec:2.3.1.75		Flavonoid biosynthesis	ko00941	1	1	TRINITY_DN11541_c0_g1	ec:1.14.11.9
Starch and sucrose metabolism	ko00500	2	1	TRINITY_DN624_c0_g2;TRINITY_DN20136_c0_g1	ec:3.2.1.21		Styrene degradation	ko00643	1	2	TRINITY_DN66661_c0_g1	ec:4.2.1.84;ec:3.5.5.1
Metabolism of xenobiotics by cytochrome P450	ko00980	2	1	TRINITY_DN32034_c0_g1;TRINITY_DN6096_c3_g3	ec:2.5.1.18		Drug metabolism - other enzymes	ko00983	1	1	TRINITY_DN39358_c0_g1	ec:2.5.1.18
Glutathione metabolism	ko00480	2	1	TRINITY_DN32034_c0_g1;TRINITY_DN6096_c3_g3	ec:2.5.1.18		Pyruvate metabolism	ko00620	1	1	TRINITY_DN76540_c0_g1	ec:1.1.1.1
Ascorbate and aldarate metabolism	ko00053	2	4	TRINITY_DN46412_c2_g1;TRINITY_DN149414_c2_g3	ec:1.3.2.3;ec:1.1.1.2;ec:1.1.1.122;ec:1.1.3.37		Lysine biosynthesis	ko00300	1	1	TRINITY_DN14614_c1_g1	ec:1.2.1.11
Folate biosynthesis	ko00790	2	2	TRINITY_DN149414_c2_g3;TRINITY_DN64172_c0_g1	ec:1.1.1.21;ec:4.1.99.22		Amino sugar and nucleotide sugar metabolism	ko00520	1	1	TRINITY_DN31886_c0_g1	ec:3.2.1.14
Fructose and mannose metabolism	ko00051	2	3	TRINITY_DN149414_c2_g3;TRINITY_DN136597_c0_g1	ec:1.1.1.122;ec:1.1.1.21;ec:4.1.2.13		Fluorobenzoate degradation	ko00364	1	1	TRINITY_DN66661_c0_g1	ec:4.2.1.84
Biosynthesis of unsaturated fatty acids	ko01040	1	1	TRINITY_DN6536_c0_g2	ec:2.3.1.199		Inositol phosphate metabolism	ko00562	1	1	TRINITY_DN32940_c0_g1	ec:3.1.3.36
Terpenoid backbone biosynthesis	ko00900	1	1	TRINITY_DN39_c6_g1	ec:2.2.1.7		Cyanoamino acid metabolism	ko00460	1	2	TRINITY_DN66661_c0_g1	ec:3.5.5.4;ec:3.5.5.1
Sulfur metabolism	ko00920	1	1	TRINITY_DN8856_c0_g1	ec:1.8.4.8		Monobactam biosynthesis	ko00261	1	1	TRINITY_DN14614_c1_g1	ec:1.2.1.11
Flavonoid biosynthesis	ko00941	1	1	TRINITY_DN11454_c0_g1	ec:2.3.1.74		Glutathione metabolism	ko00480	1	1	TRINITY_DN39358_c0_g1	ec:2.5.1.18
Phenylalanine, tyrosine and tryptophan biosynthesis	ko00400	1	1	TRINITY_DN5476_c0_g1	ec:4.2.1.20		Tryptophan metabolism	ko00380	1	2	TRINITY_DN66661_c0_g1	ec:4.2.1.84;ec:3.5.5.1
Riboflavin metabolism	ko00740	1	1	TRINITY_DN6008_c0_g3	ec:3.1.3.2		Nitrogen metabolism	ko00910	1	1	TRINITY_DN66661_c0_g1	ec:3.5.5.1
Nicotinate and nicotinamide metabolism	ko00760	1	2	TRINITY_DN182584_c1_g1	ec:6.3.4.21;ec:2.4.2.19		Retinol metabolism	ko00830	1	1	TRINITY_DN76540_c0_g1	ec:1.1.1.1
Pyrimidine metabolism	ko00240	1	1	TRINITY_DN150417_c0_g1	ec:2.7.4.6		Aminoacyl-tRNA biosynthesis	ko00970	1	1	TRINITY_DN58614_c0_g2	ec:6.1.1.14
Fatty acid elongation	ko00062	1	1	TRINITY_DN6536_c0_g2	ec:2.3.1.199		Taurine and hypotaurine metabolism	ko00430	1	1	TRINITY_DN8395_c0_g1	ec:1.13.11.20
Pentose and glucuronate interconversions	ko00040	1	2	TRINITY_DN149414_c2_g3	ec:1.1.1.21;ec:1.1.1.2		Arginine and proline metabolism	ko00330	1	1	TRINITY_DN5387_c1_g1	ec:1.14.11.2
Glycine, serine and threonine metabolism	ko00260	1	1	TRINITY_DN5476_c0_g1	ec:4.2.1.20		Tyrosine metabolism	ko00350	1	1	TRINITY_DN76540_c0_g1	ec:1.1.1.1
Nitrogen metabolism	ko00910	1	1	TRINITY_DN86528_c0_g1	ec:4.2.1.1		alpha-Linolenic acid metabolism	ko00592	1	1	TRINITY_DN76540_c0_g1	ec:1.1.1.1
Caprolactam degradation	ko00930	1	1	TRINITY_DN149414_c2_g3	ec:1.1.1.2		Pentose phosphate pathway	ko00030	1	1	TRINITY_DN2044_c0_g2	ec:2.7.1.11
Isoquinoline alkaloid biosynthesis	ko00950	1	1	TRINITY_DN73836_c0_g1	ec:4.1.1.25		Galactose metabolism	ko00052	1	1	TRINITY_DN2044_c0_g2	ec:2.7.1.11
Carbapenem biosynthesis	ko00332	1	2	TRINITY_DN59088_c0_g1	ec:2.7.2.11;ec:1.2.1.41		Fructose and mannose metabolism	ko00051	1	1	TRINITY_DN2044_c0_g2	ec:2.7.1.11
Arginine and proline metabolism	ko00330	1	2	TRINITY_DN59088_c0_g1	ec:2.7.2.11;ec:1.2.1.41		Fatty acid degradation	ko00071	1	1	TRINITY_DN76540_c0_g1	ec:1.1.1.1
alpha-Linolenic acid metabolism	ko00592	1	1	TRINITY_DN49438_c0_g1	ec:5.3.99.6
Tyrosine metabolism	ko00350	1	1	TRINITY_DN73836_c0_g1	ec:4.1.1.25
Galactose metabolism	ko00052	1	1	TRINITY_DN149414_c2_g3	ec:1.1.1.21
Alanine, aspartate and glutamate metabolism	ko00250	1	1	TRINITY_DN3606_c1_g1	ec:3.5.1.1
Pentose phosphate pathway	ko00030	1	1	TRINITY_DN136597_c0_g1	ec:4.1.2.13

## Sheet: E) 60dpi Ss97009
60dpi Ss97009 vs 60dpi control
Up-regulated							Down-regulated
Pathway	Pathway ID	#Seqs	#EC	Sequences	Enzymes Codes		Pathway	Pathway ID	#Seqs	#EC	Sequences	Enzymes Codes
Purine metabolism	ko00230	12	2	TRINITY_DN124760_c0_g1;TRINITY_DN191761_c0_g1;TRINITY_DN24994_c0_g1;TRINITY_DN1831_c0_g1;TRINITY_DN424614_c0_g1;TRINITY_DN59697_c0_g2;TRINITY_DN51557_c0_g1;TRINITY_DN16244_c0_g1;TRINITY_DN573_c1_g1;TRINITY_DN27602_c0_g1;TRINITY_DN36774_c0_g2;TRINITY_DN128168_c0_g2	ec:3.6.1.15;ec:3.6.1.6		Phenylpropanoid biosynthesis	ko00940	9	1	TRINITY_DN10507_c0_g1;TRINITY_DN22091_c1_g1;TRINITY_DN5893_c0_g1;TRINITY_DN196_c0_g2;TRINITY_DN12043_c0_g1;TRINITY_DN910_c3_g1;TRINITY_DN7823_c0_g1;TRINITY_DN26854_c1_g1;TRINITY_DN10231_c0_g1	ec:1.11.1.7
Thiamine metabolism	ko00730	11	1	TRINITY_DN124760_c0_g1;TRINITY_DN191761_c0_g1;TRINITY_DN24994_c0_g1;TRINITY_DN1831_c0_g1;TRINITY_DN424614_c0_g1;TRINITY_DN59697_c0_g2;TRINITY_DN51557_c0_g1;TRINITY_DN16244_c0_g1;TRINITY_DN27602_c0_g1;TRINITY_DN36774_c0_g2;TRINITY_DN128168_c0_g2	ec:3.6.1.15		Cutin, suberine and wax biosynthesis	ko00073	3	3	TRINITY_DN13655_c0_g1;TRINITY_DN57700_c0_g1;TRINITY_DN50481_c0_g1	ec:2.3.1.20;ec:2.3.1.75;ec:1.2.1.84
Pyrimidine metabolism	ko00240	6	2	TRINITY_DN1273_c0_g1;TRINITY_DN116_c4_g2;TRINITY_DN34017_c0_g1;TRINITY_DN35142_c0_g1;TRINITY_DN573_c1_g1;TRINITY_DN46283_c0_g1	ec:6.3.4.2;ec:3.6.1.6		Biosynthesis of unsaturated fatty acids	ko01040	2	1	TRINITY_DN3388_c4_g1;TRINITY_DN6536_c0_g2	ec:2.3.1.199
Inositol phosphate metabolism	ko00562	5	2	TRINITY_DN1657_c0_g2;TRINITY_DN353231_c0_g1;TRINITY_DN32478_c0_g1;TRINITY_DN6469_c0_g1;TRINITY_DN2189_c1_g1	ec:2.7.1.150;ec:5.3.1.1		Carbon fixation in photosynthetic organisms	ko00710	2	1	TRINITY_DN8475_c0_g1;TRINITY_DN7075_c0_g1	ec:1.1.1.40
Glycolysis / Gluconeogenesis	ko00010	4	4	TRINITY_DN160235_c5_g1;TRINITY_DN353231_c0_g1;TRINITY_DN460178_c0_g1;TRINITY_DN84534_c0_g1	ec:4.2.1.11;ec:1.2.1.3;ec:1.1.1.1;ec:5.3.1.1		Starch and sucrose metabolism	ko00500	2	1	TRINITY_DN20142_c0_g1;TRINITY_DN4_c25_g2	ec:2.4.1.12
Starch and sucrose metabolism	ko00500	4	5	TRINITY_DN5458_c1_g1;TRINITY_DN71733_c0_g1;TRINITY_DN5458_c1_g2;TRINITY_DN9383_c0_g1	ec:3.2.1.20;ec:3.2.1.26;ec:3.2.1.48;ec:3.1.3.12;ec:2.4.1.34		Pyruvate metabolism	ko00620	2	2	TRINITY_DN8475_c0_g1;TRINITY_DN7075_c0_g1	ec:1.1.1.40;ec:1.1.1.38
Amino sugar and nucleotide sugar metabolism	ko00520	3	4	TRINITY_DN12054_c0_g1;TRINITY_DN4362_c0_g1;TRINITY_DN1629_c0_g1	ec:2.4.1.43;ec:3.2.1.37;ec:3.2.1.14;ec:3.2.1.55		Drug metabolism - other enzymes	ko00983	2	1	TRINITY_DN77485_c0_g1;TRINITY_DN252_c1_g1	ec:3.1.1.1
Glycerolipid metabolism	ko00561	3	2	TRINITY_DN160235_c5_g1;TRINITY_DN1724_c0_g1;TRINITY_DN12036_c0_g1	ec:2.7.1.107;ec:1.2.1.3		Glycerolipid metabolism	ko00561	2	1	TRINITY_DN57700_c0_g1;TRINITY_DN50481_c0_g1	ec:2.3.1.20
Phenylpropanoid biosynthesis	ko00940	3	2	TRINITY_DN405_c1_g1;TRINITY_DN14504_c1_g1;TRINITY_DN4559_c0_g1	ec:6.2.1.12;ec:1.11.1.7		C5-Branched dibasic acid metabolism	ko00660	2	1	TRINITY_DN8475_c0_g1;TRINITY_DN7075_c0_g1	ec:4.1.3.17
Pyruvate metabolism	ko00620	3	3	TRINITY_DN160235_c5_g1;TRINITY_DN11762_c0_g1;TRINITY_DN84534_c0_g1	ec:2.3.3.9;ec:1.2.1.3;ec:1.1.1.1		Benzoate degradation	ko00362	2	1	TRINITY_DN8475_c0_g1;TRINITY_DN7075_c0_g1	ec:4.1.3.17
Drug metabolism - cytochrome P450	ko00982	3	2	TRINITY_DN5437_c0_g2;TRINITY_DN86654_c0_g1;TRINITY_DN84534_c0_g1	ec:2.5.1.18;ec:1.1.1.1		Fatty acid elongation	ko00062	2	1	TRINITY_DN3388_c4_g1;TRINITY_DN6536_c0_g2	ec:2.3.1.199
Metabolism of xenobiotics by cytochrome P450	ko00980	3	2	TRINITY_DN5437_c0_g2;TRINITY_DN86654_c0_g1;TRINITY_DN84534_c0_g1	ec:2.5.1.18;ec:1.1.1.1		Acarbose and validamycin biosynthesis	ko00525	1	1	TRINITY_DN11578_c3_g1	ec:4.2.1.46
Glyoxylate and dicarboxylate metabolism	ko00630	3	2	TRINITY_DN11762_c0_g1;TRINITY_DN235608_c0_g1;TRINITY_DN133086_c0_g1	ec:2.3.3.9;ec:4.2.1.3		Biosynthesis of vancomycin group antibiotics	ko01055	1	1	TRINITY_DN11578_c3_g1	ec:4.2.1.46
Carbon fixation pathways in prokaryotes	ko00720	2	1	TRINITY_DN235608_c0_g1;TRINITY_DN133086_c0_g1	ec:4.2.1.3		Polyketide sugar unit biosynthesis	ko00523	1	1	TRINITY_DN11578_c3_g1	ec:4.2.1.46
Glycerophospholipid metabolism	ko00564	2	1	TRINITY_DN1724_c0_g1;TRINITY_DN12036_c0_g1	ec:2.7.1.107		Other glycan degradation	ko00511	1	1	TRINITY_DN36743_c0_g1	ec:3.2.1.51
Nicotinate and nicotinamide metabolism	ko00760	2	1	TRINITY_DN1724_c0_g1;TRINITY_DN12036_c0_g1	ec:2.7.1.23		Streptomycin biosynthesis	ko00521	1	1	TRINITY_DN11578_c3_g1	ec:4.2.1.46
Glutathione metabolism	ko00480	2	1	TRINITY_DN5437_c0_g2;TRINITY_DN86654_c0_g1	ec:2.5.1.18		Amino sugar and nucleotide sugar metabolism	ko00520	1	1	TRINITY_DN95756_c0_g1	ec:3.2.1.14
Valine, leucine and isoleucine degradation	ko00280	2	2	TRINITY_DN160235_c5_g1;TRINITY_DN4262_c1_g1	ec:1.2.1.3;ec:2.6.1.42		O-Antigen nucleotide sugar biosynthesis	ko00541	1	1	TRINITY_DN11578_c3_g1	ec:4.2.1.46
beta-Alanine metabolism	ko00410	2	2	TRINITY_DN160235_c5_g1;TRINITY_DN74558_c0_g1	ec:1.2.1.3;ec:4.1.1.15		Ascorbate and aldarate metabolism	ko00053	1	1	TRINITY_DN26854_c1_g1	ec:1.11.1.11
Pantothenate and CoA biosynthesis	ko00770	2	2	TRINITY_DN160235_c5_g1;TRINITY_DN4262_c1_g1	ec:1.2.1.3;ec:2.6.1.42		Pentose and glucuronate interconversions	ko00040	1	1	TRINITY_DN252_c1_g1	ec:3.1.1.11
Galactose metabolism	ko00052	2	2	TRINITY_DN5458_c1_g1;TRINITY_DN5458_c1_g2	ec:3.2.1.20;ec:3.2.1.26		Glutathione metabolism	ko00480	1	1	TRINITY_DN26854_c1_g1	ec:1.11.1.11
Alanine, aspartate and glutamate metabolism	ko00250	2	2	TRINITY_DN74558_c0_g1;TRINITY_DN144629_c1_g1	ec:4.1.1.15;ec:1.4.1.14
Carotenoid biosynthesis	ko00906	2	2	TRINITY_DN15945_c0_g1;TRINITY_DN84534_c0_g1	ec:1.1.1.288;ec:2.5.1.32
Chloroalkane and chloroalkene degradation	ko00625	2	2	TRINITY_DN160235_c5_g1;TRINITY_DN84534_c0_g1	ec:1.2.1.3;ec:1.1.1.1
Drug metabolism - other enzymes	ko00983	2	1	TRINITY_DN5437_c0_g2;TRINITY_DN86654_c0_g1	ec:2.5.1.18
Citrate cycle (TCA cycle)	ko00020	2	1	TRINITY_DN235608_c0_g1;TRINITY_DN133086_c0_g1	ec:4.2.1.3
Pentose phosphate pathway	ko00030	2	1	TRINITY_DN20007_c0_g2;TRINITY_DN167176_c0_g1	ec:2.2.1.2
Cysteine and methionine metabolism	ko00270	2	2	TRINITY_DN430_c1_g2;TRINITY_DN4262_c1_g1	ec:2.3.1.30;ec:2.6.1.42
Fatty acid degradation	ko00071	2	2	TRINITY_DN160235_c5_g1;TRINITY_DN84534_c0_g1	ec:1.2.1.3;ec:1.1.1.1
Glucosinolate biosynthesis	ko00966	1	1	TRINITY_DN4262_c1_g1	ec:2.6.1.42
Sulfur metabolism	ko00920	1	1	TRINITY_DN430_c1_g2	ec:2.3.1.30
Methane metabolism	ko00680	1	1	TRINITY_DN460178_c0_g1	ec:4.2.1.11
Aminoacyl-tRNA biosynthesis	ko00970	1	1	TRINITY_DN299878_c0_g1	ec:6.1.1.6
Butanoate metabolism	ko00650	1	1	TRINITY_DN74558_c0_g1	ec:4.1.1.15
Arginine and proline metabolism	ko00330	1	1	TRINITY_DN160235_c5_g1	ec:1.2.1.3
Ascorbate and aldarate metabolism	ko00053	1	1	TRINITY_DN160235_c5_g1	ec:1.2.1.3
Ubiquinone and other terpenoid-quinone biosynthesis	ko00130	1	1	TRINITY_DN405_c1_g1	ec:6.2.1.12
Fructose and mannose metabolism	ko00051	1	1	TRINITY_DN353231_c0_g1	ec:5.3.1.1
Valine, leucine and isoleucine biosynthesis	ko00290	1	1	TRINITY_DN4262_c1_g1	ec:2.6.1.42
Diterpenoid biosynthesis	ko00904	1	1	TRINITY_DN7362_c0_g1	ec:1.14.11.13
Limonene and pinene degradation	ko00903	1	1	TRINITY_DN160235_c5_g1	ec:1.2.1.3
Aminobenzoate degradation	ko00627	1	1	TRINITY_DN71733_c0_g1	ec:3.1.3.41
Naphthalene degradation	ko00626	1	1	TRINITY_DN84534_c0_g1	ec:1.1.1.1
Terpenoid backbone biosynthesis	ko00900	1	2	TRINITY_DN15945_c0_g1	ec:2.5.1.29;ec:2.5.1.10
Insect hormone biosynthesis	ko00981	1	1	TRINITY_DN160235_c5_g1	ec:1.2.1.3
Steroid biosynthesis	ko00100	1	1	TRINITY_DN112665_c1_g1	ec:5.4.99.7
Arginine biosynthesis	ko00220	1	1	TRINITY_DN380550_c0_g1	ec:3.5.1.14
Histidine metabolism	ko00340	1	1	TRINITY_DN160235_c5_g1	ec:1.2.1.3
Glycine, serine and threonine metabolism	ko00260	1	1	TRINITY_DN84534_c0_g1	ec:1.1.1.1
Tryptophan metabolism	ko00380	1	1	TRINITY_DN160235_c5_g1	ec:1.2.1.3
Nitrogen metabolism	ko00910	1	1	TRINITY_DN144629_c1_g1	ec:1.4.1.14
Biosynthesis of various secondary metabolites - part 3	ko00997	1	1	TRINITY_DN430_c1_g2	ec:2.3.1.30
Carbon fixation in photosynthetic organisms	ko00710	1	1	TRINITY_DN353231_c0_g1	ec:5.3.1.1
Retinol metabolism	ko00830	1	1	TRINITY_DN84534_c0_g1	ec:1.1.1.1
Lysine degradation	ko00310	1	1	TRINITY_DN160235_c5_g1	ec:1.2.1.3
Taurine and hypotaurine metabolism	ko00430	1	1	TRINITY_DN74558_c0_g1	ec:4.1.1.15
Tyrosine metabolism	ko00350	1	1	TRINITY_DN84534_c0_g1	ec:1.1.1.1
alpha-Linolenic acid metabolism	ko00592	1	1	TRINITY_DN84534_c0_g1	ec:1.1.1.1
Cutin, suberine and wax biosynthesis	ko00073	1	1	TRINITY_DN15249_c0_g1	ec:4.1.99.5

## Sheet: F) 60dpi SsV89101
60dpi SsV89101 vs 60dpi control
Up-regulated							Down-regulated
Pathway	Pathway ID	#Seqs	#EC	Sequences	Enzymes Codes		Pathway	Pathway ID	#Seqs	#EC	Sequences	Enzymes Codes
Diterpenoid biosynthesis	ko00904	2	2	TRINITY_DN7362_c0_g1;TRINITY_DN13755_c0_g1	ec:4.2.3.19;ec:1.14.11.13		Glycerolipid metabolism	ko00561	1	1	TRINITY_DN57700_c0_g1	ec:2.3.1.20
Aminoacyl-tRNA biosynthesis	ko00970	1	1	TRINITY_DN879_c6_g3	ec:6.1.1.21		Purine metabolism	ko00230	1	1	TRINITY_DN14029_c0_g1	ec:2.7.6.1
Sesquiterpenoid and triterpenoid biosynthesis	ko00909	1	1	TRINITY_DN13755_c0_g1	ec:4.2.3.49		Pentose phosphate pathway	ko00030	1	1	TRINITY_DN14029_c0_g1	ec:2.7.6.1
alpha-Linolenic acid metabolism	ko00592	1	1	TRINITY_DN17708_c0_g1	ec:1.13.11.12		Steroid hormone biosynthesis	ko00140	1	1	TRINITY_DN14029_c0_g1	ec:1.1.1.145
Linoleic acid metabolism	ko00591	1	1	TRINITY_DN17708_c0_g1	ec:1.13.11.12		Cutin, suberine and wax biosynthesis	ko00073	1	2	TRINITY_DN57700_c0_g1	ec:2.3.1.20;ec:2.3.1.75
Aminobenzoate degradation	ko00627	1	1	TRINITY_DN15939_c0_g1	ec:3.1.3.41		Phenylpropanoid biosynthesis	ko00940	1	1	TRINITY_DN1662_c2_g1	ec:1.11.1.7
Monoterpenoid biosynthesis	ko00902	1	1	TRINITY_DN13755_c0_g1	ec:4.2.3.26		Steroid degradation	ko00984	1	1	TRINITY_DN14029_c0_g1	ec:1.1.1.145
Terpenoid backbone biosynthesis	ko00900	1	1	TRINITY_DN39_c6_g1	ec:2.2.1.7
Thiamine metabolism	ko00730	1	1	TRINITY_DN39_c6_g1	ec:2.2.1.7
