# Supplementary material for: Transcriptome analysis of sugarcane reveals differential switching of major defense signaling pathways in response to Sporisorium scitamineum isolates with varying virulent attributes
Source: Front Plant Sci. 2022 Oct 17;13:969826. doi: 10.3389/fpls.2022.969826 (PMC9619058; doi:10.3389/fpls.2022.969826)
Supplement: Supplementary file 11 [file Table_9.xlsx]

## Sheet: Contents
	Supplementary File 9: Defense-related genes
	A	Hormone-related genes
	B	Pathogenesis-related genes
	C	Transcription factors
	D	Genes involved in Flavonoid biosynthesis pathway
	E	ROS-related genes

## Sheet: A) Hormone-related
HORMONE-RELATED GENES
SeqName	log2FC	Description	Length	#Hits	e-Value	sim mean
2dpi Ss97009
TRINITY_DN134047_c0_g1	7.594	1-aminocyclopropane-1-carboxylate oxidase	234	20	6.18944e-34	89.47
TRINITY_DN8328_c0_g1	2.446	gibberellin 20 oxidase 1-D-like	2189	20	0	87.57
TRINITY_DN301_c2_g1	3.034	transcription factor MYC2-like	3374	20	1.18045e-52	69.71
TRINITY_DN11980_c0_g1	-2.186	ethylene-responsive transcription factor ERF027-like	1099	20	7.6077e-24	93.65
2dpi SsV89101
TRINITY_DN22044_c0_g2	2.108	ethylene-responsive factor-like protein 1	861	20	1.11712e-39	85.04
TRINITY_DN7920_c0_g2	3.612	ethylene-responsive transcription factor RAP2-12-like	3174	20	8.09214e-83	63.33
TRINITY_DN8328_c0_g1	2.386	gibberellin 20 oxidase 1-D-like	2189	20	0	87.57
TRINITY_DN3123_c0_g1	-2.01	abscisic stress-ripening protein 5-like	1101	15	1.33982e-32	75.27
5dpi Ss97009
TRINITY_DN80368_c0_g1	7.649	auxin-responsive protein SAUR71	411	9	2.95292e-09	82.2
TRINITY_DN7038_c0_g1	2.121	cytokinin dehydrogenase 5	7726	20	7.25723e-95	74.76
TRINITY_DN14755_c0_g1	3.351	gibberellin 20-oxidase4	1310	20	5.92742e-16	90.35
TRINITY_DN171242_c0_g1	2.36	Ethylene-responsive transcription factor 12	1869	20	7.80062e-19	89.07
TRINITY_DN10716_c0_g1	2.149	ethylene-responsive transcription factor ERF109-like	2376	20	6.85774e-109	79.97
TRINITY_DN3775_c0_g1	2.179	ZIM motif family protein	2947	20	8.13703e-17	74.26
TRINITY_DN9207_c0_g1	-2.97	Auxin-responsive protein SAUR36	621	20	1.48334e-52	85.81
5dpi SsV89101
TRINITY_DN151817_c0_g1	7.477	Auxin-responsive protein SAUR36	309	20	9.47956e-54	89.13
TRINITY_DN9275_c3_g1	2.155	auxin-responsive protein SAUR36	1458	20	1.92334e-21	71.7
TRINITY_DN10716_c0_g1	2.116	ethylene-responsive transcription factor ERF109-like	2376	20	6.87912e-109	79.97
TRINITY_DN23638_c0_g1	2.111	ethylene-responsive transcription factor ERF109-like	1114	20	2.59969e-34	90.33
TRINITY_DN14755_c0_g1	3.712	gibberellin 20-oxidase4	1310	20	5.94575e-16	90.35
TRINITY_DN7920_c0_g2	-3.45	ethylene-responsive transcription factor RAP2-12-like	3174	20	8.18321e-83	63.33
TRINITY_DN67615_c0_g1	-2.39	gibberellin 2-beta-dioxygenase	863	20	2.11169e-09	90.55
TRINITY_DN19034_c0_g1	-2	auxin transporter-like protein 2	434	20	3.53412e-18	87.51
60dpi Ss97009
TRINITY_DN2165_c1_g1	2.702	1-aminocyclopropane-1-carboxylate oxidase 1	3174	20	9.35272e-21	89.51
TRINITY_DN986_c1_g1	9.827	23 kDa jasmonate-induced protein	2559	20	1.26251e-87	80.27
TRINITY_DN11432_c0_g1	2.964	Auxin-responsive protein SAUR36	2441	20	4.66581e-76	88.68
TRINITY_DN6308_c0_g1	2.715	auxin-responsive protein SAUR50-like	2915	20	5.06302e-48	89.18
TRINITY_DN26751_c1_g1	4.129	ethylene-responsive transcription factor RAP2-6	1233	20	4.36136e-24	61.27
TRINITY_DN7362_c0_g1	3.916	gibberellin 2-beta-dioxygenase	1994	20	2.94699e-29	93.95
TRINITY_DN8930_c0_g1	2.0453	mini zinc finger protein 1-like	2978	20	2.38376e-29	96.6
TRINITY_DN8328_c0_g1	-2.67	gibberellin 20 oxidase 1-D-like	2189	20	0	87.57
TRINITY_DN3123_c0_g1	-2.3	abscisic stress-ripening protein 5-like	1101	15	1.31595e-32	75.27
TRINITY_DN43109_c0_g1	-8.69	jasmonate-induced protein	1446	20	0	79.11
60dpi SsV89101
TRINITY_DN7362_c0_g1	2.285	gibberellin 2-beta-dioxygenase	1994	19	3.01626e-29	94.02
TRINITY_DN15939_c0_g1	2.425	probable protein phosphatase 2C 49	3592	19	5.32838e-107	87.3

## Sheet: B) Pathogenesis-related
PATHOGENESIS-RELATED GENES
SeqName	log2FC	Description	Length	#Hits	e-Value	sim mean
2dpi Ss97009
TRINITY_DN410_c2_g2	3.53282	beta 1,3 glucanase	1406	20	4.68249e-86	94.93
TRINITY_DN49528_c0_g1	3.43336	beta 1,3 glucanase	607	20	1.30771e-34	98
TRINITY_DN14687_c0_g3	2.04493	chitinase	853	20	3.1629e-59	95.15
TRINITY_DN2977_c0_g1	6.95791	defensin-like protein P322	1651	20	1.66122e-26	83.33
TRINITY_DN10461_c0_g1	3.59866	pathogenesis-related maize seed protein	1225	20	8.25447e-101	95.31
TRINITY_DN11680_c0_g1	2.99281	pathogenesis-related protein	362	20	4.66825e-33	92.15
TRINITY_DN1709_c0_g1	2.98456	pathogenesis-related protein 1	2242	20	1.16317e-56	55.49
TRINITY_DN24511_c0_g1	2.39982	pathogenesis-related protein 1-like	274	20	3.55511e-17	96.11
TRINITY_DN6150_c0_g1	3.64054	pathogenesis-related protein class I	2760	20	1.05126e-49	82.8
TRINITY_DN26610_c0_g1	9.54676	pathogenesis-related protein class I	344	20	2.19061e-13	95.94
TRINITY_DN2966_c0_g1	2.57683	pathogenesis-related protein PR-4-like	2537	20	1.63395e-77	92.93
TRINITY_DN14085_c0_g1	2.43028	pathogen-related protein	2238	20	1.44856e-119	91.86
TRINITY_DN9000_c0_g1	2.52402	putative beta-1,3-glucanase	4278	20	4.46487e-07	93.37
TRINITY_DN8157_c0_g1	4.05378	thaumatin-like pathogenesis-related protein 4	1098	20	3.20801e-80	88.63
TRINITY_DN26160_c0_g1	5.57314	thaumatin-like protein	1176	20	1.6718e-41	94.54
TRINITY_DN3813_c0_g1	4.16835	thaumatin-like protein	929	20	1.9677e-28	90.39
TRINITY_DN5577_c0_g1	4.73796	thaumatin-like protein	482	20	2.23246e-12	85.78
TRINITY_DN317_c1_g1	2.12696	thaumatin-like protein 1	871	20	3.33894e-70	85.87
TRINITY_DN528_c0_g1	2.31343	acidic endochitinase-like	2528	20	3.28044e-103	87.49
TRINITY_DN28591_c0_g1	-3.388	Glucan endo-1,3-beta-glucosidase 14	1249	20	9.38749e-82	91.38
2dpi SsV89101
TRINITY_DN410_c2_g2	3.25092	beta 1,3 glucanase	1406	20	4.72035e-86	94.93
TRINITY_DN49528_c0_g1	2.69058	beta 1,3 glucanase	607	20	1.31829e-34	98
TRINITY_DN14687_c0_g3	2.6647	chitinase	853	20	3.18848e-59	95.15
TRINITY_DN2977_c0_g1	7.06391	defensin-like protein P322	1651	20	1.68024e-26	83.33
TRINITY_DN10461_c0_g1	2.18395	pathogenesis-related maize seed protein	1225	20	8.25447e-101	95.31
TRINITY_DN1709_c0_g1	3.01326	pathogenesis-related protein 1	2242	20	1.16317e-56	55.49
TRINITY_DN24511_c0_g1	2.60983	pathogenesis-related protein 1-like	274	20	3.55511e-17	96.11
TRINITY_DN761_c4_g1	3.54937	pathogenesis-related protein 1-like	911	20	5.24123e-15	97.25
TRINITY_DN6150_c0_g1	4.00209	pathogenesis-related protein class I	2760	20	1.0633e-49	82.88
TRINITY_DN10461_c0_g2	3.44651	pathogenesis-related protein PRB1-2-like	1618	20	2.88587e-104	94.59
TRINITY_DN14085_c0_g1	2.25675	pathogen-related protein	2238	20	1.44856e-119	91.86
TRINITY_DN8157_c0_g1	3.65031	thaumatin-like pathogenesis-related protein 4	1098	20	3.24473e-80	88.63
TRINITY_DN26160_c0_g1	5.09072	thaumatin-like protein	1176	20	1.67737e-41	94.54
TRINITY_DN33157_c0_g1	5.94415	Thaumatin-like protein	999	20	1.71901e-59	90.15
TRINITY_DN46520_c0_g1	2.02239	zeamatin-like protein	1868	20	3.73488e-142	95.01
5dpi Ss97009
TRINITY_DN624_c0_g2	3.57159	Beta-glucosidase 17	2466	20	0	87.93
TRINITY_DN34221_c0_g1	2.09262	chitinase	786	20	3.04225e-46	94.25
TRINITY_DN4806_c0_g1	2.41166	endoglucanase 22	811	20	1.50864e-19	87.53
TRINITY_DN73641_c0_g3	8.07568	glucan endo-1,3-beta-glucosidase GII	347	20	1.63606e-41	90.03
TRINITY_DN761_c4_g1	2.16325	pathogenesis-related protein 1-like	911	20	5.24123e-15	97.25
TRINITY_DN5577_c0_g1	2.19766	thaumatin-like protein	482	20	2.25051e-12	85.78
TRINITY_DN31479_c0_g1	-2.81	endochitinase A	1066	20	1.44778e-100	84.5
5dpi SsV89101
TRINITY_DN20136_c0_g1	2.21303	beta-glucosidase 16 isoform X2	2135	20	1.13732e-12	85.45
TRINITY_DN624_c0_g2	3.89249	Beta-glucosidase 17	2466	20	0	87.93
TRINITY_DN10270_c0_g1	2.05369	defensin Tk-AMP-D1.1-like	3129	20	8.98503e-46	80.63
TRINITY_DN110486_c0_g1	7.1913	Pathogenesis-related protein PRMS	690	20	1.14942e-27	54.96
TRINITY_DN6267_c0_g2	-2.062	endoglucanase 3	894	20	1.24267e-37	97.97
60dpi Ss97009
TRINITY_DN1709_c0_g1	3.47082	pathogenesis-related protein 1	2242	20	1.15169e-56	55.49
TRINITY_DN317_c1_g1	2.1381	thaumatin-like protein 1	871	20	3.33895e-70	85.87
TRINITY_DN46206_c0_g1	2.31185	thaumatin-like protein 1	2540	20	1.11043e-47	92.51
TRINITY_DN95756_c0_g1	-8.572	Chitinase 9	238	20	1.51373e-16	77.12
60dpi SsV89101
TRINITY_DN4344_c0_g1	-2.099	endochitinase A-like	2662	19	6.25301e-90	53.31

## Sheet: C) Transcription factors
TRANSCRIPTION FACTORS
SeqName	log2FC	Description	Length	#Hits	e-Value	sim mean
2dpi Ss97009
TRINITY_DN71652_c0_g1	3.01169	NAC transcription factor 29-like	1602	20	1.37096e-81	73.22
TRINITY_DN13323_c0_g1	3.19675	NAC transcription factor NAM-B2	2501	20	3.76107e-64	72.62
TRINITY_DN66590_c0_g2	3.7303	zinc finger, CCHC-type	1441	20	4.8658e-11	81.63
TRINITY_DN28052_c0_g1	7.01829	homeobox-leucine zipper protein HOX24	478	20	3.33782e-23	98.94
TRINITY_DN301_c2_g1	3.03425	transcription factor MYC2-like	3374	20	1.18045e-52	69.71
TRINITY_DN88331_c0_g1	-7.319	C2C2-GATA transcription factor	247	20	1.81033e-05	95.21
TRINITY_DN22537_c0_g1	-7.827	MADS-box protein SOC1-like	497	16	3.84444e-17	65.6
TRINITY_DN11980_c0_g1	-2.186	ethylene-responsive transcription factor ERF027-like	1099	20	7.6077e-24	93.65
2dpi SsV89101
TRINITY_DN11346_c0_g1	2.34899	CCCH transcription factor	672	20	2.49578e-99	86.7
TRINITY_DN80857_c0_g1	8.42567	GATA transcription factor 7	213	20	7.15625e-27	95.62
TRINITY_DN11672_c0_g1	2.41456	NAC domain-containing protein 48-like	346	20	1.12887e-11	96.6
TRINITY_DN22044_c0_g2	2.10786	ethylene-responsive factor-like protein 1	861	20	1.11712e-39	85.04
TRINITY_DN7920_c0_g2	3.61187	ethylene-responsive transcription factor RAP2-12-like	3174	20	8.09214e-83	63.33
5dpi Ss97009
TRINITY_DN8410_c0_g1	2.23473	transcription factor bHLH35	1653	20	7.71558e-34	96.89
TRINITY_DN171242_c0_g1	2.35973	Ethylene-responsive transcription factor 12	1869	20	7.80062e-19	89.07
TRINITY_DN10716_c0_g1	2.14937	ethylene-responsive transcription factor ERF109-like	2376	20	6.85774e-109	79.97
5dpi SsV89101
TRINITY_DN8410_c0_g1	2.00939	transcription factor bHLH35	1653	20	7.73944e-34	96.89
TRINITY_DN9957_c0_g2	2.60011	Myb-related protein 306	883	20	1.3381e-22	93.21
TRINITY_DN11963_c0_g1	2.05412	NAC domain-containing protein 90-like	2936	20	1.1328e-78	90.8
TRINITY_DN141034_c0_g1	7.61307	Calmodulin-binding transcription activator 5	204	20	5.54509e-36	95.75
TRINITY_DN10716_c0_g1	2.11563	ethylene-responsive transcription factor ERF109-like	2376	20	6.87912e-109	79.97
TRINITY_DN23638_c0_g1	2.11127	ethylene-responsive transcription factor ERF109-like	1114	20	2.59969e-34	90.33
TRINITY_DN76340_c0_g1	-2.405	heat stress transcription factor B-4c-like	1763	20	9.33239e-20	78.94
TRINITY_DN11726_c6_g1	-7.544	MADS-box transcription factor 18	215	19	3.58689e-45	99.48
TRINITY_DN52277_c0_g1	-7.521	transcription factor bHLH18-like	285	20	2.36689e-31	79.66
TRINITY_DN8846_c0_g1	-2.553	Transcription factor jumonji (jmjC) domain-containing protein	1893	20	6.93189e-79	69.15
TRINITY_DN1821_c4_g1	-7.404	transcription factor MYB14-like	665	20	6.06228e-30	91.99
TRINITY_DN7920_c0_g2	-3.447	ethylene-responsive transcription factor RAP2-12-like	3174	20	8.18321e-83	63.33
60dpi Ss97009
TRINITY_DN696_c2_g1	6.02974	Agamous-like MADS-box protein AGL8	2400	1	3.24694e-06	81.58
TRINITY_DN1819_c1_g1	13.0305	MADS-box transcription factor 15	4200	20	9.06352e-39	99.8
TRINITY_DN16333_c0_g2	3.88199	MADS-box transcription factor 16	2271	20	3.75151e-146	93.98
TRINITY_DN31792_c0_g1	4.5115	MYB transcription factor	1361	20	4.55652e-64	89.44
TRINITY_DN9109_c0_g1	2.06374	NAC domain-containing protein 45-like	1760	20	9.1343e-106	65.2
TRINITY_DN10741_c0_g1	4.27117	probable WRKY transcription factor 12	2758	20	9.41294e-26	95.52
TRINITY_DN8409_c1_g1	2.16982	probable WRKY transcription factor 12	2229	20	8.10387e-119	73.82
TRINITY_DN9633_c0_g1	3.07587	transcription factor bHLH137 isoform X2	5791	20	2.78127e-35	87.06
TRINITY_DN11289_c0_g1	3.13788	transcription factor MYB20-like	669	20	5.38804e-45	70.7
TRINITY_DN66379_c0_g1	2.80907	homeobox-leucine zipper protein HOX29	4692	20	0	93.46
TRINITY_DN35323_c0_g2	8.61963	homeobox protein knotted-1-like 1	459	20	3.37922e-17	86.78
TRINITY_DN21215_c0_g1	9.632	homeobox protein knotted-1-like 1	5469	20	7.73735e-78	99.78
TRINITY_DN28636_c0_g1	8.18812	homeotic protein knotted-1	2823	20	8.28974e-109	92.44
TRINITY_DN12031_c0_g1	3.87689	common plant regulatory factor 7	942	10	1.34381e-20	79.72
TRINITY_DN29236_c0_g1	3.59782	zinc finger protein 10	2484	20	1.48247e-99	76.63
TRINITY_DN26751_c1_g1	4.12902	ethylene-responsive transcription factor RAP2-6	1233	20	4.36136e-24	61.27
TRINITY_DN8930_c0_g1	2.0453	mini zinc finger protein 1-like	2978	20	2.38376e-29	96.6
TRINITY_DN8817_c0_g1	-2.181	BZIP transcription factor	4181	20	7.03512e-136	93.6
TRINITY_DN11346_c0_g1	-2.519	CCCH transcription factor	672	20	2.45132e-99	86.59
TRINITY_DN9065_c0_g1	-5.856	transcription factor bHLH57-like	3040	20	1.91988e-19	91.54
TRINITY_DN3683_c0_g1	-2.064	Transcription factor bHLH71	1499	20	5.23161e-32	77.03
TRINITY_DN7878_c0_g2	-4.385	transcription factor MYB60-like	2627	20	1.02131e-165	76.15
TRINITY_DN13373_c1_g1	-2.346	zinc finger CCCH domain-containing protein 35	3131	20	9.24989e-90	84.55
60dpi SsV89101
TRINITY_DN36065_c0_g1	2.29658	NAC domain-containing protein 21/22	408	19	7.1023e-24	99.43

## Sheet: D) Flavonoid biosynthesis
GENES INVOLVED IN FLAVONOID BIOSYNTHESIS PATHWAY
SeqName	log2FC	Description	Length	#Hits	e-Value	sim mean
2dpi Ss97009
TRINITY_DN18413_c0_g1	3.15576	flavonoid 3'-hydroxylase	471	20	9.28829e-14	95.5
TRINITY_DN28207_c0_g1	2.01486	flavonoid 3'-hydroxylase	237	20	3.55756e-10	98.24
TRINITY_DN25999_c0_g1	3.58868	flavonoid 3'-hydroxylase	1033	20	7.53232e-06	98.52
TRINITY_DN11454_c0_g1	5.88248	chalcone synthase 1	1939	20	0	90.68
TRINITY_DN2941_c1_g2	2.26433	isoflavone 2'-hydroxylase	4096	20	0	91.18
TRINITY_DN38675_c0_g1	3.72581	laccase-25-like	610	20	3.92787e-08	83.2
TRINITY_DN3022_c1_g1	3.74015	laccase-25-like	2402	20	9.64789e-135	89.26
TRINITY_DN2952_c2_g1	3.455	laccase-25-like isoform X1	921	20	1.54389e-83	92.72
TRINITY_DN2952_c1_g1	2.21148	putative laccase-9	3050	20	1.35657e-117	86.54
TRINITY_DN21172_c0_g1	3.65208	laccase-25 isoform X3	2272	20	1.25438e-113	86.79
TRINITY_DN11150_c0_g1	-2.348	anthocyanidin 3-O-glucosyltransferase 2	772	20	1.99619e-32	89.9
2dpi SsV89101
TRINITY_DN18413_c0_g1	2.36234	flavonoid 3'-hydroxylase	471	20	9.3634e-14	95.5
TRINITY_DN25999_c0_g1	2.823	flavonoid 3'-hydroxylase	1033	20	7.59323e-06	98.52
TRINITY_DN90219_c0_g1	8.38426	anthocyanidin 5,3-O-glucosyltransferase-like	249	20	7.17924e-51	94.01
TRINITY_DN11454_c0_g1	5.47858	chalcone synthase 1	1939	20	0	90.68
TRINITY_DN43091_c0_g1	5.16005	malonyl-CoA:anthocyanidin 5-O-glucoside-6''-O-malonyltransferase-like	2722	20	3.63949e-112	62.6
5dpi Ss97009
TRINITY_DN6630_c0_g2	2.46281	anthocyanidin 3-O-glucosyltransferase	1455	20	0	81.87
TRINITY_DN6630_c3_g1	2.34338	anthocyanidin 3-O-glucosyltransferase	660	20	2.83451e-29	82.11
TRINITY_DN28207_c0_g1	4.3958	flavonoid 3'-hydroxylase	237	20	3.55756e-10	98.24
TRINITY_DN25999_c0_g1	2.1123	flavonoid 3'-hydroxylase	1033	20	7.53232e-06	98.52
TRINITY_DN11454_c0_g1	2.65207	chalcone synthase 1	1939	20	0	90.68
TRINITY_DN43091_c0_g1	2.05041	malonyl-CoA:anthocyanidin 5-O-glucoside-6''-O-malonyltransferase-like	2722	20	3.66847e-112	62.85
TRINITY_DN90233_c0_g1	7.64896	cinnamoyl-CoA reductase 1-like	201	20	7.81282e-26	89.71
TRINITY_DN18871_c0_g1	2.03897	flavonoid O-methyltransferase-like protein Os11g0303600	1688	20	3.69573e-180	89.87
5dpi SsV89101
TRINITY_DN11454_c0_g1	2.13977	chalcone synthase 1	1939	20	0	90.68
TRINITY_DN4739_c4_g2	7.21438	anthocyanidin reductase ((2S)-flavan-3-ol-forming)-like	379	20	1.36767e-10	94.51
TRINITY_DN11150_c0_g1	-4.929	anthocyanidin 3-O-glucosyltransferase 2	772	20	2.01855e-32	89.9
TRINITY_DN5430_c0_g1	-2.538	anthocyanidin 3-O-glucosyltransferase 2-like	1646	20	5.17973e-123	70.7
TRINITY_DN2248_c3_g2	-2.283	anthocyanidin 5,3-O-glucosyltransferase	1317	20	2.03933e-73	86.72
TRINITY_DN11541_c0_g1	-2.026	Naringenin,2-oxoglutarate 3-dioxygenase	2914	20	0	89.2
TRINITY_DN50441_c0_g1	-7.599	S-adenosyl-L-methionine-dependent methyltransferase superfamily protein	271	20	9.73336e-29	99.86
60dpi Ss97009
TRINITY_DN405_c1_g1	2.22233	probable 4-coumarate--CoA ligase 3	669	20	2.98619e-14	95
TRINITY_DN12054_c0_g1	9.66809	probable beta-D-xylosidase 7	2363	20	0	84.71
TRINITY_DN23757_c0_g1	3.32372	putative laccase-11	779	20	6.75095e-43	99.42
TRINITY_DN2713_c0_g1	2.98246	laccase 1	720	20	1.36639e-17	96.77
TRINITY_DN3022_c2_g2	5.70536	laccase-6-like isoform X1	1636	20	0	73.3
TRINITY_DN38048_c0_g1	3.85612	laccase-6-like isoform X2	1927	20	7.52737e-44	93.5
TRINITY_DN108621_c0_g1	-8.7	anthocyanidin 3-O-glucosyltransferase	264	20	4.6929e-51	79.22
TRINITY_DN12718_c0_g2	-2.307	anthocyanidin 5,3-O-glucosyltransferase-like	2511	20	3.2644e-96	80.24
TRINITY_DN5097_c0_g1	-4.838	flavonoid 3'-monooxygenase	2068	20	4.38117e-52	97.34
60dpi SsV89101
Nil

## Sheet: E) ROS-related
ROS-RELATED GENES
SeqName	log2FC	Description	Length	#Hits	e-Value	sim mean
2dpi Ss97009
TRINITY_DN4559_c2_g1	3.07817	peroxidase N	1536	20	2.86857e-137	72.7
TRINITY_DN59734_c1_g1	7.15822	probable glutathione S-transferase	221	20	1.44337e-13	83.56
TRINITY_DN68060_c1_g1	2.98229	probable glutathione S-transferase GSTF1	4346	20	1.64299e-86	86.8
TRINITY_DN3500_c0_g1	3.4146	probable glutathione S-transferase GSTF1	5140	20	8.7288e-44	75.23
TRINITY_DN17693_c0_g1	7.07319	probable glutathione S-transferase GSTU6	433	20	1.5759e-76	92.8
TRINITY_DN5437_c1_g1	2.62771	probable glutathione S-transferase GSTU6	1191	20	5.38747e-79	91.07
TRINITY_DN5437_c1_g2	3.1735	probable glutathione S-transferase GSTU6	949	20	1.68412e-94	91.2
TRINITY_DN178329_c0_g2	4.19085	probable glutathione S-transferase GSTU6	1071	20	2.6936e-152	90.15
TRINITY_DN660_c3_g2	3.10009	probable glutathione S-transferase GSTU6 isoform X2	512	20	2.73923e-48	93.93
TRINITY_DN13773_c0_g1	2.49484	putative glutathione S-transferase GSTU6	1189	20	1.91754e-54	85.93
TRINITY_DN212161_c0_g2	-8.144	NADH dehydrogenase subunit 4	524	20	4.79813e-25	98.15
2dpi SsV89101
TRINITY_DN5554_c1_g1	2.02608	anionic peroxidase	1632	20	6.28922e-88	77.02
TRINITY_DN10987_c0_g1	3.2524	cationic peroxidase 1-like	1065	20	3.07086e-26	88.38
TRINITY_DN35654_c0_g1	2.83639	peroxidase 2-like	2392	20	2.10187e-49	76.26
TRINITY_DN8779_c0_g1	2.02722	Peroxidase 5	2515	20	0	88.92
TRINITY_DN5893_c0_g1	2.13387	peroxidase 70	1560	20	5.66537e-28	86
TRINITY_DN50202_c0_g1	8.27672	peroxidase P7-like	484	20	1.88632e-22	90.93
TRINITY_DN9706_c1_g1	7.87281	glutathione S-transferase 4	314	20	1.77558e-23	94.16
TRINITY_DN5437_c1_g2	2.85658	probable glutathione S-transferase GSTU6	949	20	1.69773e-94	91.2
TRINITY_DN7726_c6_g1	8.80081	probable glutathione S-transferase GSTU6	262	20	3.68384e-08	89.33
TRINITY_DN660_c3_g2	2.79396	probable glutathione S-transferase GSTU6 isoform X2	512	20	2.77059e-48	93.93
TRINITY_DN121184_c1_g1	-7.741	Glutathione S-transferase F9	267	20	9.28732e-20	51.4
5dpi Ss97009
TRINITY_DN6096_c3_g3	2.2224	glutathione S-transferase 4	1141	20	2.74586e-140	93.32
TRINITY_DN178329_c0_g2	-2.059	probable glutathione S-transferase GSTU6	1071	20	2.6936e-152	90.15
5dpi SsV89101
TRINITY_DN17615_c1_g2	4.20781	peroxidase 2-like	347	20	1.4652e-07	95.4
TRINITY_DN10231_c0_g1	2.17826	peroxidase P7-like	2770	20	1.95865e-108	94.82
TRINITY_DN6096_c3_g3	2.10788	glutathione S-transferase 4	1141	20	2.75451e-140	93.32
TRINITY_DN32034_c0_g1	2.19196	putative glutathione S-transferase GSTU6	464	20	5.69667e-49	87.34
TRINITY_DN84193_c0_g1	7.01824	glutathione S-transferase T3-like	987	20	2.95802e-55	78.29
TRINITY_DN23778_c0_g1	-2.414	peroxidase 2	914	20	2.44403e-28	93.61
TRINITY_DN98884_c0_g1	-2.359	Peroxidase 56	2208	20	2.47725e-77	85.91
TRINITY_DN39358_c0_g1	-4.289	glutathione transferase41	427	20	4.28591e-45	98.04
60dpi Ss97009
TRINITY_DN4559_c0_g1	3.50067	peroxidase 4	2414	20	1.78903e-97	81.45
TRINITY_DN43_c12_g1	3.59373	peroxidase 4	1431	20	3.48562e-79	61.12
TRINITY_DN14504_c1_g1	2.61557	peroxidase 72	1115	20	2.29034e-27	96.49
TRINITY_DN5437_c0_g2	2.23558	probable glutathione S-transferase GSTU6	719	20	3.57963e-32	83.55
TRINITY_DN86654_c0_g1	4.77831	glutathione transferase GST 23-like	1254	20	8.42783e-114	86.32
TRINITY_DN10507_c0_g1	-2.107	peroxidase 1	4457	20	0	94.18
TRINITY_DN7823_c0_g1	-2.426	peroxidase 21	1122	20	2.00566e-103	87.96
TRINITY_DN910_c3_g1	-3.014	Peroxidase 24-like	1290	20	1.9459e-159	83.97
TRINITY_DN5893_c0_g1	-6.158	peroxidase 70	1560	20	5.60944e-28	86
TRINITY_DN12043_c0_g1	-3.263	peroxidase A2	1114	20	1.61899e-08	99.54
TRINITY_DN196_c0_g2	-3.856	peroxidase A2-like	1447	20	0	77.85
TRINITY_DN22091_c1_g1	-3.799	peroxidase A2-like	1027	20	1.18037e-39	86.16
TRINITY_DN10231_c0_g1	-3.609	peroxidase P7-like	2770	20	1.91782e-108	94.81
TRINITY_DN26854_c1_g1	-8.107	putative L-ascorbate peroxidase 6	307	20	3.50278e-09	95.86
60dpi SsV89101
TRINITY_DN1662_c2_g1	-2.41	peroxidase 11	2278	19	0	98.44
