# Supplementary material for: Transcriptome analysis of sugarcane reveals differential switching of major defense signaling pathways in response to Sporisorium scitamineum isolates with varying virulent attributes
Source: Front Plant Sci. 2022 Oct 17;13:969826. doi: 10.3389/fpls.2022.969826 (PMC9619058; doi:10.3389/fpls.2022.969826)
Supplement: Supplementary file 12 [file Table_10.xlsx]

## Sheet: Contents
	Supplementary File 10: Genes involved in metabolic pathways and resistance-related genes
	A	Genes involved in metabolism
	B	Resistance-related genes

## Sheet: A) Genes involved in metabolism
GENES INVOLVED IN METABOLISM
SeqName	log2FC	Description	Length	#Hits	e-Value	sim mean
2dpi Ss97009
TRINITY_DN12277_c0_g1	2.29429	beta-fructofuranosidase 1 (soluble vacuolar invertase)	3885	20	0	90.78
TRINITY_DN86762_c0_g1	2.79656	Glyceraldehyde-3-phosphate dehydrogenase 3, cytosolic	262	20	3.52219e-26	65.36
TRINITY_DN11762_c0_g1	2.03389	Malate synthase, glyoxysomal	2970	20	0	86.9
TRINITY_DN33088_c0_g1	2.51912	non-lysosomal glucosylceramidase-like	1710	20	2.77671e-69	95.23
TRINITY_DN100034_c0_g1	-7.382	5'-AMP-activated protein kinase-related	209	20	3.87847e-10	97.72
TRINITY_DN108576_c0_g1	-7.079	glycoside hydrolase family 2 protein	279	20	8.86186e-30	65.59
TRINITY_DN42133_c1_g1	-2.746	sucrose synthase 2	518	20	1.71612e-87	82.01
TRINITY_DN552_c2_g1	2.00583	endo-1,4-beta-xylanase 1-like	802	20	1.06284e-76	99.01
2dpi SsV89101
TRINITY_DN33088_c0_g1	2.20502	non-lysosomal glucosylceramidase-like	1710	20	2.77671e-69	95.23
TRINITY_DN2471_c0_g1	2.46846	pyruvate decarboxylase	3373	20	0	97.73
TRINITY_DN28141_c0_g1	3.15842	pyruvate decarboxylase 1	504	20	1.52864e-60	91.11
TRINITY_DN37673_c0_g1	2.03526	endo-1,4-beta-xylanase 1-like	417	20	3.36916e-46	98.78
5dpi Ss97009
TRINITY_DN1902_c2_g2	2.01095	putative phosphoenolpyruvate carboxylase	670	20	2.99994e-12	88.96
TRINITY_DN1112_c0_g2	-5.88	isocitrate lyase	2998	20	0	89.99
5dpi SsV89101
TRINITY_DN12700_c2_g1	8.53999	Glyceraldehyde-3-phosphate dehydrogenase A, chloroplastic	223	20	5.95866e-16	95.14
TRINITY_DN19740_c0_g1	2.89243	phosphoenolpyruvate carboxylase	3271	20	3.62089e-10	99.7
TRINITY_DN280_c0_g2	2.53475	phosphoenolpyruvate carboxylase	4106	20	0	95.98
TRINITY_DN105394_c0_g1	2.41804	phosphoenolpyruvate carboxylase	368	20	1.41892e-57	98.26
TRINITY_DN1902_c2_g2	2.87891	putative phosphoenolpyruvate carboxylase	670	20	3.00914e-12	88.96
TRINITY_DN2044_c0_g2	-2.009	ATP-dependent 6-phosphofructokinase 6-like	287	20	8.89093e-17	85.02
TRINITY_DN2471_c0_g1	-2.955	pyruvate decarboxylase	3373	20	0	97.73
TRINITY_DN28141_c0_g1	-2.443	pyruvate decarboxylase 1	504	20	1.53333e-60	91.11
TRINITY_DN465956_c0_g1	-2.039	pyruvate kinase isozyme A, chloroplastic-like	210	7	9.35216e-09	93.21
60dpi Ss97009
TRINITY_DN13441_c0_g1	8.73447	beta-fructofuranosidase, insoluble isoenzyme 2-like (Cell wall invertase)	1262	20	1.18374e-77	94.49
TRINITY_DN11762_c0_g1	2.18352	Malate synthase, glyoxysomal	2970	20	0	86.9
TRINITY_DN71733_c0_g1	9.38666	probable trehalose-phosphate phosphatase 9	1090	20	3.76126e-37	90.17
TRINITY_DN4362_c0_g1	2.84971	xylanase inhibitor protein 1-like	4861	20	1.39869e-163	79.35
TRINITY_DN5458_c1_g1	4.29378	soluble acid invertase	1450	20	0	96.88
TRINITY_DN5458_c1_g2	3.6911	soluble acid invertase	1095	20	0	99.52
TRINITY_DN70595_c0_g1	-8.107	Aldehyde dehydrogenase family 3 member F1	289	20	1.75471e-16	75.64
TRINITY_DN8475_c0_g1	-3.011	putative 4-hydroxy-4-methyl-2-oxoglutarate aldolase 2	2275	20	2.8692e-108	88.09
TRINITY_DN25244_c0_g2	6.24858	endo-1,4-beta-xylanase 1-like	1432	20	0	97.39
TRINITY_DN69136_c0_g1	8.95478	endo-1,4-beta-xylanase 1-like	402	20	4.28856e-73	92.11
60dpi SsV89101
Nil

## Sheet: B) Resistance-related genes
RESISTANCE-RELATED GENES
SeqName	log2FC	Description	Length	#Hits	e-Value	sim mean
2dpi Ss97009
TRINITY_DN24051_c0_g1	2.384	leucine-rich repeat protein 1-like	3873	20	1.47201e-65	58.02
TRINITY_DN3742_c0_g1	2.12	F-box/FBD/LRR-repeat protein At5g22660	3968	20	8.63862e-133	69.59
TRINITY_DN8961_c0_g1	-3.018	putative disease resistance protein RGA1	459	20	9.99929e-55	62.07
TRINITY_DN6068_c0_g1	-2.362	putative leucine-rich repeat-containing protein DDB_G0290503	2247	11	8.95035e-23	72.16
2dpi SsV89101
TRINITY_DN24051_c0_g2	7.897	leucine-rich repeat protein 1-like	1048	20	1.67564e-136	89.26
TRINITY_DN3742_c0_g1	2.035	F-box/FBD/LRR-repeat protein At5g22660	3968	20	8.63862e-133	69.59
TRINITY_DN33814_c0_g1	2.718	putative LRR receptor-like serine/threonine-protein kinase	438	20	3.91181e-11	93.89
TRINITY_DN139969_c0_g1	-2.245	probable leucine-rich repeat receptor-like protein kinase At1g68400	490	20	1.30442e-57	95.22
5dpi Ss97009
TRINITY_DN2913_c0_g1	2.016	protein ENHANCED DISEASE RESISTANCE 4	2266	20	2.40174e-51	82.19
TRINITY_DN24051_c0_g2	3.245	leucine-rich repeat protein 1-like	1048	20	1.6622e-136	89.26
TRINITY_DN2978_c2_g1	2.078	putative leucine-rich repeat receptor-like serine/threonine-protein kinase	1566	20	5.92387e-17	88.5
5dpi SsV89101
TRINITY_DN17698_c0_g1	7.672	probable disease resistance protein RF9 isoform X1	228	18	2.86284e-44	91.42
TRINITY_DN87582_c0_g2	7.58	Protein PYRICULARIA ORYZAE RESISTANCE 21	323	20	4.71652e-09	89.41
TRINITY_DN22405_c0_g2	7.214	putative disease resistance RPP13-like protein 3	234	20	1.42279e-36	80.75
TRINITY_DN1329_c3_g1	2.332	Putative leucine-rich repeat receptor-like protein kinase family protein	931	20	4.56008e-38	69.35
TRINITY_DN2674_c7_g3	-2.034	Disease resistance protein RPM1	366	20	5.69219e-66	86.44
TRINITY_DN29396_c0_g1	-2.119	probably inactive leucine-rich repeat receptor-like protein kinase IMK2	3519	20	0	89.58
TRINITY_DN15139_c0_g1	-2.18	probable inactive leucine-rich repeat receptor kinase XIAO	4742	20	0	93.48
TRINITY_DN332355_c0_g1	-7.484	putative LRR receptor-like serine/threonine-protein kinase	260	20	1.61266e-40	83.1
TRINITY_DN39320_c0_g1	-2.349	F-box/LRR-repeat protein 17-like	1117	20	8.94267e-44	62.77
TRINITY_DN526_c0_g1	-2.051	LRR receptor-like serine/threonine-protein kinase FEI 1	2504	20	4.56378e-117	99.44
60dpi Ss97009
TRINITY_DN22295_c0_g1	2.084	disease resistance response protein	549	6	9.01394e-16	90.62
TRINITY_DN124_c0_g2	-3.047	disease resistance protein Pik-2-like	1620	20	5.44831e-49	78.93
TRINITY_DN195704_c0_g2	-4.389	protein PYRICULARIA ORYZAE RESISTANCE 21-like	1129	20	4.28619e-40	88.64
TRINITY_DN326_c4_g2	-3.239	protein PYRICULARIA ORYZAE RESISTANCE 21-like	1849	20	4.53565e-37	77.89
TRINITY_DN180235_c0_g1	-8.416	putative disease resistance RPP13-like protein 3	260	20	3.65493e-33	86.01
TRINITY_DN13643_c3_g1	-2.039	leucine-rich repeat receptor-like protein kinase PXL1	1053	20	1.04214e-27	80.99
TRINITY_DN36919_c0_g1	-2.343	Leucine-rich repeat receptor-like tyrosine-protein kinase PXC3	346	20	2.82995e-72	95.17
TRINITY_DN14536_c0_g2	-2.916	probable leucine-rich repeat receptor-like protein kinase At1g68400	3219	20	0	86.2
60dpi SsV89101
TRINITY_DN82842_c1_g1	7.824	probable LRR receptor-like serine/threonine-protein kinase At1g53440 isoform X1	230	19	6.2075e-10	90.64
TRINITY_DN43562_c0_g1	-2.829	leucine-rich repeat-like protein	1284	19	9.61896e-89	69.4
